# Supplementary material for: Virtual Screening of Small Molecules Targeting BCL2 with Machine Learning, Molecular Docking, and MD Simulation
Source: Biomolecules. 2024 May 1;14(5):544. doi: 10.3390/biom14050544 (PMC11118195; doi:10.3390/biom14050544)
Supplement: Supplementary file 1 [file biomolecules-14-00544-s001.zip]

Archive with 12 entries (12 files):
- Supplementary data S1- pubchem_geneid_596_bioassay.csv
- Supplementary Data S10 RF_Revision_2024_02_21.ipynb
- Supplementary data S11- RF_Screening_Prediction_SwissSimilarity.csv
- Supplementary data S12- Vina-Docking-Scores-All.xlsx
- Supplementary data S2- BCL2_PubChem_activity_Lipinski.csv
- Supplementary data S3- activity_data.csv
- Supplementary data S4- Ext_validation_data.csv
- Supplementary data S5- All_PDB_SwissSimilarity.csv
- Supplementary data S6- input_combined.csv
- Supplementary data S7- BCL2_DNN_Rev1_2024_Feb_21.h5
- Supplementary data S8- BCL2_DNN_Abtin_Rev1.ipynb
- Supplementary data S9- BCL2_RF_Abtin.pkl
