# Supplementary material for: Virtual Screening of Small Molecules Targeting BCL2 with Machine Learning, Molecular Docking, and MD Simulation
Source: Biomolecules. 2024 May 1;14(5):544. doi: 10.3390/biom14050544 (PMC11118195; doi:10.3390/biom14050544)
Supplement: Supplementary file 1 [file biomolecules-14-00544-s001.zip › Supplementary data S1- pubchem_geneid_596_bioassay.csv]

aid	cnt	aidtype	aidname	aiddesc	aidcomment	aidsrcid	aidsrcname	aidextid	depdate	aidmdate	cids	sids	geneids	aidcategories	protacxns	depcatg	pmids	rnai	ecs	repacxns	taxids	cellids	targettaxid	activecnt	anatomyid	anatomy	annotation
950	194920	Screening	Multiplexed high-throughput screen for small molecule regulators of Bcl-2 family protein interactions, specifically Bim-Bcl-2.	University of New Mexico Assay Overview:_||_Assay Support: NIH 1X01 MH079850-01 _||_HTS to identify small molecule regulators of Bcl-2 family protein interactions _||_PI: Larry Sklar, Ph.D._||_Assay Implementatiion: Peter Simons Ph.D, Susan Young MS, Anna Waller Ph.D, Mark Carter MS_||_Assay Background and Significance:_||_One arm of apoptosis is regulated by the balance of anti-apoptotic and pro…	NULL	6	NMMLSC	UNM_Bcl_Bim-Bcl-2	20071221	20071221	119|191|253|298|323|338|366|525|546|774|803|864|932|936|938|1046|1047|1150|1318|1329|1345|1400|1474|1492|1539|1646|1676|1688|1727|1775|1780|1820|1832|1833|1853|1882|1892|1893|1922|1967|1981|1985|1986|2000|2002|2007|2015|2018|2082|2092|2108|2118|2123|2125|2153|2159|2161|2170|2187|2196|2197|2247|2249|2256|2266|2303|2315|2331|2333|2343|2375|2378|2391|2406|2435|2466|2471|2480|2482|2554|2576|2585|2690…	842121|842122|842123|842124|842125|842126|842127|842128|842129|842130|842131|842132|842133|842134|842135|842136|842137|842138|842139|842140|842141|842142|842143|842144|842145|842146|842148|842149|842150|842151|842152|842153|842154|842155|842156|842157|842159|842160|842161|842162|842163|842164|842165|842166|842167|842168|842169|842170|842171|842172|842173|842174|842176|842178|842179|842180|842181|…	596	NULL	P10415	Legacy Depositors|NIH Initiatives	3523487|8358789|8761287|10224090|10766760|11309812|11689480|15226512|15353804|17726463	0	NULL	P10415	9606	NULL	NULL	116	NULL	NULL	NULL
1328	834	Confirmatory	Multiplexed high-throughput screen for small molecule regulators of Bcl-2 family protein interactions, specifically Bim-Bcl-2	University of New Mexico Assay Overview:_||_Assay Support: NIH 1X01 MH079850-01 _||_HTS to identify small molecule regulators of Bcl-2 family protein interactions _||_PI: Larry Sklar, Ph.D._||_Assay Implementatiion: Peter Simons Ph.D, Susan Young MS, Anna Waller Ph.D, Mark Carter MS_||_Dose Response Assay Background and Significance:_||_One arm of apoptosis is regulated by the balance of anti-apo…	NULL	6	NMMLSC	UNM_Dose_Response_Bcl_Bim-Bcl-2	20080625	20080625	4055|81124|109673|185478|213329|265867|271296|284927|286547|330590|344341|376354|376355|470958|483860|542822|548573|573876|602897|609935|611216|615346|617444|621951|630988|644485|644565|644740|644850|645272|645447|645540|647033|647392|648071|648983|649080|649159|649509|649536|649731|650264|650715|650929|651186|651199|651779|652579|652969|652995|653747|654233|654362|654918|655029|655383|655635|655…	842230|842306|842476|842582|842994|843169|843259|844703|845056|845709|846593|846686|846766|847106|847136|847206|847331|847852|848277|848480|848728|848742|849302|850070|850448|850474|851187|851649|851769|852303|852406|852742|852992|853139|853195|856243|856729|857546|857550|857588|857590|857605|857742|858057|858298|858812|859339|859755|860289|860976|861079|861129|861404|861435|861615|861627|861642|…	596	NULL	P10415	Legacy Depositors|NIH Initiatives	3523487|10224090|10749111|11309812|15226512|15353804	0	NULL	P10415	9606	NULL	NULL	9	NULL	NULL	NULL
1801582	431	Confirmatory	Time Resolved-Fluorescence Resonance Energy Transfer (TR-FRET) Assay from US Patent US9125913: 'Bcl-2-selective apoptosis-inducing agents for the treatment of cancer and immune diseases'	The inhibition constant (Ki) is the dissociation constant of an enzyme-inhibitor complex or a protein/small molecule complex, wherein the small molecule is inhibiting binding of one protein to another protein or peptide. Where the Ki for a compound is represented as > (greater than) a certain numerical value, it is intended to mean that the binding affinity value (e.g., for Bcl-XL) is greater tha…	Compounds with any of Ki, IC50, Kd, or EC50 activity value <= 10uM are labeled as 'Active'._||_If multiple measurements are available for a given compound, it is labeled as 'Active' if any of the measurements meet the criterion. Activity values are checked in the order of Ki, IC50, Kd, and EC50. The first entry that meets the above activity threshold is used to determine 'Standard Type', 'Standar…	7	BindingDB	BindingDB_7163_1	20230307	20230307	11228183|46207706|46830382|46830680|46830681|46830964|46830965|46830966|46831265|46831266|46831267|46831577|46831857|46831858|46831859|46831860|46832125|46832126|46832127|46832388|46832389|46832390|46832673|46832674|46832675|46832969|46832970|46832972|46832973|46832974|46833270|46833271|46833274|46833275|46833577|46833578|46833579|46833580|46833581|46833872|46833874|46833875|46833876|46833877|468…	49700562|313063834|313063835|313063836|313063837|313063838|313063839|313063840|313063841|313063842|313063843|313063844|313063845|313063846|313063847|313063848|313063849|313063850|313063851|313063852|313063853|313063854|313063855|313063856|313063857|313063858|313063859|313063860|313063861|313063862|313063863|313063864|313063865|313063866|313063867|313063868|313063869|313063870|313063871|313063872|…	596|12043|12048	NULL	P10415|P10417|Q64373	Curation Efforts|Research and Development	NULL	0	NULL	P10415|P10417|Q64373	9606|10090	NULL	NULL	428	NULL	NULL	NULL
1800911	404	Confirmatory	Time Resolved-Fluorescence Resonance Energy Transfer (TR-FRET) Assay from US Patent US8952157: 'Apoptosis-inducing agents for the treatment of cancer and immune and autoimmune diseases'	Representative compounds were serially diluted in dimethyl sulfoxide (DMSO) starting at 50 uM (2x starting concentration; 10% DMSO) and 10 uL were transferred into a 384-well plate. Then 10 uL of a protein/probe/antibody mix was added to each well at final concentrations listed in TABLE 1. The samples are then mixed on a shaker for 1 minute and incubated for an additional 3 hours at room temperat…	Compounds with any of Ki, IC50, Kd, or EC50 activity value <= 10uM are labeled as 'Active'._||_If multiple measurements are available for a given compound, it is labeled as 'Active' if any of the measurements meet the criterion. Activity values are checked in the order of Ki, IC50, Kd, and EC50. The first entry that meets the above activity threshold is used to determine 'Standard Type', 'Standar…	7	BindingDB	BindingDB_6677_1	20230307	20230307	46209540|46233820|46233821|46233823|46233824|46233825|46233984|46233985|46233986|46233987|46233988|46233989|46234162|46234163|46234164|46234166|46234167|46234326|46234327|46234328|46234329|46234330|46234331|46234482|46234483|46234484|46234485|46234486|46234487|46234642|46234643|46234644|46234645|46234646|46234647|46234798|46234799|46234800|46234801|46234802|46234803|46234947|46234948|46234949|462…	252081092|252081093|252081094|252081095|252081096|252081097|252081098|252081099|252081100|252081101|252081102|252081103|252081104|252081105|252081106|252081107|252081108|252081109|252081110|252081111|252081112|252081113|252081114|252081115|252081116|252081117|252081118|252081119|252081120|252081121|252081122|252081123|252081125|252081126|252081127|252081128|252081129|252081130|252081131|252081132…	596	NULL	P10415	Curation Efforts|Research and Development	NULL	0	NULL	P10415	9606	NULL	NULL	397	NULL	NULL	NULL
1802559	404	Confirmatory	Time Resolved-Fluorescence Resonance Energy Transfer (TR-FRET) Assay from US Patent US9303025: 'Apoptosis-inducing agents for the treatment of cancer and immune and autoimmune diseases'	Representative compounds were serially diluted in dimethyl sulfoxide (DMSO) starting at 50 μM (2× starting concentration; 10% DMSO) and 10 μL were transferred into a 384-well plate. Then 10 μL of a protein/probe/antibody mix was added to each well at final concentrations listed in TABLE 1. The samples are then mixed on a shaker for 1 minute and incubated for an additional 3 hours at room temperat…	Compounds with any of Ki, IC50, Kd, or EC50 activity value <= 10uM are labeled as 'Active'._||_If multiple measurements are available for a given compound, it is labeled as 'Active' if any of the measurements meet the criterion. Activity values are checked in the order of Ki, IC50, Kd, and EC50. The first entry that meets the above activity threshold is used to determine 'Standard Type', 'Standar…	7	BindingDB	BindingDB_7829_1	20230307	20230307	46209540|46233820|46233821|46233823|46233824|46233825|46233984|46233985|46233986|46233987|46233988|46233989|46234162|46234163|46234164|46234165|46234166|46234326|46234327|46234328|46234329|46234330|46234331|46234482|46234483|46234484|46234485|46234486|46234487|46234642|46234643|46234644|46234645|46234646|46234647|46234798|46234799|46234800|46234801|46234802|46234803|46234947|46234948|46234949|462…	252081092|252081093|252081094|252081095|252081096|252081097|252081098|252081099|252081100|252081101|252081102|252081103|252081104|252081105|252081106|252081107|252081108|252081109|252081110|252081111|252081112|252081113|252081114|252081115|252081116|252081117|252081118|252081119|252081120|252081121|252081122|252081123|252081125|252081126|252081127|252081128|252081129|252081130|252081131|252081132…	596	NULL	P10415	Curation Efforts|Research and Development	NULL	0	NULL	P10415	9606	NULL	NULL	397	NULL	NULL	NULL
1804125	376	Confirmatory	Fluorescence Polarization Anisotropy Competition Assay from US Patent US10533010: 'Substituted indole Mcl-1 inhibitors'	Compound affinity was measured using a fluorescence polarization anisotropy competition assay. Anisotropy measurements were carried out in 384-well, black, flat-bottom plates (Greiner Bio-one, Monroe, N.C., USA). The assay was run using either a fluorescein isothiocyanate-labeled BH3 peptide derived from Bak (FITC-AHx-GQVGRQLAIIGDDINR-NH2) or a fluorescein isothiocyanate-labeled BH3 peptide deriv…	Compounds with any of Ki, IC50, Kd, or EC50 activity value <= 10uM are labeled as 'Active'._||_If multiple measurements are available for a given compound, it is labeled as 'Active' if any of the measurements meet the criterion. Activity values are checked in the order of Ki, IC50, Kd, and EC50. The first entry that meets the above activity threshold is used to determine 'Standard Type', 'Standar…	7	BindingDB	BindingDB_8916_1	20230307	20230307	118394577|118394580|118394584|118394588|118394589|118394590|118394595|118394601|118394602|118394604|118394606|118394610|118394615|118394616|118394618|118394619|118394620|118394621|118394622|118394623|118394625|118394626|118394627|118394630|118394633|118394634|118394636|118394641|118394643|118394647|118394648|118394653|118394657|118394659|118394660|118394663|118394667|118394670|118394672|118394675…	104037048|104037049|104037050|104037051|104037052|104037053|386403057|386403058|386403059|386403060|386403061|386403062|386403063|386403064|386403065|386403066|386403067|386403068|386403070|386403071|386403072|386403073|386403074|386403075|386403076|386403077|386403078|386403081|386403083|386403084|386403085|386403086|386403087|386403088|386403089|386403090|386403091|386403092|434318371|434318372…	596|598|4170	NULL	P10415|Q07817|Q07820	Curation Efforts|Research and Development	NULL	0	NULL	P10415|Q07817|Q07820	9606	NULL	NULL	367	NULL	NULL	NULL
1806233	376	Confirmatory	Bak Peptide Binding Assay from US Patent US11208415: 'Substituted indole Mcl-1 inhibitors'	Compound affinity was measured using a fluorescence polarization anisotropy competition assay. Anisotropy measurements were carried out in 384-well, black, flat-bottom plates (Greiner Bio-one, Monroe, N.C., USA). The assay was run using either a fluorescein isothiocyanate-labeled BH3 peptide derived from Bak (FITC-AHx-GQVGRQLAIIGDDINR-NH2) or a fluorescein isothiocyanate-labeled BH3 peptide deriv…	Compounds with any of Ki, IC50, Kd, or EC50 activity value <= 10uM are labeled as 'Active'._||_If multiple measurements are available for a given compound, it is labeled as 'Active' if any of the measurements meet the criterion. Activity values are checked in the order of Ki, IC50, Kd, and EC50. The first entry that meets the above activity threshold is used to determine 'Standard Type', 'Standar…	7	BindingDB	BindingDB_10379_1	20230307	20230307	118394577|118394580|118394584|118394588|118394589|118394590|118394595|118394601|118394602|118394604|118394606|118394610|118394615|118394616|118394618|118394619|118394620|118394621|118394622|118394623|118394625|118394626|118394627|118394630|118394633|118394634|118394636|118394641|118394643|118394647|118394648|118394653|118394657|118394659|118394660|118394663|118394667|118394670|118394672|118394675…	104037048|104037049|104037050|104037051|104037052|104037053|386403057|386403058|386403059|386403060|386403061|386403062|386403063|386403064|386403065|386403066|386403067|386403068|386403070|386403071|386403072|386403073|386403074|386403075|386403076|386403077|386403078|386403081|386403083|386403084|386403085|386403086|386403087|386403088|386403089|386403090|386403091|386403092|434318371|434318372…	596|598|4170	NULL	P10415|Q07817|Q07820	Curation Efforts|Research and Development	NULL	0	NULL	P10415|Q07817|Q07820	9606	NULL	NULL	365	NULL	NULL	NULL
1797644	370	Confirmatory	TR-FRET (Time-Resolved Fluorescence-Resonance-Energy-Transfer) assay from US Patent US10213433: 'Solid dispersions containing an apoptosis-inducing agent'	TR-FRET (Time-Resolved Fluorescence-Resonance-Energy-Transfer) assay.	Compounds with any of Ki, IC50, Kd, or EC50 activity value <= 10uM are labeled as 'Active'._||_If multiple measurements are available for a given compound, it is labeled as 'Active' if any of the measurements meet the criterion. Activity values are checked in the order of Ki, IC50, Kd, and EC50. The first entry that meets the above activity threshold is used to determine 'Standard Type', 'Standar…	7	BindingDB	BindingDB_2166_1	20230307	20230307	46207706|46832126|46833875|46834430|49787487|49846154|49846155|49846156|49846157|49846158|49846159|49846236|49846237|49846239|49846240|49846305|49846306|49846307|49846308|49846309|49846378|49846379|49846380|49846381|49846382|49846449|49846450|49846451|49846515|49846516|49846518|49846578|49846579|49846580|49846582|49846583|49846649|49846650|49846651|49846652|49846653|49846654|49846720|49846721|498…	313063853|313063867|313063898|313063964|313063965|313063968|313063970|313063971|313063972|313063973|313064082|313064089|313064098|316890947|316890948|316890949|316890950|316890952|316890953|316890954|316890956|316890957|316890958|316890959|316890960|316890961|316890962|316890963|316890964|316890965|316890966|316890967|316890968|316890970|316890971|316890972|316890974|316890975|316890976|316890977…	596	NULL	P10415	Curation Efforts|Research and Development	NULL	0	NULL	P10415	9606	NULL	NULL	370	NULL	NULL	NULL
1806618	365	Confirmatory	TBDTR-FRET (Time-Resolved Fluorescence-Resonance-Energy-Transfer) Assay from US Patent US11369599: 'Melt-extruded solid dispersions containing an apoptosis-inducing agent'	The inhibition constant (Ki) for binding of representative compounds to Bcl-2 protein, as determined by a TR-FRET (Time-Resolved Fluorescence-Resonance-Energy-Transfer) assay.	Compounds with any of Ki, IC50, Kd, or EC50 activity value <= 10uM are labeled as 'Active'._||_If multiple measurements are available for a given compound, it is labeled as 'Active' if any of the measurements meet the criterion. Activity values are checked in the order of Ki, IC50, Kd, and EC50. The first entry that meets the above activity threshold is used to determine 'Standard Type', 'Standar…	7	BindingDB	BindingDB_10671_1	20230307	20230307	46207706|46832126|46833875|46834430|49787487|49846154|49846155|49846156|49846157|49846158|49846159|49846236|49846237|49846239|49846240|49846305|49846306|49846307|49846308|49846309|49846378|49846379|49846380|49846381|49846382|49846449|49846450|49846451|49846515|49846516|49846518|49846578|49846579|49846580|49846582|49846583|49846649|49846650|49846651|49846652|49846653|49846654|49846720|49846721|498…	313063853|313063867|313063898|313063964|313063965|313063968|313063970|313063971|313063972|313063973|313064082|313064089|313064098|316890947|316890948|316890949|316890950|316890952|316890953|316890954|316890956|316890957|316890958|316890959|316890960|316890961|316890962|316890963|316890964|316890965|316890966|316890967|316890968|316890970|316890971|316890972|316890974|316890975|316890976|316890977…	596	NULL	P10415	Curation Efforts|Research and Development	NULL	0	NULL	P10415	9606	NULL	NULL	365	NULL	NULL	NULL
1801822	346	Confirmatory	Time Resolved-Fluorescence Resonance Energy Transfer (TR-FRET) Assay from US Patent US9174982: 'Apoptosis-inducing agents for the treatment of cancer and immune and autoimmune diseases'	Representative compounds were serially diluted in dimethyl sulfoxide (DMSO) starting at 50 uM (2x starting concentration; 10% DMSO) and 10 uL were transferred into a 384-well plate. Then 10 uL of a protein/probe/antibody mix was added to each well at final concentrations listed in TABLE 1. Protein:GST-Bcl-2, Probe: F-Bak Peptide Probe Acetyl-GQVGRQLAIIGDK(6-FAM)INR-amide(SEQ ID NO: 1), Protein(nM…	Compounds with any of Ki, IC50, Kd, or EC50 activity value <= 10uM are labeled as 'Active'._||_If multiple measurements are available for a given compound, it is labeled as 'Active' if any of the measurements meet the criterion. Activity values are checked in the order of Ki, IC50, Kd, and EC50. The first entry that meets the above activity threshold is used to determine 'Standard Type', 'Standar…	7	BindingDB	BindingDB_7330_1	20230307	20230307	46207706|46832126|46833875|46834430|49787487|49846154|49846155|49846156|49846157|49846158|49846159|49846236|49846237|49846239|49846240|49846305|49846306|49846307|49846308|49846309|49846378|49846379|49846380|49846381|49846382|49846449|49846450|49846451|49846515|49846516|49846518|49846578|49846579|49846580|49846583|49846649|49846650|49846651|49846652|49846653|49846654|49846720|49846721|49846722|498…	313063853|313063867|313063898|313063964|313063965|313063968|313063969|313063970|313063971|313063972|313063973|313064082|313064089|313064098|316890947|316890948|316890949|316890950|316890952|316890953|316890954|316890955|316890956|316890957|316890958|316890959|316890960|316890961|316890962|316890963|316890964|316890965|316890966|316890967|316890968|316890969|316890970|316890971|316890972|316890973…	596	NULL	P10415	Curation Efforts|Research and Development	NULL	0	NULL	P10415	9606	NULL	NULL	346	NULL	NULL	NULL
1806751	346	Confirmatory	Bcl-2/Bcl-X Fluorescence Polarization Assay from US Patent US11420968: 'Bcl-2 inhibitors'	Compounds disclosed herein were tested for blocking of Bcl-2/Bcl-xl protein with its ligand in an assay based on fluorescence polarization methodology. Recombinant human 2.7 nM Bcl-2/1.3 nM Bcl-xl protein was pre-incubated with a serial dilution of compounds disclosed herein (maximum concentration is 1 μM for Bcl-2 assay, and 10 μM or 1 μM for Bcl-xl assay, 3-fold serially diluted, 10 points) at …	Compounds with any of Ki, IC50, Kd, or EC50 activity value <= 10uM are labeled as 'Active'._||_If multiple measurements are available for a given compound, it is labeled as 'Active' if any of the measurements meet the criterion. Activity values are checked in the order of Ki, IC50, Kd, and EC50. The first entry that meets the above activity threshold is used to determine 'Standard Type', 'Standar…	7	BindingDB	BindingDB_10777_1	20230307	20230307	146781089|146964519|146999202|147089208|147250996|147262364|147446339|147503420|147510424|147592899|147743430|147862373|147924203|148009699|148018848|148018849|148032597|148079667|148728310|148804938|148850935|148850936|148858087|148860820|148894035|148967148|149048005|149110059|149127499|149174599|149176245|149347781|149430483|149508791|149688629|150196491|150275161|150398415|150429255|150458426…	473128551|473128552|473128553|473128554|473128555|473128556|473128557|473128558|473128559|473128560|473128561|473128562|473128563|473128564|473128565|473128566|473128567|473128568|473128569|473128570|473128571|473128572|473128573|473128574|473128575|473128576|473128577|473128578|473128579|473128580|473128581|473128582|473128583|473128584|473128585|473128586|473128587|473128588|473128589|473128590…	596|598	NULL	P10415|Q07817	Curation Efforts|Research and Development	NULL	0	NULL	P10415|Q07817	9606	NULL	NULL	340	NULL	NULL	NULL
1805042	271	Confirmatory	Binding Assay from US Patent US10844032: 'Substituted benzofuran, benzothiophene and indole Mcl-1 inhibitors'	The assay was run using a fluorescein isothiocyanate-labeled BH3 peptide derived from Bak (FITC-AHx-GQVGRQLAIIGDDINR-NH2) that was purchased from GenScript (Piscataway, N.J.) at >95% purity and used without further purification. 10 nM FITC-Bak peptide and 14 nM recombinant Mcl-1 (residues 172-327) were added to assay buffer (3 mM dithiothreitol, 50 mM NaCl, 20 mM Tris, pH 7.5). For selectivity as…	Compounds with any of Ki, IC50, Kd, or EC50 activity value <= 10uM are labeled as 'Active'._||_If multiple measurements are available for a given compound, it is labeled as 'Active' if any of the measurements meet the criterion. Activity values are checked in the order of Ki, IC50, Kd, and EC50. The first entry that meets the above activity threshold is used to determine 'Standard Type', 'Standar…	7	BindingDB	BindingDB_9539_1	20230307	20230307	70680245|71545001|71545163|71545164|71545165|71545166|71545167|71545829|71545992|71545993|71545994|71545995|71545996|71545997|73504647|73504648|73504862|73504863|73504864|73504865|73504866|73505080|73505081|73505082|73505083|90079777|90080116|90080117|90080177|90080470|90080930|90082641|90082703|90082704|90082708|90082729|90082732|90082749|90082750|90082756|90082757|90082775|90082781|90082783|900…	104046333|104046335|104046336|104046337|104046338|104046341|104046342|104046343|104046345|104046347|104046350|104046622|164153600|164153601|164153602|164153612|164153613|164153619|164153620|164153621|164153622|164153623|164153648|164153649|164153650|164153651|242052931|242052933|242052935|252618983|252618984|252618985|252618986|252618987|252618988|252618990|252618991|252618994|252618995|252618997…	596|598|4170	NULL	P10415|Q07817|Q07820	Curation Efforts|Research and Development	NULL	0	NULL	P10415|Q07817|Q07820	9606	NULL	NULL	262	NULL	NULL	NULL
1806752	257	Confirmatory	Bcl-2/Bcl-X TR-FRET Assay from US Patent US11420968: 'Bcl-2 inhibitors'	Compounds disclosed herein were tested for blocking of Bcl-2/Bcl-X protein with its ligand in an assay based on Time-Resolved Fluorescence Resonance Energy Transfer (TR-FRET) methodology. Recombinant human 0.05 nM Bcl-2/0.03 nM Bcl-X protein was pre-incubated with a serial dilution of compounds disclosed herein (maximum concentration is 0.1 μM for Bcl-2 assay, and 10 μM for Bcl-xl assay, 3-fold s…	Compounds with any of Ki, IC50, Kd, or EC50 activity value <= 10uM are labeled as 'Active'._||_If multiple measurements are available for a given compound, it is labeled as 'Active' if any of the measurements meet the criterion. Activity values are checked in the order of Ki, IC50, Kd, and EC50. The first entry that meets the above activity threshold is used to determine 'Standard Type', 'Standar…	7	BindingDB	BindingDB_10777_2	20230307	20230307	49846579|146681199|147072283|147191503|147245855|147480203|147896189|148036248|148079667|148232763|148630971|148667992|148742565|148860820|148895763|149110059|149224972|149291997|149486820|149542731|149553242|149561792|150310671|152952963|152971502|155600374|155600375|155600377|155600379|155600380|155600381|155600398|155600406|155600410|155600411|155600414|155600415|155600418|155600419|155600420|…	341097094|473128588|473128625|473128775|473128782|473128843|473128850|473128851|473128855|473128857|473128891|473128892|473128893|473128894|473128895|473128896|473128897|473128898|473128899|473128900|473128901|473128902|473128903|473128904|473128905|473128906|473128907|473128908|473128909|473128910|473128911|473128912|473128913|473128914|473128915|473128916|473128917|473128918|473128919|473128920…	596|598	NULL	P10415|Q07817	Curation Efforts|Research and Development	NULL	0	NULL	P10415|Q07817	9606	NULL	NULL	239	NULL	NULL	NULL
1797585	248	Confirmatory	Fluorescence Polarisation Assay from US Patent US9809574: 'Isoindoline or isoquinoline compounds, a process for their preparation and pharmaceutical compositions containing them'	The fluorescence polarisation tests were carried out on microplates (384 wells). The Bcl-2 protein, labelled (histag-Bcl-2 such that Bcl-2 corresponds to the UniProtKB® primary accession number: P10415), at a final concentration of 2.50×10−8 M, is mixed with a fluorescent peptide (Fluorescein-REIGAQLRRMADDLNAQY), at a final concentration of 1.00×10−8 M in a buffer solution (Hepes 10 mM, NaCl 150 …	Compounds with any of Ki, IC50, Kd, or EC50 activity value <= 10uM are labeled as 'Active'._||_If multiple measurements are available for a given compound, it is labeled as 'Active' if any of the measurements meet the criterion. Activity values are checked in the order of Ki, IC50, Kd, and EC50. The first entry that meets the above activity threshold is used to determine 'Standard Type', 'Standar…	7	BindingDB	BindingDB_2118_1	20230307	20230307	87056230|117834697|117834771|117834805|117834818|117834819|117834834|117834837|117834839|117834841|117834843|117834877|117834964|117834971|117834994|117835010|117835017|117835018|117835019|117835021|117835028|117835034|117835045|121453204|121453208|121453216|121453220|121453221|121453222|121453227|121453229|121453235|121453238|121453240|121453243|121453246|121453248|121453250|121453260|121453261|…	386394075|386394076|386394077|386394078|386394079|386394080|386394081|386394082|386394083|386394084|386394085|386394086|386394087|386394088|386394089|386394090|386394091|386394092|386394093|386394094|386394095|386394096|386394097|386394098|386394099|386394100|386394101|386394102|386394103|386394104|386394105|386394106|386394107|386394108|386394109|386394110|386394111|386394112|386394113|386394114…	596	NULL	P10415	Curation Efforts|Research and Development	NULL	0	NULL	P10415	9606	NULL	NULL	248	NULL	NULL	NULL
1797181	173	Confirmatory	Fluorescence Polarisation Assay from US Patent US9765056: 'Indole and pyrrole compounds, a process for their preparation and pharmaceutical compositions containing them'	Method A:The fluorescence polarisation tests were carried out on microplates (384 wells). The Bcl-2 protein, labelled (histag-Bcl-2 such that Bcl-2 corresponds to the UniProtKB® primary accession number: P10415), at a final concentration of 2.50×10−8 M, is mixed with a fluorescent peptide (Fluorescein-REIGAQLRRMADDLNAQY), at a final concentration of 1.50×10−8M in a buffer solution (NaPO4 20 mM, N…	Compounds with any of Ki, IC50, Kd, or EC50 activity value <= 10uM are labeled as 'Active'._||_If multiple measurements are available for a given compound, it is labeled as 'Active' if any of the measurements meet the criterion. Activity values are checked in the order of Ki, IC50, Kd, and EC50. The first entry that meets the above activity threshold is used to determine 'Standard Type', 'Standar…	7	BindingDB	BindingDB_1803_1	20230307	20230307	90645783|90645870|90645872|90645960|90645963|90646047|90646048|90646049|90646134|90646135|90646137|90646224|90646225|90646226|117834780|117834825|117834840|117834882|117835015|117835016|117835039|121362672|121362673|121362676|121362678|121362681|121362685|121362688|121362689|121362691|121362697|121362703|121362704|121362705|121362706|121362709|121362710|121362711|121362714|121362716|121362719|121…	385211638|385211640|385211643|385211644|385211646|385211652|385211656|385211658|385211660|385211663|385211700|385211738|385211750|385211751|385211752|385211753|385211755|385211756|385211757|385211759|385211760|385211761|385211762|385211763|385211764|385211765|385211766|385211767|385211768|385211769|385211770|385211771|385211772|385211773|385211774|385211775|385211776|385211777|385211778|385211779…	596	NULL	P10415	Curation Efforts|Research and Development	NULL	0	NULL	P10415	9606	NULL	NULL	171	NULL	NULL	NULL
1801307	161	Confirmatory	Fluorescence Polarisation Assay from US Patent US9108983: 'Pyrrole compounds, a process for their preparation and pharmaceutical compositions containing them'	The fluorescence polarisation tests were carried out on microplates (384 wells). The Bcl-2 protein, labelled (histag-Bcl-2 such that Bcl-2 corresponds to the UniProtKB® primary accession number: P10415), at a final concentration of 2.50×10−8 M, is mixed with a fluorescent peptide (Fluorescein-REIGAQLRRMADDLNAQY), at a final concentration of 1.00×10−8 M in a buffer solution (Hepes 10 mM, NaCl 150 …	Compounds with any of Ki, IC50, Kd, or EC50 activity value <= 10uM are labeled as 'Active'._||_If multiple measurements are available for a given compound, it is labeled as 'Active' if any of the measurements meet the criterion. Activity values are checked in the order of Ki, IC50, Kd, and EC50. The first entry that meets the above activity threshold is used to determine 'Standard Type', 'Standar…	7	BindingDB	BindingDB_6959_1	20230307	20230307	60202338|66558683|112500221|112500222|112500223|112500224|112500225|112500226|112500227|112500228|112500229|112500230|112500231|112500232|112500233|112500234|112500235|112500236|112500237|112500238|112500239|112500240|112500241|112500242|112500243|112500244|112500245|112500246|112500247|112500248|112500249|112500250|112500251|112500252|112500253|112500254|112500255|112500256|112500257|112500258|1…	295370086|295370087|295370088|295370089|295370090|295370091|295370092|295370093|295370094|295370095|295370096|295370097|295370098|295370099|295370100|295370101|295370102|295370103|295370104|295370105|295370106|295370107|295370108|295370109|295370110|295370111|295370112|295370113|295370114|295370115|295370116|295370117|295370118|295370119|295370120|295370121|295370122|295370123|295370124|295370125…	596	NULL	P10415	Curation Efforts|Research and Development	NULL	0	NULL	P10415	9606	NULL	NULL	161	NULL	NULL	NULL
1805382	134	Confirmatory	Fluorescence Polarization Anisotropy Competition Assay from US Patent US10954193: 'Substituted indole Mcl-1 inhibitors'	Compound affinity was measured using a fluorescence polarization anisotropy competition assay. Anisotropy measurements were carried out in 384-well, black, flat-bottom plates (Greiner Bio-one, Monroe, N.C., USA). The assay was run using a fluorescein isothiocyanate-labeled BH3 peptide derived from Bak (FITC-AHx-GQVGRQLAIIGDDINR-NH2) that was purchased from GenScript (Piscataway, N.J.) at >95% pur…	Compounds with any of Ki, IC50, Kd, or EC50 activity value <= 10uM are labeled as 'Active'._||_If multiple measurements are available for a given compound, it is labeled as 'Active' if any of the measurements meet the criterion. Activity values are checked in the order of Ki, IC50, Kd, and EC50. The first entry that meets the above activity threshold is used to determine 'Standard Type', 'Standar…	7	BindingDB	BindingDB_9774_1	20230307	20230307	90718223|117928920|117928931|117928949|117928952|117928987|117929026|117929034|117929051|117929073|117929080|117929139|117929145|117929172|117929180|117929190|117929192|117929215|117929251|117929261|117929265|117929275|117929295|117929296|117929328|117929346|117929348|117929356|117929361|117929376|117929387|117929395|117929411|117929424|117929432|117929435|117929446|117929459|117929461|117929464|…	444857137|444857143|444857145|444857148|444857155|444857163|444857172|444857412|444857413|444857414|444857415|444857416|444857417|444857418|444857419|444857420|444857421|444857422|444857423|444857424|444857425|444857426|444857427|444857428|444857429|444857430|444857431|444857432|444857433|444857434|444857435|444857436|444857437|444857438|444857439|444857440|444857441|444857442|444857443|444857444…	596|598|4170	NULL	P10415|Q07817|Q07820	Curation Efforts|Research and Development	NULL	0	NULL	P10415|Q07817|Q07820	9606	NULL	NULL	134	NULL	NULL	NULL
1796356	113	Confirmatory	Fluorescence Polarisation Assay from US Patent US9603854: 'Indolizine compounds, a process for their preparation and pharmaceutical compositions containing them'	The fluorescence polarisation tests were carried out on microplates (384 wells). The Bcl-2 protein, at a final concentration of 2.50×10−8 M, is mixed with a fluorescent peptide (Fluorescein-REIGAQLRRMADDLNAQY), at a final concentration of 1.00×10−8 M in a buffer solution (Hepes 10 mM, NaCl 150 mM, Tween20 0.05%, pH 7.4), in the presence or in the absence of increasing concentrations of test compo…	Compounds with any of Ki, IC50, Kd, or EC50 activity value <= 10uM are labeled as 'Active'._||_If multiple measurements are available for a given compound, it is labeled as 'Active' if any of the measurements meet the criterion. Activity values are checked in the order of Ki, IC50, Kd, and EC50. The first entry that meets the above activity threshold is used to determine 'Standard Type', 'Standar…	7	BindingDB	BindingDB_1184_1	20230307	20230307	71654876|71695645|71695710|71695712|71695714|71695778|71695788|71695846|71695964|71696030|71696166|71696224|71696478|71696545|71696547|71696614|71696618|89723094|89723097|89723139|89723322|89723329|89723338|89723341|89723343|91827651|117874160|117874168|117874172|117874181|117874183|117874189|117874194|117874196|117874201|117874204|117874206|117874208|117874211|117874213|117874226|117874228|11787…	313048269|313048270|313048271|313048272|313048273|313048274|313048275|313048276|313048277|313048279|313048280|313048281|313048282|313048283|313048284|313048285|313048286|313048287|313048288|313048289|313048290|313048291|313048292|313048293|313048294|313048295|313048296|313048297|313048298|313048299|313048300|313048301|313048302|313048303|313048304|313048305|313048306|313048307|313048308|313048309…	596	NULL	P10415	Curation Efforts|Research and Development	NULL	0	NULL	P10415	9606	NULL	NULL	113	NULL	NULL	NULL
1802908	93	Confirmatory	Fluorescence Polarization Assay (FPA) from US Patent US9346795: 'Substituted sulfonamides useful as antiapoptotic Bcl inhibitors'	The assays were performed in black flat-bottom 384-well plates. The final assay volume was 50 μl prepared from additions of Gst-Bcl-2 (Bcl-2: GENBANK® Accession No. P10415), fluoresceinated 18-mer BIM peptide (NH2-YYANFEDGIRRLEQAIWI-[FAM]) (SEQ ID NO: 1), and test compounds in assay buffer consisting of 20 mM Sodium Phosphate, 1 mM EDTA, 50 mM NaCl, and 0.05% Pluronic Acid. The reaction was incub…	Compounds with any of Ki, IC50, Kd, or EC50 activity value <= 10uM are labeled as 'Active'._||_If multiple measurements are available for a given compound, it is labeled as 'Active' if any of the measurements meet the criterion. Activity values are checked in the order of Ki, IC50, Kd, and EC50. The first entry that meets the above activity threshold is used to determine 'Standard Type', 'Standar…	7	BindingDB	BindingDB_8073_1	20230307	20230307	56973535|66561644|66561645|66561714|66561715|66561716|70681581|70681590|70683696|70685854|70689992|70689993|70692160|70692163|70692164|70694201|70694203|70694216|70696312|70696319|71062146|71062157|71062162|71062165|71062188|71062195|71062196|71062201|71062208|71062214|71062230|71062257|71062262|71062268|71062299|71062306|71062318|71062319|71062329|71062336|71062342|71062350|71062351|71062381|710…	160863398|160863399|160863400|160863401|160863404|160863407|160863412|160863422|160863423|160863427|160863431|160863432|160863435|160863436|160863438|160863439|160863440|160863441|160863444|160863446|340092491|340092492|340092493|340092494|340092495|340092496|340092497|340092498|340092499|340092500|340092501|340092502|340092503|340092504|340092505|340092506|340092507|340092508|340092509|340092510…	596	NULL	P10415	Curation Efforts|Research and Development	NULL	0	NULL	P10415	9606	NULL	NULL	93	NULL	NULL	NULL
1806935	69	Confirmatory	BCL-2/Bad BH3 Peptide (BCL-2 Assay) from US Patent US11478451: 'Macrocyclic chlorine substituted indole derivatives'	The dose-dependent inhibition by the compounds described in this invention of the interaction between BCL-2 and the BH3 domain of Bad (both human) was determined using a steady state binding competition assay with time-resolved fluorescence energy transfer (TR-FRET) readout. For that purpose BCL-2 (amino acids 1-211, C-terminal fused to a hexahistidine (6×His) tag (SEQ ID 5) and a synthetic Bad B…	Compounds with any of Ki, IC50, Kd, or EC50 activity value <= 10uM are labeled as 'Active'._||_If multiple measurements are available for a given compound, it is labeled as 'Active' if any of the measurements meet the criterion. Activity values are checked in the order of Ki, IC50, Kd, and EC50. The first entry that meets the above activity threshold is used to determine 'Standard Type', 'Standar…	7	BindingDB	BindingDB_10914_3	20230307	20230307	142591078|142591079|142591084|142591086|142591090|142591096|142591098|142591100|142591107|142591116|142591121|142591124|142591133|142591134|142591135|142591153|142591160|142591171|142591175|142591177|142591179|142591180|142591196|142591216|142591218|142591220|142591225|142591229|142591231|142591239|142591242|142591246|142591248|142591250|142591253|142591254|142591257|142591259|142591267|142591268…	473133220|473133221|473133222|473133224|473133225|473133227|473133228|473133229|473133232|473133233|473133234|473133235|473133236|473133237|473133238|473133240|473133243|473133246|473133247|473133248|473133249|473133252|473133255|473133256|473133257|473133258|473133259|473133260|473133261|474499800|474499835|474499839|474499840|474499844|474499845|474499854|474499855|474499856|474499857|474499858…	572|596	NULL	P10415|Q92934	Curation Efforts|Research and Development	NULL	0	NULL	P10415|Q92934	9606	NULL	NULL	NULL	NULL	NULL	NULL
1812599	60	Literature-derived	Binding affinity to full length human Bcl-2 expressed in Escherichia coli BL21 (DE3) at up to 100 uM preincubated for 30 mins followed by 5-FAM-QEDIIIINIARHLAQVGDSMD-RSIPPG tracer addition and measured after 20 mins by fluorescence polarization assay	Title: Structure-Based Optimization of 3-Phenyl-<i>N</i>-(2-(3-phenylureido)ethyl)thiophene-2-sulfonamide Derivatives as Selective Mcl-1 Inhibitors._||_Abstract: Selective Mcl-1 inhibitors may overcome the drug resistance caused by current anti-apoptotic Bcl-2 protein inhibitors in tumors with Mcl-1 overexpression. Based on previously discovered compounds with a 3-phenylthiophene-2-sulfonamide co…	Journal: J Med Chem_||_Year: 2021_||_Volume: 64_||_Issue: 14.0_||_First Page: 10260_||_Last Page: 10285_||_DOI: 10.1021/acs.jmedchem.1c00690_||_Target ChEMBL ID: CHEMBL4860_||_ChEMBL Target Name: Apoptosis regulator Bcl-2_||_ChEMBL Target Type: SINGLE PROTEIN - Target is a single protein chain_||_Relationship Type: D - Direct protein target assigned_||_Confidence: Direct single protein target ass…	43	ChEMBL	CHEMBL5035014	20230314	20230314	66575373|73389351|141743413|141743415|141743417|141743419|141743421|141743422|141743423|141743425|141743427|141743429|141743430|141743435|141743436|141743437|141743441|141743445|141743446|141743447|141743449|141743450|141743453|155585749|155585750|155585751|155585757|155585758|155585759|155585761|155585763|155585765|155585767|155585769|155585770|156043846|156043859|156043861|156695681|157704876|1…	312390474|475977932|475979281|475979839|475979852|475980264|475980566|475981703|475982287|475982310|475983342|475984552|475984708|475984816|475985181|475985245|475986599|475987679|475988138|475988333|475988390|475988797|475989197|475989747|475990190|475990719|475990723|475991279|475991756|475991920|475991947|475992216|475992246|475992459|475992615|475992955|475993896|475994880|475994904|475994905…	596	NULL	P10415	Curation Efforts|Research and Development	34228434	0	NULL	P10415	9606	NULL	NULL	NULL	NULL	NULL	NULL
1893747	58	Confirmatory	Inhibition of biotin-linker-Beclin 1 BH3 peptide binding to human C-terminal 6His-tagged Bcl-2 (1 to 218 residues) expressed in Escherichia coli BL21 Star (DE3) pLysS measured after 3 hrs by AlphaLISA assay	Title: Novel Bcl-2 Inhibitors Selectively Disrupt the Autophagy-Specific Bcl-2-Beclin 1 Protein-Protein Interaction._||_Abstract: Autophagy plays essential roles in a wide variety of physiological processes, such as cellular homeostasis, metabolism, development, differentiation, and immunity. Selective pharmacological modulation of autophagy is considered a valuable potential therapeutic approach…	Compounds with activity <= 10uM or explicitly reported as active by ChEMBL are flagged as active in this PubChem assay presentation._||_Journal: ACS Med Chem Lett_||_Year: 2022_||_Volume: 13_||_Issue: 9.0_||_First Page: 1510_||_Last Page: 1516_||_DOI: 10.1021/acsmedchemlett.2c00309_||_Target ChEMBL ID: CHEMBL4860_||_ChEMBL Target Name: Apoptosis regulator Bcl-2_||_ChEMBL Target Type: SINGLE PROTE…	43	ChEMBL	CHEMBL5149881	20230629	20230629	2980034|3558480|3684746|4062153|5082227|5144703|5206944|11228183|17585558|147792476|148341069|149229879|156293637|156293644|156293651|156293652|156293668|156293670|156293675|156293682|156293683|156293699|156293710|156293715|156293720|156293723|156293724|156293726|156293727|156293728|156293731|156293737|156293943|156293944|156293948|156293990|156294005|156294006|156294009|168270909|168271042|16827…	103505845|103545233|482048648|482049138|482049526|482049716|482050483|482051261|482052415|482052907|482053412|482053609|482055101|482055485|482055539|482058718|482059072|482060115|482061307|482061423|482061891|482062112|482063204|482064401|482065137|482065274|482065536|482066369|482066584|482067723|482070284|482071221|482072596|482073753|482073904|482074452|482074545|482074736|482076241|482076297…	596	NULL	P10415	Curation Efforts|Research and Development	36105331	0	NULL	P10415	9606	NULL	NULL	37	NULL	NULL	NULL
1806691	55	Confirmatory	Protein-Protein Interaction Assay from US Patent US11401278: 'Macrocyclic indole derivatives'	BCL-2/Bad BH3 Peptide (BCL-2 Assay): The assay was initiated by addition of 2 μl of a 2.5-fold concentrated His-BCL-2 solution (usually for a 1 nM end concentration in 5 μl reaction volume) in aqueous assay buffer [50 mM Tris/HCl pH 7, 100 mM sodium chloride (NaCl), 50 mM potassium fluoride (KF), 0.005% Tween-20, 2 mM DTT, 0.1% bovine gamma globulin (BGG)] to the compounds in the assay plate. Thi…	Compounds with any of Ki, IC50, Kd, or EC50 activity value <= 10uM are labeled as 'Active'._||_If multiple measurements are available for a given compound, it is labeled as 'Active' if any of the measurements meet the criterion. Activity values are checked in the order of Ki, IC50, Kd, and EC50. The first entry that meets the above activity threshold is used to determine 'Standard Type', 'Standar…	7	BindingDB	BindingDB_10731_2	20230307	20230307	142591560|142591571|142591575|142591579|142591584|142591588|142591593|142591596|142591601|142591602|142591616|142591617|142591622|142591634|142591635|142591636|142591638|142591645|142591647|142591652|142591655|142591656|142591668|142591674|142591679|142591682|142591688|142591694|142591697|142591699|142591701|142591712|155123850|155123879|157725870|159341117|160508660|161506633|161917486	472623827|472623899|472623900|472623901|472623902|472623904|472623905|472623906|472623907|472623908|472623909|472623910|472623911|472623912|472623913|472623914|472623915|472623916|472623917|472623918|472623919|472623920|472623921|472623922|472623923|472623924|472623925|472623926|472623927|472623928|472623929|472623930|472623931|472623932|472623933|472623934|472623935|472623936|472623937|472623938…	572|596	NULL	P10415|Q92934	Curation Efforts|Research and Development	NULL	0	NULL	P10415|Q92934	9606	NULL	NULL	NULL	NULL	NULL	NULL
277486	53	Confirmatory	Displacement of Bax-derived peptide from Bcl2 by fluorescence polarization assay	Title: Studies leading to potent, dual inhibitors of Bcl-2 and Bcl-xL._||_Abstract: Overexpression of the antiapototic proteins Bcl-2 and Bcl-xL provides a common mechanism through which cancer cells gain a survival advantage and become resistant to conventional chemotherapy. Inhibition of these prosurvival proteins is an attractive strategy for cancer therapy. We recently described the discovery…	Compounds with activity <= 10uM or explicitly reported as active by ChEMBL are flagged as active in this PubChem assay presentation._||_Journal: J. Med. Chem._||_Year: 2007_||_Volume: 50_||_Issue: 4_||_First Page: 641_||_Last Page: 662_||_DOI: 10.1021/jm061152t_||_Target ChEMBL ID: CHEMBL4860_||_ChEMBL Target Name: Apoptosis regulator Bcl-2_||_ChEMBL Target Type: SINGLE PROTEIN - Target is a sing…	43	ChEMBL	CHEMBL909602	20100525	20220830	NULL	NULL	596	NULL	P10415	Curation Efforts|Research and Development	17256834	0	NULL	P10415	9606	NULL	NULL	53	NULL	NULL	NULL
1798080	52	Confirmatory	Fluorescence Polarization Assay and FL5.12 Cellular Assay from Article 10.1021/jm061152t: 'Studies leading to potent, dual inhibitors of Bcl-2 and Bcl-xL.'	The binding affinities (Ki) of compounds were determined using fluorescence polarization assays (FPA) that measure their ability to competitively displace a Bad-derived peptide from Bcl-xL. Compound efficacy (EC50) in a cellular context was evaluated by testing their ability to reverse the protection from cytokine withdrawal afforded by overexpression of Bcl-xL in the IL-3 dependent murine pro-B …	Compounds with any of Ki, IC50, Kd, or EC50 activity value <= 10uM are labeled as 'Active'._||_If multiple measurements are available for a given compound, it is labeled as 'Active' if any of the measurements meet the criterion. Activity values are checked in the order of Ki, IC50, Kd, and EC50. The first entry that meets the above activity threshold is used to determine 'Standard Type', 'Standar…	7	BindingDB	BindingDB_2510_1	20230307	20230307	11228183|11556440|16109062|16109064|16109065|16109066|16109067|16109068|16109069|16109076|16109077|16109078|16109079|16109080|16109081|16109088|16109089|16109090|16109091|16109092|16109093|16109094|16109095|16109096|16109097|16109098|16109099|16109115|16109116|16109117|16109137|16109138|16109139|16109140|16109141|16109142|16109149|16109150|16109151|16109152|16109153|16109156|16109157|16109158|161…	49700515|49700516|49700517|49700518|49700519|49700520|49700521|49700522|49700523|49700524|49700525|49700526|49700527|49700528|49700529|49700530|49700531|49700532|49700533|49700534|49700535|49700536|49700537|49700538|49700539|49700540|49700541|49700542|49700543|49700544|49700545|49700546|49700547|49700548|49700549|49700550|49700551|49700552|49700553|49700554|49700555|49700556|49700557|49700558|497…	596|598	NULL	P10415|Q07817	Curation Efforts|Research and Development	17256834	0	NULL	P10415|Q07817	9606	NULL	NULL	52	NULL	NULL	NULL
1893749	51	Literature-derived	Inhibition of biotin-linker-Bax BH3 peptide binding to human C-terminal 6His-tagged Bcl-2 (1 to 218 residues) expressed in Escherichia coli BL21 Star (DE3) pLysS at 10 uM measured after 3 hrs by AlphaLISA assay	Title: Novel Bcl-2 Inhibitors Selectively Disrupt the Autophagy-Specific Bcl-2-Beclin 1 Protein-Protein Interaction._||_Abstract: Autophagy plays essential roles in a wide variety of physiological processes, such as cellular homeostasis, metabolism, development, differentiation, and immunity. Selective pharmacological modulation of autophagy is considered a valuable potential therapeutic approach…	Journal: ACS Med Chem Lett_||_Year: 2022_||_Volume: 13_||_Issue: 9.0_||_First Page: 1510_||_Last Page: 1516_||_DOI: 10.1021/acsmedchemlett.2c00309_||_Target ChEMBL ID: CHEMBL4860_||_ChEMBL Target Name: Apoptosis regulator Bcl-2_||_ChEMBL Target Type: SINGLE PROTEIN - Target is a single protein chain_||_Relationship Type: D - Direct protein target assigned_||_Confidence: Direct single protein targ…	43	ChEMBL	CHEMBL5149883	20230629	20230629	2980034|3558480|3684746|4062153|5082227|5144703|5206944|17585558|147792476|148341069|149229879|156293637|156293644|156293652|156293668|156293670|156293675|156293682|156293683|156293699|156293710|156293715|156293723|156293724|156293726|156293727|156293728|156293731|156293943|156293944|156293948|156293990|156294006|156294009|168270909|168271042|168273625|168274877|168275180|168275221|168277510|1682…	103545233|482048648|482049138|482049526|482049716|482050483|482051261|482052415|482052907|482053412|482053609|482055101|482055485|482055539|482058718|482059072|482060115|482061307|482061423|482061891|482062112|482063204|482064401|482065137|482065274|482066584|482070284|482071221|482072596|482073753|482074452|482074545|482074736|482076241|482076297|482076438|482076494|482076811|482077052|482077639…	596	NULL	P10415	Curation Efforts|Research and Development	36105331	0	NULL	P10415	9606	NULL	NULL	NULL	NULL	NULL	NULL
1806813	48	Confirmatory	Protein-Protein Interaction Assay: BCL-2/Bad BH3 Peptide (BCL-2 Assay) from US Patent US11440923: 'Substituted macrocyclic indole derivatives'	The dose-dependent inhibition by the compounds described in this invention of the interaction between BCL-2 and the BH3 domain of Bad (both human) was determined using a steady state binding competition assay with time-resolved fluorescence energy transfer (TR-FRET) readout. For that purpose BCL-2 (amino acids 1-211, C-terminal fused to a hexahistidine (6×His) tag (SEQ ID 5) and a synthetic Bad B…	Compounds with any of Ki, IC50, Kd, or EC50 activity value <= 10uM are labeled as 'Active'._||_If multiple measurements are available for a given compound, it is labeled as 'Active' if any of the measurements meet the criterion. Activity values are checked in the order of Ki, IC50, Kd, and EC50. The first entry that meets the above activity threshold is used to determine 'Standard Type', 'Standar…	7	BindingDB	BindingDB_10822_2	20230307	20230307	142591788|142591796|142591807|142591812|142591816|142591826|142591850|142591853|142591855|142591860|142591867|142591870|142591893|142591896|142591905|142591910|142591921|142591922|142591925|142591928|142591936|142591940|142591949|142591959|142591970|142591976	473132600|473132601|473132602|473132603|473132604|473132605|473132606|473132607|473132608|473132609|473132610|473132611|473132612|473132613|473132614|473132615|473132616|473132617|473132618|473132619|473132620|473132621|473132622|473132623|473132624|473132625|473132626|473132627|473132628|473132629|473132630|473132631|473132632|473132634|473132635|473132636|473132637|473132638|473132639|473132640…	572|596	NULL	P10415|Q92934	Curation Efforts|Research and Development	NULL	0	NULL	P10415|Q92934	9606	NULL	NULL	NULL	NULL	NULL	NULL
1801597	45	Confirmatory	Surface plasmon resonance (SPR) from US Patent US9126980: 'Compounds for inhibiting the interaction of BCL2 with binding partners'	Methods for Determining IC50s.The present method includes utility of a Surface plasmon resonance (SPR)- based biosensor (Biacore GE Healthcare, Uppsala, Sweden) to characterize BCL-2 inhibitors.Biacore utilizes the phenomenon of surface plasmon resonance (SPR) to detect and measure binding interactions. In a typical Biacore experiment, one of the interacting molecules (ligand) is immobilized on a…	Compounds with any of Ki, IC50, Kd, or EC50 activity value <= 10uM are labeled as 'Active'._||_If multiple measurements are available for a given compound, it is labeled as 'Active' if any of the measurements meet the criterion. Activity values are checked in the order of Ki, IC50, Kd, and EC50. The first entry that meets the above activity threshold is used to determine 'Standard Type', 'Standar…	7	BindingDB	BindingDB_7175_1	20230307	20230307	71582496|71625996|89665603|117957612|117957613|117957614|117957615|117957616|117957617|117957618|117957619|117957620|117957622|117957623|117957624|117957625|117957626|117957627|117957628|117957629|117957630|117957631|117957632|117957633|117957634|117957635|117957636|117957637|117957638|117957639|117957640|117957641|117957642|117957644|117957646|117957647|117957648|117957650|117957651|117957652|11…	313082823|313082824|313082825|313082826|313082827|313082828|313082829|313082830|313082831|313082832|313082833|313082834|313082835|313082836|313082837|313082838|313082839|313082840|313082841|313082842|313082843|313082844|313082845|313082846|313082847|313082848|313082849|313082850|313082851|313082852|313082853|313082854|313082855|313082856|313082857|313082858|313082859|313082860|313082861|313082862…	596	NULL	P10415	Curation Efforts|Research and Development	NULL	0	NULL	P10415	9606	NULL	NULL	42	NULL	NULL	NULL
1801598	45	Confirmatory	Surface plasmon resonance (SPR) from US Patent US9126980: 'Compounds for inhibiting the interaction of BCL2 with binding partners'	Methods for Determining IC50s.The present method includes utility of a Surface plasmon resonance (SPR)- based biosensor (Biacore GE Healthcare, Uppsala, Sweden) to characterize BCL-2 inhibitors.Biacore utilizes the phenomenon of surface plasmon resonance (SPR) to detect and measure binding interactions. In a typical Biacore experiment, one of the interacting molecules (ligand) is immobilized on a…	Compounds with any of Ki, IC50, Kd, or EC50 activity value <= 10uM are labeled as 'Active'._||_If multiple measurements are available for a given compound, it is labeled as 'Active' if any of the measurements meet the criterion. Activity values are checked in the order of Ki, IC50, Kd, and EC50. The first entry that meets the above activity threshold is used to determine 'Standard Type', 'Standar…	7	BindingDB	BindingDB_7175_2	20230307	20230307	71582496|71625996|89665603|117957612|117957613|117957614|117957615|117957616|117957617|117957618|117957619|117957620|117957622|117957623|117957624|117957625|117957626|117957627|117957628|117957629|117957630|117957631|117957632|117957633|117957634|117957635|117957636|117957637|117957638|117957639|117957640|117957641|117957642|117957644|117957646|117957647|117957648|117957650|117957651|117957652|11…	313082823|313082824|313082825|313082826|313082827|313082828|313082829|313082830|313082831|313082832|313082833|313082834|313082835|313082836|313082837|313082838|313082839|313082840|313082841|313082842|313082843|313082844|313082845|313082846|313082847|313082848|313082849|313082850|313082851|313082852|313082853|313082854|313082855|313082856|313082857|313082858|313082859|313082860|313082861|313082862…	596	NULL	P10415	Curation Efforts|Research and Development	NULL	0	NULL	P10415	9606	NULL	NULL	44	NULL	NULL	NULL
277487	44	Confirmatory	Reversal of cytokine withdrawal protection in IL3 dependent Bcl2 overexpressing mouse FL5.12 cells	Title: Studies leading to potent, dual inhibitors of Bcl-2 and Bcl-xL._||_Abstract: Overexpression of the antiapototic proteins Bcl-2 and Bcl-xL provides a common mechanism through which cancer cells gain a survival advantage and become resistant to conventional chemotherapy. Inhibition of these prosurvival proteins is an attractive strategy for cancer therapy. We recently described the discovery…	Compounds with activity <= 10uM or explicitly reported as active by ChEMBL are flagged as active in this PubChem assay presentation._||_Journal: J. Med. Chem._||_Year: 2007_||_Volume: 50_||_Issue: 4_||_First Page: 641_||_Last Page: 662_||_DOI: 10.1021/jm061152t_||_Target ChEMBL ID: CHEMBL4860_||_ChEMBL Target Name: Apoptosis regulator Bcl-2_||_ChEMBL Target Type: SINGLE PROTEIN - Target is a sing…	43	ChEMBL	CHEMBL909603	20100525	20220830	NULL	NULL	596	NULL	P10415	Curation Efforts|Research and Development	17256834	0	NULL	P10415	9606	243	NULL	39	NULL	NULL	NULL
1803543	44	Confirmatory	Time Resolved-Fluorescence Resonance Energy Transfer (TR-FRET) Assay from US Patent US9493431: 'Apoptosis-inducing agent for the treatment of cancer and immune and autoimmune diseases'	Representative compounds were serially diluted in dimethyl sulfoxide (DMSO) starting at 50 uM (2x starting concentration; 10% DMSO) and 10 uL were transferred into a 384-well plate. Then 10 uL of a protein/probe/antibody mix was added to each well at final concentrations listed in TABLE 1. The samples are then mixed on a shaker for 1 minute and incubated for an additional 3 hours at room temperat…	Compounds with any of Ki, IC50, Kd, or EC50 activity value <= 10uM are labeled as 'Active'._||_If multiple measurements are available for a given compound, it is labeled as 'Active' if any of the measurements meet the criterion. Activity values are checked in the order of Ki, IC50, Kd, and EC50. The first entry that meets the above activity threshold is used to determine 'Standard Type', 'Standar…	7	BindingDB	BindingDB_8500_1	20230307	20230307	46830072|46842489|46842490|46842491|46842492|46842521|46842522|46842523|46842524|46842556|46842558|46842559|46842588|46842589|46842590|46842591|46842631|46842632|46842633|46842634|46842677|46842678|46842679|46842719|46842720|46842753|46842754|46842755|46842781|46842782|46842783|46842813|46842814|46842815|46842950|46842951|46842952|46842974|46842976|46843006|46843007|46843008|46843009|67539772	315516287|315516288|315516289|315516290|315516291|315516292|315516293|315516294|315516295|315516296|315516297|315516298|315516299|315516300|315516301|315516302|315516303|315516304|315516305|315516306|315516307|315516308|315516309|315516310|315516311|315516312|315516313|315516314|315516315|315516316|315516317|315516318|315516319|315516320|315516321|315516322|315516323|315516324|315516325|315516326…	596|2950	NULL	P09211|P10415	Curation Efforts|Research and Development	NULL	0	2.5.1.18	P09211|P10415	9606	NULL	NULL	44	NULL	NULL	NULL
2075	42	Confirmatory	Confirmation dose response of hits from multiplexed high-throughput screen for small molecule regulators of Bcl-2 family protein interactions, specifically Bim-Bcl-2	University of New Mexico Assay Overview:_||_Assay Support: NIH 1X01 MH079850-01 _||_HTS to identify small molecule regulators of Bcl-2 family protein interactions _||_PI: Larry Sklar, Ph.D._||_Assay Implementatiion: Peter Simons Ph.D, Susan Young MS, Anna Waller Ph.D, Mark Carter MS_||_Dose Response Assay Background and Significance:_||_One arm of apoptosis is regulated by the balance of anti-apo…	NULL	6	NMMLSC	UNM_PowderConfirmation_Dose_Response_Bcl_Bim-Bcl-2	20091028	20091028	284927|650929|660120|661059|666339|684642|705445|719482|807871|833983|833990|921149|938026|1017339|1113009|1243212|1329592|1358325|2096417|2316077|2791433|3122089|3155287|3238500|3739292|4010960|4195720|4361310|4561725|4878679|4962043|5334380|5409636|5751662|5846425|9550611|11957180|11957209|16195158|44203217|44203218|44203220	85203002|85203003|85203004|85203005|85203006|85203007|85203008|85203009|85203010|85203011|85203012|85203013|85203014|85203015|85203016|85203017|85203018|85203019|85203020|85203021|85203022|85203023|85203024|85203025|85203026|85203027|85203028|85203029|85203030|85203031|85203032|85203033|85203034|85203035|85203036|85203037|85203038|85203039|85203040|85203041|85203042|85203043	596	NULL	P10415	Legacy Depositors|NIH Initiatives	3523487|10224090|10749111|11309812|15226512|15353804	0	NULL	P10415	9606	NULL	NULL	6	NULL	NULL	NULL
1194539	36	Confirmatory	Inhibition of Bcl-2 (unknown origin) using 5-FAM-Bid-BH3 as substrate preincubated for 30 mins before substrate addition measured after 20 mins by fluorescence polarization technique	Title: Design, synthesis and preliminary bioactivity studies of 2-thioxo-4-thiazolidinone derivatives as Bcl-2 inhibitors._||_Abstract: The B-cell lymphoma-2 (Bcl-2) protein is a promising target for cancer therapy. In the present study, a series of 2-thioxo-4-thiazolidinone derivatives were designed and synthesized as Bcl-2 inhibitors. Most of them possessed decent inhibitory activity for anti-a…	Compounds with activity <= 10uM or explicitly reported as active by ChEMBL are flagged as active in this PubChem assay presentation._||_Journal: Bioorg. Med. Chem._||_Year: 2015_||_Volume: 23_||_Issue: 9_||_First Page: 1994_||_Last Page: 2003_||_DOI: 10.1016/j.bmc.2015.03.024_||_Target ChEMBL ID: CHEMBL4860_||_ChEMBL Target Name: Apoptosis regulator Bcl-2_||_ChEMBL Target Type: SINGLE PROTEIN - T…	43	ChEMBL	CHEMBL3405857	20160522	20220830	NULL	NULL	596	NULL	P10415	Curation Efforts|Research and Development	25818766	0	NULL	P10415	9606	NULL	NULL	35	NULL	NULL	NULL
410734	35	Confirmatory	Inhibition of GST fused Bcl-2 binding to biotinylated 16 mer Bak-BH3 peptide by HTRF-LANCE assay	Title: Tetrahydroisoquinoline amide substituted phenyl pyrazoles as selective Bcl-2 inhibitors._||_Abstract: Anti-apoptotic Bcl-2 protects cells from apoptosis by binding to pro-apoptotic members of the Bcl-2 family thereby playing a role in tumour survival in response to chemo- or radiation therapy. We describe a series of phenyl pyrazoles that have high affinity for Bcl-2 and rationalise the ob…	Compounds with activity <= 10uM or explicitly reported as active by ChEMBL are flagged as active in this PubChem assay presentation._||_Journal: Bioorg. Med. Chem. Lett._||_Year: 2009_||_Volume: 19_||_Issue: 1_||_First Page: 230_||_Last Page: 233_||_DOI: 10.1016/j.bmcl.2008.10.113_||_Target ChEMBL ID: CHEMBL4860_||_ChEMBL Target Name: Apoptosis regulator Bcl-2_||_ChEMBL Target Type: SINGLE PROTEI…	43	ChEMBL	CHEMBL1019892	20100526	20220830	25113117|25181391|44570033|44570034|44570035|44570037|44570038|44570039|44570040|44570041|44570042|44570043|44570044|44570045|44570046|44570049|44570050|44570076|44570077|44570078|44570079|44570080|44570081|44570082|44570084|44570085|44570086|44570087|44570088|44570089|44570090|44570091|44570092|44570093|44570094	103607854|103607855|103607856|103607858|103607859|103607860|103607861|103607862|103607863|103607864|103607865|103607866|103607867|103607868|103607871|103607872|103607920|103607921|103607922|103607923|103607924|103607925|103607926|103607928|103607929|103607930|103607931|103607932|103607933|103607934|103607935|103607936|103607937|103607938|103607939	596	NULL	P10415	Curation Efforts|Research and Development	19027294	0	NULL	P10415	9606	NULL	NULL	32	NULL	NULL	NULL
1253030	33	Confirmatory	Inhibition of Bcl-2 (unknown origin) by fluorescence polarization assay	Title: Design, synthesis and biological evaluation of 3-aryl-rhodanine benzoic acids as anti-apoptotic protein Bcl-2 inhibitors._||_Abstract: A new class of 3-aryl-rhodanine benzoic acid derivatives were designed, synthesized, and evaluated for their inhibition activities against anti-apoptotic Bcl-2 proteins. The potent compounds 33 and 41 bound to Bcl-2 with submicromolar Ki values and had sele…	Compounds with activity <= 10uM or explicitly reported as active by ChEMBL are flagged as active in this PubChem assay presentation._||_Journal: Bioorg. Med. Chem. Lett._||_Year: 2015_||_Volume: 25_||_Issue: 22_||_First Page: 5265_||_Last Page: 5269_||_DOI: 10.1016/j.bmcl.2015.09.051_||_Target ChEMBL ID: CHEMBL4860_||_ChEMBL Target Name: Apoptosis regulator Bcl-2_||_ChEMBL Target Type: SINGLE PRO…	43	ChEMBL	CHEMBL3631163	20161224	20220830	NULL	NULL	596	NULL	P10415	Curation Efforts|Research and Development	26421995	0	NULL	P10415	9606	NULL	NULL	12	NULL	NULL	NULL
1353859	33	Confirmatory	Inhibition of FITC-Ahx-Bim-OH binding to human Bcl2 isoform 2 after 2 hrs by fluorescent polarization assay	Title: Dual inhibitors of the pro-survival proteins Bcl-2 and Mcl-1 derived from natural compound meiogynin A._||_Abstract: Thirty analogues of natural meiogynin A, a pan-Bcl-2 inhibitor, were prepared in order to elaborate cytotoxic compounds on specific cancer cells overexpressing one or more proteins of the Bcl-2 family. The interaction of all the new analogues with Bcl-xL, Mcl-1 and Bcl-2 pro…	Compounds with activity <= 10uM or explicitly reported as active by ChEMBL are flagged as active in this PubChem assay presentation._||_Journal: Eur J Med Chem_||_Year: 2018_||_Volume: 148_||_First Page: 26_||_Last Page: 38_||_DOI: 10.1016/j.ejmech.2018.01.100_||_Target ChEMBL ID: CHEMBL4860_||_ChEMBL Target Name: Apoptosis regulator Bcl-2_||_ChEMBL Target Type: SINGLE PROTEIN - Target is a singl…	43	ChEMBL	CHEMBL4148756	20200618	20220830	NULL	NULL	596	NULL	P10415	Curation Efforts|Research and Development	29453135	0	NULL	P10415	9606	NULL	NULL	16	NULL	NULL	NULL
661076	32	Confirmatory	Inhibition of GST-tagged Bcl2 using [FAM]-IWIAQELRRIGDEFNAYY-NH2 as substrate after 60 mins by fluorescence polarization assay	Title: Pyrazole and pyrimidine phenylacylsulfonamides as dual Bcl-2/Bcl-xL antagonists._||_Abstract: 5-Butyl-1,4-diphenyl pyrazole and 2-amino-5-chloro pyrimidine acylsulfonamides were developed as potent dual antagonists of Bcl-2 and Bcl-xL. Compounds were optimized for binding to the I88, L92, I95, and F99 pockets normally occupied by pro-apoptotic protein Bim. An X-ray crystal structure confir…	Compounds with activity <= 10uM or explicitly reported as active by ChEMBL are flagged as active in this PubChem assay presentation._||_Journal: Bioorg. Med. Chem. Lett._||_Year: 2012_||_Volume: 22_||_Issue: 12_||_First Page: 3951_||_Last Page: 3956_||_DOI: 10.1016/j.bmcl.2012.04.106_||_Target ChEMBL ID: CHEMBL4860_||_ChEMBL Target Name: Apoptosis regulator Bcl-2_||_ChEMBL Target Type: SINGLE PRO…	43	ChEMBL	CHEMBL2033942	20130516	20220830	NULL	NULL	596	NULL	P10415	Curation Efforts|Research and Development	22608393	0	NULL	P10415	9606	NULL	NULL	32	NULL	NULL	NULL
1801205	32	Confirmatory	Fluorescence Polarization from US Patent US9018381: 'Chemical compounds'	Bcl-xL and Bcl-2 FP binding affinity of compound(s) of Formulae (I), (I-a), (I-b), (I-c), (I-d) and/or (I-e) may be determined using a variety of known methods. One such assay is a sensitive and quantitative in vitro binding assay using fluorescence polarization ('FP') described by Wang, J.-L.; Zhang, Z-J.; Choksi, S.; Sjam. S.; Lu, Z.; Croce, C. M.; Alnemri, E. S.; Komgold, R.; Huang, Z. Cell pe…	Compounds with any of Ki, IC50, Kd, or EC50 activity value <= 10uM are labeled as 'Active'._||_If multiple measurements are available for a given compound, it is labeled as 'Active' if any of the measurements meet the criterion. Activity values are checked in the order of Ki, IC50, Kd, and EC50. The first entry that meets the above activity threshold is used to determine 'Standard Type', 'Standar…	7	BindingDB	BindingDB_6891_1	20230307	20230307	56650331|56650332|56650670|66723560|66723789|86661883|86661886|86661893|86661894|86661895|86661896|86661899|87125155|87125160|87125162|87125169|87125189|87125232|87125244|87125248|87125249|87125274|87125306|87125315|87125328|87125345|87125357|87125370|87125385|87125405|88578451|88578517	254802097|254802098|254802099|254802100|254802101|254802102|254802103|254802104|254802105|254802106|254802107|254802108|254802109|254802110|254802111|254802112|254802113|254802114|254802115|254802116|254802117|254802118|254802119|254802120|254802121|254802122|254802123|254802124|254802125|254802126|254802127|254802128	596|598	NULL	P10415|Q07817	Curation Efforts|Research and Development	NULL	0	NULL	P10415|Q07817	9606	NULL	NULL	32	NULL	NULL	NULL
1802197	32	Confirmatory	Fluorescence Polarization Assay from US Patent US9248140: 'Chemical compounds'	Bcl-xL and Bcl-2 FP binding affinity of compound(s) of Formulae (I), (I-a), (I-b), (I-c), (I-d) and/or (I-c) may be determined using a variety of known methods. One such assay is a sensitive and quantitative in vitro binding assay using fluorescence polarization ('FP') described by Wang, J.-L.; Zhang, Z-J.; Choksi, S.; Sjam. S.; Lu, Z.; Croce, C. M.; Alnemri, E. S.; Komgold, R.; Huang, Z. Cell pe…	Compounds with any of Ki, IC50, Kd, or EC50 activity value <= 10uM are labeled as 'Active'._||_If multiple measurements are available for a given compound, it is labeled as 'Active' if any of the measurements meet the criterion. Activity values are checked in the order of Ki, IC50, Kd, and EC50. The first entry that meets the above activity threshold is used to determine 'Standard Type', 'Standar…	7	BindingDB	BindingDB_7593_1	20230307	20230307	56650331|56650332|56650670|66723560|66723789|86661883|86661886|86661893|86661894|86661895|86661899|87125155|87125160|87125162|87125169|87125189|87125232|87125244|87125249|87125274|87125306|87125315|87125328|87125345|87125357|87125370|87125385|87125405|88578451|88578517|123131624|123131625	254802097|254802098|254802099|254802100|254802101|254802102|254802103|254802104|254802105|254802106|254802107|254802108|254802109|254802110|254802111|254802112|254802113|254802114|254802117|254802118|254802119|254802120|254802121|254802122|254802123|254802124|254802125|254802126|254802127|254802128|321900708|321900709	596|598	NULL	P10415|Q07817	Curation Efforts|Research and Development	NULL	0	NULL	P10415|Q07817	9606	NULL	NULL	32	NULL	NULL	NULL
1806419	32	Confirmatory	Biological Assay 2 from US Patent US11286263: 'Macrocyclic fluorine substituted indole derivatives'	BCL-2 Assay: In the assay 11 different concentrations of each compound (0.1 nM, 0.33 nM, 1.1 nM, 3.8 nM, 13 nM, 44 nM, 0.15 μM, 0.51 μM, 1.7 μM, 5.9 μM and 20 μM) were typically measured as duplicates in the same microtiter plate. For that, 100-fold concentrated DMSO solutions were prepared by serial dilutions (1:3.4) of a 2 mM stock solution in a clear, 384-well microtiter plate (Greiner Bio-One…	Compounds with any of Ki, IC50, Kd, or EC50 activity value <= 10uM are labeled as 'Active'._||_If multiple measurements are available for a given compound, it is labeled as 'Active' if any of the measurements meet the criterion. Activity values are checked in the order of Ki, IC50, Kd, and EC50. The first entry that meets the above activity threshold is used to determine 'Standard Type', 'Standar…	7	BindingDB	BindingDB_10525_3	20230307	20230307	142591477|142591479|142591482|142591489|142591491|142591493|142591494|142591495|142591496|142591502|142591506|142591507|142591510|142591513|142591516|142591524|142591528|142591530|142591538|142591541|142591545|142591546|142591548|142591549|142591550|142591552|142591554|155123796|155123803|156170109|156170228|156170229	469686824|469686825|469686827|469686828|469686831|469686833|469686834|469686835|469686836|469686837|469686838|469686839|469686840|469686841|469686842|469686843|469686844|469686845|469686846|469686847|469686848|469686849|469686850|469686851|469686852|469686853|469686854|469686856|469686857|469686858|469686859|469686860	596	NULL	P10415	Curation Efforts|Research and Development	NULL	0	NULL	P10415	9606	NULL	NULL	NULL	NULL	NULL	NULL
1544723	31	Confirmatory	Inhibition of 5-FAM-tagged Bid-BH3 peptide binding to Bcl2 (unknown origin) by fluorescence polarization assay	Title: Design, synthesis and preliminary bioactivity studies of indomethacin derivatives as Bcl-2/Mcl-1 dual inhibitors._||_Abstract: Bcl-2 family proteins, which divides into pro-apoptosis proteins and anti-apoptosis proteins, are involved in cell apoptosis progression. As numerous studies illustrated, targeting Bcl-2 family proteins is more and more attractive and practicable to cancer treatmen…	Compounds with activity <= 10uM or explicitly reported as active by ChEMBL are flagged as active in this PubChem assay presentation._||_Journal: Bioorg Med Chem_||_Year: 2019_||_Volume: 27_||_Issue: 13_||_First Page: 2771_||_Last Page: 2783_||_DOI: 10.1016/j.bmc.2019.05.003_||_Target ChEMBL ID: CHEMBL4860_||_ChEMBL Target Name: Apoptosis regulator Bcl-2_||_ChEMBL Target Type: SINGLE PROTEIN - Tar…	43	ChEMBL	CHEMBL4341979	20210302	20220830	NULL	NULL	596	NULL	P10415	Curation Efforts|Research and Development	31079964	0	NULL	P10415	9606	NULL	NULL	18	NULL	NULL	NULL
1657033	31	Confirmatory	Inhibition of Bcl2 (unknown origin)/Bim interaction preincubated for 5 mins followed by fluorescein-labeled peptide addition and measured after 10 mins by fluorescein-labeled peptide displacement based fluorescence polarization assay	Title: Pro-apoptotic carboxamide analogues of natural fislatifolic acid targeting Mcl-1 and Bcl-2._||_Abstract: A library of 26 novel carboxamides deriving from natural fislatifolic acid has been prepared. The synthetic strategy involved a bio-inspired Diels-Alder cycloaddition, followed by functionalisations of the carbonyl moiety. All the compounds were evaluated on Bcl-xL, Mcl-1 and Bcl-2 prot…	Compounds with activity <= 10uM or explicitly reported as active by ChEMBL are flagged as active in this PubChem assay presentation._||_Journal: Bioorg Med Chem Lett_||_Year: 2020_||_Volume: 30_||_Issue: 7_||_First Page: 127003_||_Last Page: 127003_||_DOI: 10.1016/j.bmcl.2020.127003_||_Target ChEMBL ID: CHEMBL4860_||_ChEMBL Target Name: Apoptosis regulator Bcl-2_||_ChEMBL Target Type: SINGLE PROT…	43	ChEMBL	CHEMBL4617559	20210802	20220830	NULL	NULL	596	NULL	P10415	Curation Efforts|Research and Development	32035700	0	NULL	P10415	9606	NULL	NULL	10	NULL	NULL	NULL
260137	30	Confirmatory	Binding affinity to Bcl2 by fluorescence polarization assay	Title: Discovery and structure-activity relationship of antagonists of B-cell lymphoma 2 family proteins with chemopotentiation activity in vitro and in vivo._||_Abstract: Development of a rationally designed potentiator of cancer chemotherapy, via inhibition of Bcl-X(L) function, is described. Lead compounds generated by NMR screening and directed parallel synthesis displayed sub-microM binding …	Compounds with activity <= 10uM or explicitly reported as active by ChEMBL are flagged as active in this PubChem assay presentation._||_Journal: J. Med. Chem._||_Year: 2006_||_Volume: 49_||_Issue: 3_||_First Page: 1165_||_Last Page: 1181_||_DOI: 10.1021/jm050754u_||_Target ChEMBL ID: CHEMBL4860_||_ChEMBL Target Name: Apoptosis regulator Bcl-2_||_ChEMBL Target Type: SINGLE PROTEIN - Target is a si…	43	ChEMBL	CHEMBL859052	20100524	20220830	NULL	NULL	596	NULL	P10415	Curation Efforts|Research and Development	16451081	0	NULL	P10415	9606	NULL	NULL	27	NULL	NULL	NULL
701267	30	Confirmatory	Binding affinity to N-terminal 6xHis-tagged human Bcl-2 expressed in Escherichia coli BL21 (DE3) after 2 hrs by fluorescence polarization assay	Title: Structure-based discovery of BM-957 as a potent small-molecule inhibitor of Bcl-2 and Bcl-xL capable of achieving complete tumor regression._||_Abstract: Bcl-2 and Bcl-xL antiapoptotic proteins are attractive cancer therapeutic targets. We have previously reported the design of 4,5-diphenyl-1H-pyrrole-3-carboxylic acids as a class of potent Bcl-2/Bcl-xL inhibitors. In the present study, we…	Compounds with activity <= 10uM or explicitly reported as active by ChEMBL are flagged as active in this PubChem assay presentation._||_Journal: J. Med. Chem._||_Year: 2012_||_Volume: 55_||_Issue: 19_||_First Page: 8502_||_Last Page: 8514_||_DOI: 10.1021/jm3010306_||_Target ChEMBL ID: CHEMBL4860_||_ChEMBL Target Name: Apoptosis regulator Bcl-2_||_ChEMBL Target Type: SINGLE PROTEIN - Target is a s…	43	ChEMBL	CHEMBL2173961	20130629	20220830	NULL	NULL	596	NULL	P10415	Curation Efforts|Research and Development	23030453	0	NULL	P10415	9606	NULL	NULL	30	NULL	NULL	NULL
1400216	30	Confirmatory	Inhibition of Bid-BH3 peptide binding to Bcl-2 (unknown origin) after 3 hrs by fluorescence polarization method	Title: Discovery and development of substituted tyrosine derivatives as Bcl-2/Mcl-1 inhibitors._||_Abstract: Anti-apoptotic Bcl-2 family proteins are vital for cancer cells to escape apoptosis, which make them attractive targets for cancer therapy. Recently, a lead compound 1 was found to modestly inhibit the binding of BH3 peptide to Bcl-2 protein with a Ki value of 5.2 µM. Based on this, a seri…	Compounds with activity <= 10uM or explicitly reported as active by ChEMBL are flagged as active in this PubChem assay presentation._||_Journal: Bioorg Med Chem_||_Year: 2018_||_Volume: 26_||_Issue: 17_||_First Page: 4907_||_Last Page: 4915_||_DOI: 10.1016/j.bmc.2018.08.030_||_Target ChEMBL ID: CHEMBL4860_||_ChEMBL Target Name: Apoptosis regulator Bcl-2_||_ChEMBL Target Type: SINGLE PROTEIN - Tar…	43	ChEMBL	CHEMBL4236686	20200619	20220830	NULL	NULL	596	NULL	P10415	Curation Efforts|Research and Development	30170927	0	NULL	P10415	9606	NULL	NULL	16	NULL	NULL	NULL
701268	29	Confirmatory	Inhibition of N-terminal 6xHis-tagged human Bcl-2 expressed in Escherichia coli BL21 (DE3) after 2 hrs by fluorescence polarization assay	Title: Structure-based discovery of BM-957 as a potent small-molecule inhibitor of Bcl-2 and Bcl-xL capable of achieving complete tumor regression._||_Abstract: Bcl-2 and Bcl-xL antiapoptotic proteins are attractive cancer therapeutic targets. We have previously reported the design of 4,5-diphenyl-1H-pyrrole-3-carboxylic acids as a class of potent Bcl-2/Bcl-xL inhibitors. In the present study, we…	Compounds with activity <= 10uM or explicitly reported as active by ChEMBL are flagged as active in this PubChem assay presentation._||_Journal: J. Med. Chem._||_Year: 2012_||_Volume: 55_||_Issue: 19_||_First Page: 8502_||_Last Page: 8514_||_DOI: 10.1021/jm3010306_||_Target ChEMBL ID: CHEMBL4860_||_ChEMBL Target Name: Apoptosis regulator Bcl-2_||_ChEMBL Target Type: SINGLE PROTEIN - Target is a s…	43	ChEMBL	CHEMBL2173962	20130629	20220830	NULL	NULL	596	NULL	P10415	Curation Efforts|Research and Development	23030453	0	NULL	P10415	9606	NULL	NULL	29	NULL	NULL	NULL
728143	28	Confirmatory	Binding affinity to BCL2 (unknown origin) after 2 hrs by fluorescence polarization assay	Title: A potent and highly efficacious Bcl-2/Bcl-xL inhibitor._||_Abstract: Our previously reported Bcl-2/Bcl-xL inhibitor, 4, effectively inhibited tumor growth but failed to achieve complete regression in vivo. We have now performed extensive modifications on its pyrrole core structure, which has culminated in the discovery of 32 (BM-1074). Compound 32 binds to Bcl-2 and Bcl-xL proteins with K(…	Compounds with activity <= 10uM or explicitly reported as active by ChEMBL are flagged as active in this PubChem assay presentation._||_Journal: J. Med. Chem._||_Year: 2013_||_Volume: 56_||_Issue: 7_||_First Page: 3048_||_Last Page: 3067_||_DOI: 10.1021/jm4001105_||_Target ChEMBL ID: CHEMBL4860_||_ChEMBL Target Name: Apoptosis regulator Bcl-2_||_ChEMBL Target Type: SINGLE PROTEIN - Target is a si…	43	ChEMBL	CHEMBL2330000	20131107	20220830	NULL	NULL	596	NULL	P10415	Curation Efforts|Research and Development	23448298	0	NULL	P10415	9606	NULL	NULL	28	NULL	NULL	NULL
1178963	28	Confirmatory	Inhibition of c-terminal 6xHis-tagged Bcl-2 (amino acids 1 to 204) (unknown origin) preincubated for 1 hr prior to substrate addition measured after 20 mins by fluorescence polarization assay	Title: Towards the next generation of dual Bcl-2/Bcl-xL inhibitors._||_Abstract: Structural modifications of the left-hand side of compound 1 were identified which retained or improved potent binding to Bcl-2 and Bcl-xL in in vitro biochemical assays and had strong activity in an RS4;11 apoptotic cellular assay. For example, sulfoxide diastereomer 13 maintained good binding affinity and comparabl…	Compounds with activity <= 10uM or explicitly reported as active by ChEMBL are flagged as active in this PubChem assay presentation._||_Journal: Bioorg. Med. Chem. Lett._||_Year: 2014_||_Volume: 24_||_Issue: 14_||_First Page: 3026_||_Last Page: 3033_||_DOI: 10.1016/j.bmcl.2014.05.036_||_Target ChEMBL ID: CHEMBL4860_||_ChEMBL Target Name: Apoptosis regulator Bcl-2_||_ChEMBL Target Type: SINGLE PRO…	43	ChEMBL	CHEMBL3369467	20160521	20220830	NULL	NULL	596	NULL	P10415	Curation Efforts|Research and Development	24881567	0	NULL	P10415	9606	NULL	NULL	25	NULL	NULL	NULL
1806510	28	Confirmatory	Binding Assay from US Patent US11318134: 'Benzamide compounds'	Table 1: Binding to Bcl-2 proteins Bcl-2, and Bcl-XL was assessed using the Bcl2scan platform: T7 phage strains displaying BCL2 proteins were grown in parallel in 24-well blocks in an E. coli host derived from the BL21 strain. E. coli were grown to log-phase and infected with T7 phage from a frozen stock (multiplicity of infection=0.4) and incubated with shaking at 32° C. until lysis (90-150 min…	Compounds with any of Ki, IC50, Kd, or EC50 activity value <= 10uM are labeled as 'Active'._||_If multiple measurements are available for a given compound, it is labeled as 'Active' if any of the measurements meet the criterion. Activity values are checked in the order of Ki, IC50, Kd, and EC50. The first entry that meets the above activity threshold is used to determine 'Standard Type', 'Standar…	7	BindingDB	BindingDB_10590_1	20230307	20230307	24978538|49846579|142622353|142622368|142622370|142622386|142622398|142622399|142622425|142622430|142622437|142622441|142622445|142622453|142622466|142622468|142622470|142622495|142622563|145999577|145999636|145999637|145999658|146000103|146000290|146001064|146001143|153087521	104115920|318150328|469796775|469796776|469796777|469796778|469796779|469796780|469796781|469796782|469796783|469796784|469796785|469796786|469796787|469796788|469796789|469796790|469796791|469796792|469796793|469796794|469796795|469796796|469796797|469796798|469796799|469796800	596|598	NULL	P10415|Q07817	Curation Efforts|Research and Development	NULL	0	NULL	P10415|Q07817	9606	NULL	NULL	28	NULL	NULL	NULL
1806560	28	Confirmatory	Binding Assay from US Patent US11344546: 'Benzamide compounds'	Table 1: Binding to Bcl-2 proteins Bcl-2, and Bcl-XL was assessed using the Bcl2scan platform: T7 phage strains displaying BCL2 proteins were grown in parallel in 24-well blocks in an E. coli host derived from the BL21 strain. E. coli were grown to log-phase and infected with T7 phage from a frozen stock (multiplicity of infection=0.4) and incubated with shaking at 32° C. until lysis (90-150 min…	Compounds with any of Ki, IC50, Kd, or EC50 activity value <= 10uM are labeled as 'Active'._||_If multiple measurements are available for a given compound, it is labeled as 'Active' if any of the measurements meet the criterion. Activity values are checked in the order of Ki, IC50, Kd, and EC50. The first entry that meets the above activity threshold is used to determine 'Standard Type', 'Standar…	7	BindingDB	BindingDB_10627_1	20230307	20230307	24978538|49846579|142622353|142622368|142622370|142622386|142622398|142622399|142622425|142622430|142622437|142622441|142622445|142622453|142622466|142622468|142622470|142622495|142622563|145999577|145999636|145999637|145999658|146000103|146000290|146001064|146001143|153087521	104115920|318150328|469796775|469796776|469796777|469796778|469796779|469796780|469796781|469796782|469796783|469796792|469796794|469796795|469796796|469796798|469796799|469796800|471696059|471696060|471696061|471696062|471696063|471696064|471696065|471696066|471696068|471696072	572|596	NULL	P10415|Q92934	Curation Efforts|Research and Development	NULL	0	NULL	P10415|Q92934	9606	NULL	NULL	28	NULL	NULL	NULL
41229	27	Literature-derived	In vitro inhibition of Bak-Bh3 peptide binding to the Bcl-2 using human myeloid leukemia cell line HL-60; Inactive	Title: Discovery of small-molecule inhibitors of Bcl-2 through structure-based computer screening._||_Abstract: Bcl-2 belongs to a growing family of proteins which regulates programmed cell death (apoptosis). Overexpression of Bcl-2 has been observed in 70% of breast cancer, 30-60% of prostate cancer, 80% of B-cell lymphomas, 90% of colorectal adenocarcinomas, and many other forms of cancer. Ther…	Journal: J. Med. Chem._||_Year: 2001_||_Volume: 44_||_Issue: 25_||_First Page: 4313_||_Last Page: 4324_||_DOI: 10.1021/jm010016f_||_Target ChEMBL ID: CHEMBL4860_||_ChEMBL Target Name: Apoptosis regulator Bcl-2_||_ChEMBL Target Type: SINGLE PROTEIN - Target is a single protein chain_||_Relationship Type: D - Direct protein target assigned_||_Confidence: Direct single protein target assigned	43	ChEMBL	CHEMBL875933	20100524	20220318	6690|8317|68059|80733|190267|254111|259163|333491|333496|344029|353885|384654|387183|424686|425223|430552|433921|2781681|3567022|4243078|5134605|5354980|6154216|21144827|44357118|135468218|135510047	103372893|103372903|103372925|103372955|103373021|103373078|103373079|103373109|103373272|103373273|103373274|103373308|103373401|103373437|103373445|103373447|103373448|103373449|103373470|103373471|103373475|103373478|103373514|103373702|103373820|103373822|103734097	596	In vitro	P10415	Curation Efforts|Research and Development	11728179	0	NULL	P10415	9606	NULL	NULL	NULL	NULL	NULL	NULL
1254454	27	Confirmatory	Competitive binding affinity to Bcl-2 (unknown origin) preincubated for 30 mins followed by 5-FAM-Bid-BH3 peptide addition measured after 20 mins by fluorescence polarization assay	Title: Design, synthesis and preliminary bioactivity studies of imidazolidine-2,4-dione derivatives as Bcl-2 inhibitors._||_Abstract: Anti-apoptotic B-cell lymphoma-2 (Bcl-2) proteins are promising targets for cancer therapy. In the present study, a series of imidazolidine-2,4-dione derivatives were designed and synthesized to test their inhibitory activities against anti-apoptotic Bcl-2 proteins…	Compounds with activity <= 10uM or explicitly reported as active by ChEMBL are flagged as active in this PubChem assay presentation._||_Journal: Bioorg. Med. Chem._||_Year: 2015_||_Volume: 23_||_Issue: 23_||_First Page: 7359_||_Last Page: 7365_||_DOI: 10.1016/j.bmc.2015.10.023_||_Target ChEMBL ID: CHEMBL4860_||_ChEMBL Target Name: Apoptosis regulator Bcl-2_||_ChEMBL Target Type: SINGLE PROTEIN - …	43	ChEMBL	CHEMBL3632439	20161224	20220830	10616967|42601456|122193509|122193510|122193511|122194465|122194466|122194467|122194468|122194469|122194470|122194471|122194472|122194473|122194474|122194475|122194476|122194477|122194478|122194479|122194480|122194481|122194482|122194483|122194484|122194485|122194486	312381594|318394281|318394282|318394283|318395430|318395431|318395432|318395433|318395434|318395435|318395436|318395437|318395438|318395439|318395440|318395441|318395442|318395443|318395444|318395445|318395446|318395447|318395448|318395449|318395450|318395451|318395452	596	NULL	P10415	Curation Efforts|Research and Development	26558516	0	NULL	P10415	9606	NULL	NULL	3	NULL	NULL	NULL
1464140	27	Confirmatory	Inhibition of 5-FAM-Bid-BH3 peptide binding to Bcl2 (unknown origin) pre-incubated for 30 mins followed by further incubation with 5-FAM-Bid-BH3 peptide for 20 mins by fluorescence polarization assay	Title: 1-Phenyl-1H-indole derivatives as a new class of Bcl-2/Mcl-1 dual inhibitors: Design, synthesis, and preliminary biological evaluation._||_Abstract: Bcl-2 proteins, such as B-cell lymphoma (Bcl-2) protein, myeloid cell leukemia sequence 1 (Mcl-1) protein, has been implicated in the progression and survival of multiple tumor types and become a validated and attractive target for cancer ther…	Compounds with activity <= 10uM or explicitly reported as active by ChEMBL are flagged as active in this PubChem assay presentation._||_Journal: Bioorg Med Chem_||_Year: 2017_||_Volume: 25_||_Issue: 20_||_First Page: 5548_||_Last Page: 5556_||_DOI: 10.1016/j.bmc.2017.08.024_||_Target ChEMBL ID: CHEMBL4860_||_ChEMBL Target Name: Apoptosis regulator Bcl-2_||_ChEMBL Target Type: SINGLE PROTEIN - Tar…	43	ChEMBL	CHEMBL4046937	20200621	20220830	NULL	NULL	596	NULL	P10415	Curation Efforts|Research and Development	28866374	0	NULL	P10415	9606	NULL	NULL	9	NULL	NULL	NULL
1806829	27	Confirmatory	BCL-2/Bad BH3 Peptide (BCL-2 Assay) from US Patent US11447504: 'Macrocyclic chlorine substituted indole derivatives'	The dose-dependent inhibition by the compounds described in this invention of the interaction between BCL-2 and the BH3 domain of Bad (both human) was determined using a steady state binding competition assay with time-resolved fluorescence energy transfer (TR-FRET) readout. For that purpose BCL-2 (amino acids 1-211, C-terminal fused to a hexahistidine (6×His) tag (SEQ ID 5) and a synthetic Bad B…	Compounds with any of Ki, IC50, Kd, or EC50 activity value <= 10uM are labeled as 'Active'._||_If multiple measurements are available for a given compound, it is labeled as 'Active' if any of the measurements meet the criterion. Activity values are checked in the order of Ki, IC50, Kd, and EC50. The first entry that meets the above activity threshold is used to determine 'Standard Type', 'Standar…	7	BindingDB	BindingDB_10834_2	20230307	20230307	142591079|142591086|142591090|142591098|142591100|142591116|142591124|142591133|142591134|142591153|142591175|142591177|142591196|142591225|142591250|142591253|142591254|142591268|142591275|142591276|142591324|142591331|142591725|142591736|142591768|155123531|157561098	473133220|473133221|473133222|473133223|473133226|473133228|473133229|473133231|473133232|473133233|473133234|473133235|473133236|473133238|473133241|473133244|473133246|473133247|473133248|473133250|473133252|473133255|473133256|473133258|473133264|473133265|473133266	572|596	NULL	P10415|Q92934	Curation Efforts|Research and Development	NULL	0	NULL	P10415|Q92934	9606	NULL	NULL	NULL	NULL	NULL	NULL
1427417	26	Confirmatory	Inhibition of N-terminal FAM-labeled Bid-BH3 peptide binding to Bcl2 (unknown origin) preincubated for 30 mins followed by N-terminal FAM-labeled Bid-BH3 peptide addition measured after 20 mins by fluorescence polarization assay	Title: Design, synthesis and preliminary biological evaluation of indole-3-carboxylic acid-based skeleton of Bcl-2/Mcl-1 dual inhibitors._||_Abstract: The B-cell lymphoma-2 (Bcl-2) family proteins are attractive targets for cancer therapy. In our previous work, the structure-activity relationship of WL-276 was studied. According to the results, rhodanine derivatives show potent binding affinity f…	Compounds with activity <= 10uM or explicitly reported as active by ChEMBL are flagged as active in this PubChem assay presentation._||_Journal: Bioorg Med Chem_||_Year: 2017_||_Volume: 25_||_Issue: 6_||_First Page: 1939_||_Last Page: 1948_||_DOI: 10.1016/j.bmc.2017.02.014_||_Target ChEMBL ID: CHEMBL4860_||_ChEMBL Target Name: Apoptosis regulator Bcl-2_||_ChEMBL Target Type: SINGLE PROTEIN - Targ…	43	ChEMBL	CHEMBL3994256	20200620	20220830	NULL	NULL	596	NULL	P10415	Curation Efforts|Research and Development	28233676	0	NULL	P10415	9606	NULL	NULL	9	NULL	NULL	NULL
1690754	25	Literature-derived	Protac activity at VHL/BCL2 in human MOLT-4 cells assessed as induction of BCL2 degradation at 100 nM measured after 16 hrs by immunoblotting analysis	Title: Discovery of PROTAC BCL-X degraders as potent anticancer agents with low on-target platelet toxicity._||_Abstract: Anti-apoptotic protein BCL-X plays a key role in tumorigenesis and cancer chemotherapy resistance, rendering it an attractive target for cancer treatment. However, BCL-X inhibitors such as ABT-263 cannot be safely used in the clinic because platelets solely depend on BCL-X to …	Journal: Eur J Med Chem_||_Year: 2020_||_Volume: 192_||_First Page: 112186_||_Last Page: 112186_||_DOI: 10.1016/j.ejmech.2020.112186_||_Target ChEMBL ID: CHEMBL4748224_||_ChEMBL Target Name: VHL/Apoptosis regulator Bcl-2_||_ChEMBL Target Type: PROTEIN-PROTEIN INTERACTION - Target is the disruption of a protein-protein interaction_||_Relationship Type: D - Direct protein target assigned_||_Confide…	43	ChEMBL	CHEMBL4685764	20220318	20220318	139331475|139331481|139331483|139331516|139331517|139331526|139331571|139331589|139342244|139342265|139342266|156692495|156692496|156692497|162643777|162646968|162649164|162651112|162659526|162668591|162668808|162668999|162672430|162676821|162677163	461514616|461515625|461518162|461518225|461520083|461523181|461523257|461525381|461526070|461529059|461529536|461535671|461537180|461538020|461542574|461542758|461547272|461548891|461550993|461551308|461551576|461556413|461557540|461562627|461563119	596|7428	NULL	P10415|P40337	Curation Efforts|Research and Development	32145645	0	NULL	P10415|P40337	9606	NULL	NULL	NULL	NULL	Bone marrow	NULL
683531	24	Confirmatory	Inhibition of Bcl2-BAK interaction after 1 hr by surface plasmon resonance assay	Title: Lipophilic Isosteres of a π-π Stacking Interaction: New Inhibitors of the Bcl-2-Bak Protein-Protein Interaction._||_Abstract: The discovery of new Bcl-2 protein-protein interaction antagonists is described. We replaced the northern fragment of ABT737 (π-π stacking interactions) with structurally simplified hydrophobic cage structures with much reduced conformational flexibility and rotatio…	Compounds with activity <= 10uM or explicitly reported as active by ChEMBL are flagged as active in this PubChem assay presentation._||_Journal: ACS Med. Chem. Lett._||_Year: 2012_||_Volume: 3_||_Issue: 7_||_First Page: 579_||_Last Page: 583_||_DOI: 10.1021/ml300095a_||_Target ChEMBL ID: CHEMBL3885516_||_ChEMBL Target Name: Apoptosis regulator Bcl-2/Bcl-2 homologous antagonist/killer_||_ChEMBL Ta…	43	ChEMBL	CHEMBL2090420	20130516	20220830	NULL	NULL	578|596	NULL	P10415|Q16611	Curation Efforts|Research and Development	24900514	0	NULL	P10415|Q16611	9606	NULL	NULL	22	NULL	NULL	NULL
1806753	24	Confirmatory	Bcl-2-G101V Biochemical Assay from US Patent US11420968: 'Bcl-2 inhibitors'	Selected compounds disclosed herein were tested for blocking of Bcl-2-G101 protein with its ligand in an assay based on time-resolved fluorescence resonance energy transfer methodology. 0.05 nM of Recombinant human Bcl-2-G101V protein was pre-incubated with a serial dilution of compounds disclosed herein (maximum concentration is 10 μM, 4-fold serially diluted, 10 points; or maximum concentration…	Compounds with any of Ki, IC50, Kd, or EC50 activity value <= 10uM are labeled as 'Active'._||_If multiple measurements are available for a given compound, it is labeled as 'Active' if any of the measurements meet the criterion. Activity values are checked in the order of Ki, IC50, Kd, and EC50. The first entry that meets the above activity threshold is used to determine 'Standard Type', 'Standar…	7	BindingDB	BindingDB_10777_3	20230307	20230307	49846579|146681199|149127499|149553242|152971502|153180560|155600449|155600473|155600524|155600528|155600568|155600603|155600636|155600756|155600825|155600888|158953108|159016241|159115676|159115732|160495323|160843885|161276023	341097094|473128615|473128616|473128617|473128618|473128619|473128620|473128923|473129003|473129006|473129019|473129023|473129038|473129061|473129068|473129069|473129076|473129084|473129104|473129111|473129120|473129122|473129138|473129140	596	Biochemical	P10415	Curation Efforts|Research and Development	NULL	0	NULL	P10415	9606	NULL	NULL	24	NULL	NULL	NULL
661087	23	Confirmatory	Inhibition in GST-tagged Bcl2 using [FAM]-IWIAQELRRIGDEFNAYY-NH2 as substrate after 60 mins by fluorescence polarization assay	Title: Identification of a phenylacylsulfonamide series of dual Bcl-2/Bcl-xL antagonists._||_Abstract: A series of phenylacylsulfonamides has been prepared as antagonists of Bcl-2/Bcl-xL. In addition to potent binding affinities for both Bcl-2 and Bcl-xL, these compounds were shown to induce classical markers of apoptosis in isolated mitochondria. Overall weak cellular potency was improved by the…	Compounds with activity <= 10uM or explicitly reported as active by ChEMBL are flagged as active in this PubChem assay presentation._||_Journal: Bioorg. Med. Chem. Lett._||_Year: 2012_||_Volume: 22_||_Issue: 12_||_First Page: 3946_||_Last Page: 3950_||_DOI: 10.1016/j.bmcl.2012.04.103_||_Target ChEMBL ID: CHEMBL4860_||_ChEMBL Target Name: Apoptosis regulator Bcl-2_||_ChEMBL Target Type: SINGLE PRO…	43	ChEMBL	CHEMBL2033953	20130516	20220830	NULL	NULL	596	NULL	P10415	Curation Efforts|Research and Development	22608961	0	NULL	P10415	9606	NULL	NULL	23	NULL	NULL	NULL
721757	22	Confirmatory	Displacement of FITC-AHx-GQVGRQLAIIGDDINR-NH2 from Bcl2 (unknown origin) after 1 hr by fluorescence polarization anisotropy assay	Title: Discovery of potent myeloid cell leukemia 1 (Mcl-1) inhibitors using fragment-based methods and structure-based design._||_Abstract: Myeloid cell leukemia 1 (Mcl-1), a member of the Bcl-2 family of proteins, is overexpressed and amplified in various cancers and promotes the aberrant survival of tumor cells that otherwise would undergo apoptosis. Here we describe the discovery of potent and…	Compounds with activity <= 10uM or explicitly reported as active by ChEMBL are flagged as active in this PubChem assay presentation._||_Journal: J. Med. Chem._||_Year: 2013_||_Volume: 56_||_Issue: 1_||_First Page: 15_||_Last Page: 30_||_DOI: 10.1021/jm301448p_||_Target ChEMBL ID: CHEMBL4860_||_ChEMBL Target Name: Apoptosis regulator Bcl-2_||_ChEMBL Target Type: SINGLE PROTEIN - Target is a single…	43	ChEMBL	CHEMBL2320309	20131107	20220830	NULL	NULL	596	NULL	P10415	Curation Efforts|Research and Development	23244564	0	NULL	P10415	9606	NULL	NULL	12	NULL	NULL	NULL
1296598	22	Confirmatory	Displacement of FAM-Bid peptide from N-terminal 8x His-tagged Bcl-2 (unknown origin) expressed in Escherichia coli BL21 (DE3) after 30 mins by fluorescence polarization assay	Title: Bcl-2/MDM2 Dual Inhibitors Based on Universal Pyramid-Like α-Helical Mimetics._||_Abstract: No α-helical mimetic that exhibits Bcl-2/MDM2 dual inhibition has been rationally designed due to the different helicities of the α-helixes at their binding interfaces. Herein, we extracted a one-turn α-helix-mimicking ortho-triarene unit from o-phenylene foldamers. Linking benzamide substrates with…	Compounds with activity <= 10uM or explicitly reported as active by ChEMBL are flagged as active in this PubChem assay presentation._||_Journal: J. Med. Chem._||_Year: 2016_||_Volume: 59_||_Issue: 7_||_First Page: 3152_||_Last Page: 3162_||_DOI: 10.1021/acs.jmedchem.5b01913_||_Target ChEMBL ID: CHEMBL4860_||_ChEMBL Target Name: Apoptosis regulator Bcl-2_||_ChEMBL Target Type: SINGLE PROTEIN - Tar…	43	ChEMBL	CHEMBL3801198	20180906	20220830	NULL	NULL	596	NULL	P10415	Curation Efforts|Research and Development	26982372	0	NULL	P10415	9606	NULL	NULL	16	NULL	NULL	NULL
1576833	22	Confirmatory	Displacement of N-terminal fluorescein labelled Puma-BH3 peptide from human N-terminal thrombin cleavage site-fused/His6-tagged Bcl-2 expressed in Escherichia coliBL21(DE3) pLysS cells by fluorescence polarization assay	Title: Structure-Guided Discovery of a Selective Mcl-1 Inhibitor with Cellular Activity._||_Abstract: Myeloid cell leukemia 1 (Mcl-1), an antiapoptotic member of the Bcl-2 family of proteins, whose upregulation when observed in human cancers is associated with high tumor grade, poor survival, and resistance to chemotherapy, has emerged as an attractive target for cancer therapy. Here, we report t…	Compounds with activity <= 10uM or explicitly reported as active by ChEMBL are flagged as active in this PubChem assay presentation._||_Journal: J Med Chem_||_Year: 2019_||_Volume: 62_||_Issue: 15_||_First Page: 6913_||_Last Page: 6924_||_DOI: 10.1021/acs.jmedchem.9b00134_||_Target ChEMBL ID: CHEMBL4860_||_ChEMBL Target Name: Apoptosis regulator Bcl-2_||_ChEMBL Target Type: SINGLE PROTEIN - Targe…	43	ChEMBL	CHEMBL4375085	20210302	20220830	138756809|155514893|155515598|155516576|155520022|155521076|155522510|155524558|155524710|155526457|155527670|155527900|155530563|155532216|155534814|155536071|155539156|155539938|155542475|155542773|155563087|155563107	440116365|440117441|440118902|440124138|440125889|440126300|440128099|440131237|440131468|440134155|440136006|440136371|440140418|440142940|440146832|440148822|440154079|440155853|440161791|440162536|440213614|440213661	596	NULL	P10415	Curation Efforts|Research and Development	31339316	0	NULL	P10415	9606	NULL	NULL	6	NULL	NULL	NULL
1797844	22	Confirmatory	Bcl-2 and Bcl-xL Inhibition from US Patent US10221174: 'N-(phenylsulfonyl)benzamides and related compounds as BCL-2 inhibitors'	Fluorescein labeled BIM (81-106), BAK (72-87), and BID (79-99) peptides, named as Flu-BIM, Flu-BAK, and Flu-BID, respectively, were used as the fluorescent probes in FP assays for Bcl-2, Bcl-xL, and Mcl-1, respectively. By monitoring the total fluorescence polarization values of mixtures composed of fluorescent probes at fixed concentrations and proteins with increasing concentrations up to the f…	Compounds with any of Ki, IC50, Kd, or EC50 activity value <= 10uM are labeled as 'Active'._||_If multiple measurements are available for a given compound, it is labeled as 'Active' if any of the measurements meet the criterion. Activity values are checked in the order of Ki, IC50, Kd, and EC50. The first entry that meets the above activity threshold is used to determine 'Standard Type', 'Standar…	7	BindingDB	BindingDB_2318_1	20230307	20230307	134231254|134231265|134231303|134231306|137355917|137355925|137355950|137355960|137355969|137355972|137355974|137355976|137356003|137356074|137356079|137356107|137356108|137356454|137356466|137356469|137546850|137546871	386400954|386400955|386400956|386400957|386400958|386400959|386400960|386400961|386400962|386400963|386400964|386400965|386400966|386400967|386400968|386400969|386400970|386400971|386400972|386400973|386400974|386400975	596	NULL	P10415	Curation Efforts|Research and Development	NULL	0	NULL	P10415	9606	NULL	NULL	22	NULL	NULL	NULL
721468	21	Confirmatory	Binding affinity to human Bcl-2 (unknown origin) by biotin-Bim displacement based ELISA	Title: 3-Thiomorpholin-8-oxo-8H-acenaphtho [1,2-b] pyrrole-9-carbonitrile (S1) derivatives as pan-Bcl-2-inhibitors of Bcl-2, Bcl-xL and Mcl-1._||_Abstract: Based on the binding mode of our previously discovered dual inhibitor of Bcl-2 and Mcl-1, 3-thiomorpholin-8-oxo-8H-acenaphtho[1,2-b]pyrrole-9-carbonitrile (3, S1), a library of 9-substituted 3 derivatives was synthesized to further probe the p…	Compounds with activity <= 10uM or explicitly reported as active by ChEMBL are flagged as active in this PubChem assay presentation._||_Journal: Bioorg. Med. Chem._||_Year: 2013_||_Volume: 21_||_Issue: 1_||_First Page: 11_||_Last Page: 20_||_DOI: 10.1016/j.bmc.2012.11.008_||_Target ChEMBL ID: CHEMBL4860_||_ChEMBL Target Name: Apoptosis regulator Bcl-2_||_ChEMBL Target Type: SINGLE PROTEIN - Targe…	43	ChEMBL	CHEMBL2318341	20131107	20220830	NULL	NULL	596	NULL	P10415	Curation Efforts|Research and Development	23206987	0	NULL	P10415	9606	NULL	NULL	19	NULL	NULL	NULL
1320544	21	Confirmatory	Inhibition of 5-FAM-Bid peptide binding to Bcl-2 (unknown origin) by fluorescence polarization assay	Title: Design, synthesis, and activity evaluation of selective inhibitors of anti-apoptotic Bcl-2 proteins: The effects on the selectivity of the P1 pockets in the active sites._||_Abstract: The anti-apoptotic Bcl-2 proteins are attractive targets for anti-cancer drug development, and the discovery of their selective inhibitors has become a research focus. In this Letter, obvious differences in t…	Compounds with activity <= 10uM or explicitly reported as active by ChEMBL are flagged as active in this PubChem assay presentation._||_Journal: Bioorg Med Chem Lett_||_Year: 2016_||_Volume: 26_||_Issue: 21_||_First Page: 5207_||_Last Page: 5211_||_DOI: 10.1016/j.bmcl.2016.09.061_||_Target ChEMBL ID: CHEMBL4860_||_ChEMBL Target Name: Apoptosis regulator Bcl-2_||_ChEMBL Target Type: SINGLE PROTEIN…	43	ChEMBL	CHEMBL3859719	20180907	20220830	NULL	NULL	596	NULL	P10415	Curation Efforts|Research and Development	27712939	0	NULL	P10415	9606	NULL	NULL	21	NULL	NULL	NULL
1851856	21	Confirmatory	Inhibition of BCL-2 (unknown origin) by fluorescence polarization competition assay	Title: Scaffold hopping from indoles to indazoles yields dual MCL-1/BCL-2 inhibitors from MCL-1 selective leads._||_Abstract: Overexpression of the anti-apoptotic BCL-2 proteins is associated with the development and progression of a range of cancers. Venetoclax, an FDA-approved BCL-2 inhibitor, is fast becoming the standard-of-care for acute myeloid leukemia and chronic lymphocytic leukemia. How…	Compounds with activity <= 10uM or explicitly reported as active by ChEMBL are flagged as active in this PubChem assay presentation._||_Journal: RSC Med Chem_||_Year: 2022_||_Volume: 13_||_Issue: 8.0_||_First Page: 963_||_Last Page: 969_||_DOI: 10.1039/d2md00095d_||_Target ChEMBL ID: CHEMBL4860_||_ChEMBL Target Name: Apoptosis regulator Bcl-2_||_ChEMBL Target Type: SINGLE PROTEIN - Target is a si…	43	ChEMBL	CHEMBL5106578	20230629	20230629	11228183|70680244|129606903|168270355|168271862|168272103|168272698|168277156|168277243|168277486|168281914|168283713|168284878|168286997|168289472|168289984|168293435|168295456|168295490|168295518|168296506	103505845|164142141|482048718|482050462|482050920|482051266|482052109|482058204|482058318|482058681|482064706|482067208|482068798|482071735|482075126|482075859|482080615|482083952|482084004|482084039|482085778	596	NULL	P10415	Curation Efforts|Research and Development	36092148	0	NULL	P10415	9606	NULL	NULL	20	NULL	NULL	NULL
293611	20	Confirmatory	Displacement of Flu-Bak peptide from recombinant antiapoptotic Bcl2 protein by fluorescence polarization assay	Title: Development of selective inhibitors for anti-apoptotic Bcl-2 proteins from BHI-1._||_Abstract: A series of inhibitors for anti-apoptotic Bcl-2 proteins based on BHI-1 were synthesized and their binding interactions with Bcl-2, Bcl-X(L), and Bcl-w were evaluated. It was found that modification of BHI-1 resulted in varied binding profiles among Bcl-2, Bcl-X(L), and Bcl-w, and a set of inhibi…	Compounds with activity <= 10uM or explicitly reported as active by ChEMBL are flagged as active in this PubChem assay presentation._||_Journal: Bioorg. Med. Chem._||_Year: 2007_||_Volume: 15_||_Issue: 5_||_First Page: 2167_||_Last Page: 2176_||_DOI: 10.1016/j.bmc.2006.12.020_||_Target ChEMBL ID: CHEMBL4860_||_ChEMBL Target Name: Apoptosis regulator Bcl-2_||_ChEMBL Target Type: SINGLE PROTEIN - T…	43	ChEMBL	CHEMBL891868	20100525	20220830	3503|72311|245869|1555114|1576659|6090108|7655492|16072153|26378673|27433194|44286285|44429172|44429173|44429175|44429176|44429177|44429178|44429179|44429180|44429181	103235556|103373811|103530260|103530262|103530263|103530264|103530265|103530266|103530267|103530268|103530269|103530272|103530273|103530274|103530275|103530276|103530278|103530279|103567720|174500673	596	NULL	P10415	Curation Efforts|Research and Development	17227711	0	NULL	P10415	9606	NULL	NULL	3	NULL	NULL	NULL
1368926	20	Confirmatory	Displacement of Bax-derived peptide from Bcl-2 (unknown origin) by fluorescence polarization assay	Title: Design, synthesis and pharmacological evaluation of new acyl sulfonamides as potent and selective Bcl-2 inhibitors._||_Abstract: The antiapoptotic protein Bcl-2, overexpressed in many tumor cells, is an attractive target for potential small molecule anticancer drug discovery. Herein, we report a different structural modification approach on ABT-263 by merging the piperazinyl-phenyl fragmen…	Compounds with activity <= 10uM or explicitly reported as active by ChEMBL are flagged as active in this PubChem assay presentation._||_Journal: Bioorg Med Chem_||_Year: 2018_||_Volume: 26_||_Issue: 2_||_First Page: 443_||_Last Page: 454_||_DOI: 10.1016/j.bmc.2017.12.001_||_Target ChEMBL ID: CHEMBL4860_||_ChEMBL Target Name: Apoptosis regulator Bcl-2_||_ChEMBL Target Type: SINGLE PROTEIN - Target…	43	ChEMBL	CHEMBL4182824	20200618	20220830	NULL	NULL	596	NULL	P10415	Curation Efforts|Research and Development	29229225	0	NULL	P10415	9606	NULL	NULL	19	NULL	NULL	NULL
1769238	20	Confirmatory	Displacement of Bak derived peptide from Bcl-2 (unknown origin) measured after 15 mins by microplate reader assay	Title: Discovery of potent and selective Bcl-2 inhibitors with acyl sulfonamide skeleton._||_Abstract: The antiapoptotic protein B-cell lymphoma 2 (Bcl-2), overexpressed in many tumor cells, is an attractive target for potential small molecule anticancer drug discovery. Herein, a series of novel derivatives with acyl sulfonamide skeleton was designed, synthesized, and evaluated as Bcl-2 inhibitor…	Compounds with activity <= 10uM or explicitly reported as active by ChEMBL are flagged as active in this PubChem assay presentation._||_Journal: Bioorg Med Chem_||_Year: 2021_||_Volume: 47_||_First Page: 116350_||_Last Page: 116350_||_DOI: 10.1016/j.bmc.2021.116350_||_Target ChEMBL ID: CHEMBL4860_||_ChEMBL Target Name: Apoptosis regulator Bcl-2_||_ChEMBL Target Type: SINGLE PROTEIN - Target is a …	43	ChEMBL	CHEMBL4828452	20220830	20220830	49846579|139533678|139533705|139533815|147081194|147255662|149523103|153253159|153346913|153346914|153346915|153346916|153346919|153346920|153346921|163742280|164610423|164616617|164620435|164622070	194147759|469799682|469800013|469800735|469802275|469803162|469805585|469807546|469808926|469809303|469810719|469811830|469814588|469816836|469817636|469818512|469819766|469820970|469823061|469826153	596	NULL	P10415	Curation Efforts|Research and Development	34536651	0	NULL	P10415	9606	NULL	NULL	20	NULL	NULL	NULL
1806511	20	Confirmatory	Homogeneous Time Resolved Fluorescence (HTRF) Assay from US Patent US11318134: 'Benzamide compounds'	Table 2: Binding to Bcl-2 proteins Bcl-2, and Bcl-XL was also assessed using an HTRF assay. Background: FAM-Bak/Bad binds to surface pocket of the Bcl-2 protein family. This binding can be monitored by HTRF signals between anti-GST-Tb and FAM-peptide using GST-tagged Bcl proteins. Assay conditions: Bcl-2: 4 nM Bcl-2, 100 nM FAM-Bak peptide, Bcl-XL: 3 nM Bcl-XL, 40 nM FAM-Bad peptide in 20 mM K Ph…	Compounds with any of Ki, IC50, Kd, or EC50 activity value <= 10uM are labeled as 'Active'._||_If multiple measurements are available for a given compound, it is labeled as 'Active' if any of the measurements meet the criterion. Activity values are checked in the order of Ki, IC50, Kd, and EC50. The first entry that meets the above activity threshold is used to determine 'Standard Type', 'Standar…	7	BindingDB	BindingDB_10590_2	20230307	20230307	24978538|49846579|142622453|145999372|145999373|145999426|145999541|145999542|145999577|145999592|145999612|145999658|145999682|145999683|145999944|145999945|146000569|146000877|146001064|146001142	104115920|318150328|469796780|469796783|469796793|469796800|469796803|469796804|469796805|469796806|469796807|469796808|469796809|469796810|469796811|469796812|469796813|469796814|469796815|469796816	596|598	NULL	P10415|Q07817	Curation Efforts|Research and Development	NULL	0	NULL	P10415|Q07817	9606	NULL	NULL	20	NULL	NULL	NULL
1806561	20	Confirmatory	Homogeneous Time Resolved Fluorescence (HTRF) Assay from US Patent US11344546: 'Benzamide compounds'	Table 2: Binding to Bcl-2 proteins Bcl-2, and Bcl-XL was also assessed using an HTRF assay. Background: FAM-Bak/Bad binds to surface pocket of the Bcl-2 protein family. This binding can be monitored by HTRF signals between anti-GST-Tb and FAM-peptide using GST-tagged Bcl proteins. Assay conditions: Bcl-2: 4 nM Bcl-2, 100 nM FAM-Bak peptide, Bcl-XL: 3 nM Bcl-XL, 40 nM FAM-Bad peptide in 20 mM K Ph…	Compounds with any of Ki, IC50, Kd, or EC50 activity value <= 10uM are labeled as 'Active'._||_If multiple measurements are available for a given compound, it is labeled as 'Active' if any of the measurements meet the criterion. Activity values are checked in the order of Ki, IC50, Kd, and EC50. The first entry that meets the above activity threshold is used to determine 'Standard Type', 'Standar…	7	BindingDB	BindingDB_10627_2	20230307	20230307	24978538|49846579|142622453|145999372|145999373|145999426|145999541|145999542|145999577|145999592|145999612|145999658|145999682|145999683|145999944|145999945|146000569|146000877|146001064|146001142	104115920|318150328|469796780|469796783|469796800|469796803|469796804|469796805|469796808|469796814|471696068|471696081|471696082|471696084|471696085|471696086|471696087|471696088|471696090|471696091	572|596	NULL	P10415|Q92934	Curation Efforts|Research and Development	NULL	0	NULL	P10415|Q92934	9606	NULL	NULL	20	NULL	NULL	NULL
389261	19	Confirmatory	Displacement of fluorescein labeled Bax peptide from Bcl2 by fluorescence polarization assay	Title: Discovery of an orally bioavailable small molecule inhibitor of prosurvival B-cell lymphoma 2 proteins._||_Abstract: Overexpression of prosurvival proteins such as Bcl-2 and Bcl-X L has been correlated with tumorigenesis and resistance to chemotherapy, and thus, the development of antagonists of these proteins may provide a novel means for the treatment of cancer. We recently described the…	Compounds with activity <= 10uM or explicitly reported as active by ChEMBL are flagged as active in this PubChem assay presentation._||_Journal: J. Med. Chem._||_Year: 2008_||_Volume: 51_||_Issue: 21_||_First Page: 6902_||_Last Page: 6915_||_DOI: 10.1021/jm800669s_||_Target ChEMBL ID: CHEMBL4860_||_ChEMBL Target Name: Apoptosis regulator Bcl-2_||_ChEMBL Target Type: SINGLE PROTEIN - Target is a s…	43	ChEMBL	CHEMBL985386	20100526	20220830	NULL	NULL	596	NULL	P10415	Curation Efforts|Research and Development	18841882	0	NULL	P10415	9606	NULL	NULL	19	NULL	NULL	NULL
410736	19	Confirmatory	Inhibition of GST fused Bcl-2 binding to biotinylated 26 mer Bak-BH3 peptide by HTRF-LANCE assay	Title: Tetrahydroisoquinoline amide substituted phenyl pyrazoles as selective Bcl-2 inhibitors._||_Abstract: Anti-apoptotic Bcl-2 protects cells from apoptosis by binding to pro-apoptotic members of the Bcl-2 family thereby playing a role in tumour survival in response to chemo- or radiation therapy. We describe a series of phenyl pyrazoles that have high affinity for Bcl-2 and rationalise the ob…	Compounds with activity <= 10uM or explicitly reported as active by ChEMBL are flagged as active in this PubChem assay presentation._||_Journal: Bioorg. Med. Chem. Lett._||_Year: 2009_||_Volume: 19_||_Issue: 1_||_First Page: 230_||_Last Page: 233_||_DOI: 10.1016/j.bmcl.2008.10.113_||_Target ChEMBL ID: CHEMBL4860_||_ChEMBL Target Name: Apoptosis regulator Bcl-2_||_ChEMBL Target Type: SINGLE PROTEI…	43	ChEMBL	CHEMBL1019894	20100526	20220830	25113117|25181390|44570049|44570050|44570051|44570052|44570084|44570085|44570086|44570087|44570088|44570089|44570090|44570091|44570092|44570093|44570094|44570095|44570096	103607871|103607872|103607873|103607874|103607875|103607928|103607929|103607930|103607931|103607932|103607933|103607934|103607935|103607936|103607937|103607938|103607939|103607940|103607941	596	NULL	P10415	Curation Efforts|Research and Development	19027294	0	NULL	P10415	9606	NULL	NULL	18	NULL	NULL	NULL
675720	19	Confirmatory	Binding affinity to N-terminus 6X His-tagged human Bcl2 expressed in Escherichia coli BL21 (DE3) cells after 2 hrs by fluorescence polarization assay	Title: Design of Bcl-2 and Bcl-xL inhibitors with subnanomolar binding affinities based upon a new scaffold._||_Abstract: Employing a structure-based strategy, we have designed a new class of potent small-molecule inhibitors of the anti-apoptotic proteins Bcl-2 and Bcl-xL. An initial lead compound with a new scaffold was designed based upon the crystal structure of Bcl-xL and U.S. Food and Drug A…	Compounds with activity <= 10uM or explicitly reported as active by ChEMBL are flagged as active in this PubChem assay presentation._||_Journal: J. Med. Chem._||_Year: 2012_||_Volume: 55_||_Issue: 10_||_First Page: 4664_||_Last Page: 4682_||_DOI: 10.1021/jm300178u_||_Target ChEMBL ID: CHEMBL4860_||_ChEMBL Target Name: Apoptosis regulator Bcl-2_||_ChEMBL Target Type: SINGLE PROTEIN - Target is a s…	43	ChEMBL	CHEMBL2066619	20130516	20220830	NULL	NULL	596	NULL	P10415	Curation Efforts|Research and Development	22448988	0	NULL	P10415	9606	NULL	NULL	15	NULL	NULL	NULL
1418235	19	Confirmatory	Inhibition of FAM-labelled Bax binding to Bcl2 (unknown origin) after 30 mins by fluorescence polarization assay	Title: Development of high potent and selective Bcl-2 inhibitors bearing the structural elements of natural product artemisinin._||_Abstract: By taking advantage of the apoptosis-inducing capacity of artemisinin derivatives, we developed several series of compounds by merging the basic structural elements of the natural product artemisinin into the P2 interaction pocket of the clinically prescrib…	Compounds with activity <= 10uM or explicitly reported as active by ChEMBL are flagged as active in this PubChem assay presentation._||_Journal: Eur J Med Chem_||_Year: 2018_||_Volume: 159_||_First Page: 149_||_Last Page: 165_||_DOI: 10.1016/j.ejmech.2018.09.059_||_Target ChEMBL ID: CHEMBL4860_||_ChEMBL Target Name: Apoptosis regulator Bcl-2_||_ChEMBL Target Type: SINGLE PROTEIN - Target is a sin…	43	ChEMBL	CHEMBL4264659	20200619	20220830	NULL	NULL	596	NULL	P10415	Curation Efforts|Research and Development	30278333	0	NULL	P10415	9606	NULL	NULL	19	NULL	NULL	NULL
1778297	19	Confirmatory	Inhibition of FAM-Bim peptide binding to human Bcl-2 (2 to 206) measured after 30 mins by fluorescence polarization assay	Title: A novel Hsp70 inhibitor specifically targeting the cancer-related Hsp70-Bim protein-protein interaction._||_Abstract: Targeting cancer-related Hsp70-Bim protein-protein interactions (PPIs) offers a new strategy for the design of Hsp70 inhibitors. Herein, we discovered a novel Hsp70 inhibitor, S1g-6, based on the established BH3 mimetics. S1g-6 exhibited sub-μM binding affinity toward Hsp70…	Compounds with activity <= 10uM or explicitly reported as active by ChEMBL are flagged as active in this PubChem assay presentation._||_Journal: Eur J Med Chem_||_Year: 2021_||_Volume: 220_||_First Page: 113452_||_Last Page: 113452_||_DOI: 10.1016/j.ejmech.2021.113452_||_Target ChEMBL ID: CHEMBL4860_||_ChEMBL Target Name: Apoptosis regulator Bcl-2_||_ChEMBL Target Type: SINGLE PROTEIN - Target is…	43	ChEMBL	CHEMBL4837884	20220830	20220830	49846579|71724639|101903118|155534540|156767122|163359126|163359152|164609712|164610653|164612239|164613125|164615371|164615523|164615866|164617452|164619959|164624363|164625442|164626011	194147759|440146413|469799743|469801043|469802338|469803231|469804428|469807590|469807799|469808278|469810425|469810849|469811000|469811138|469813945|469816249|469820001|469821503|469822574	596	NULL	P10415	Curation Efforts|Research and Development	33906046	0	NULL	P10415	9606	NULL	NULL	10	NULL	NULL	NULL
1812580	18	Literature-derived	Binding affinity to full length human Bcl-2 expressed in Escherichia coli BL21 (DE3) at 100 uM preincubated for 30 mins followed by 5-FAM-QEDIIIINIARHLAQVGDSMD-RSIPPG tracer addition and measured after 20 mins by fluorescence polarization assay relative t	Title: Structure-Based Optimization of 3-Phenyl-<i>N</i>-(2-(3-phenylureido)ethyl)thiophene-2-sulfonamide Derivatives as Selective Mcl-1 Inhibitors._||_Abstract: Selective Mcl-1 inhibitors may overcome the drug resistance caused by current anti-apoptotic Bcl-2 protein inhibitors in tumors with Mcl-1 overexpression. Based on previously discovered compounds with a 3-phenylthiophene-2-sulfonamide co…	Journal: J Med Chem_||_Year: 2021_||_Volume: 64_||_Issue: 14.0_||_First Page: 10260_||_Last Page: 10285_||_DOI: 10.1021/acs.jmedchem.1c00690_||_Target ChEMBL ID: CHEMBL4860_||_ChEMBL Target Name: Apoptosis regulator Bcl-2_||_ChEMBL Target Type: SINGLE PROTEIN - Target is a single protein chain_||_Relationship Type: D - Direct protein target assigned_||_Confidence: Direct single protein target ass…	43	ChEMBL	CHEMBL5034995	20230314	20230314	141743412|141743418|166626386|166626865|166627278|166627489|166628712|166629077|166630568|166631430|166633254|166633477|166633652|166635115|166635545|166635564|166636113|166636121	475980206|475981176|475982016|475982430|475984838|475985513|475988592|475990275|475991251|475991555|475994032|475994477|475994812|475997738|475998580|475998613|475999735|475999752	596	NULL	P10415	Curation Efforts|Research and Development	34228434	0	NULL	P10415	9606	NULL	NULL	NULL	NULL	NULL	NULL
255034	17	Confirmatory	Inhibition of BCL2 by fluorescence polarization based competitive binding assay	Title: A chemical strategy to promote helical peptide-protein interactions involved in apoptosis._||_Abstract: Protein-protein interactions often involve secondary structural elements, such as helices. Protein-protein interactions within the Bcl-2 family are mediated by the helical BH3 domain of proapoptotic family members, such as Bad, Bak, Bax, or Bid. Here, we report that two 5-residue fragmen…	Compounds with activity <= 10uM or explicitly reported as active by ChEMBL are flagged as active in this PubChem assay presentation._||_Journal: Bioorg. Med. Chem. Lett._||_Year: 2005_||_Volume: 15_||_Issue: 20_||_First Page: 4467_||_Last Page: 4469_||_DOI: 10.1016/j.bmcl.2005.07.031_||_Target ChEMBL ID: CHEMBL4860_||_ChEMBL Target Name: Apoptosis regulator Bcl-2_||_ChEMBL Target Type: SINGLE PRO…	43	ChEMBL	CHEMBL880570	20100524	20220830	25083122|44404755|44404756|44404757|44404758|44404762|44404763|44404764|44404765|44404766|44404767|44404768|44404769|44404770|44404771|44404772|44404773	103472031|103472032|103472033|103472034|103472041|103472042|103472043|103472044|103472045|103472046|103472047|103472048|103472049|103472050|103472051|103472052|103472053	596	NULL	P10415	Curation Efforts|Research and Development	16137879	0	NULL	P10415	9606	NULL	NULL	12	NULL	NULL	NULL
86805	16	Confirmatory	Effect on DEVD cleavage by DEVDase assay with anti-Fas antibody treatment using Bcl-2 overexpressing HeLa cells; 3 fold activation concentration (AC3)	Title: Synthesis of tetrocarcin derivatives with specific inhibitory activity towards Bcl-2 functions._||_Abstract: Tetrocarcin A was recently identified as an inhibitor of the anti-apoptotic function of Bcl-2. We synthesized novel tetrocarcin derivatives in order to increase their selective inhibitory activity against Bcl-2. It was found that 21-acetoxy-9-glycosyloxy derivatives had potent Bcl-2…	Compounds with activity <= 10uM or explicitly reported as active by ChEMBL are flagged as active in this PubChem assay presentation._||_Journal: Bioorg. Med. Chem. Lett._||_Year: 2001_||_Volume: 11_||_Issue: 7_||_First Page: 887_||_Last Page: 890_||_DOI: 10.1016/s0960-894x(01)00094-4_||_Target ChEMBL ID: CHEMBL4860_||_ChEMBL Target Name: Apoptosis regulator Bcl-2_||_ChEMBL Target Type: SINGLE PRO…	43	ChEMBL	CHEMBL691252	20100520	20220830	NULL	NULL	596	NULL	P10415	Curation Efforts|Research and Development	11294384	0	NULL	P10415	9606	30	NULL	12	NULL	NULL	NULL
86806	16	Confirmatory	Effect on DEVD cleavage by DEVDase assay without anti-Fas antibody using Bcl-2 overexpressing HeLa cells; 3 fold activation concentration (AC3)	Title: Synthesis of tetrocarcin derivatives with specific inhibitory activity towards Bcl-2 functions._||_Abstract: Tetrocarcin A was recently identified as an inhibitor of the anti-apoptotic function of Bcl-2. We synthesized novel tetrocarcin derivatives in order to increase their selective inhibitory activity against Bcl-2. It was found that 21-acetoxy-9-glycosyloxy derivatives had potent Bcl-2…	Compounds with activity <= 10uM or explicitly reported as active by ChEMBL are flagged as active in this PubChem assay presentation._||_Journal: Bioorg. Med. Chem. Lett._||_Year: 2001_||_Volume: 11_||_Issue: 7_||_First Page: 887_||_Last Page: 890_||_DOI: 10.1016/s0960-894x(01)00094-4_||_Target ChEMBL ID: CHEMBL4860_||_ChEMBL Target Name: Apoptosis regulator Bcl-2_||_ChEMBL Target Type: SINGLE PRO…	43	ChEMBL	CHEMBL691253	20100520	20220830	NULL	NULL	596	NULL	P10415	Curation Efforts|Research and Development	11294384	0	NULL	P10415	9606	30	NULL	5	NULL	NULL	NULL
352221	16	Confirmatory	Displacement of fluorescently-tagged BH3 peptide from Bcl-2 by chemiluminescent nitrogen detection method	Title: Diversity-oriented synthesis of a cytisine-inspired pyridone library leading to the discovery of novel inhibitors of Bcl-2._||_Abstract: Four enantiopure cytisine-inspired scaffolds can be accessed via a versatile pyrrolidine template derived from a stereocontrolled [3+2] azomethine ylide-alkene cycloaddition. Differential ester protection allows for the selective formation of either a bri…	Compounds with activity <= 10uM or explicitly reported as active by ChEMBL are flagged as active in this PubChem assay presentation._||_Journal: Bioorg. Med. Chem. Lett._||_Year: 2009_||_Volume: 19_||_Issue: 9_||_First Page: 2500_||_Last Page: 2503_||_DOI: 10.1016/j.bmcl.2009.03.037_||_Target ChEMBL ID: CHEMBL4860_||_ChEMBL Target Name: Apoptosis regulator Bcl-2_||_ChEMBL Target Type: SINGLE PROT…	43	ChEMBL	CHEMBL969585	20100526	20220830	44251267|44574943|44574944|44574945|44574946|44574947|44574948|44574949|44574950|44574951|44574952|44574953|44574954|44574955|44574956|44574957	103615779|103615780|103615781|103615782|103615783|103615784|103615785|103615786|103615787|103615788|103615789|103615790|103615791|103615792|103615793|103615794	596	NULL	P10415	Curation Efforts|Research and Development	19329314	0	NULL	P10415	9606	NULL	NULL	15	NULL	NULL	NULL
527752	16	Confirmatory	Inhibition of Bcl-2 by fluorescence polarization assay	Title: Discovery of a potent and selective Bcl-2 inhibitor using SAR by NMR._||_Abstract: The Bcl-2 family of proteins plays a major role in the regulation of apoptosis, or programmed cell death. Overexpression of the anti-apoptotic members of this family (Bcl-2, Bcl-x(L), and Mcl-1) can render cancer cells resistant to chemotherapeutic agents and therefore these proteins are important targets fo…	Compounds with activity <= 10uM or explicitly reported as active by ChEMBL are flagged as active in this PubChem assay presentation._||_Journal: Bioorg. Med. Chem. Lett._||_Year: 2010_||_Volume: 20_||_Issue: 22_||_First Page: 6587_||_Last Page: 6591_||_DOI: 10.1016/j.bmcl.2010.09.033_||_Target ChEMBL ID: CHEMBL4860_||_ChEMBL Target Name: Apoptosis regulator Bcl-2_||_ChEMBL Target Type: SINGLE PRO…	43	ChEMBL	CHEMBL1273941	20110918	20220830	50899827|52940882|52942061|52942120|52943275|52944234|52945653|52946674|52946927|52948088|52948158|52949135|52949336|52949401|52949424|52950126	123083876|123086109|123086187|123088457|123090284|123092582|123092971|123094853|123095374|123097574|123097696|123099484|123099878|123099988|123100020|123101483	596	NULL	P10415	Curation Efforts|Research and Development	20870405	0	NULL	P10415	9606	NULL	NULL	11	NULL	NULL	NULL
721467	16	Confirmatory	Binding affinity to human Bcl-2 (unknown origin) by ITC assay	Title: 3-Thiomorpholin-8-oxo-8H-acenaphtho [1,2-b] pyrrole-9-carbonitrile (S1) derivatives as pan-Bcl-2-inhibitors of Bcl-2, Bcl-xL and Mcl-1._||_Abstract: Based on the binding mode of our previously discovered dual inhibitor of Bcl-2 and Mcl-1, 3-thiomorpholin-8-oxo-8H-acenaphtho[1,2-b]pyrrole-9-carbonitrile (3, S1), a library of 9-substituted 3 derivatives was synthesized to further probe the p…	Compounds with activity <= 10uM or explicitly reported as active by ChEMBL are flagged as active in this PubChem assay presentation._||_Journal: Bioorg. Med. Chem._||_Year: 2013_||_Volume: 21_||_Issue: 1_||_First Page: 11_||_Last Page: 20_||_DOI: 10.1016/j.bmc.2012.11.008_||_Target ChEMBL ID: CHEMBL4860_||_ChEMBL Target Name: Apoptosis regulator Bcl-2_||_ChEMBL Target Type: SINGLE PROTEIN - Targe…	43	ChEMBL	CHEMBL2318340	20131107	20220830	NULL	NULL	596	NULL	P10415	Curation Efforts|Research and Development	23206987	0	NULL	P10415	9606	NULL	NULL	16	NULL	NULL	NULL
1200215	16	Confirmatory	Displacement of FITC-BIM from recombinant human Bcl-2 expressed in Escherichia coli after 30 mins by fluorescence polarization assay	Title: Structure-based lead optimization and biological evaluation of BAX direct activators as novel potential anticancer agents._||_Abstract: The first direct activator of BAX, a pro-apoptotic member of the BCL-2 family, has been recently identified. Herein, a structure-based lead optimization turned out into a small series of analogues, where 8 is the most potent compound published so far. 8 wa…	Compounds with activity <= 10uM or explicitly reported as active by ChEMBL are flagged as active in this PubChem assay presentation._||_Journal: J. Med. Chem._||_Year: 2015_||_Volume: 58_||_Issue: 5_||_First Page: 2135_||_Last Page: 2148_||_DOI: 10.1021/jm501123r_||_Target ChEMBL ID: CHEMBL4860_||_ChEMBL Target Name: Apoptosis regulator Bcl-2_||_ChEMBL Target Type: SINGLE PROTEIN - Target is a si…	43	ChEMBL	CHEMBL3417878	20160522	20220830	3101542|90478312|90478313|90478318|90478319|90478320|118734788|118734789|136934823|136934824|136934825|136934826|136934827|136934828|136934829|136934830	312390162|312390163|312390164|312390165|312390166|312390167|312390168|312390169|312390170|312390171|312390172|312390173|312390174|312390175|312390176|312390177	596	NULL	P10415	Curation Efforts|Research and Development	25668341	0	NULL	P10415	9606	NULL	NULL	8	NULL	NULL	NULL
1447200	16	Confirmatory	Inhibition of 6-carboxyfluorescein succinimidyl ester fluorescence tagged-Bid BH3 peptide (79 to 99 residues) binding to Bcl-2 (unknown origin) after 30 mins by fluorescence polarization assay	Title: Discovery and structure-activity relationship studies of N-substituted indole derivatives as novel Mcl-1 inhibitors._||_Abstract: Myeloid cell leukemia-1 (Mcl-1) is an important antiapoptotic protein functioning through protein-protein interactions. We discovered LSL-A6 (2-((2-carbamoyl-1-(3-(4-methoxyphenoxy)propyl)-1H-indol-6-yl)oxy)acetic acid) with a novel N-substituted indole scaffold…	Compounds with activity <= 10uM or explicitly reported as active by ChEMBL are flagged as active in this PubChem assay presentation._||_Journal: Bioorg Med Chem Lett_||_Year: 2017_||_Volume: 27_||_Issue: 9_||_First Page: 1943_||_Last Page: 1948_||_DOI: 10.1016/j.bmcl.2017.03.028_||_Target ChEMBL ID: CHEMBL4860_||_ChEMBL Target Name: Apoptosis regulator Bcl-2_||_ChEMBL Target Type: SINGLE PROTEIN …	43	ChEMBL	CHEMBL4015012	20200620	20220830	NULL	NULL	596	NULL	P10415	Curation Efforts|Research and Development	28343875	0	NULL	P10415	9606	NULL	NULL	16	NULL	NULL	NULL
727591	15	Confirmatory	Inhibition of Bcl-2/biotinylated BAK (unknown origin) interaction incubated for 1 hr by surface plasmon resonance analysis	Title: The role of the acidity of N-heteroaryl sulfonamides as inhibitors of bcl-2 family protein-protein interactions._||_Abstract: Overexpression of the antiapoptotic members of the Bcl-2 family of proteins is commonly associated with cancer cell survival and resistance to chemotherapeutics. Here, we describe the structure-based optimization of a series of N-heteroaryl sulfonamides that demonst…	Compounds with activity <= 10uM or explicitly reported as active by ChEMBL are flagged as active in this PubChem assay presentation._||_Journal: ACS Med. Chem. Lett._||_Year: 2013_||_Volume: 4_||_Issue: 2_||_First Page: 186_||_Last Page: 190_||_DOI: 10.1021/ml300321d_||_Target ChEMBL ID: CHEMBL4860_||_ChEMBL Target Name: Apoptosis regulator Bcl-2_||_ChEMBL Target Type: SINGLE PROTEIN - Target is …	43	ChEMBL	CHEMBL2328210	20131107	20220830	NULL	NULL	596	NULL	P10415	Curation Efforts|Research and Development	24900652	0	NULL	P10415	9606	NULL	NULL	14	NULL	NULL	NULL
1525718	15	Confirmatory	Inhibition of biotinylated Bim peptide (81 to 106 residues) binding to His-tagged human Bcl-2 expressed in Escherichia coli BL21 (DE3) cells preincubated for 1 hr followed by biotinylated Bim peptide addition measured after 2 hrs by ELISA	Title: Proteolysis Targeting Chimeras for the Selective Degradation of Mcl-1/Bcl-2 Derived from Nonselective Target Binding Ligands._||_Abstract: Proteolysis targeting chimera (PROTAC) recruits an E3 ligase to a target protein to induce its ubiquitination and subsequent degradation. We reported success in the development of two PROTACs (<b>C3</b> and <b>C5</b>) that potently and selectively induc…	Compounds with activity <= 10uM or explicitly reported as active by ChEMBL are flagged as active in this PubChem assay presentation._||_Journal: J Med Chem_||_Year: 2019_||_Volume: 62_||_Issue: 17_||_First Page: 8152_||_Last Page: 8163_||_DOI: 10.1021/acs.jmedchem.9b00919_||_Target ChEMBL ID: CHEMBL4860_||_ChEMBL Target Name: Apoptosis regulator Bcl-2_||_ChEMBL Target Type: SINGLE PROTEIN - Targe…	43	ChEMBL	CHEMBL4322321	20210302	20220830	139035047|139035048|145712375|145712377|155511905|155524065|155524932|155534540|155538516|155547389|155555867|155558338|155560310|155564461|155565390	440111843|440130506|440131791|440136392|440146413|440152531|440164844|440170035|440174112|440195504|440201597|440206547|440216948|440219333|440227561	596	NULL	P10415	Curation Efforts|Research and Development	31389699	0	NULL	P10415	9606	NULL	NULL	10	NULL	NULL	NULL
1803907	15	Confirmatory	Bcl-2 Competition Binding (Fluorescence Polarization) Assay from US Patent US10377755: 'BCL-2 inhibitors'	The fluorescence-labeled 23 amino acid peptide BH3 was purchased from CalBiochem (NLWAAQRYGRELRRMSDKFVD, SEQ ID NO: 1). An unbound Fluorescein labeled BH3 peptide emits random light with respect to the plane of polarization plane of excited light, resulting in a lower polarization degree (mP) value. When the peptide is bound to Bcl-2, the complex tumble slower and the emitted light can have a hig…	Compounds with any of Ki, IC50, Kd, or EC50 activity value <= 10uM are labeled as 'Active'._||_If multiple measurements are available for a given compound, it is labeled as 'Active' if any of the measurements meet the criterion. Activity values are checked in the order of Ki, IC50, Kd, and EC50. The first entry that meets the above activity threshold is used to determine 'Standard Type', 'Standar…	7	BindingDB	BindingDB_8757_1	20230307	20230307	49846579|88592356|130277449|130277454|130277465|130277470|130277471|130277472|130277474|130277477|130277678|130277680|130277832|130277833|130295933	318150328|433916945|433916946|433916947|433916948|433916949|433916950|433916951|433916952|433916953|433916954|433916955|433916956|433916957|433916958	596	NULL	P10415	Curation Efforts|Research and Development	NULL	0	NULL	P10415	9606	NULL	NULL	15	NULL	NULL	NULL
640028	14	Confirmatory	Binding affinity to Bcl-2 by competitive fluorescence polarization assay	Title: Design, synthesis, and activity evaluation of broad-spectrum small-molecule inhibitors of anti-apoptotic Bcl-2 family proteins: characteristics of broad-spectrum protein binding and its effects on anti-tumor activity._||_Abstract: On the basis of the comparison of the structure of the Bim BH3: Bcl-x(L) complex and that of the ABT-737: Bcl-x(L) complex, a series of class A compounds were de…	Compounds with activity <= 10uM or explicitly reported as active by ChEMBL are flagged as active in this PubChem assay presentation._||_Journal: Bioorg. Med. Chem. Lett._||_Year: 2012_||_Volume: 22_||_Issue: 1_||_First Page: 39_||_Last Page: 44_||_DOI: 10.1016/j.bmcl.2011.11.101_||_Target ChEMBL ID: CHEMBL4860_||_ChEMBL Target Name: Apoptosis regulator Bcl-2_||_ChEMBL Target Type: SINGLE PROTEIN …	43	ChEMBL	CHEMBL1943219	20120909	20220830	11228183|53234692|53234693|53234694|53234695|53234842|53234845|53235008|53235009|53235092|53235093|53235169|57394832|57398377	103505845|136922833|136926098|136926099|136929289|136929290|136929291|136932561|136932562|136932563|136935986|136935987|136935989|136945509	596	NULL	P10415	Curation Efforts|Research and Development	22172701	0	NULL	P10415	9606	NULL	NULL	13	NULL	NULL	NULL
1206353	14	Confirmatory	Displacement of FITC-Bak-BH3 peptide from Bcl-2 (unknown origin) incubated for 1.5 hrs by FPA competition assay	Title: Discovery of tricyclic indoles that potently inhibit Mcl-1 using fragment-based methods and structure-based design._||_Abstract: Myeloid cell leukemia-1 (Mcl-1) is an antiapoptotic member of the Bcl-2 family of proteins that is overexpressed and amplified in many cancers. Overexpression of Mcl-1 allows cancer cells to evade apoptosis and contributes to the resistance of cancer cells to be …	Compounds with activity <= 10uM or explicitly reported as active by ChEMBL are flagged as active in this PubChem assay presentation._||_Journal: J. Med. Chem._||_Year: 2015_||_Volume: 58_||_Issue: 9_||_First Page: 3794_||_Last Page: 3805_||_DOI: 10.1021/jm501984f_||_Target ChEMBL ID: CHEMBL4860_||_ChEMBL Target Name: Apoptosis regulator Bcl-2_||_ChEMBL Target Type: SINGLE PROTEIN - Target is a si…	43	ChEMBL	CHEMBL3429296	20160522	20220830	91754241|118737143|118737144|118737146|118737147|118737148|118737149|118737150|118737151|118737152|118737153|118737156|118737157|118737158	312393242|312393243|312393244|312393246|312393247|312393248|312393249|312393250|312393251|312393252|312393253|312393256|312393257|312393258	596	NULL	P10415	Curation Efforts|Research and Development	25844895	0	NULL	P10415	9606	NULL	NULL	12	NULL	NULL	NULL
1525721	14	Literature-derived	Induction of CRBN-mediated Bcl-2 degradation in human HeLa cells assessed as relative abundance at 10 uM after 12 hrs by Western blot analysis (Rvb = 1 No_unit)	Title: Proteolysis Targeting Chimeras for the Selective Degradation of Mcl-1/Bcl-2 Derived from Nonselective Target Binding Ligands._||_Abstract: Proteolysis targeting chimera (PROTAC) recruits an E3 ligase to a target protein to induce its ubiquitination and subsequent degradation. We reported success in the development of two PROTACs (<b>C3</b> and <b>C5</b>) that potently and selectively induc…	Journal: J Med Chem_||_Year: 2019_||_Volume: 62_||_Issue: 17_||_First Page: 8152_||_Last Page: 8163_||_DOI: 10.1021/acs.jmedchem.9b00919_||_Target ChEMBL ID: CHEMBL4523685_||_ChEMBL Target Name: Protein cereblon/Apoptosis regulator Bcl-2_||_ChEMBL Target Type: PROTEIN-PROTEIN INTERACTION - Target is the disruption of a protein-protein interaction_||_Relationship Type: D - Direct protein target as…	43	ChEMBL	CHEMBL4322324	20210302	20210302	139035047|139035048|145712375|145953704|155511905|155524065|155524932|155534540|155538516|155547389|155558338|155560310|155564461|155565390	404658053|440111843|440130506|440131791|440136392|440146413|440152531|440164844|440170035|440174112|440201597|440206547|440216948|440219333	596|51185	NULL	P10415|Q96SW2	Curation Efforts|Research and Development	31389699	0	NULL	P10415|Q96SW2	9606	30	NULL	NULL	NULL	NULL	NULL
1168932	13	Confirmatory	Inhibition of BCL-2 (unknown origin) incubated for 1 hr by TR-FRET assay	Title: Discovery of a Potent and Selective BCL-XL Inhibitor with in Vivo Activity._||_Abstract: A-1155463, a highly potent and selective BCL-XL inhibitor, was discovered through nuclear magnetic resonance (NMR) fragment screening and structure-based design. This compound is substantially more potent against BCL-XL-dependent cell lines relative to our recently reported inhibitor, WEHI-539, while p…	Compounds with activity <= 10uM or explicitly reported as active by ChEMBL are flagged as active in this PubChem assay presentation._||_Journal: ACS Med. Chem. Lett._||_Year: 2014_||_Volume: 5_||_Issue: 10_||_First Page: 1088_||_Last Page: 1093_||_DOI: 10.1021/ml5001867_||_Target ChEMBL ID: CHEMBL4860_||_ChEMBL Target Name: Apoptosis regulator Bcl-2_||_ChEMBL Target Type: SINGLE PROTEIN - Target …	43	ChEMBL	CHEMBL3382383	20160521	20220830	NULL	NULL	596	NULL	P10415	Curation Efforts|Research and Development	25313317	0	NULL	P10415	9606	NULL	NULL	13	NULL	NULL	NULL
1544729	13	Literature-derived	Potency index, ratio of Ki for WL276 to Ki for test compound for inhibition of 5-FAM-tagged Bid-BH3 peptide binding to Bcl2 (unknown origin) by fluorescence polarization assay	Title: Design, synthesis and preliminary bioactivity studies of indomethacin derivatives as Bcl-2/Mcl-1 dual inhibitors._||_Abstract: Bcl-2 family proteins, which divides into pro-apoptosis proteins and anti-apoptosis proteins, are involved in cell apoptosis progression. As numerous studies illustrated, targeting Bcl-2 family proteins is more and more attractive and practicable to cancer treatmen…	Journal: Bioorg Med Chem_||_Year: 2019_||_Volume: 27_||_Issue: 13_||_First Page: 2771_||_Last Page: 2783_||_DOI: 10.1016/j.bmc.2019.05.003_||_Target ChEMBL ID: CHEMBL4860_||_ChEMBL Target Name: Apoptosis regulator Bcl-2_||_ChEMBL Target Type: SINGLE PROTEIN - Target is a single protein chain_||_Relationship Type: D - Direct protein target assigned_||_Confidence: Direct single protein target assig…	43	ChEMBL	CHEMBL4341985	20210302	20210302	155513849|155513976|155514968|155525790|155530529|155537202|155539696|155539927|155541624|155544559|155545489|155549762|155553237	440114775|440114968|440116486|440133111|440140375|440150561|440155400|440155826|440159710|440167006|440169359|440180044|440188742	596	NULL	P10415	Curation Efforts|Research and Development	31079964	0	NULL	P10415	9606	NULL	NULL	NULL	NULL	NULL	NULL
1544730	13	Literature-derived	Potency index, ratio of Ki for UMI77 to Ki for test compound for inhibition of 5-FAM-tagged Bid-BH3 peptide binding to Bcl2 (unknown origin) by fluorescence polarization assay	Title: Design, synthesis and preliminary bioactivity studies of indomethacin derivatives as Bcl-2/Mcl-1 dual inhibitors._||_Abstract: Bcl-2 family proteins, which divides into pro-apoptosis proteins and anti-apoptosis proteins, are involved in cell apoptosis progression. As numerous studies illustrated, targeting Bcl-2 family proteins is more and more attractive and practicable to cancer treatmen…	Journal: Bioorg Med Chem_||_Year: 2019_||_Volume: 27_||_Issue: 13_||_First Page: 2771_||_Last Page: 2783_||_DOI: 10.1016/j.bmc.2019.05.003_||_Target ChEMBL ID: CHEMBL4860_||_ChEMBL Target Name: Apoptosis regulator Bcl-2_||_ChEMBL Target Type: SINGLE PROTEIN - Target is a single protein chain_||_Relationship Type: D - Direct protein target assigned_||_Confidence: Direct single protein target assig…	43	ChEMBL	CHEMBL4341986	20210302	20210302	155513849|155513976|155514968|155525790|155530529|155537202|155539696|155539927|155541624|155544559|155545489|155549762|155553237	440114775|440114968|440116486|440133111|440140375|440150561|440155400|440155826|440159710|440167006|440169359|440180044|440188742	596	NULL	P10415	Curation Efforts|Research and Development	31079964	0	NULL	P10415	9606	NULL	NULL	NULL	NULL	NULL	NULL
1812572	13	Confirmatory	Binding affinity to full length human Bcl-2 expressed in Escherichia coli BL21 (DE3) assessed as inhibition constant preincubated for 30 mins followed by 5-FAM-QEDIIIINIARHLAQVGDSMD-RSIPPG tracer addition and measured after 20 mins by fluorescence polariz	Title: Structure-Based Optimization of 3-Phenyl-<i>N</i>-(2-(3-phenylureido)ethyl)thiophene-2-sulfonamide Derivatives as Selective Mcl-1 Inhibitors._||_Abstract: Selective Mcl-1 inhibitors may overcome the drug resistance caused by current anti-apoptotic Bcl-2 protein inhibitors in tumors with Mcl-1 overexpression. Based on previously discovered compounds with a 3-phenylthiophene-2-sulfonamide co…	Compounds with activity <= 10uM or explicitly reported as active by ChEMBL are flagged as active in this PubChem assay presentation._||_Journal: J Med Chem_||_Year: 2021_||_Volume: 64_||_Issue: 14.0_||_First Page: 10260_||_Last Page: 10285_||_DOI: 10.1021/acs.jmedchem.1c00690_||_Target ChEMBL ID: CHEMBL4860_||_ChEMBL Target Name: Apoptosis regulator Bcl-2_||_ChEMBL Target Type: SINGLE PROTEIN - T…	43	ChEMBL	CHEMBL5034987	20230314	20230314	49846579|73389273|73389349|73389352|141743424|141743426|141743439|141743451|155585752|155585754|156043860|166628708|166631470	194147759|475981774|475982558|475984834|475984976|475985389|475986130|475986738|475990348|475991678|475998183|475998833|475998953	596	NULL	P10415	Curation Efforts|Research and Development	34228434	0	NULL	P10415	9606	NULL	NULL	11	NULL	NULL	NULL
330776	12	Confirmatory	Binding affinity to BCL2	Title: Small molecule obatoclax (GX15-070) antagonizes MCL-1 and overcomes MCL-1-mediated resistance to apoptosis._||_Abstract: Elevated expression of members of the BCL-2 pro-survival family of proteins can confer resistance to apoptosis in cancer cells. Small molecule obatoclax (GX15-070), which is predicted to occupy a hydrophobic pocket within the BH3 binding groove of BCL-2, antagonizes thes…	Compounds with activity <= 10uM or explicitly reported as active by ChEMBL are flagged as active in this PubChem assay presentation._||_Journal: Proc. Natl. Acad. Sci. U.S.A._||_Year: 2007_||_Volume: 104_||_Issue: 49_||_First Page: 19512_||_Last Page: 19517_||_DOI: 10.1073/pnas.0709443104_||_Target ChEMBL ID: CHEMBL4860_||_ChEMBL Target Name: Apoptosis regulator Bcl-2_||_ChEMBL Target Type: SINGL…	43	ChEMBL	CHEMBL937576	20100525	20220830	NULL	NULL	596	NULL	P10415	Curation Efforts|Research and Development	18040043	0	NULL	P10415	9606	NULL	NULL	7	NULL	NULL	NULL
528395	12	Confirmatory	Displacement of F-BakBH3 from Bcl-2 after 30 mins by fluorescence polarization assay	Title: Synthesis and biological evaluation of Apogossypolone derivatives as pan-active inhibitors of antiapoptotic B-cell lymphoma/leukemia-2 (Bcl-2) family proteins._||_Abstract: Overexpression of antiapoptotic Bcl-2 family proteins is commonly related with tumor maintenance, progression, and chemoresistance. Inhibition of these antiapoptotic proteins is an attractive approach for cancer therapy…	Compounds with activity <= 10uM or explicitly reported as active by ChEMBL are flagged as active in this PubChem assay presentation._||_Journal: J. Med. Chem._||_Year: 2010_||_Volume: 53_||_Issue: 22_||_First Page: 8000_||_Last Page: 8011_||_DOI: 10.1021/jm100746q_||_Target ChEMBL ID: CHEMBL4860_||_ChEMBL Target Name: Apoptosis regulator Bcl-2_||_ChEMBL Target Type: SINGLE PROTEIN - Target is a s…	43	ChEMBL	CHEMBL1273517	20110918	20220830	NULL	NULL	596	NULL	P10415	Curation Efforts|Research and Development	21033669	0	NULL	P10415	9606	NULL	NULL	12	NULL	NULL	NULL
1525722	12	Literature-derived	Induction of CRBN-mediated Bcl-2 degradation in human HeLa cells assessed as relative abundance at 1 uM after 12 hrs by Western blot analysis (Rvb = 1 No_unit)	Title: Proteolysis Targeting Chimeras for the Selective Degradation of Mcl-1/Bcl-2 Derived from Nonselective Target Binding Ligands._||_Abstract: Proteolysis targeting chimera (PROTAC) recruits an E3 ligase to a target protein to induce its ubiquitination and subsequent degradation. We reported success in the development of two PROTACs (<b>C3</b> and <b>C5</b>) that potently and selectively induc…	Journal: J Med Chem_||_Year: 2019_||_Volume: 62_||_Issue: 17_||_First Page: 8152_||_Last Page: 8163_||_DOI: 10.1021/acs.jmedchem.9b00919_||_Target ChEMBL ID: CHEMBL4523685_||_ChEMBL Target Name: Protein cereblon/Apoptosis regulator Bcl-2_||_ChEMBL Target Type: PROTEIN-PROTEIN INTERACTION - Target is the disruption of a protein-protein interaction_||_Relationship Type: D - Direct protein target as…	43	ChEMBL	CHEMBL4322325	20210302	20210302	139035047|139035048|145953704|155511905|155524065|155524932|155538516|155547389|155558338|155560310|155564461|155565390	404658053|440111843|440130506|440131791|440136392|440152531|440164844|440174112|440201597|440206547|440216948|440219333	596|51185	NULL	P10415|Q96SW2	Curation Efforts|Research and Development	31389699	0	NULL	P10415|Q96SW2	9606	30	NULL	NULL	NULL	NULL	NULL
1610200	12	Confirmatory	Inhibition of recombinant human C-terminal 6xHis-tagged Bcl-2 (M1 to F212 residues) expressed in Escherichia coli using HyLite Fluor 647-labeled BIM peptide as substrate incubated for 120 to 180 mins by TR-FRET assay	Title: Discovery and optimization of covalent Bcl-xL antagonists._||_Abstract: Over the last ten years, targeted covalent inhibition has become a key discipline within medicinal chemistry research, most notably in the development of oncology therapeutics. One area where this approach is underrepresented, however, is in targeting protein-protein interactions. This is primarily because these hydrop…	Compounds with activity <= 10uM or explicitly reported as active by ChEMBL are flagged as active in this PubChem assay presentation._||_Journal: Bioorg Med Chem Lett_||_Year: 2019_||_Volume: 29_||_Issue: 23_||_First Page: 126682_||_Last Page: 126682_||_DOI: 10.1016/j.bmcl.2019.126682_||_Target ChEMBL ID: CHEMBL4860_||_ChEMBL Target Name: Apoptosis regulator Bcl-2_||_ChEMBL Target Type: SINGLE PRO…	43	ChEMBL	CHEMBL4409525	20210302	20220830	2782689|24978538|145946042|155513044|155518816|155530396|155536134|155537237|155545656|155558443|155565915|155569283	103326999|103640740|440113572|440122273|440124324|440140182|440148917|440150613|440169759|440201855|440220728|440229262	596	NULL	P10415	Curation Efforts|Research and Development	31606346	0	NULL	P10415	9606	NULL	NULL	5	NULL	NULL	NULL
1800863	12	Confirmatory	Fluorescence Polarization Assay from US Patent US8937193: 'Apogossypolone derivatives as anticancer agents'	A Bak BH3 peptide (F-BakBH3) (GQVGRQLAIIGDDINR (SEQ ID NO:1)) was labeled at the N-terminus with fluorescein isothiocyanate (FITC) (Molecular Probes) and purified by HPLC. For competitive binding assays, 100 nM GST-BCL-XL DTM protein was preincubated with the tested compound at varying concentrations in 47.5 uL PBS (pH=7.4) in 96-well black plates at room temperature for 10 min, then 2.5 uL of 10…	Compounds with any of Ki, IC50, Kd, or EC50 activity value <= 10uM are labeled as 'Active'._||_If multiple measurements are available for a given compound, it is labeled as 'Active' if any of the measurements meet the criterion. Activity values are checked in the order of Ki, IC50, Kd, and EC50. The first entry that meets the above activity threshold is used to determine 'Standard Type', 'Standar…	7	BindingDB	BindingDB_6644_1	20230307	20230307	135513044|136002682|136002683|136002684|136032534|136032535|136032609|136032611|136183441|136183442|136183443|136183446	251964373|251964374|251964376|251964377|251964378|251964379|251964380|251964381|251964382|251964383|251964384|251964385	596|597|598|4170	NULL	P10415|Q07817|Q07820|Q16548	Curation Efforts|Research and Development	NULL	0	NULL	P10415|Q07817|Q07820|Q16548	9606	NULL	NULL	12	NULL	NULL	NULL
1801596	12	Confirmatory	Surface plasmon resonance (SPR) from US Patent US9126979: 'Compounds for inhibiting the interaction of BCL2 with binding partners'	The SPR assay is configured to examine solution inhibition of BCL-2 binding to peptide derivatized sensor surfaces to generate IC50 values as a measure of inhibitor potency. Solution Inhibition Assay Format: Biacore TM A100 (GE Healthcare, Uppsala, Sweden) was used to conduct all experiments reported herein. Sensor surface preparation and all interaction analyses experiments were performed at 25°…	Compounds with any of Ki, IC50, Kd, or EC50 activity value <= 10uM are labeled as 'Active'._||_If multiple measurements are available for a given compound, it is labeled as 'Active' if any of the measurements meet the criterion. Activity values are checked in the order of Ki, IC50, Kd, and EC50. The first entry that meets the above activity threshold is used to determine 'Standard Type', 'Standar…	7	BindingDB	BindingDB_7174_1	20230307	20230307	71582403|71617479|71617480|71617481|71617482|71617595|71617596|71617598|71617712|71617713|71617714|71617715	313082811|313082812|313082813|313082814|313082815|313082816|313082817|313082818|313082819|313082820|313082821|313082822	596	NULL	P10415	Curation Efforts|Research and Development	NULL	0	NULL	P10415	9606	NULL	NULL	12	NULL	NULL	NULL
274713	11	Confirmatory	Growth inhibition of Jurkat cell overexpressing Bcl2	Title: Structure-activity relationship studies of ethyl 2-amino-6-bromo-4-(1-cyano-2-ethoxy-2-oxoethyl)-4H-chromene-3-carboxylate (HA 14-1), an antagonist for antiapoptotic Bcl-2 proteins to overcome drug resistance in cancer._||_Abstract: The structure-activity relationship studies of ethyl 2-amino-6-cyclopentyl-4-(1-cyano-2-ethoxy-2-oxoethyl)-4H-chromene-3-carboxylate (1, HA 14-1), an antagonis…	Compounds with activity <= 10uM or explicitly reported as active by ChEMBL are flagged as active in this PubChem assay presentation._||_Journal: J. Med. Chem._||_Year: 2006_||_Volume: 49_||_Issue: 26_||_First Page: 7731_||_Last Page: 7739_||_DOI: 10.1021/jm060968r_||_Target ChEMBL ID: CHEMBL4860_||_ChEMBL Target Name: Apoptosis regulator Bcl-2_||_ChEMBL Target Type: SINGLE PROTEIN - Target is a s…	43	ChEMBL	CHEMBL854832	20100525	20220830	31703|36314|182498|2723601|16098789|16098790|16098791|16098792|16098794|16098795|44286285	103197669|103504227|103504338|103504339|103504342|103504343|103504349|103504350|123097261|124974065|174500673	596	NULL	P10415	Curation Efforts|Research and Development	17181155	0	NULL	P10415	9606	56	NULL	4	NULL	NULL	NULL
277498	11	Confirmatory	Reversal of cytokine withdrawal protection in IL3 dependent Bcl2 overexpressing mouse FL5.12 cells in presence of 3% FBS	Title: Studies leading to potent, dual inhibitors of Bcl-2 and Bcl-xL._||_Abstract: Overexpression of the antiapototic proteins Bcl-2 and Bcl-xL provides a common mechanism through which cancer cells gain a survival advantage and become resistant to conventional chemotherapy. Inhibition of these prosurvival proteins is an attractive strategy for cancer therapy. We recently described the discovery…	Compounds with activity <= 10uM or explicitly reported as active by ChEMBL are flagged as active in this PubChem assay presentation._||_Journal: J. Med. Chem._||_Year: 2007_||_Volume: 50_||_Issue: 4_||_First Page: 641_||_Last Page: 662_||_DOI: 10.1021/jm061152t_||_Target ChEMBL ID: CHEMBL4860_||_ChEMBL Target Name: Apoptosis regulator Bcl-2_||_ChEMBL Target Type: SINGLE PROTEIN - Target is a sing…	43	ChEMBL	CHEMBL909614	20100525	20220830	11228183|11556440|16109094|16109096|16109097|16109098|16109099|16109160|16109161|16109162|16109163	103480101|103505831|103505841|103505842|103505843|103505844|103505845|103505846|103505847|103505848|103505849	596	NULL	P10415	Curation Efforts|Research and Development	17256834	0	NULL	P10415	9606	243	NULL	9	NULL	NULL	NULL
1468278	11	Confirmatory	Inhibition of FITC-Bak-BH3 binding to Bcl2 (unknown origin) after 1.5 hrs by fluorescence polarization assay	Title: Optimization of Potent and Selective Tricyclic Indole Diazepinone Myeloid Cell Leukemia-1 Inhibitors Using Structure-Based Design._||_Abstract: Myeloid cell leukemia 1 (Mcl-1), an antiapoptotic member of the Bcl-2 family of proteins, has emerged as an attractive target for cancer therapy. Mcl-1 upregulation is often found in many human cancers and is associated with high tumor grade, poor …	Compounds with activity <= 10uM or explicitly reported as active by ChEMBL are flagged as active in this PubChem assay presentation._||_Journal: J Med Chem_||_Year: 2018_||_Volume: 61_||_Issue: 6_||_First Page: 2410_||_Last Page: 2421_||_DOI: 10.1021/acs.jmedchem.7b01155_||_Target ChEMBL ID: CHEMBL4860_||_ChEMBL Target Name: Apoptosis regulator Bcl-2_||_ChEMBL Target Type: SINGLE PROTEIN - Target…	43	ChEMBL	CHEMBL4023204	20200622	20220830	NULL	NULL	596	NULL	P10415	Curation Efforts|Research and Development	29323899	0	NULL	P10415	9606	NULL	NULL	11	NULL	NULL	NULL
316740	10	Confirmatory	Inhibition of Bak peptide binding to human recombinant Bcl2	Title: Development of dimeric modulators for anti-apoptotic Bcl-2 proteins._||_Abstract: Bcl-2 family proteins can be classified into two subfamilies--anti-apoptotic members and pro-apoptotic members. Mechanistically, these two subfamilies can antagonize each other through heterodimerization while homodimerization has been proposed for each subfamily to carry out their corresponding anti-apoptoti…	Compounds with activity <= 10uM or explicitly reported as active by ChEMBL are flagged as active in this PubChem assay presentation._||_Journal: Bioorg. Med. Chem. Lett._||_Year: 2008_||_Volume: 18_||_Issue: 1_||_First Page: 236_||_Last Page: 240_||_DOI: 10.1016/j.bmcl.2007.10.088_||_Target ChEMBL ID: CHEMBL4860_||_ChEMBL Target Name: Apoptosis regulator Bcl-2_||_ChEMBL Target Type: SINGLE PROTEI…	43	ChEMBL	CHEMBL930132	20100525	20220830	1576659|44456125|44456175|44456176|44456210|44456211|44456249|44456329|44456362|44456365	103530266|103575517|103575573|103575574|103575626|103575627|103575667|103575750|103575792|103575794	596	NULL	P10415	Curation Efforts|Research and Development	18023349	0	NULL	P10415	9606	NULL	NULL	3	NULL	NULL	NULL
421426	10	Confirmatory	Displacement of F-BakBH3 from Bcl-2 by fluorescence polarization assay	Title: Apogossypol derivatives as pan-active inhibitors of antiapoptotic B-cell lymphoma/leukemia-2 (Bcl-2) family proteins._||_Abstract: Guided by nuclear magnetic resonance (NMR) binding assays and computational docking studies, a series of 5,5' substituted apogossypol derivatives was synthesized that resulted in potent pan-active inhibitors of antiapoptotic Bcl-2 family proteins. Compound 8r i…	Compounds with activity <= 10uM or explicitly reported as active by ChEMBL are flagged as active in this PubChem assay presentation._||_Journal: J. Med. Chem._||_Year: 2009_||_Volume: 52_||_Issue: 14_||_First Page: 4511_||_Last Page: 4523_||_DOI: 10.1021/jm900472s_||_Target ChEMBL ID: CHEMBL4860_||_ChEMBL Target Name: Apoptosis regulator Bcl-2_||_ChEMBL Target Type: SINGLE PROTEIN - Target is a s…	43	ChEMBL	CHEMBL1031851	20100526	20220830	NULL	NULL	596	NULL	P10415	Curation Efforts|Research and Development	19555126	0	NULL	P10415	9606	NULL	NULL	9	NULL	NULL	NULL
504627	10	Other	Bcl-2 family members Fluorescence polarization assay with Set1 of powder compounds	University of New Mexico Assay Overview: _||_Assay Support: 1X01 MH079850-01_||_Project Title: HTS for BCI-2 Family Multiplex_||_Assay Provider: Larry Sklar/John C. Reed_||_UNMScreening Center/ PI: UNMCMD/ Larry Sklar_||_Lead Biologist at Screening Center: Peter Simons PhD_||_Chemistry Center/ PI: Sanford-Burnham Center for Chemical Genomics / John C. Reed_||_Chemistry Center Lead: Thomas Chung P…	NULL	6	NMMLSC	UNMCMD_SBMRI_BCL_SECONDARY_FP_SET1	20110331	20110331	650929|660120|661059|666339|705445|833990|1243212|3739292|4561725|4962043	85203002|85203033|85203034|85203035|85203036|85203037|85203038|85203039|85203040|85203042	596|597|598|10017	NULL	AAH93826|NP_000624|NP_004040|NP_612815	Legacy Depositors|NIH Initiatives	11073801|16645636|17227826|18483366	0	NULL	P10415|Q07817|Q16548|Q9HD36	9606	NULL	NULL	4	NULL	NULL	NULL
615250	10	Confirmatory	Displacement of FAM-Bid peptide from human recombinant Bcl2 after 30 mins by by competitive fluorescence polarization assay	Title: Probing the difference between BH3 groove of Mcl-1 and Bcl-2 protein: Implications for dual inhibitors design._||_Abstract: Based on our previous discovery of a dual inhibitor of Mcl-1 and Bcl-2, 3-thiomorpholin-8-oxo-8H-acenaphtho[1,2-b]pyrrole-9-carbonitrile (1, S1), and guided by structure insight of 1 complex with Mcl-1 and Bcl-2, we exploited the spatial orientation of BH3 groove of t…	Compounds with activity <= 10uM or explicitly reported as active by ChEMBL are flagged as active in this PubChem assay presentation._||_Journal: Eur. J. Med. Chem._||_Year: 2011_||_Volume: 46_||_Issue: 9_||_First Page: 3909_||_Last Page: 3916_||_DOI: 10.1016/j.ejmech.2011.05.062_||_Target ChEMBL ID: CHEMBL4860_||_ChEMBL Target Name: Apoptosis regulator Bcl-2_||_ChEMBL Target Type: SINGLE PROTEIN …	43	ChEMBL	CHEMBL1827900	20120430	20220830	11500877|42613557|51002999|51003000|51003001|54578933|54769781|54769782|54769783|54769992	103718064|124963064|124965700|124968374|124976184|134435075|134438912|134446668|134458236|134462032	596	NULL	P10415	Curation Efforts|Research and Development	21684048	0	NULL	P10415	9606	NULL	NULL	9	NULL	NULL	NULL
727592	10	Confirmatory	Binding affinity to Bcl-2 (unknown origin) by surface plasmon resonance analysis	Title: The role of the acidity of N-heteroaryl sulfonamides as inhibitors of bcl-2 family protein-protein interactions._||_Abstract: Overexpression of the antiapoptotic members of the Bcl-2 family of proteins is commonly associated with cancer cell survival and resistance to chemotherapeutics. Here, we describe the structure-based optimization of a series of N-heteroaryl sulfonamides that demonst…	Compounds with activity <= 10uM or explicitly reported as active by ChEMBL are flagged as active in this PubChem assay presentation._||_Journal: ACS Med. Chem. Lett._||_Year: 2013_||_Volume: 4_||_Issue: 2_||_First Page: 186_||_Last Page: 190_||_DOI: 10.1021/ml300321d_||_Target ChEMBL ID: CHEMBL4860_||_ChEMBL Target Name: Apoptosis regulator Bcl-2_||_ChEMBL Target Type: SINGLE PROTEIN - Target is …	43	ChEMBL	CHEMBL2328333	20131107	20220830	NULL	NULL	596	NULL	P10415	Curation Efforts|Research and Development	24900652	0	NULL	P10415	9606	NULL	NULL	10	NULL	NULL	NULL
1095217	10	Confirmatory	Displacement of NLWAAQRYGRELRRMSD-K(FITC)-FVD from Bcl-2 (unknown origin) by fluorescence polarization assay	Displacement of NLWAAQRYGRELRRMSD-K(FITC)-FVD from Bcl-2 (unknown origin) by fluorescence polarization assay	Compounds with activity <= 10uM or explicitly reported as active by ChEMBL are flagged as active in this PubChem assay presentation._||_Journal: Med Chem Res_||_Year: 2010_||_Volume: 19_||_Issue: 8_||_First Page: 817_||_Last Page: 835_||_DOI: 10.1007/s00044-009-9233-5_||_Target ChEMBL ID: CHEMBL4860_||_ChEMBL Target Name: Apoptosis regulator Bcl-2_||_ChEMBL Target Type: SINGLE PROTEIN - Target is…	43	ChEMBL	CHEMBL3056015	20140826	20220830	NULL	NULL	596	NULL	P10415	Curation Efforts|Research and Development	NULL	0	NULL	P10415	9606	NULL	NULL	6	NULL	NULL	NULL
1326250	10	Confirmatory	Inhibition of FAM-Bid binding to human BCL2 expressed in Escherichia coli BL21 after 30 mins by fluorescence polarization assay	Title: Gossypol with Hydrophobic Linear Esters Exhibits Enhanced Antitumor Activity as an Inhibitor of Antiapoptotic Proteins._||_Abstract: A series of gossypol Schiff bases that were derived from unnatural linear amino acid methyl esters were identified and found to be much more potent than gossypol and ABT-199 in terms of anticancer activity. This is the first example of gossypol Schiff bases w…	Compounds with activity <= 10uM or explicitly reported as active by ChEMBL are flagged as active in this PubChem assay presentation._||_Journal: ACS Med Chem Lett_||_Year: 2016_||_Volume: 7_||_Issue: 12_||_First Page: 1185_||_Last Page: 1190_||_DOI: 10.1021/acsmedchemlett.6b00302_||_Target ChEMBL ID: CHEMBL4860_||_ChEMBL Target Name: Apoptosis regulator Bcl-2_||_ChEMBL Target Type: SINGLE PROTEIN…	43	ChEMBL	CHEMBL3865725	20180907	20220830	NULL	NULL	596	NULL	P10415	Curation Efforts|Research and Development	27994761	0	NULL	P10415	9606	NULL	NULL	10	NULL	NULL	NULL
1700827	10	Confirmatory	Inhibition of FAM-Bim peptide binding to human full-length N-terminal His6-tagged Bcl2 (2 to 206 residues) expressed in Escherichia coli S12 extract measured after 30 mins by fluorescence polarization assay	Title: Targeting the Allosteric Pathway That Interconnects the Core-Functional Scaffold and the Distal Phosphorylation Sites for Specific Dephosphorylation of Bcl-2._||_Abstract: Protein phosphorylation is the most significant post-translational modification for regulating cellular activities, but site-specific modulation of phosphorylation is still challenging. Using three-dimensional NMR spectr…	Compounds with activity <= 10uM or explicitly reported as active by ChEMBL are flagged as active in this PubChem assay presentation._||_Journal: J Med Chem_||_Year: 2020_||_Volume: 63_||_Issue: 22_||_First Page: 13733_||_Last Page: 13744_||_DOI: 10.1021/acs.jmedchem.0c01290_||_Target ChEMBL ID: CHEMBL4860_||_ChEMBL Target Name: Apoptosis regulator Bcl-2_||_ChEMBL Target Type: SINGLE PROTEIN - Tar…	43	ChEMBL	CHEMBL4705649	20220318	20220830	NULL	NULL	596	NULL	P10415	Curation Efforts|Research and Development	33197310	0	NULL	P10415	9606	NULL	NULL	10	NULL	NULL	NULL
1799173	10	Confirmatory	Fluorescence Polarization Assay from Article 10.1021/jm900472s: 'Apogossypol derivatives as pan-active inhibitors of antiapoptotic B-cell lymphoma/leukemia-2 (Bcl-2) family proteins.'	FPAs were performed using various concentrations of GST-Bcl-2 family proteins, incubated with FITC-conjugated peptide substrates in the presence of inhibitor compound. After 30 min of incubation at room temperature, the polarization values in millipolarization units were measured at excitation/emission wavelengths of 480/535 nm with a multilabel plate reader (PerkinElmer). IC50 was determined by …	Compounds with any of Ki, IC50, Kd, or EC50 activity value <= 10uM are labeled as 'Active'._||_If multiple measurements are available for a given compound, it is labeled as 'Active' if any of the measurements meet the criterion. Activity values are checked in the order of Ki, IC50, Kd, and EC50. The first entry that meets the above activity threshold is used to determine 'Standard Type', 'Standar…	7	BindingDB	BindingDB_3357_1	20230307	20230307	454878|44191246|44191638|44191694|44191696|44191750|44191815|44192144|44192145|44224066	85240428|85240429|85240430|85240431|85240432|85240433|85240434|85240435|85240436|85240437	596|597|598|4170	NULL	P10415|Q07817|Q07820|Q16548	Curation Efforts|Research and Development	19555126	0	NULL	P10415|Q07817|Q07820|Q16548	9606	NULL	NULL	10	NULL	NULL	NULL
1802502	10	Confirmatory	DELFIA from Article 10.1021/acschembio.6b00962: 'hBfl-1/hNOXA Interaction Studies Provide New Insights on the Role of Bfl-1 in Cancer Cell Resistance and for the Design of Novel Anticancer Agents.'	One hundred microliters of a 600 ng/mL solution of biotin-BID (Biotin-lc-EDIIRNIARHLAQVGDSMDR-NH2, where lc indicates a hydrocarbon chain of six methylene groups, aminohexanoic acid) was added to each well of 96-well streptavidin-coated plates (PerkinElmer). After 2 h of incubation and elimination by three washing steps of the unbound biotin-BID peptide, 11 μL of apreincubated solution of the pro…	Compounds with any of Ki, IC50, Kd, or EC50 activity value <= 10uM are labeled as 'Active'._||_If multiple measurements are available for a given compound, it is labeled as 'Active' if any of the measurements meet the criterion. Activity values are checked in the order of Ki, IC50, Kd, and EC50. The first entry that meets the above activity threshold is used to determine 'Standard Type', 'Standar…	7	BindingDB	BindingDB_7798_1	20230307	20230307	49846579|124222203|124222204|124222205|124222206|124222207|124222208|124222209|124222210|124222211	318150328|329970195|329970196|329970197|329970198|329970199|329970200|329970201|329970202|329970203	596|597|598|4170	NULL	P10415|Q07817|Q07820|Q16548	Curation Efforts|Research and Development	28026162	0	NULL	P10415|Q07817|Q07820|Q16548	9606	NULL	NULL	9	NULL	NULL	NULL
277497	9	Confirmatory	Reversal of cytokine withdrawal protection in IL3 dependent Bcl2 overexpressing mouse FL5.12 cells in presence of bovine gelatin	Title: Studies leading to potent, dual inhibitors of Bcl-2 and Bcl-xL._||_Abstract: Overexpression of the antiapototic proteins Bcl-2 and Bcl-xL provides a common mechanism through which cancer cells gain a survival advantage and become resistant to conventional chemotherapy. Inhibition of these prosurvival proteins is an attractive strategy for cancer therapy. We recently described the discovery…	Compounds with activity <= 10uM or explicitly reported as active by ChEMBL are flagged as active in this PubChem assay presentation._||_Journal: J. Med. Chem._||_Year: 2007_||_Volume: 50_||_Issue: 4_||_First Page: 641_||_Last Page: 662_||_DOI: 10.1021/jm061152t_||_Target ChEMBL ID: CHEMBL4860_||_ChEMBL Target Name: Apoptosis regulator Bcl-2_||_ChEMBL Target Type: SINGLE PROTEIN - Target is a sing…	43	ChEMBL	CHEMBL909613	20100525	20220830	NULL	NULL	596	NULL	P10415	Curation Efforts|Research and Development	17256834	0	NULL	P10415	9606	243	NULL	9	NULL	NULL	NULL
587010	9	Confirmatory	Displacement of wild type mBimBH3 from human Bcl-2 by solution competition assay	Title: Quinazoline sulfonamides as dual binders of the proteins B-cell lymphoma 2 and B-cell lymphoma extra long with potent proapoptotic cell-based activity._||_Abstract: ABT-737 and ABT-263 are potent inhibitors of the BH3 antiapoptotic proteins, Bcl-x(L) and Bcl-2. This class of putative anticancer agents invariantly contains an acylsulfonamide core. We have designed and synthesized a series o…	Compounds with activity <= 10uM or explicitly reported as active by ChEMBL are flagged as active in this PubChem assay presentation._||_Journal: J. Med. Chem._||_Year: 2011_||_Volume: 54_||_Issue: 6_||_First Page: 1914_||_Last Page: 1926_||_DOI: 10.1021/jm101596e_||_Target ChEMBL ID: CHEMBL4860_||_ChEMBL Target Name: Apoptosis regulator Bcl-2_||_ChEMBL Target Type: SINGLE PROTEIN - Target is a si…	43	ChEMBL	CHEMBL1693055	20110918	20220830	NULL	NULL	596	NULL	P10415	Curation Efforts|Research and Development	21366295	0	NULL	P10415	9606	NULL	NULL	9	NULL	NULL	NULL
710857	9	Confirmatory	Binding affinity to Bcl-2 after 30 mins by florescence polarization assay	Title: An anthraquinone scaffold for putative, two-face Bim BH3 α-helix mimic._||_Abstract: Bim BH3 peptide features an α-helix with hotspot residues on multiple faces. Compound 5 (6-bromo-2,3-dihydroxyanthracene-9,10-dione), which adopts a rigid-plan amphipathic conformation, was designed and evaluated as a scaffold to mimic two faces of Bim α-helix. It reproduced the functionalities of both D67…	Compounds with activity <= 10uM or explicitly reported as active by ChEMBL are flagged as active in this PubChem assay presentation._||_Journal: J. Med. Chem._||_Year: 2012_||_Volume: 55_||_Issue: 23_||_First Page: 10735_||_Last Page: 10741_||_DOI: 10.1021/jm301504b_||_Target ChEMBL ID: CHEMBL4860_||_ChEMBL Target Name: Apoptosis regulator Bcl-2_||_ChEMBL Target Type: SINGLE PROTEIN - Target is a…	43	ChEMBL	CHEMBL2188685	20130629	20220830	NULL	NULL	596	NULL	P10415	Curation Efforts|Research and Development	23167494	0	NULL	P10415	9606	NULL	NULL	9	NULL	NULL	NULL
756754	9	Confirmatory	Binding affinity to Bcl-2 (unknown origin) by surface plasmon resonance assay	Title: Discovery of potent and selective benzothiazole hydrazone inhibitors of Bcl-XL._||_Abstract: Developing potent molecules that inhibit Bcl-2 family mediated apoptosis affords opportunities to treat cancers via reactivation of the cell death machinery. We describe the hit-to-lead development of selective Bcl-XL inhibitors originating from a high-throughput screening campaign. Small structura…	Compounds with activity <= 10uM or explicitly reported as active by ChEMBL are flagged as active in this PubChem assay presentation._||_Journal: J. Med. Chem._||_Year: 2013_||_Volume: 56_||_Issue: 13_||_First Page: 5514_||_Last Page: 5540_||_DOI: 10.1021/jm400556w_||_Target ChEMBL ID: CHEMBL4860_||_ChEMBL Target Name: Apoptosis regulator Bcl-2_||_ChEMBL Target Type: SINGLE PROTEIN - Target is a s…	43	ChEMBL	CHEMBL2399234	20140503	20220830	NULL	NULL	596	NULL	P10415	Curation Efforts|Research and Development	23767404	0	NULL	P10415	9606	NULL	NULL	3	NULL	NULL	NULL
776626	9	Confirmatory	Displacement of FAM-Bid BH3 peptide from recombinant Bcl-2 (unknown origin) expressed in Escherichia coli BL21 after 10 mins by fluorescence polarization assay	Title: Design and application of a rigid quinazolone scaffold based on two-face Bim α-helix mimicking._||_Abstract: Based on our previous discovery of an anthraquinone scaffold mimicking two faces of Bim α-helix, we derived a quinazolone scaffold through structure simplification and optimization. It was inferred that a rigid bicyclic ring was necessary and efficient to maintain the two-faced bind…	Compounds with activity <= 10uM or explicitly reported as active by ChEMBL are flagged as active in this PubChem assay presentation._||_Journal: Eur. J. Med. Chem._||_Year: 2013_||_Volume: 69_||_First Page: 711_||_Last Page: 718_||_DOI: 10.1016/j.ejmech.2013.09.030_||_Target ChEMBL ID: CHEMBL4860_||_ChEMBL Target Name: Apoptosis regulator Bcl-2_||_ChEMBL Target Type: SINGLE PROTEIN - Target is a …	43	ChEMBL	CHEMBL2437893	20140503	20220830	NULL	NULL	596	NULL	P10415	Curation Efforts|Research and Development	24095762	0	NULL	P10415	9606	NULL	NULL	9	NULL	NULL	NULL
1178967	9	Confirmatory	Inhibition of human BCL-2 overexpressed in mouse FDC-P1 cells assessed as cell viability after 24 hrs by Cell Titer Glo assay	Title: Towards the next generation of dual Bcl-2/Bcl-xL inhibitors._||_Abstract: Structural modifications of the left-hand side of compound 1 were identified which retained or improved potent binding to Bcl-2 and Bcl-xL in in vitro biochemical assays and had strong activity in an RS4;11 apoptotic cellular assay. For example, sulfoxide diastereomer 13 maintained good binding affinity and comparabl…	Compounds with activity <= 10uM or explicitly reported as active by ChEMBL are flagged as active in this PubChem assay presentation._||_Journal: Bioorg. Med. Chem. Lett._||_Year: 2014_||_Volume: 24_||_Issue: 14_||_First Page: 3026_||_Last Page: 3033_||_DOI: 10.1016/j.bmcl.2014.05.036_||_Target ChEMBL ID: CHEMBL4860_||_ChEMBL Target Name: Apoptosis regulator Bcl-2_||_ChEMBL Target Type: SINGLE PRO…	43	ChEMBL	CHEMBL3369471	20160521	20220830	NULL	NULL	596	NULL	P10415	Curation Efforts|Research and Development	24881567	0	NULL	P10415	9606	NULL	NULL	9	NULL	NULL	NULL
1724942	9	Confirmatory	Inhibition of F-Bak (GQVGRQLAIIGDK(6-FAM)INR-amide) F-Bak(GQVGRQLAIIGDK(6-FAM)INR-amide) binding to BCL2 (unknown origin) incubated for 1 hr by TR-FRET assay	Title: Discovery of A-1331852, a First-in-Class, Potent, and Orally-Bioavailable BCL-X Inhibitor._||_Abstract: Herein we describe the discovery of A-1331852, a first-in-class orally active BCL-X inhibitor that selectively and potently induces apoptosis in BCL-X-dependent tumor cells. This molecule was generated by re-engineering our previously reported BCL-X inhibitor A-1155463 using structure-ba…	Compounds with activity <= 10uM or explicitly reported as active by ChEMBL are flagged as active in this PubChem assay presentation._||_Journal: ACS Med Chem Lett_||_Year: 2020_||_Volume: 11_||_Issue: 10_||_First Page: 1829_||_Last Page: 1836_||_DOI: 10.1021/acsmedchemlett.9b00568_||_Target ChEMBL ID: CHEMBL4860_||_ChEMBL Target Name: Apoptosis regulator Bcl-2_||_ChEMBL Target Type: SINGLE PROTEI…	43	ChEMBL	CHEMBL4730613	20220318	20220830	NULL	NULL	596	NULL	P10415	Curation Efforts|Research and Development	33062160	0	NULL	P10415	9606	NULL	NULL	9	NULL	NULL	NULL
274709	8	Confirmatory	Binding affinity to Bcl2 by FP assay	Title: Structure-activity relationship studies of ethyl 2-amino-6-bromo-4-(1-cyano-2-ethoxy-2-oxoethyl)-4H-chromene-3-carboxylate (HA 14-1), an antagonist for antiapoptotic Bcl-2 proteins to overcome drug resistance in cancer._||_Abstract: The structure-activity relationship studies of ethyl 2-amino-6-cyclopentyl-4-(1-cyano-2-ethoxy-2-oxoethyl)-4H-chromene-3-carboxylate (1, HA 14-1), an antagonis…	Journal: J. Med. Chem._||_Year: 2006_||_Volume: 49_||_Issue: 26_||_First Page: 7731_||_Last Page: 7739_||_DOI: 10.1021/jm060968r_||_Target ChEMBL ID: CHEMBL4860_||_ChEMBL Target Name: Apoptosis regulator Bcl-2_||_ChEMBL Target Type: SINGLE PROTEIN - Target is a single protein chain_||_Relationship Type: D - Direct protein target assigned_||_Confidence: Direct single protein target assigned	43	ChEMBL	CHEMBL911623	20100525	20181021	182498|16098789|16098790|16098791|16098792|16098794|16098795|44286285	103504227|103504338|103504339|103504342|103504343|103504349|103504350|174500673	596	NULL	P10415	Curation Efforts|Research and Development	17181155	0	NULL	P10415	9606	NULL	NULL	NULL	NULL	NULL	NULL
344476	8	Confirmatory	Binding affinity to recombinant Bcl-2 expressed in Escherichia coli BL21 by fluorescence polarization assay	Title: Structure-activity relationships of Bak derived peptides: affinity and specificity modulations by amino acid replacement._||_Abstract: To study the structure-activity relationships (SAR) and the binding activity of pro-apoptotic Bak BH3 domain, we synthesised several 16mer peptide analogues corresponding to the region (72)-GQVGRQLAIIGDDINR-(87). Using different amino acids varying in lengt…	Compounds with activity <= 10uM or explicitly reported as active by ChEMBL are flagged as active in this PubChem assay presentation._||_Journal: Eur. J. Med. Chem._||_Year: 2008_||_Volume: 43_||_Issue: 5_||_First Page: 966_||_Last Page: 972_||_DOI: 10.1016/j.ejmech.2007.06.008_||_Target ChEMBL ID: CHEMBL4860_||_ChEMBL Target Name: Apoptosis regulator Bcl-2_||_ChEMBL Target Type: SINGLE PROTEIN - …	43	ChEMBL	CHEMBL951368	20100526	20220830	24881177|24881239|24881240|24881309|24881523|24881797|24881990|24881991	103628666|103628668|103628672|103628685|103628689|103628690|103628693|103628700	596	NULL	P10415	Curation Efforts|Research and Development	17692431	0	NULL	P10415	9606	NULL	NULL	5	NULL	NULL	NULL
527749	8	Confirmatory	Binding affinity to Bcl-2 by NMR titration assay	Title: Discovery of a potent and selective Bcl-2 inhibitor using SAR by NMR._||_Abstract: The Bcl-2 family of proteins plays a major role in the regulation of apoptosis, or programmed cell death. Overexpression of the anti-apoptotic members of this family (Bcl-2, Bcl-x(L), and Mcl-1) can render cancer cells resistant to chemotherapeutic agents and therefore these proteins are important targets fo…	Journal: Bioorg. Med. Chem. Lett._||_Year: 2010_||_Volume: 20_||_Issue: 22_||_First Page: 6587_||_Last Page: 6591_||_DOI: 10.1016/j.bmcl.2010.09.033_||_Target ChEMBL ID: CHEMBL4860_||_ChEMBL Target Name: Apoptosis regulator Bcl-2_||_ChEMBL Target Type: SINGLE PROTEIN - Target is a single protein chain_||_Relationship Type: H - Homologous protein target assigned_||_Confidence: Homologous single pr…	43	ChEMBL	CHEMBL1273938	20110918	20220830	2710|521801|845175|2782689|20679058|52946911|76309785|76320719	103189185|103326999|103473031|123090283|123095356|123099522|194137947|194158674	596	NULL	P10415	Curation Efforts|Research and Development	20870405	0	NULL	P10415	9606	NULL	NULL	NULL	NULL	NULL	NULL
701518	8	Confirmatory	Inhibition of GST-tagged recombinant Bcl2 interaction with biotinylated Bim peptide by ELISA based competitive binding assay	Title: Synthesis and biological activities of polyquinoline derivatives: new Bcl-2 family protein modulators._||_Abstract: The synthesis of quinoline derivatives, designed to interact with Bcl-x(L), and to inhibit its interaction with pro-apoptotic partners, is described and their biological effects investigated. We showed that 5 out of 28 synthetized compounds restored cell death of 3T3 cells ov…	Compounds with activity <= 10uM or explicitly reported as active by ChEMBL are flagged as active in this PubChem assay presentation._||_Journal: Eur. J. Med. Chem._||_Year: 2012_||_Volume: 57_||_First Page: 112_||_Last Page: 125_||_DOI: 10.1016/j.ejmech.2012.09.012_||_Target ChEMBL ID: CHEMBL4860_||_ChEMBL Target Name: Apoptosis regulator Bcl-2_||_ChEMBL Target Type: SINGLE PROTEIN - Target is a …	43	ChEMBL	CHEMBL2173039	20130629	20220830	NULL	NULL	596	NULL	P10415	Curation Efforts|Research and Development	23047228	0	NULL	P10415	9606	NULL	NULL	7	NULL	NULL	NULL
1546927	8	Confirmatory	Inhibition of N-terminal His6-tagged human Bcl-2 isoform 2 (1 to 34 residues and 92 to 202 residues with Bcl-xL sequence (35 to 50 residues) expressed in Escherichia coli Rosetta2 DE3 by fluorescent labeled FAM-Bid peptide based fluorescence polarization	Title: Discovery and Characterization of 2,5-Substituted Benzoic Acid Dual Inhibitors of the Anti-apoptotic Mcl-1 and Bfl-1 Proteins._||_Abstract: Anti-apoptotic Bcl-2 family proteins are overexpressed in a wide spectrum of cancers and have become well validated therapeutic targets. Cancer cells display survival dependence on individual or subsets of anti-apoptotic proteins that could be effectiv…	Compounds with activity <= 10uM or explicitly reported as active by ChEMBL are flagged as active in this PubChem assay presentation._||_Journal: J Med Chem_||_Year: 2020_||_Volume: 63_||_Issue: 5_||_First Page: 2489_||_Last Page: 2510_||_DOI: 10.1021/acs.jmedchem.9b01442_||_Target ChEMBL ID: CHEMBL4860_||_ChEMBL Target Name: Apoptosis regulator Bcl-2_||_ChEMBL Target Type: SINGLE PROTEIN - Target…	43	ChEMBL	CHEMBL4344317	20210302	20220830	122622656|122622800|122622827|122623097|122633925|145994390|155542793|155547093	440116335|440123621|440132912|440151333|440162583|440163758|440173397|440190928	596	NULL	P10415	Curation Efforts|Research and Development	31971799	0	NULL	P10415	9606	NULL	NULL	3	NULL	NULL	NULL
1587380	8	Confirmatory	Inhibition of FITC-labeled Bak peptide binding to Bcl-2 (unknown origin) after 0.5 hrs by fluorescence polarization assay	Title: Discovery of Potent Myeloid Cell Leukemia-1 (Mcl-1) Inhibitors That Demonstrate in Vivo Activity in Mouse Xenograft Models of Human Cancer._||_Abstract: Overexpression of myeloid cell leukemia-1 (Mcl-1) in cancers correlates with high tumor grade and poor survival. Additionally, Mcl-1 drives intrinsic and acquired resistance to many cancer therapeutics, including B cell lymphoma 2 family i…	Compounds with activity <= 10uM or explicitly reported as active by ChEMBL are flagged as active in this PubChem assay presentation._||_Journal: J Med Chem_||_Year: 2019_||_Volume: 62_||_Issue: 8_||_First Page: 3971_||_Last Page: 3988_||_DOI: 10.1021/acs.jmedchem.8b01991_||_Target ChEMBL ID: CHEMBL4860_||_ChEMBL Target Name: Apoptosis regulator Bcl-2_||_ChEMBL Target Type: SINGLE PROTEIN - Target…	43	ChEMBL	CHEMBL4385925	20210302	20220830	NULL	NULL	596	NULL	P10415	Curation Efforts|Research and Development	30929420	0	NULL	P10415	9606	NULL	NULL	8	NULL	NULL	NULL
1599454	8	Confirmatory	Inhibition of Bcl2 (unknown origin)	Title: The chemical biology of apoptosis: Revisited after 17 years._||_Abstract: A balance of Bcl-2 family proteins dictates cell survival or death, as the interactions between these proteins regulate mitochondrial apoptotic signaling pathways. However, cancer cells frequently show upregulation of pro-survival Bcl-2 proteins and sequester activated pro-apoptotic BH3-only proteins driven by divers…	Compounds with activity <= 10uM or explicitly reported as active by ChEMBL are flagged as active in this PubChem assay presentation._||_Journal: Eur J Med Chem_||_Year: 2019_||_Volume: 177_||_First Page: 63_||_Last Page: 75_||_DOI: 10.1016/j.ejmech.2019.05.019_||_Target ChEMBL ID: CHEMBL4860_||_ChEMBL Target Name: Apoptosis regulator Bcl-2_||_ChEMBL Target Type: SINGLE PROTEIN - Target is a singl…	43	ChEMBL	CHEMBL4398456	20210302	20220830	NULL	NULL	596	NULL	P10415	Curation Efforts|Research and Development	31129454	0	NULL	P10415	9606	NULL	NULL	8	NULL	NULL	NULL
1893748	8	Confirmatory	Inhibition of biotin-linker-Bax BH3 peptide binding to human C-terminal 6His-tagged Bcl-2 (1 to 218 residues) expressed in Escherichia coli BL21 Star (DE3) pLysS measured after 3 hrs by AlphaLISA assay	Title: Novel Bcl-2 Inhibitors Selectively Disrupt the Autophagy-Specific Bcl-2-Beclin 1 Protein-Protein Interaction._||_Abstract: Autophagy plays essential roles in a wide variety of physiological processes, such as cellular homeostasis, metabolism, development, differentiation, and immunity. Selective pharmacological modulation of autophagy is considered a valuable potential therapeutic approach…	Compounds with activity <= 10uM or explicitly reported as active by ChEMBL are flagged as active in this PubChem assay presentation._||_Journal: ACS Med Chem Lett_||_Year: 2022_||_Volume: 13_||_Issue: 9.0_||_First Page: 1510_||_Last Page: 1516_||_DOI: 10.1021/acsmedchemlett.2c00309_||_Target ChEMBL ID: CHEMBL4860_||_ChEMBL Target Name: Apoptosis regulator Bcl-2_||_ChEMBL Target Type: SINGLE PROTE…	43	ChEMBL	CHEMBL5149882	20230629	20230629	5144703|11228183|156293651|156293720|156293737|156294005|168282498|168288561	103505845|482065536|482066369|482067723|482073904|482076241|482079944|482080833	596	NULL	P10415	Curation Efforts|Research and Development	36105331	0	NULL	P10415	9606	NULL	NULL	6	NULL	NULL	NULL
273186	7	Confirmatory	Displacement of FAM-Bid from human Bcl2 by FP assay	Title: Structure-based design of potent small-molecule inhibitors of anti-apoptotic Bcl-2 proteins._||_Abstract: A structure-based approach was employed to design a new class of small-molecule inhibitors of Bcl-2. The most potent compound 5 (TW-37) binds to Bcl-2 with a K(i) value of 290 nM and also to Bcl-xL and Mcl-1 with high affinities. Compound 5 potently inhibits cell growth in PC-3 prostat…	Compounds with activity <= 10uM or explicitly reported as active by ChEMBL are flagged as active in this PubChem assay presentation._||_Journal: J. Med. Chem._||_Year: 2006_||_Volume: 49_||_Issue: 21_||_First Page: 6139_||_Last Page: 6142_||_DOI: 10.1021/jm060460o_||_Target ChEMBL ID: CHEMBL4860_||_ChEMBL Target Name: Apoptosis regulator Bcl-2_||_ChEMBL Target Type: SINGLE PROTEIN - Target is a s…	43	ChEMBL	CHEMBL909444	20100525	20220830	3503|11455910|16090303|16090304|16090305|16090306|44417350	103235556|103500610|103500628|103500669|103500670|103500746|103500756	596	NULL	P10415	Curation Efforts|Research and Development	17034116	0	NULL	P10415	9606	NULL	NULL	5	NULL	NULL	NULL
1140884	7	Confirmatory	Displacement of Flu-BID/FAM-BID from His-tagged BCL2 (1 to 202) (unknown origin) expressed in Escherichia coli BL21(DE3) after 3 hrs by fluorescence polarization assay	Title: 3-Substituted-N-(4-hydroxynaphthalen-1-yl)arylsulfonamides as a novel class of selective Mcl-1 inhibitors: structure-based design, synthesis, SAR, and biological evaluation._||_Abstract: Mcl-1, an antiapoptotic member of the Bcl-2 family of proteins, is a validated and attractive target for cancer therapy. Overexpression of Mcl-1 in many cancers results in disease progression and resistanc…	Compounds with activity <= 10uM or explicitly reported as active by ChEMBL are flagged as active in this PubChem assay presentation._||_Journal: J. Med. Chem._||_Year: 2014_||_Volume: 57_||_Issue: 10_||_First Page: 4111_||_Last Page: 4133_||_DOI: 10.1021/jm500010b_||_Target ChEMBL ID: CHEMBL4860_||_ChEMBL Target Name: Apoptosis regulator Bcl-2_||_ChEMBL Target Type: SINGLE PROTEIN - Target is a s…	43	ChEMBL	CHEMBL3266888	20150404	20220830	992586|1582605|44609307|71548702|71549001|71549412|86765310	160678510|242144665|242638546|242638547|242638548|242638549|242638551	596	NULL	P10415	Curation Efforts|Research and Development	24749893	0	NULL	P10415	9606	NULL	NULL	4	NULL	NULL	NULL
1525724	7	Literature-derived	Induction of CRBN-mediated Bcl-2 degradation in human HeLa cells at 10 uM after 12 hrs by Western blot analysis relative to control	Title: Proteolysis Targeting Chimeras for the Selective Degradation of Mcl-1/Bcl-2 Derived from Nonselective Target Binding Ligands._||_Abstract: Proteolysis targeting chimera (PROTAC) recruits an E3 ligase to a target protein to induce its ubiquitination and subsequent degradation. We reported success in the development of two PROTACs (<b>C3</b> and <b>C5</b>) that potently and selectively induc…	Journal: J Med Chem_||_Year: 2019_||_Volume: 62_||_Issue: 17_||_First Page: 8152_||_Last Page: 8163_||_DOI: 10.1021/acs.jmedchem.9b00919_||_Target ChEMBL ID: CHEMBL4523685_||_ChEMBL Target Name: Protein cereblon/Apoptosis regulator Bcl-2_||_ChEMBL Target Type: PROTEIN-PROTEIN INTERACTION - Target is the disruption of a protein-protein interaction_||_Relationship Type: D - Direct protein target as…	43	ChEMBL	CHEMBL4322327	20210302	20210302	145712375|155511905|155524065|155534540|155547389|155564461|155565390	440111843|440130506|440146413|440170035|440174112|440216948|440219333	596|51185	NULL	P10415|Q96SW2	Curation Efforts|Research and Development	31389699	0	NULL	P10415|Q96SW2	9606	30	NULL	NULL	NULL	NULL	NULL
1576838	7	Literature-derived	Displacement of N-terminal fluorescein labelled Puma-BH3 peptide from human N-terminal thrombin cleavage site-fused/His6-tagged Bcl-2 expressed in Escherichia coliBL21(DE3) pLysS cells at 2.5 mM by fluorescence polarization assay relative to control	Title: Structure-Guided Discovery of a Selective Mcl-1 Inhibitor with Cellular Activity._||_Abstract: Myeloid cell leukemia 1 (Mcl-1), an antiapoptotic member of the Bcl-2 family of proteins, whose upregulation when observed in human cancers is associated with high tumor grade, poor survival, and resistance to chemotherapy, has emerged as an attractive target for cancer therapy. Here, we report t…	Journal: J Med Chem_||_Year: 2019_||_Volume: 62_||_Issue: 15_||_First Page: 6913_||_Last Page: 6924_||_DOI: 10.1021/acs.jmedchem.9b00134_||_Target ChEMBL ID: CHEMBL4860_||_ChEMBL Target Name: Apoptosis regulator Bcl-2_||_ChEMBL Target Type: SINGLE PROTEIN - Target is a single protein chain_||_Relationship Type: D - Direct protein target assigned_||_Confidence: Direct single protein target assigned	43	ChEMBL	CHEMBL4375090	20210302	20210302	138756810|155518107|155519706|155520283|155538661|155547457|155553713	440121187|440123643|440124674|440152807|440169075|440174261|440190004	596	NULL	P10415	Curation Efforts|Research and Development	31339316	0	NULL	P10415	9606	NULL	NULL	NULL	NULL	NULL	NULL
1858807	7	Confirmatory	Binding affinity to Bcl-2 /Bid (unknown origin) assessed as inhibition constant by fluorescence polarization assay	Title: Development of Mcl-1 inhibitors for cancer therapy._||_Abstract: The myeloid leukemia cell differentiation protein (Mcl-1) is an anti-apoptotic protein of the B-cell lymphoma 2 (Bcl-2) family, which regulates cellular apoptosis. Mcl-1 expression plays a key role in survival of cancer cells and therefore serves as a promising target in cancer therapy. Besides, its importance as a cancer tar…	Compounds with activity <= 10uM or explicitly reported as active by ChEMBL are flagged as active in this PubChem assay presentation._||_Journal: Eur J Med Chem_||_Year: 2021_||_Volume: 210_||_First Page: 113038_||_Last Page: 113038_||_DOI: 10.1016/j.ejmech.2020.113038_||_Target ChEMBL ID: CHEMBL5169265_||_ChEMBL Target Name: BCL2/BID_||_ChEMBL Target Type: PROTEIN-PROTEIN INTERACTION - Target is …	43	ChEMBL	CHEMBL5113877	20230629	20230629	71724639|168277937|168281253|168292255|168293011|168293998|168296973	469810849|482059275|482063824|482078970|482080017|482081384|482086609	596|637	NULL	P10415|P55957	Curation Efforts|Research and Development	33333396	0	NULL	P10415|P55957	9606	NULL	NULL	7	NULL	NULL	NULL
41228	6	Confirmatory	In vitro inhibitory activity against Bak-Bh3 peptide binding to the Bcl-2 using human myeloid leukemia cell line HL-60	Title: Discovery of small-molecule inhibitors of Bcl-2 through structure-based computer screening._||_Abstract: Bcl-2 belongs to a growing family of proteins which regulates programmed cell death (apoptosis). Overexpression of Bcl-2 has been observed in 70% of breast cancer, 30-60% of prostate cancer, 80% of B-cell lymphomas, 90% of colorectal adenocarcinomas, and many other forms of cancer. Ther…	Compounds with activity <= 10uM or explicitly reported as active by ChEMBL are flagged as active in this PubChem assay presentation._||_Journal: J. Med. Chem._||_Year: 2001_||_Volume: 44_||_Issue: 25_||_First Page: 4313_||_Last Page: 4324_||_DOI: 10.1021/jm010016f_||_Target ChEMBL ID: CHEMBL4860_||_ChEMBL Target Name: Apoptosis regulator Bcl-2_||_ChEMBL Target Type: SINGLE PROTEIN - Target is a s…	43	ChEMBL	CHEMBL651292	20100524	20220830	341016|3355449|44357267|135443452|135468219|135484514	103373716|103373722|103373739|103373740|103373858|103679077	596	In vitro	P10415	Curation Efforts|Research and Development	11728179	0	NULL	P10415	9606	NULL	NULL	2	NULL	NULL	NULL
273187	6	Confirmatory	Binding affinity to human Bcl2 by ELISA	Title: Structure-based design of potent small-molecule inhibitors of anti-apoptotic Bcl-2 proteins._||_Abstract: A structure-based approach was employed to design a new class of small-molecule inhibitors of Bcl-2. The most potent compound 5 (TW-37) binds to Bcl-2 with a K(i) value of 290 nM and also to Bcl-xL and Mcl-1 with high affinities. Compound 5 potently inhibits cell growth in PC-3 prostat…	Compounds with activity <= 10uM or explicitly reported as active by ChEMBL are flagged as active in this PubChem assay presentation._||_Journal: J. Med. Chem._||_Year: 2006_||_Volume: 49_||_Issue: 21_||_First Page: 6139_||_Last Page: 6142_||_DOI: 10.1021/jm060460o_||_Target ChEMBL ID: CHEMBL4860_||_ChEMBL Target Name: Apoptosis regulator Bcl-2_||_ChEMBL Target Type: SINGLE PROTEIN - Target is a s…	43	ChEMBL	CHEMBL909445	20100525	20220830	NULL	NULL	596	NULL	P10415	Curation Efforts|Research and Development	17034116	0	NULL	P10415	9606	NULL	NULL	5	NULL	NULL	NULL
315768	6	Confirmatory	Inhibition of human Bcl-2 protein by ELISA	Title: Acylpyrogallols as inhibitors of antiapoptotic Bcl-2 proteins._||_Abstract: A series of acylpyrogallols were designed, synthesized, and evaluated as small-molecule inhibitors of antiapoptotic Bcl-2 proteins. The most potent compound 9 (TM-179) binds to Bcl-2 with an IC50 of 170 nM and to Mcl-1 with a Ki of 37 nM. Compound 9 potently inhibits cell growth and induces apoptosis in human breas…	Compounds with activity <= 10uM or explicitly reported as active by ChEMBL are flagged as active in this PubChem assay presentation._||_Journal: J. Med. Chem._||_Year: 2008_||_Volume: 51_||_Issue: 4_||_First Page: 717_||_Last Page: 720_||_DOI: 10.1021/jm701358v_||_Target ChEMBL ID: CHEMBL4860_||_ChEMBL Target Name: Apoptosis regulator Bcl-2_||_ChEMBL Target Type: SINGLE PROTEIN - Target is a sing…	43	ChEMBL	CHEMBL932183	20100525	20220830	16204196|24800647|24800648|24801007|24801008|135741996	103510270|103578613|103578614|103579027|103579029|103579030	596	NULL	P10415	Curation Efforts|Research and Development	18237106	0	NULL	P10415	9606	NULL	NULL	4	NULL	NULL	NULL
414266	6	Confirmatory	Inhibition of GST fused Bcl-2 binding to biotinylated 16 mer BH3 peptide by HTRF-LANCE assay	Title: Atropisomeric small molecule Bcl-2 ligands: determination of bioactive conformation._||_Abstract: The separation of atropisomeric conformers of 1,2,3,4-tetrahydroisoquinoline amide Bcl-2 ligands allowed the identification of the bioactive conformer which was subsequently confirmed by X-ray crystallography.	Compounds with activity <= 10uM or explicitly reported as active by ChEMBL are flagged as active in this PubChem assay presentation._||_Journal: Bioorg. Med. Chem. Lett._||_Year: 2009_||_Volume: 19_||_Issue: 6_||_First Page: 1767_||_Last Page: 1772_||_DOI: 10.1016/j.bmcl.2009.01.071_||_Target ChEMBL ID: CHEMBL4860_||_ChEMBL Target Name: Apoptosis regulator Bcl-2_||_ChEMBL Target Type: SINGLE PROT…	43	ChEMBL	CHEMBL1014486	20100526	20220830	NULL	NULL	596	NULL	P10415	Curation Efforts|Research and Development	19217289	0	NULL	P10415	9606	NULL	NULL	6	NULL	NULL	NULL
1331912	6	Confirmatory	Inhibition of 5-FAM-QEDIIRNIARHLAQVGDSMDRSIPPG binding to Bcl-2 (unknown origin) preincubated for 30 mins followed by FAM-labeled peptide addition measured after 20 mins by fluorescence polarization assay	Title: Improved binding affinities of pyrrolidine derivatives as Mcl-1 inhibitors by modifying amino acid side chains._||_Abstract: As an important member of anti-apoptotic Bcl-2 protein, myeloid cell leukemia sequence 1 (Mcl-1) protein is an attractive target for cancer therapy. In this study, a new series of pyrrolidine derivatives as Mcl-1 inhibitors were developed by mainly modifying the amin…	Compounds with activity <= 10uM or explicitly reported as active by ChEMBL are flagged as active in this PubChem assay presentation._||_Journal: Bioorg Med Chem_||_Year: 2017_||_Volume: 25_||_Issue: 1_||_First Page: 138_||_Last Page: 152_||_DOI: 10.1016/j.bmc.2016.10.020_||_Target ChEMBL ID: CHEMBL4860_||_ChEMBL Target Name: Apoptosis regulator Bcl-2_||_ChEMBL Target Type: SINGLE PROTEIN - Target…	43	ChEMBL	CHEMBL3871751	20180907	20220830	NULL	NULL	596	NULL	P10415	Curation Efforts|Research and Development	27810438	0	NULL	P10415	9606	NULL	NULL	6	NULL	NULL	NULL
1434724	6	Confirmatory	Inhibition of biotinylated Bim peptide binding to His-tagged Bcl-2 (unknown origin) preincubated for 1 hr followed by biotinylated Bim peptide addition measured after 2 hrs by ELISA	Title: Synthesis and evaluation of 5-(1H-indol-3-yl)-N-aryl-1,3,4-oxadiazol-2-amines as Bcl-2 inhibitory anticancer agents._||_Abstract: A series of 5-(1H-indol-3-yl)-N-aryl-1,3,4-oxadiazol-2-amines 8a-j has been designed, synthesized and tested in vitro as potential pro-apoptotic Bcl-2-inhibitory anticancer agents based on our previous lead compound 8a. Synthesis of the target compounds was read…	Compounds with activity <= 10uM or explicitly reported as active by ChEMBL are flagged as active in this PubChem assay presentation._||_Journal: Bioorg Med Chem Lett_||_Year: 2017_||_Volume: 27_||_Issue: 4_||_First Page: 1037_||_Last Page: 1040_||_DOI: 10.1016/j.bmcl.2016.12.061_||_Target ChEMBL ID: CHEMBL4860_||_ChEMBL Target Name: Apoptosis regulator Bcl-2_||_ChEMBL Target Type: SINGLE PROTEIN …	43	ChEMBL	CHEMBL4001923	20200620	20220830	3503|136272994|136272995|137632635|137650857|137659638	103235556|381838379|381844474|381852644|381865468|381883932	596	NULL	P10415	Curation Efforts|Research and Development	28087272	0	NULL	P10415	9606	NULL	NULL	4	NULL	NULL	NULL
1576837	6	Literature-derived	Displacement of N-terminal fluorescein labelled Puma-BH3 peptide from human N-terminal thrombin cleavage site-fused/His6-tagged Bcl-2 expressed in Escherichia coliBL21(DE3) pLysS cells at 1 mM by fluorescence polarization assay relative to control	Title: Structure-Guided Discovery of a Selective Mcl-1 Inhibitor with Cellular Activity._||_Abstract: Myeloid cell leukemia 1 (Mcl-1), an antiapoptotic member of the Bcl-2 family of proteins, whose upregulation when observed in human cancers is associated with high tumor grade, poor survival, and resistance to chemotherapy, has emerged as an attractive target for cancer therapy. Here, we report t…	Journal: J Med Chem_||_Year: 2019_||_Volume: 62_||_Issue: 15_||_First Page: 6913_||_Last Page: 6924_||_DOI: 10.1021/acs.jmedchem.9b00134_||_Target ChEMBL ID: CHEMBL4860_||_ChEMBL Target Name: Apoptosis regulator Bcl-2_||_ChEMBL Target Type: SINGLE PROTEIN - Target is a single protein chain_||_Relationship Type: D - Direct protein target assigned_||_Confidence: Direct single protein target assigned	43	ChEMBL	CHEMBL4375089	20210302	20210302	135340006|138756814|155524659|155540056|155565463|155566007	440112026|440131394|440135259|440156092|440219544|440220930	596	NULL	P10415	Curation Efforts|Research and Development	31339316	0	NULL	P10415	9606	NULL	NULL	NULL	NULL	NULL	NULL
1858821	6	Confirmatory	Binding affinity to Bcl-2/Bid (unknown origin) by fluorescence polarization assay	Title: Development of Mcl-1 inhibitors for cancer therapy._||_Abstract: The myeloid leukemia cell differentiation protein (Mcl-1) is an anti-apoptotic protein of the B-cell lymphoma 2 (Bcl-2) family, which regulates cellular apoptosis. Mcl-1 expression plays a key role in survival of cancer cells and therefore serves as a promising target in cancer therapy. Besides, its importance as a cancer tar…	Compounds with activity <= 10uM or explicitly reported as active by ChEMBL are flagged as active in this PubChem assay presentation._||_Journal: Eur J Med Chem_||_Year: 2021_||_Volume: 210_||_First Page: 113038_||_Last Page: 113038_||_DOI: 10.1016/j.ejmech.2020.113038_||_Target ChEMBL ID: CHEMBL5169265_||_ChEMBL Target Name: BCL2/BID_||_ChEMBL Target Type: PROTEIN-PROTEIN INTERACTION - Target is …	43	ChEMBL	CHEMBL5113891	20230629	20230629	1582605|3115575|73389352|90342584|163957230|168284764	160678510|242638543|475998953|482061094|482063875|482068643	596|637	NULL	P10415|P55957	Curation Efforts|Research and Development	33333396	0	NULL	P10415|P55957	9606	NULL	NULL	3	NULL	NULL	NULL
273190	5	Confirmatory	Inhibition of growth of human PC3 cell overexpressing Bcl2	Title: Structure-based design of potent small-molecule inhibitors of anti-apoptotic Bcl-2 proteins._||_Abstract: A structure-based approach was employed to design a new class of small-molecule inhibitors of Bcl-2. The most potent compound 5 (TW-37) binds to Bcl-2 with a K(i) value of 290 nM and also to Bcl-xL and Mcl-1 with high affinities. Compound 5 potently inhibits cell growth in PC-3 prostat…	Compounds with activity <= 10uM or explicitly reported as active by ChEMBL are flagged as active in this PubChem assay presentation._||_Journal: J. Med. Chem._||_Year: 2006_||_Volume: 49_||_Issue: 21_||_First Page: 6139_||_Last Page: 6142_||_DOI: 10.1021/jm060460o_||_Target ChEMBL ID: CHEMBL4860_||_ChEMBL Target Name: Apoptosis regulator Bcl-2_||_ChEMBL Target Type: SINGLE PROTEIN - Target is a s…	43	ChEMBL	CHEMBL909448	20100525	20220830	NULL	NULL	596	NULL	P10415	Curation Efforts|Research and Development	17034116	0	NULL	P10415	9606	35	NULL	4	NULL	NULL	NULL
291311	5	Confirmatory	Displacement of FAM-Bim peptide from human Bcl2 by fluorescence polarization assay	Title: Structure-based design of flavonoid compounds as a new class of small-molecule inhibitors of the anti-apoptotic Bcl-2 proteins._||_Abstract: Structure-based strategy was employed to design flavonoid compounds to mimic the Bim BH3 peptide as a new class of inhibitors of the anti-apoptotic Bcl-2 proteins. The most potent compound, 4 (BI-33), binds to Bcl-2 and Mcl-1 with Ki values of 17 and …	Compounds with activity <= 10uM or explicitly reported as active by ChEMBL are flagged as active in this PubChem assay presentation._||_Journal: J. Med. Chem._||_Year: 2007_||_Volume: 50_||_Issue: 14_||_First Page: 3163_||_Last Page: 3166_||_DOI: 10.1021/jm070383c_||_Target ChEMBL ID: CHEMBL4860_||_ChEMBL Target Name: Apoptosis regulator Bcl-2_||_ChEMBL Target Type: SINGLE PROTEIN - Target is a s…	43	ChEMBL	CHEMBL888453	20100525	20220830	NULL	NULL	596	NULL	P10415	Curation Efforts|Research and Development	17552510	0	NULL	P10415	9606	NULL	NULL	4	NULL	NULL	NULL
478113	5	Confirmatory	Displacement of FITC labeled BH3 peptide from His-tagged human BCL2 after 1 hr by fluorescence polarization assay	Title: Design, synthesis, and interaction study of quinazoline-2(1H)-thione derivatives as novel potential Bcl-xL inhibitors._||_Abstract: Development of inhibitors to antagonize the activities of antiapoptotic Bcl-2 family proteins is of particular interest in cancer chemotherapy. We discovered a quinazoline-2(1H)-thione derivative (DCBL55) as a new Bcl-x(L), Bcl-2, and Mcl-1 inhibitor by virtua…	Compounds with activity <= 10uM or explicitly reported as active by ChEMBL are flagged as active in this PubChem assay presentation._||_Journal: J. Med. Chem._||_Year: 2010_||_Volume: 53_||_Issue: 9_||_First Page: 3465_||_Last Page: 3479_||_DOI: 10.1021/jm901004c_||_Target ChEMBL ID: CHEMBL4860_||_ChEMBL Target Name: Apoptosis regulator Bcl-2_||_ChEMBL Target Type: SINGLE PROTEIN - Target is a si…	43	ChEMBL	CHEMBL1120826	20100927	20220830	6512895|6520864|6535736|46887149|46887150	103750863|103750988|103751232|103751305|103751306	596	NULL	P10415	Curation Efforts|Research and Development	20405848	0	NULL	P10415	9606	NULL	NULL	3	NULL	NULL	NULL
1263150	5	Confirmatory	Competitive binding affinity to Bcl-2 (unknown origin) using 5-FAM-Bid-BH3 peptide preincubated for 30 mins before 5-FAM-Bid-BH3 peptide addition and measured 20 mins after 5-FAM-Bid-BH3 peptide addition by fluorescence polarization assay	Title: Design, synthesis and preliminary biological studies of pyrrolidine derivatives as Mcl-1 inhibitors._||_Abstract: Anti-apoptotic proteins, such as B-cell lymphoma (Bcl-2) protein, myeloid cell leukemia sequence 1 (Mcl-1) protein, are potential targets for cancer treatment. In the studies, a series of pyrrolidine derivatives were developed as potent Mcl-1 inhibitors. The preliminary biologi…	Compounds with activity <= 10uM or explicitly reported as active by ChEMBL are flagged as active in this PubChem assay presentation._||_Journal: Bioorg. Med. Chem._||_Year: 2015_||_Volume: 23_||_Issue: 24_||_First Page: 7685_||_Last Page: 7693_||_DOI: 10.1016/j.bmc.2015.11.014_||_Target ChEMBL ID: CHEMBL4860_||_ChEMBL Target Name: Apoptosis regulator Bcl-2_||_ChEMBL Target Type: SINGLE PROTEIN - …	43	ChEMBL	CHEMBL3737094	20180904	20220830	NULL	NULL	596	NULL	P10415	Curation Efforts|Research and Development	26620718	0	NULL	P10415	9606	NULL	NULL	5	NULL	NULL	NULL
1715813	5	Literature-derived	Binding affinity to human Bcl2 incubated for 2 hrs by FBid based competitive FP assay	Title: Bicyclic Helical Peptides as Dual Inhibitors Selective for Bcl2A1 and Mcl-1 Proteins._||_Abstract: A 26-residue peptide BimBH3 binds indiscriminately to multiple oncogenic Bcl2 proteins that regulate apoptosis of cancer cells. Specific inhibition of the BimBH3-Bcl2A1 protein-protein interaction was obtained in vitro and in cancer cells by shortening the peptide to 14 residues, inserting tw…	Journal: J Med Chem_||_Year: 2018_||_Volume: 61_||_Issue: 7.0_||_First Page: 2962_||_Last Page: 2972_||_DOI: 10.1021/acs.jmedchem.8b00010_||_Target ChEMBL ID: CHEMBL4860_||_ChEMBL Target Name: Apoptosis regulator Bcl-2_||_ChEMBL Target Type: SINGLE PROTEIN - Target is a single protein chain_||_Relationship Type: D - Direct protein target assigned_||_Confidence: Direct single protein target assign…	43	ChEMBL	CHEMBL4721197	20220318	20220318	162645195|162650147|162653066|162665195|162671301	461517645|461524676|461528859|461546101|461554865	596	NULL	P10415	Curation Efforts|Research and Development	29584430	0	NULL	P10415	9606	NULL	NULL	NULL	NULL	NULL	NULL
1777451	5	Literature-derived	Inhibition of FITC-labeled Bak BH3 peptide binding to GST-tagged BCL2 (1 to 205 residues) (unknown origin) expressed in Escherichia coli BL21 (DE3) at 10 uM incubated for 30 mins fluorescence polarization-based competitive binding assay relative to contro	Title: Discovery of 3,5-Dimethyl-4-Sulfonyl-1<i>H</i>-Pyrrole-Based Myeloid Cell Leukemia 1 Inhibitors with High Affinity, Selectivity, and Oral Bioavailability._||_Abstract: Myeloid cell leukemia 1 (Mcl-1) protein is a key negative regulator of apoptosis, and developing Mcl-1 inhibitors has been an attractive strategy for cancer therapy. Herein, we describe the rational design, synthesis, and st…	Journal: J Med Chem_||_Year: 2021_||_Volume: 64_||_Issue: 15.0_||_First Page: 11330_||_Last Page: 11353_||_DOI: 10.1021/acs.jmedchem.1c00682_||_Target ChEMBL ID: CHEMBL4860_||_ChEMBL Target Name: Apoptosis regulator Bcl-2_||_ChEMBL Target Type: SINGLE PROTEIN - Target is a single protein chain_||_Relationship Type: D - Direct protein target assigned_||_Confidence: Direct single protein target ass…	43	ChEMBL	CHEMBL4836944	20220830	20220830	158543106|159595604|160457842|161810867|161875282	469802423|469803019|469807761|469813209|469814158	596	NULL	P10415	Curation Efforts|Research and Development	34342996	0	NULL	P10415	9606	NULL	NULL	NULL	NULL	NULL	NULL
1803124	5	Confirmatory	Time Resolved-Fluorescence Resonance Energy Transfer (TR-FRET) Assay from US Patent US9403822: 'Apoptosis-inducing agents for the treatment of cancer and immune and autoimmune diseases'	Representative compounds were serially diluted in dimethyl sulfoxide (DMSO) starting at 50 μM (2× starting concentration; 10% DMSO) and 10 μL were transferred into a 384-well plate. Then 10 μL of a protein/probe/antibody mix was added to each well at final concentrations listed in TABLE 1. The samples are then mixed on a shaker for 1 minute and incubated for an additional 3 hours at room temperat…	Compounds with any of Ki, IC50, Kd, or EC50 activity value <= 10uM are labeled as 'Active'._||_If multiple measurements are available for a given compound, it is labeled as 'Active' if any of the measurements meet the criterion. Activity values are checked in the order of Ki, IC50, Kd, and EC50. The first entry that meets the above activity threshold is used to determine 'Standard Type', 'Standar…	7	BindingDB	BindingDB_8225_1	20230307	20230307	54754901|54755012|54755014|54755129|56944638	340130730|340130731|340130732|340130733|340130734	596	NULL	P10415	Curation Efforts|Research and Development	NULL	0	NULL	P10415	9606	NULL	NULL	5	NULL	NULL	NULL
1830317	5	Literature-derived	Binding affinity to Halo-tagged VHL/HiBiT-tagged BCL-2 (unknown origin) expressed in HEK293T cells assessed as ternary complex formation at up to 100000 nM measured after 6 hrs by NanoBRET assay	Title: Discovery of a Novel BCL-X<sub>L</sub> PROTAC Degrader with Enhanced BCL-2 Inhibition._||_Abstract: BCL-X<sub>L</sub> and BCL-2 are important targets for cancer treatment. BCL-X<sub>L</sub> specific proteolysis-targeting chimeras (PROTACs) have been developed to circumvent the on-target platelet toxicity associated with BCL-X<sub>L</sub> inhibition. However, they have minimal effects on ca…	Journal: J Med Chem_||_Year: 2021_||_Volume: 64_||_Issue: 19.0_||_First Page: 14230_||_Last Page: 14246_||_DOI: 10.1021/acs.jmedchem.1c00517_||_Target ChEMBL ID: CHEMBL4748224_||_ChEMBL Target Name: VHL/Apoptosis regulator Bcl-2_||_ChEMBL Target Type: PROTEIN-PROTEIN INTERACTION - Target is the disruption of a protein-protein interaction_||_Relationship Type: D - Direct protein target assigned_||…	43	ChEMBL	CHEMBL5054293	20230314	20230314	154678946|154679022|155047594|166631520|166632262	475981204|475988594|475990439|475991918|475991962	596|7428	NULL	P10415|P40337	Curation Efforts|Research and Development	34533954	0	NULL	P10415|P40337	9606	NULL	NULL	3	NULL	NULL	NULL
281470	4	Confirmatory	Displacement of FAM-Bid BH3 peptide from human recombinant Bcl2 by FP-based binding assay	Title: Pyrogallol-based molecules as potent inhibitors of the antiapoptotic Bcl-2 proteins._||_Abstract: We report herein a new class of small-molecule inhibitors of antiapoptotic Bcl-2 proteins. The most potent compound, 7, binds to Bcl-2, Bcl-xL, and Mcl-1 proteins with Ki of 110, 638, and 150 nM, respectively. Compound 7 is highly effective in induction of cell death in breast cancer cells wit…	Compounds with activity <= 10uM or explicitly reported as active by ChEMBL are flagged as active in this PubChem assay presentation._||_Journal: J. Med. Chem._||_Year: 2007_||_Volume: 50_||_Issue: 8_||_First Page: 1723_||_Last Page: 1726_||_DOI: 10.1021/jm061400l_||_Target ChEMBL ID: CHEMBL4860_||_ChEMBL Target Name: Apoptosis regulator Bcl-2_||_ChEMBL Target Type: SINGLE PROTEIN - Target is a si…	43	ChEMBL	CHEMBL918619	20100525	20220830	11527635|16090303|16204196|16204197	103500746|103510270|103510271|103510306	596	NULL	P10415	Curation Efforts|Research and Development	17378545	0	NULL	P10415	9606	NULL	NULL	3	NULL	NULL	NULL
481341	4	Confirmatory	Displacement of FITC-labeled Bak BH3 peptide from Bcl-2 after 30 mins by fluorescence polarization assay	Title: BI-97C1, an optically pure Apogossypol derivative as pan-active inhibitor of antiapoptotic B-cell lymphoma/leukemia-2 (Bcl-2) family proteins._||_Abstract: In our continued attempts to identify novel and effective pan-Bcl-2 antagonists, we have recently reported a series of compound 2 (Apogossypol) derivatives, resulting in the chiral compound 4 (8r). We report here the synthesis and evalu…	Compounds with activity <= 10uM or explicitly reported as active by ChEMBL are flagged as active in this PubChem assay presentation._||_Journal: J. Med. Chem._||_Year: 2010_||_Volume: 53_||_Issue: 10_||_First Page: 4166_||_Last Page: 4176_||_DOI: 10.1021/jm1001265_||_Target ChEMBL ID: CHEMBL4860_||_ChEMBL Target Name: Apoptosis regulator Bcl-2_||_ChEMBL Target Type: SINGLE PROTEIN - Target is a s…	43	ChEMBL	CHEMBL1106537	20100927	20220830	NULL	NULL	596	NULL	P10415	Curation Efforts|Research and Development	20443627	0	NULL	P10415	9606	NULL	NULL	4	NULL	NULL	NULL
1293719	4	Confirmatory	Binding affinity to Bcl-2 (unknown origin) by FRET assay	Title: Selective inhibitors of Bcl-2 and Bcl-xL: Balancing antitumor activity with on-target toxicity._||_Abstract: The induction of apoptosis in tumor cells represents a promising approach to the treatment of cancer. Accordingly, compounds that interact with the Bcl-2 family of proteins, which are critical regulators of the apoptotic process, have been widely pursued as potential anticancer agen…	Compounds with activity <= 10uM or explicitly reported as active by ChEMBL are flagged as active in this PubChem assay presentation._||_Journal: Bioorg. Med. Chem. Lett._||_Year: 2016_||_Volume: 26_||_Issue: 9_||_First Page: 2105_||_Last Page: 2114_||_DOI: 10.1016/j.bmcl.2016.03.032_||_Target ChEMBL ID: CHEMBL4860_||_ChEMBL Target Name: Apoptosis regulator Bcl-2_||_ChEMBL Target Type: SINGLE PROT…	43	ChEMBL	CHEMBL3795379	20180905	20220830	NULL	NULL	596	NULL	P10415	Curation Efforts|Research and Development	26988306	0	NULL	P10415	9606	NULL	NULL	4	NULL	NULL	NULL
1313651	4	Literature-derived	Inhibition of Bcl-2 (unknown origin) using FAM-Bid peptide as substrate at 50 uM by fluorescence polarization-based assay	Title: Structural modification of luteolin from Flos Chrysanthemi leads to increased tumor cell growth inhibitory activity._||_Abstract: The luteolin from Flos Chrysanthemi was found to directly bind to the Bcl-2 protein and inhibit the tumor cell growth in our previous study. However, it has been shown to possess wide and week biological activities. In this study, a series of derivatives of lute…	Journal: Bioorg. Med. Chem. Lett._||_Year: 2016_||_Volume: 26_||_Issue: 15_||_First Page: 3464_||_Last Page: 3467_||_DOI: 10.1016/j.bmcl.2016.06.043_||_Target ChEMBL ID: CHEMBL4860_||_ChEMBL Target Name: Apoptosis regulator Bcl-2_||_ChEMBL Target Type: SINGLE PROTEIN - Target is a single protein chain_||_Relationship Type: D - Direct protein target assigned_||_Confidence: Direct single protein ta…	43	ChEMBL	CHEMBL3830351	20180906	20200624	3503|5280445|127044491|127044661	103207220|103235556|336895726|336895981	596	NULL	P10415	Curation Efforts|Research and Development	27353532	0	NULL	P10415	9606	NULL	NULL	NULL	NULL	NULL	NULL
1388438	4	Confirmatory	Inhibition of Bcl2 (unknown origin)	Title: Beyond the Rule of 5: Lessons Learned from AbbVie's Drugs and Compound Collection._||_Abstract: Recently, there has been an increasing focus on the pursuit of targets considered to be less druggable that offer potential for development of promising new therapeutic agents for the treatment of diseases with large unmet medical need, particularly in the areas of oncology and virology. However…	Compounds with activity <= 10uM or explicitly reported as active by ChEMBL are flagged as active in this PubChem assay presentation._||_Journal: J Med Chem_||_Year: 2018_||_Volume: 61_||_Issue: 7_||_First Page: 2636_||_Last Page: 2651_||_DOI: 10.1021/acs.jmedchem.7b00717_||_Target ChEMBL ID: CHEMBL4860_||_ChEMBL Target Name: Apoptosis regulator Bcl-2_||_ChEMBL Target Type: SINGLE PROTEIN - Target…	43	ChEMBL	CHEMBL4220001	20200618	20220830	NULL	NULL	596	NULL	P10415	Curation Efforts|Research and Development	28926247	0	NULL	P10415	9606	NULL	NULL	4	NULL	NULL	NULL
1535344	4	Confirmatory	Inhibition of FAM-Bid peptide binding to Bcl2 (unknown origin) by fluorescence polarization assay	Title: Design, synthesis, and bioactivity evaluation of novel Bcl-2/HDAC dual-target inhibitors for the treatment of multiple myeloma._||_Abstract: Multiple myeloma (MM) is the second most common haematological malignancy. Almost all patients with MM eventually relapse, and most recommended treatment protocols for the patients with relapsed refractory MM comprise a combination of drugs with diffe…	Compounds with activity <= 10uM or explicitly reported as active by ChEMBL are flagged as active in this PubChem assay presentation._||_Journal: Bioorg Med Chem Lett_||_Year: 2019_||_Volume: 29_||_Issue: 3_||_First Page: 349_||_Last Page: 352_||_DOI: 10.1016/j.bmcl.2018.12.052_||_Target ChEMBL ID: CHEMBL4860_||_ChEMBL Target Name: Apoptosis regulator Bcl-2_||_ChEMBL Target Type: SINGLE PROTEIN - …	43	ChEMBL	CHEMBL4332203	20210302	20220830	NULL	NULL	596	NULL	P10415	Curation Efforts|Research and Development	30594434	0	NULL	P10415	9606	NULL	NULL	4	NULL	NULL	NULL
1791972	4	Confirmatory	Time-resolved fluorescence energy transfer (TR-FRET) with BCL2	Time-resolved fluorescence energy transfer (TR-FRET) with BCL2	Target ChEMBL ID: CHEMBL4860_||_ChEMBL Target Name: Apoptosis regulator Bcl-2_||_ChEMBL Target Type: SINGLE PROTEIN - Target is a single protein chain_||_Relationship Type: D - Direct protein target assigned_||_Confidence: Direct single protein target assigned_||_Data Source: Donated Chemical Probes - SGC Frankfurt	43	ChEMBL	CHEMBL4883619	20220830	20230629	46836243|49846946|59447577|155555047	312361547|312361687|404679711|440193399	596	NULL	P10415	Curation Efforts|Research and Development	NULL	0	NULL	P10415	9606	NULL	NULL	1	NULL	NULL	NULL
1800239	4	Confirmatory	SPR Directy Binding Assay (Biacore 4000) from Article 10.1038/nchembio.1246: 'Structure-guided design of a selective BCL-X(L) inhibitor.'	The protocols for tight and weak binders were described in Biacore S51 assay set-up with a flow rate of 30 µL/min. For His-Bcl-2 protein assays, the running buffer contained 0.01 M HEPES, 0.15 M NaCl, 50 µM EDTA, 0.05% P20 and 1% DMSO at pH 7.4. The His-Bcl-2 protein surface was regenerated between binding cycles with at least a 5-min injection of running buffer for tight-binding compounds.	Compounds with any of Ki, IC50, Kd, or EC50 activity value <= 10uM are labeled as 'Active'._||_If multiple measurements are available for a given compound, it is labeled as 'Active' if any of the measurements meet the criterion. Activity values are checked in the order of Ki, IC50, Kd, and EC50. The first entry that meets the above activity threshold is used to determine 'Standard Type', 'Standar…	7	BindingDB	BindingDB_6111_4	20230307	20230307	11228183|59438327|71297204|71297207	49700562|186526102|186526103|186526106	596|598|599|4170	NULL	P10415|Q07817|Q07820|Q92843	Curation Efforts|Research and Development	23603658	0	NULL	P10415|Q07817|Q07820|Q92843	9606	NULL	NULL	4	NULL	NULL	NULL
1830310	4	Confirmatory	Displacement of biotin-tagged MRPEPATIAQELRRIGDEFNA from C-terminal His-tagged human BCL-2 (1` to 211 residues) expressed in Escherichia coli measured after 2 hrs by AlphaScreen assay	Title: Discovery of a Novel BCL-X<sub>L</sub> PROTAC Degrader with Enhanced BCL-2 Inhibition._||_Abstract: BCL-X<sub>L</sub> and BCL-2 are important targets for cancer treatment. BCL-X<sub>L</sub> specific proteolysis-targeting chimeras (PROTACs) have been developed to circumvent the on-target platelet toxicity associated with BCL-X<sub>L</sub> inhibition. However, they have minimal effects on ca…	Compounds with activity <= 10uM or explicitly reported as active by ChEMBL are flagged as active in this PubChem assay presentation._||_Journal: J Med Chem_||_Year: 2021_||_Volume: 64_||_Issue: 19.0_||_First Page: 14230_||_Last Page: 14246_||_DOI: 10.1021/acs.jmedchem.1c00517_||_Target ChEMBL ID: CHEMBL4860_||_ChEMBL Target Name: Apoptosis regulator Bcl-2_||_ChEMBL Target Type: SINGLE PROTEIN - T…	43	ChEMBL	CHEMBL5054286	20230314	20230314	24978538|154678946|155047594|166632262	103640740|475981204|475988594|475991962	596	NULL	P10415	Curation Efforts|Research and Development	34533954	0	NULL	P10415	9606	NULL	NULL	4	NULL	NULL	NULL
1830320	4	Literature-derived	Binding affinity to VHL/BCL-2 in human RS4-11 cells assessed as ternary complex formation at up to 300 nM measured after 12 hrs by immunoprecipitation assay	Title: Discovery of a Novel BCL-X<sub>L</sub> PROTAC Degrader with Enhanced BCL-2 Inhibition._||_Abstract: BCL-X<sub>L</sub> and BCL-2 are important targets for cancer treatment. BCL-X<sub>L</sub> specific proteolysis-targeting chimeras (PROTACs) have been developed to circumvent the on-target platelet toxicity associated with BCL-X<sub>L</sub> inhibition. However, they have minimal effects on ca…	Journal: J Med Chem_||_Year: 2021_||_Volume: 64_||_Issue: 19.0_||_First Page: 14230_||_Last Page: 14246_||_DOI: 10.1021/acs.jmedchem.1c00517_||_Target ChEMBL ID: CHEMBL4748224_||_ChEMBL Target Name: VHL/Apoptosis regulator Bcl-2_||_ChEMBL Target Type: PROTEIN-PROTEIN INTERACTION - Target is the disruption of a protein-protein interaction_||_Relationship Type: D - Direct protein target assigned_||…	43	ChEMBL	CHEMBL5054296	20230314	20230314	24978538|154678946|166631520|166632262	103640740|475981204|475990439|475991962	596|7428	NULL	P10415|P40337	Curation Efforts|Research and Development	34533954	0	NULL	P10415|P40337	9606	NULL	NULL	4	NULL	Blood	NULL
1830322	4	Literature-derived	Binding affinity to VHL/BCL-2 in human RS4-11 cells assessed as ternary complex formation at up to 300 nM measured after 12 hrs in presence of VHL-032 by immunoprecipitation assay	Title: Discovery of a Novel BCL-X<sub>L</sub> PROTAC Degrader with Enhanced BCL-2 Inhibition._||_Abstract: BCL-X<sub>L</sub> and BCL-2 are important targets for cancer treatment. BCL-X<sub>L</sub> specific proteolysis-targeting chimeras (PROTACs) have been developed to circumvent the on-target platelet toxicity associated with BCL-X<sub>L</sub> inhibition. However, they have minimal effects on ca…	Journal: J Med Chem_||_Year: 2021_||_Volume: 64_||_Issue: 19.0_||_First Page: 14230_||_Last Page: 14246_||_DOI: 10.1021/acs.jmedchem.1c00517_||_Target ChEMBL ID: CHEMBL4748224_||_ChEMBL Target Name: VHL/Apoptosis regulator Bcl-2_||_ChEMBL Target Type: PROTEIN-PROTEIN INTERACTION - Target is the disruption of a protein-protein interaction_||_Relationship Type: D - Direct protein target assigned_||…	43	ChEMBL	CHEMBL5054298	20230314	20230314	24978538|154678946|166631520|166632262	103640740|475981204|475990439|475991962	596|7428	NULL	P10415|P40337	Curation Efforts|Research and Development	34533954	0	NULL	P10415|P40337	9606	NULL	NULL	NULL	NULL	Blood	NULL
1858788	4	Confirmatory	Inhibition of Bcl-2/Bak (unknown origin)	Title: Development of Mcl-1 inhibitors for cancer therapy._||_Abstract: The myeloid leukemia cell differentiation protein (Mcl-1) is an anti-apoptotic protein of the B-cell lymphoma 2 (Bcl-2) family, which regulates cellular apoptosis. Mcl-1 expression plays a key role in survival of cancer cells and therefore serves as a promising target in cancer therapy. Besides, its importance as a cancer tar…	Compounds with activity <= 10uM or explicitly reported as active by ChEMBL are flagged as active in this PubChem assay presentation._||_Journal: Eur J Med Chem_||_Year: 2021_||_Volume: 210_||_First Page: 113038_||_Last Page: 113038_||_DOI: 10.1016/j.ejmech.2020.113038_||_Target ChEMBL ID: CHEMBL3885516_||_ChEMBL Target Name: Apoptosis regulator Bcl-2/Bcl-2 homologous antagonist/killer_||_ChEMBL T…	43	ChEMBL	CHEMBL5113858	20230629	20230629	44192144|58035816|136183446|168278434	103680400|123093004|482059963|482080104	578|596	NULL	P10415|Q16611	Curation Efforts|Research and Development	33333396	0	NULL	P10415|Q16611	9606	NULL	NULL	3	NULL	NULL	NULL
1858817	4	Confirmatory	Inhibition of Bcl-2/Bim (unknown origin) by ELISA method	Title: Development of Mcl-1 inhibitors for cancer therapy._||_Abstract: The myeloid leukemia cell differentiation protein (Mcl-1) is an anti-apoptotic protein of the B-cell lymphoma 2 (Bcl-2) family, which regulates cellular apoptosis. Mcl-1 expression plays a key role in survival of cancer cells and therefore serves as a promising target in cancer therapy. Besides, its importance as a cancer tar…	Compounds with activity <= 10uM or explicitly reported as active by ChEMBL are flagged as active in this PubChem assay presentation._||_Journal: Eur J Med Chem_||_Year: 2021_||_Volume: 210_||_First Page: 113038_||_Last Page: 113038_||_DOI: 10.1016/j.ejmech.2020.113038_||_Target ChEMBL ID: CHEMBL5169264_||_ChEMBL Target Name: BCL2/BCL2L11_||_ChEMBL Target Type: PROTEIN-PROTEIN INTERACTION - Target…	43	ChEMBL	CHEMBL5113887	20230629	20230629	168284435|168284661|168287918|168292669	482068197|482068508|482073001|482079543	596|10018	NULL	O43521|P10415	Curation Efforts|Research and Development	33333396	0	NULL	O43521|P10415	9606	NULL	NULL	4	NULL	NULL	NULL
41230	3	Confirmatory	Inhibitory activity against Bcl-2	Title: Discovery of small-molecule inhibitors of Bcl-2 through structure-based computer screening._||_Abstract: Bcl-2 belongs to a growing family of proteins which regulates programmed cell death (apoptosis). Overexpression of Bcl-2 has been observed in 70% of breast cancer, 30-60% of prostate cancer, 80% of B-cell lymphomas, 90% of colorectal adenocarcinomas, and many other forms of cancer. Ther…	Compounds with activity <= 10uM or explicitly reported as active by ChEMBL are flagged as active in this PubChem assay presentation._||_Journal: J. Med. Chem._||_Year: 2001_||_Volume: 44_||_Issue: 25_||_First Page: 4313_||_Last Page: 4324_||_DOI: 10.1021/jm010016f_||_Target ChEMBL ID: CHEMBL4860_||_ChEMBL Target Name: Apoptosis regulator Bcl-2_||_ChEMBL Target Type: SINGLE PROTEIN - Target is a s…	43	ChEMBL	CHEMBL651293	20100524	20220830	NULL	NULL	596	NULL	P10415	Curation Efforts|Research and Development	11728179	0	NULL	P10415	9606	NULL	NULL	3	NULL	NULL	NULL
261995	3	Literature-derived	Inhibition of Bcl2 by FP assay	Title: Design and modular parallel synthesis of a MCR derived alpha-helix mimetic protein-protein interaction inhibitor scaffold._||_Abstract: A terphenyl alpha-helix mimetic scaffold recognized to be capable of disrupting protein-protein interactions was structurally morphed into an easily amenable and versatile multicomponent reaction (MCR) backbone. The design, modular in-parallel library synt…	Journal: Bioorg. Med. Chem. Lett._||_Year: 2006_||_Volume: 16_||_Issue: 6_||_First Page: 1740_||_Last Page: 1743_||_DOI: 10.1016/j.bmcl.2005.11.102_||_Target ChEMBL ID: CHEMBL4860_||_ChEMBL Target Name: Apoptosis regulator Bcl-2_||_ChEMBL Target Type: SINGLE PROTEIN - Target is a single protein chain_||_Relationship Type: D - Direct protein target assigned_||_Confidence: Direct single protein tar…	43	ChEMBL	CHEMBL866582	20100524	20181020	11546381|44409349|44409350	103483320|103483321|103483328	596	NULL	P10415	Curation Efforts|Research and Development	16427279	0	NULL	P10415	9606	NULL	NULL	NULL	NULL	NULL	NULL
281474	3	Confirmatory	Displacement of biotinylated Bim BH3 peptide from recombinant His-tagged Bcl2 by ELISA assay	Title: Pyrogallol-based molecules as potent inhibitors of the antiapoptotic Bcl-2 proteins._||_Abstract: We report herein a new class of small-molecule inhibitors of antiapoptotic Bcl-2 proteins. The most potent compound, 7, binds to Bcl-2, Bcl-xL, and Mcl-1 proteins with Ki of 110, 638, and 150 nM, respectively. Compound 7 is highly effective in induction of cell death in breast cancer cells wit…	Compounds with activity <= 10uM or explicitly reported as active by ChEMBL are flagged as active in this PubChem assay presentation._||_Journal: J. Med. Chem._||_Year: 2007_||_Volume: 50_||_Issue: 8_||_First Page: 1723_||_Last Page: 1726_||_DOI: 10.1021/jm061400l_||_Target ChEMBL ID: CHEMBL4860_||_ChEMBL Target Name: Apoptosis regulator Bcl-2_||_ChEMBL Target Type: SINGLE PROTEIN - Target is a si…	43	ChEMBL	CHEMBL918623	20100525	20220830	11527635|16204196|16204197	103510270|103510271|103510306	596	NULL	P10415	Curation Efforts|Research and Development	17378545	0	NULL	P10415	9606	NULL	NULL	2	NULL	NULL	NULL
526646	3	Confirmatory	Binding affinity to BCl2	Title: Toward the development of innovative bifunctional agents to induce differentiation and to promote apoptosis in leukemia: clinical candidates and perspectives.	Compounds with activity <= 10uM or explicitly reported as active by ChEMBL are flagged as active in this PubChem assay presentation._||_Journal: J. Med. Chem._||_Year: 2010_||_Volume: 53_||_Issue: 19_||_First Page: 6779_||_Last Page: 6810_||_DOI: 10.1021/jm100189a_||_Target ChEMBL ID: CHEMBL4860_||_ChEMBL Target Name: Apoptosis regulator Bcl-2_||_ChEMBL Target Type: SINGLE PROTEIN - Target is a s…	43	ChEMBL	CHEMBL1274438	20110918	20220830	NULL	NULL	596	NULL	P10415	Curation Efforts|Research and Development	20925433	0	NULL	P10415	9606	NULL	NULL	3	NULL	NULL	NULL
527750	3	Confirmatory	Binding affinity to Bcl-2 by NMR titration assay in presence of 500 uM 1,1-bis(4-chlorophenyl)-3-(dimethylamino)propan-1-ol	Title: Discovery of a potent and selective Bcl-2 inhibitor using SAR by NMR._||_Abstract: The Bcl-2 family of proteins plays a major role in the regulation of apoptosis, or programmed cell death. Overexpression of the anti-apoptotic members of this family (Bcl-2, Bcl-x(L), and Mcl-1) can render cancer cells resistant to chemotherapeutic agents and therefore these proteins are important targets fo…	Journal: Bioorg. Med. Chem. Lett._||_Year: 2010_||_Volume: 20_||_Issue: 22_||_First Page: 6587_||_Last Page: 6591_||_DOI: 10.1016/j.bmcl.2010.09.033_||_Target ChEMBL ID: CHEMBL4860_||_ChEMBL Target Name: Apoptosis regulator Bcl-2_||_ChEMBL Target Type: SINGLE PROTEIN - Target is a single protein chain_||_Relationship Type: H - Homologous protein target assigned_||_Confidence: Homologous single pr…	43	ChEMBL	CHEMBL1273939	20110918	20220830	521801|2782689|20679058	103326999|103473031|123090283	596	NULL	P10415	Curation Efforts|Research and Development	20870405	0	NULL	P10415	9606	NULL	NULL	NULL	NULL	NULL	NULL
577064	3	Confirmatory	Displacement of FAM-Bid from human recombinant Bcl-2 after 30 mins by ELISA	Title: 3-Thiomorpholin-8-oxo-8H-acenaphtho[1,2-b]pyrrole-9-carbonitrile (S1) based molecules as potent, dual inhibitors of B-cell lymphoma 2 (Bcl-2) and myeloid cell leukemia sequence 1 (Mcl-1): structure-based design and structure-activity relationship studies._||_Abstract: We recently described the discovery of a dual inhibitor of Bcl-2 and Mcl-1, 3-thiomorpholin-8-oxo-8H-acenaphtho[1,2-b]pyrro…	Compounds with activity <= 10uM or explicitly reported as active by ChEMBL are flagged as active in this PubChem assay presentation._||_Journal: J. Med. Chem._||_Year: 2011_||_Volume: 54_||_Issue: 4_||_First Page: 1101_||_Last Page: 1105_||_DOI: 10.1021/jm101181u_||_Target ChEMBL ID: CHEMBL4860_||_ChEMBL Target Name: Apoptosis regulator Bcl-2_||_ChEMBL Target Type: SINGLE PROTEIN - Target is a si…	43	ChEMBL	CHEMBL1677787	20110918	20220830	NULL	NULL	596	NULL	P10415	Curation Efforts|Research and Development	21235240	0	NULL	P10415	9606	NULL	NULL	3	NULL	NULL	NULL
694157	3	Literature-derived	Antagonist activity at recombinant Bcl2 assessed as restoration of BIM BH3-induced cytochrome c release in mitochondria isolated from MDA-MB-231 cells after 1 hr by Western blot analysis	Title: Structure-based design of potent Bcl-2/Bcl-xL inhibitors with strong in vivo antitumor activity._||_Abstract: Bcl-2 and Bcl-xL are key apoptosis regulators and attractive cancer therapeutic targets. We have designed and optimized a class of small-molecule inhibitors of Bcl-2 and Bcl-xL containing a 4,5-diphenyl-1H-pyrrole-3-carboxylic acid core structure. A 1.4 Å resolution crystal structu…	Journal: J. Med. Chem._||_Year: 2012_||_Volume: 55_||_Issue: 13_||_First Page: 6149_||_Last Page: 6161_||_DOI: 10.1021/jm300608w_||_Target ChEMBL ID: CHEMBL4860_||_ChEMBL Target Name: Apoptosis regulator Bcl-2_||_ChEMBL Target Type: SINGLE PROTEIN - Target is a single protein chain_||_Relationship Type: D - Direct protein target assigned_||_Confidence: Direct single protein target assigned	43	ChEMBL	CHEMBL2162638	20130629	20200625	11228183|71451480|71453306	103505845|163317041|163320514	596	NULL	P10415	Curation Efforts|Research and Development	22747598	0	NULL	P10415	9606	53	NULL	NULL	NULL	NULL	NULL
694158	3	Literature-derived	Antagonist activity at recombinant Bcl2 assessed as restoration of BIM BH3-induced Smac protein release in mitochondria isolated from MDA-MB-231 cells after 1 hr by Western blot analysis	Title: Structure-based design of potent Bcl-2/Bcl-xL inhibitors with strong in vivo antitumor activity._||_Abstract: Bcl-2 and Bcl-xL are key apoptosis regulators and attractive cancer therapeutic targets. We have designed and optimized a class of small-molecule inhibitors of Bcl-2 and Bcl-xL containing a 4,5-diphenyl-1H-pyrrole-3-carboxylic acid core structure. A 1.4 Å resolution crystal structu…	Journal: J. Med. Chem._||_Year: 2012_||_Volume: 55_||_Issue: 13_||_First Page: 6149_||_Last Page: 6161_||_DOI: 10.1021/jm300608w_||_Target ChEMBL ID: CHEMBL4860_||_ChEMBL Target Name: Apoptosis regulator Bcl-2_||_ChEMBL Target Type: SINGLE PROTEIN - Target is a single protein chain_||_Relationship Type: D - Direct protein target assigned_||_Confidence: Direct single protein target assigned	43	ChEMBL	CHEMBL2162639	20130629	20200625	11228183|71451480|71453306	103505845|163317041|163320514	596	NULL	P10415	Curation Efforts|Research and Development	22747598	0	NULL	P10415	9606	53	NULL	NULL	NULL	NULL	NULL
711556	3	Confirmatory	Binding affinity to Bcl2 by fluorescent polarization assay	Title: Synopsis of some recent tactical application of bioisosteres in drug design.	Compounds with activity <= 10uM or explicitly reported as active by ChEMBL are flagged as active in this PubChem assay presentation._||_Journal: J. Med. Chem._||_Year: 2011_||_Volume: 54_||_Issue: 8_||_First Page: 2529_||_Last Page: 2591_||_DOI: 10.1021/jm1013693_||_Target ChEMBL ID: CHEMBL4860_||_ChEMBL Target Name: Apoptosis regulator Bcl-2_||_ChEMBL Target Type: SINGLE PROTEIN - Target is a si…	43	ChEMBL	CHEMBL2208697	20130629	20220830	NULL	NULL	596	NULL	P10415	Curation Efforts|Research and Development	21413808	0	NULL	P10415	9606	NULL	NULL	1	NULL	NULL	NULL
1140896	3	Literature-derived	Inhibition of BCL2 (unknown origin) overexpressed in E-mu-myc transgenic mouse lymphoma cells assessed as induction of cell death after 15 to 18 hrs by flow cytometric analysis	Title: 3-Substituted-N-(4-hydroxynaphthalen-1-yl)arylsulfonamides as a novel class of selective Mcl-1 inhibitors: structure-based design, synthesis, SAR, and biological evaluation._||_Abstract: Mcl-1, an antiapoptotic member of the Bcl-2 family of proteins, is a validated and attractive target for cancer therapy. Overexpression of Mcl-1 in many cancers results in disease progression and resistanc…	Journal: J. Med. Chem._||_Year: 2014_||_Volume: 57_||_Issue: 10_||_First Page: 4111_||_Last Page: 4133_||_DOI: 10.1021/jm500010b_||_Target ChEMBL ID: CHEMBL4860_||_ChEMBL Target Name: Apoptosis regulator Bcl-2_||_ChEMBL Target Type: SINGLE PROTEIN - Target is a single protein chain_||_Relationship Type: D - Direct protein target assigned_||_Confidence: Direct single protein target assigned	43	ChEMBL	CHEMBL3267202	20150404	20220318	71548702|71548999|86765310	242633235|242638549|242638551	596	NULL	P10415	Curation Efforts|Research and Development	24749893	0	NULL	P10415	9606	NULL	NULL	NULL	NULL	NULL	NULL
1156101	3	Confirmatory	Binding affinity to Bcl-2 (unknown origin) by surface plasmon resonance assay	Title: Structure-Guided Rescaffolding of Selective Antagonists of BCL-XL._||_Abstract: Because of the promise of BCL-2 antagonists in combating chronic lymphocytic leukemia (CLL) and non-Hodgkin's lymphoma (NHL), interest in additional selective antagonists of antiapoptotic proteins has grown. Beginning with a series of selective, potent BCL-XL antagonists containing an undesirable hydrazone func…	Compounds with activity <= 10uM or explicitly reported as active by ChEMBL are flagged as active in this PubChem assay presentation._||_Journal: ACS Med. Chem. Lett._||_Year: 2014_||_Volume: 5_||_Issue: 6_||_First Page: 662_||_Last Page: 667_||_DOI: 10.1021/ml500030p_||_Target ChEMBL ID: CHEMBL4860_||_ChEMBL Target Name: Apoptosis regulator Bcl-2_||_ChEMBL Target Type: SINGLE PROTEIN - Target is …	43	ChEMBL	CHEMBL3291804	20150404	20220830	NULL	NULL	596	NULL	P10415	Curation Efforts|Research and Development	24944740	0	NULL	P10415	9606	NULL	NULL	2	NULL	NULL	NULL
1313652	3	Confirmatory	Inhibition of Bcl-2 (unknown origin) using FAM-Bid peptide as substrate by fluorescence polarization-based assay	Title: Structural modification of luteolin from Flos Chrysanthemi leads to increased tumor cell growth inhibitory activity._||_Abstract: The luteolin from Flos Chrysanthemi was found to directly bind to the Bcl-2 protein and inhibit the tumor cell growth in our previous study. However, it has been shown to possess wide and week biological activities. In this study, a series of derivatives of lute…	Compounds with activity <= 10uM or explicitly reported as active by ChEMBL are flagged as active in this PubChem assay presentation._||_Journal: Bioorg. Med. Chem. Lett._||_Year: 2016_||_Volume: 26_||_Issue: 15_||_First Page: 3464_||_Last Page: 3467_||_DOI: 10.1016/j.bmcl.2016.06.043_||_Target ChEMBL ID: CHEMBL4860_||_ChEMBL Target Name: Apoptosis regulator Bcl-2_||_ChEMBL Target Type: SINGLE PRO…	43	ChEMBL	CHEMBL3830805	20180906	20220830	NULL	NULL	596	NULL	P10415	Curation Efforts|Research and Development	27353532	0	NULL	P10415	9606	NULL	NULL	3	NULL	NULL	NULL
1346193	3	Literature-derived	Human BCL2, apoptosis regulator (B-cell lymphoma 2 (Bcl-2) protein family)	This assay details affinity data for ligands at human BCL2, apoptosis regulator, part of the family 'B-cell lymphoma 2 (Bcl-2) protein family', as described in the published literature. Where possible the data described are at transfected receptors expressed in cell lines and the ligands described are those that are potent, selective, endogenous, or those used as prescription medications.	The data collected focuses on ligands at human receptors. Data are provided at rat or mouse orthologues where there are significant species differences, or where data are not yet available at the human target._||_Information on individual experimental protocols can be found in the primary references listed for each ligand._||_Affinity data are expressed as pKi [-log(Ki)], pKd [-log(Kd)], pIC50 [-…	28	IUPHAR/BPS Guide to PHARMACOLOGY	2844_Human	20181119	20181119	11228183|24978538|49846579	252166530|252166531|252166532	596	NULL	NP_000624	Curation Efforts|Research and Development	17256834|18841882|23291630	0	NULL	P10415	9606	NULL	NULL	3	NULL	NULL	NULL
1352865	3	Confirmatory	Inhibition of Bcl-2 (unknown origin) by fluorescence polarization assay	Title: Small-molecule Mcl-1 inhibitors: Emerging anti-tumor agents._||_Abstract: The anti-apoptotic members of B-cell lymphoma-2 (Bcl-2) proteins family, such as Bcl-2 and myeloid cell leukemia-1 (Mcl-1), are the key regulators of the intrinsic pathway of apoptosis and overexpressed in many tumor cells, which have been confirmed as potential drug targets for cancers. A number of Bcl-2 proteins in…	Compounds with activity <= 10uM or explicitly reported as active by ChEMBL are flagged as active in this PubChem assay presentation._||_Journal: Eur J Med Chem_||_Year: 2018_||_Volume: 146_||_First Page: 471_||_Last Page: 482_||_DOI: 10.1016/j.ejmech.2018.01.076_||_Target ChEMBL ID: CHEMBL4860_||_ChEMBL Target Name: Apoptosis regulator Bcl-2_||_ChEMBL Target Type: SINGLE PROTEIN - Target is a sin…	43	ChEMBL	CHEMBL4147762	20200618	20220830	NULL	NULL	596	NULL	P10415	Curation Efforts|Research and Development	29407973	0	NULL	P10415	9606	NULL	NULL	3	NULL	NULL	NULL
1525732	3	Literature-derived	Induction of CRBN-mediated Bcl-2 degradation in human HeLa cells assessed as relative abundance at 3 uM after 12 hrs by Western blot analysis (Rvb = 1 No_unit)	Title: Proteolysis Targeting Chimeras for the Selective Degradation of Mcl-1/Bcl-2 Derived from Nonselective Target Binding Ligands._||_Abstract: Proteolysis targeting chimera (PROTAC) recruits an E3 ligase to a target protein to induce its ubiquitination and subsequent degradation. We reported success in the development of two PROTACs (<b>C3</b> and <b>C5</b>) that potently and selectively induc…	Journal: J Med Chem_||_Year: 2019_||_Volume: 62_||_Issue: 17_||_First Page: 8152_||_Last Page: 8163_||_DOI: 10.1021/acs.jmedchem.9b00919_||_Target ChEMBL ID: CHEMBL4523685_||_ChEMBL Target Name: Protein cereblon/Apoptosis regulator Bcl-2_||_ChEMBL Target Type: PROTEIN-PROTEIN INTERACTION - Target is the disruption of a protein-protein interaction_||_Relationship Type: D - Direct protein target as…	43	ChEMBL	CHEMBL4322335	20210302	20210302	139035047|139035048|145953704	404658053|440136392|440164844	596|51185	NULL	P10415|Q96SW2	Curation Efforts|Research and Development	31389699	0	NULL	P10415|Q96SW2	9606	30	NULL	NULL	NULL	NULL	NULL
1525733	3	Literature-derived	Induction of CRBN-mediated Bcl-2 degradation in human HeLa cells assessed as relative abundance at 0.3 uM after 12 hrs by Western blot analysis (Rvb = 1 No_unit)	Title: Proteolysis Targeting Chimeras for the Selective Degradation of Mcl-1/Bcl-2 Derived from Nonselective Target Binding Ligands._||_Abstract: Proteolysis targeting chimera (PROTAC) recruits an E3 ligase to a target protein to induce its ubiquitination and subsequent degradation. We reported success in the development of two PROTACs (<b>C3</b> and <b>C5</b>) that potently and selectively induc…	Journal: J Med Chem_||_Year: 2019_||_Volume: 62_||_Issue: 17_||_First Page: 8152_||_Last Page: 8163_||_DOI: 10.1021/acs.jmedchem.9b00919_||_Target ChEMBL ID: CHEMBL4523685_||_ChEMBL Target Name: Protein cereblon/Apoptosis regulator Bcl-2_||_ChEMBL Target Type: PROTEIN-PROTEIN INTERACTION - Target is the disruption of a protein-protein interaction_||_Relationship Type: D - Direct protein target as…	43	ChEMBL	CHEMBL4322336	20210302	20210302	139035047|139035048|145953704	404658053|440136392|440164844	596|51185	NULL	P10415|Q96SW2	Curation Efforts|Research and Development	31389699	0	NULL	P10415|Q96SW2	9606	30	NULL	NULL	NULL	NULL	NULL
1525735	3	Literature-derived	Induction of CRBN-mediated Bcl-2 degradation in human HeLa cells assessed as relative abundance at 0.1 uM after 12 hrs by Western blot analysis (Rvb = 1 No_unit)	Title: Proteolysis Targeting Chimeras for the Selective Degradation of Mcl-1/Bcl-2 Derived from Nonselective Target Binding Ligands._||_Abstract: Proteolysis targeting chimera (PROTAC) recruits an E3 ligase to a target protein to induce its ubiquitination and subsequent degradation. We reported success in the development of two PROTACs (<b>C3</b> and <b>C5</b>) that potently and selectively induc…	Journal: J Med Chem_||_Year: 2019_||_Volume: 62_||_Issue: 17_||_First Page: 8152_||_Last Page: 8163_||_DOI: 10.1021/acs.jmedchem.9b00919_||_Target ChEMBL ID: CHEMBL4523685_||_ChEMBL Target Name: Protein cereblon/Apoptosis regulator Bcl-2_||_ChEMBL Target Type: PROTEIN-PROTEIN INTERACTION - Target is the disruption of a protein-protein interaction_||_Relationship Type: D - Direct protein target as…	43	ChEMBL	CHEMBL4322338	20210302	20210302	139035047|139035048|145953704	404658053|440136392|440164844	596|51185	NULL	P10415|Q96SW2	Curation Efforts|Research and Development	31389699	0	NULL	P10415|Q96SW2	9606	30	NULL	NULL	NULL	NULL	NULL
1525743	3	Literature-derived	Induction of CRBN-mediated Bcl-2 degradation in human HeLa cells assessed as relative abundance at 10 uM measured at 20 hrs by Western blot analysis (Rvb = 1 No_unit)	Title: Proteolysis Targeting Chimeras for the Selective Degradation of Mcl-1/Bcl-2 Derived from Nonselective Target Binding Ligands._||_Abstract: Proteolysis targeting chimera (PROTAC) recruits an E3 ligase to a target protein to induce its ubiquitination and subsequent degradation. We reported success in the development of two PROTACs (<b>C3</b> and <b>C5</b>) that potently and selectively induc…	Journal: J Med Chem_||_Year: 2019_||_Volume: 62_||_Issue: 17_||_First Page: 8152_||_Last Page: 8163_||_DOI: 10.1021/acs.jmedchem.9b00919_||_Target ChEMBL ID: CHEMBL4523685_||_ChEMBL Target Name: Protein cereblon/Apoptosis regulator Bcl-2_||_ChEMBL Target Type: PROTEIN-PROTEIN INTERACTION - Target is the disruption of a protein-protein interaction_||_Relationship Type: D - Direct protein target as…	43	ChEMBL	CHEMBL4322346	20210302	20210302	139035047|139035048|145953704	404658053|440136392|440164844	596|51185	NULL	P10415|Q96SW2	Curation Efforts|Research and Development	31389699	0	NULL	P10415|Q96SW2	9606	30	NULL	NULL	NULL	NULL	NULL
1525747	3	Literature-derived	Induction of CRBN-mediated Bcl-2 degradation in human HeLa cells assessed as relative abundance at 10 uM measured at 2 hrs by Western blot analysis (Rvb = 1 No_unit)	Title: Proteolysis Targeting Chimeras for the Selective Degradation of Mcl-1/Bcl-2 Derived from Nonselective Target Binding Ligands._||_Abstract: Proteolysis targeting chimera (PROTAC) recruits an E3 ligase to a target protein to induce its ubiquitination and subsequent degradation. We reported success in the development of two PROTACs (<b>C3</b> and <b>C5</b>) that potently and selectively induc…	Journal: J Med Chem_||_Year: 2019_||_Volume: 62_||_Issue: 17_||_First Page: 8152_||_Last Page: 8163_||_DOI: 10.1021/acs.jmedchem.9b00919_||_Target ChEMBL ID: CHEMBL4523685_||_ChEMBL Target Name: Protein cereblon/Apoptosis regulator Bcl-2_||_ChEMBL Target Type: PROTEIN-PROTEIN INTERACTION - Target is the disruption of a protein-protein interaction_||_Relationship Type: D - Direct protein target as…	43	ChEMBL	CHEMBL4322350	20210302	20210302	139035047|139035048|145953704	404658053|440136392|440164844	596|51185	NULL	P10415|Q96SW2	Curation Efforts|Research and Development	31389699	0	NULL	P10415|Q96SW2	9606	30	NULL	NULL	NULL	NULL	NULL
1525748	3	Literature-derived	Induction of CRBN-mediated Bcl-2 degradation in human HeLa cells assessed as relative abundance at 10 uM measured at 4 hrs by Western blot analysis (Rvb = 1 No_unit)	Title: Proteolysis Targeting Chimeras for the Selective Degradation of Mcl-1/Bcl-2 Derived from Nonselective Target Binding Ligands._||_Abstract: Proteolysis targeting chimera (PROTAC) recruits an E3 ligase to a target protein to induce its ubiquitination and subsequent degradation. We reported success in the development of two PROTACs (<b>C3</b> and <b>C5</b>) that potently and selectively induc…	Journal: J Med Chem_||_Year: 2019_||_Volume: 62_||_Issue: 17_||_First Page: 8152_||_Last Page: 8163_||_DOI: 10.1021/acs.jmedchem.9b00919_||_Target ChEMBL ID: CHEMBL4523685_||_ChEMBL Target Name: Protein cereblon/Apoptosis regulator Bcl-2_||_ChEMBL Target Type: PROTEIN-PROTEIN INTERACTION - Target is the disruption of a protein-protein interaction_||_Relationship Type: D - Direct protein target as…	43	ChEMBL	CHEMBL4322351	20210302	20210302	139035047|139035048|145953704	404658053|440136392|440164844	596|51185	NULL	P10415|Q96SW2	Curation Efforts|Research and Development	31389699	0	NULL	P10415|Q96SW2	9606	30	NULL	NULL	NULL	NULL	NULL
1525749	3	Literature-derived	Induction of CRBN-mediated Bcl-2 degradation in human HeLa cells assessed as relative abundance at 10 uM measured at 8 hrs by Western blot analysis (Rvb = 1 No_unit)	Title: Proteolysis Targeting Chimeras for the Selective Degradation of Mcl-1/Bcl-2 Derived from Nonselective Target Binding Ligands._||_Abstract: Proteolysis targeting chimera (PROTAC) recruits an E3 ligase to a target protein to induce its ubiquitination and subsequent degradation. We reported success in the development of two PROTACs (<b>C3</b> and <b>C5</b>) that potently and selectively induc…	Journal: J Med Chem_||_Year: 2019_||_Volume: 62_||_Issue: 17_||_First Page: 8152_||_Last Page: 8163_||_DOI: 10.1021/acs.jmedchem.9b00919_||_Target ChEMBL ID: CHEMBL4523685_||_ChEMBL Target Name: Protein cereblon/Apoptosis regulator Bcl-2_||_ChEMBL Target Type: PROTEIN-PROTEIN INTERACTION - Target is the disruption of a protein-protein interaction_||_Relationship Type: D - Direct protein target as…	43	ChEMBL	CHEMBL4322352	20210302	20210302	139035047|139035048|145953704	404658053|440136392|440164844	596|51185	NULL	P10415|Q96SW2	Curation Efforts|Research and Development	31389699	0	NULL	P10415|Q96SW2	9606	30	NULL	NULL	NULL	NULL	NULL
1525750	3	Literature-derived	Induction of CRBN-mediated Bcl-2 degradation in human HeLa cells assessed as relative abundance at 10 uM measured at 16 hrs by Western blot analysis (Rvb = 1 No_unit)	Title: Proteolysis Targeting Chimeras for the Selective Degradation of Mcl-1/Bcl-2 Derived from Nonselective Target Binding Ligands._||_Abstract: Proteolysis targeting chimera (PROTAC) recruits an E3 ligase to a target protein to induce its ubiquitination and subsequent degradation. We reported success in the development of two PROTACs (<b>C3</b> and <b>C5</b>) that potently and selectively induc…	Journal: J Med Chem_||_Year: 2019_||_Volume: 62_||_Issue: 17_||_First Page: 8152_||_Last Page: 8163_||_DOI: 10.1021/acs.jmedchem.9b00919_||_Target ChEMBL ID: CHEMBL4523685_||_ChEMBL Target Name: Protein cereblon/Apoptosis regulator Bcl-2_||_ChEMBL Target Type: PROTEIN-PROTEIN INTERACTION - Target is the disruption of a protein-protein interaction_||_Relationship Type: D - Direct protein target as…	43	ChEMBL	CHEMBL4322353	20210302	20210302	139035047|139035048|145953704	404658053|440136392|440164844	596|51185	NULL	P10415|Q96SW2	Curation Efforts|Research and Development	31389699	0	NULL	P10415|Q96SW2	9606	30	NULL	NULL	NULL	NULL	NULL
1525751	3	Literature-derived	Induction of CRBN-mediated Bcl-2 degradation in human HeLa cells assessed as relative abundance at 10 uM measured at 24 hrs by Western blot analysis (Rvb = 1 No_unit)	Title: Proteolysis Targeting Chimeras for the Selective Degradation of Mcl-1/Bcl-2 Derived from Nonselective Target Binding Ligands._||_Abstract: Proteolysis targeting chimera (PROTAC) recruits an E3 ligase to a target protein to induce its ubiquitination and subsequent degradation. We reported success in the development of two PROTACs (<b>C3</b> and <b>C5</b>) that potently and selectively induc…	Journal: J Med Chem_||_Year: 2019_||_Volume: 62_||_Issue: 17_||_First Page: 8152_||_Last Page: 8163_||_DOI: 10.1021/acs.jmedchem.9b00919_||_Target ChEMBL ID: CHEMBL4523685_||_ChEMBL Target Name: Protein cereblon/Apoptosis regulator Bcl-2_||_ChEMBL Target Type: PROTEIN-PROTEIN INTERACTION - Target is the disruption of a protein-protein interaction_||_Relationship Type: D - Direct protein target as…	43	ChEMBL	CHEMBL4322354	20210302	20210302	139035047|139035048|145953704	404658053|440136392|440164844	596|51185	NULL	P10415|Q96SW2	Curation Efforts|Research and Development	31389699	0	NULL	P10415|Q96SW2	9606	30	NULL	NULL	NULL	NULL	NULL
1525771	3	Literature-derived	Induction of CRBN-mediated Bcl-2 degradation in human HeLa cells assessed as reduction in Bcl-2 level at 10 uM after 12 hrs by Western blot analysis	Title: Proteolysis Targeting Chimeras for the Selective Degradation of Mcl-1/Bcl-2 Derived from Nonselective Target Binding Ligands._||_Abstract: Proteolysis targeting chimera (PROTAC) recruits an E3 ligase to a target protein to induce its ubiquitination and subsequent degradation. We reported success in the development of two PROTACs (<b>C3</b> and <b>C5</b>) that potently and selectively induc…	Journal: J Med Chem_||_Year: 2019_||_Volume: 62_||_Issue: 17_||_First Page: 8152_||_Last Page: 8163_||_DOI: 10.1021/acs.jmedchem.9b00919_||_Target ChEMBL ID: CHEMBL4523685_||_ChEMBL Target Name: Protein cereblon/Apoptosis regulator Bcl-2_||_ChEMBL Target Type: PROTEIN-PROTEIN INTERACTION - Target is the disruption of a protein-protein interaction_||_Relationship Type: D - Direct protein target as…	43	ChEMBL	CHEMBL4322374	20210302	20210302	139035048|145712375|155534540	440136392|440146413|440170035	596|51185	NULL	P10415|Q96SW2	Curation Efforts|Research and Development	31389699	0	NULL	P10415|Q96SW2	9606	30	NULL	NULL	NULL	NULL	NULL
1546952	3	Literature-derived	Inhibition of Bcl2 (unknown origin) expressed in Eu-Myc cells assessed as induction of cell death at 100 uM incubated for 24 hrs by violet LIVE/DEAD fixable dead cell staining based flow cytometry	Title: Discovery and Characterization of 2,5-Substituted Benzoic Acid Dual Inhibitors of the Anti-apoptotic Mcl-1 and Bfl-1 Proteins._||_Abstract: Anti-apoptotic Bcl-2 family proteins are overexpressed in a wide spectrum of cancers and have become well validated therapeutic targets. Cancer cells display survival dependence on individual or subsets of anti-apoptotic proteins that could be effectiv…	Journal: J Med Chem_||_Year: 2020_||_Volume: 63_||_Issue: 5_||_First Page: 2489_||_Last Page: 2510_||_DOI: 10.1021/acs.jmedchem.9b01442_||_Target ChEMBL ID: CHEMBL4860_||_ChEMBL Target Name: Apoptosis regulator Bcl-2_||_ChEMBL Target Type: SINGLE PROTEIN - Target is a single protein chain_||_Relationship Type: D - Direct protein target assigned_||_Confidence: Direct single protein target assigned	43	ChEMBL	CHEMBL4344342	20210302	20220318	122622656|122622827|122623097	440116335|440132912|440151333	596	NULL	P10415	Curation Efforts|Research and Development	31971799	0	NULL	P10415	9606	NULL	NULL	NULL	NULL	NULL	NULL
1576840	3	Literature-derived	Displacement of N-terminal fluorescein labelled Puma-BH3 peptide from human N-terminal thrombin cleavage site-fused/His6-tagged Bcl-2 expressed in Escherichia coliBL21(DE3) pLysS cells at 10 uM by fluorescence polarization assay relative to control	Title: Structure-Guided Discovery of a Selective Mcl-1 Inhibitor with Cellular Activity._||_Abstract: Myeloid cell leukemia 1 (Mcl-1), an antiapoptotic member of the Bcl-2 family of proteins, whose upregulation when observed in human cancers is associated with high tumor grade, poor survival, and resistance to chemotherapy, has emerged as an attractive target for cancer therapy. Here, we report t…	Journal: J Med Chem_||_Year: 2019_||_Volume: 62_||_Issue: 15_||_First Page: 6913_||_Last Page: 6924_||_DOI: 10.1021/acs.jmedchem.9b00134_||_Target ChEMBL ID: CHEMBL4860_||_ChEMBL Target Name: Apoptosis regulator Bcl-2_||_ChEMBL Target Type: SINGLE PROTEIN - Target is a single protein chain_||_Relationship Type: D - Direct protein target assigned_||_Confidence: Direct single protein target assigned	43	ChEMBL	CHEMBL4375092	20210302	20210302	155516133|155524458|155536808	440118255|440131088|440149972	596	NULL	P10415	Curation Efforts|Research and Development	31339316	0	NULL	P10415	9606	NULL	NULL	NULL	NULL	NULL	NULL
1580124	3	Confirmatory	Displacement of fluorescein labelled Puma-BH3 peptide from human BCl2 expressed in Escherichia coli BL21 (DE3) pLysS cells incubated for 2 hrs by fluorescence polarization assay	Title: Hot-Spots of Mcl-1 Protein._||_Abstract: Protein-protein interactions (PPIs) control many important physiological processes within human cells. Apoptosis or programmed cell death is closely regulated by pro- and antiapoptotic signals. Dysregulation of this homeostasis is implicated in tumorigenesis and acquired resistance to treatments. The emerging importance of Mcl-1 protein in chemother…	Compounds with activity <= 10uM or explicitly reported as active by ChEMBL are flagged as active in this PubChem assay presentation._||_Journal: J Med Chem_||_Year: 2020_||_Volume: 63_||_Issue: 3_||_First Page: 928_||_Last Page: 943_||_DOI: 10.1021/acs.jmedchem.9b00983_||_Target ChEMBL ID: CHEMBL4860_||_ChEMBL Target Name: Apoptosis regulator Bcl-2_||_ChEMBL Target Type: SINGLE PROTEIN - Target i…	43	ChEMBL	CHEMBL4378481	20210302	20220830	NULL	NULL	596	NULL	P10415	Curation Efforts|Research and Development	31580668	0	NULL	P10415	9606	NULL	NULL	3	NULL	NULL	NULL
1610206	3	Literature-derived	Time dependent inhibition of recombinant human C-terminal 6xHis-tagged Bcl-2 (M1 to F212 residues) expressed in Escherichia coli using HyLite Fluor 647-labeled BIM peptide as substrate measured after 240 mins by TR-FRET assay	Title: Discovery and optimization of covalent Bcl-xL antagonists._||_Abstract: Over the last ten years, targeted covalent inhibition has become a key discipline within medicinal chemistry research, most notably in the development of oncology therapeutics. One area where this approach is underrepresented, however, is in targeting protein-protein interactions. This is primarily because these hydrop…	Journal: Bioorg Med Chem Lett_||_Year: 2019_||_Volume: 29_||_Issue: 23_||_First Page: 126682_||_Last Page: 126682_||_DOI: 10.1016/j.bmcl.2019.126682_||_Target ChEMBL ID: CHEMBL4860_||_ChEMBL Target Name: Apoptosis regulator Bcl-2_||_ChEMBL Target Type: SINGLE PROTEIN - Target is a single protein chain_||_Relationship Type: D - Direct protein target assigned_||_Confidence: Direct single protein ta…	43	ChEMBL	CHEMBL4409531	20210302	20210302	24978538|155518816|155545656	103640740|440122273|440169759	596	NULL	P10415	Curation Efforts|Research and Development	31606346	0	NULL	P10415	9606	NULL	NULL	1	NULL	NULL	NULL
1677515	3	Confirmatory	Binding affinity to full length His-tagged Bcl2 (unknown origin) preincubated for 30 min followed by 5-FAM Bid-BH3 addition and measured after 20 mins by fluorescence polarization assay	Title: HDAC-Bax Multiple Ligands Enhance Bax-Dependent Apoptosis in HeLa Cells._||_Abstract: Inspired by the synergistic effect of BTSA1 (a Bax activator) and SAHA (a histone deacetylase (HDAC) inhibitor) in HeLa cell growth suppression, a series of novel HDAC-Bax multiple ligands were designed rationally. Compound 23, which possesses similar HDAC inhibitory activity relative to SAHA and Bax affi…	Journal: J Med Chem_||_Year: 2020_||_Volume: 63_||_Issue: 20.0_||_First Page: 12083_||_Last Page: 12099_||_DOI: 10.1021/acs.jmedchem.0c01454_||_Target ChEMBL ID: CHEMBL4860_||_ChEMBL Target Name: Apoptosis regulator Bcl-2_||_ChEMBL Target Type: SINGLE PROTEIN - Target is a single protein chain_||_Relationship Type: D - Direct protein target assigned_||_Confidence: Direct single protein target ass…	43	ChEMBL	CHEMBL4671931	20220318	20220318	5311|3857348|162673027	103174146|461552085|461557234	596	NULL	P10415	Curation Efforts|Research and Development	33021789	0	NULL	P10415	9606	NULL	NULL	NULL	NULL	NULL	NULL
1700842	3	Literature-derived	Induction of BCl-2 dephosphorylation in human OCI-AML-3 cells at 5 to 10 uM measured after 24 hrs by coimmunoprecipitation method	Title: Targeting the Allosteric Pathway That Interconnects the Core-Functional Scaffold and the Distal Phosphorylation Sites for Specific Dephosphorylation of Bcl-2._||_Abstract: Protein phosphorylation is the most significant post-translational modification for regulating cellular activities, but site-specific modulation of phosphorylation is still challenging. Using three-dimensional NMR spectr…	Journal: J Med Chem_||_Year: 2020_||_Volume: 63_||_Issue: 22_||_First Page: 13733_||_Last Page: 13744_||_DOI: 10.1021/acs.jmedchem.0c01290_||_Target ChEMBL ID: CHEMBL4860_||_ChEMBL Target Name: Apoptosis regulator Bcl-2_||_ChEMBL Target Type: SINGLE PROTEIN - Target is a single protein chain_||_Relationship Type: D - Direct protein target assigned_||_Confidence: Direct single protein target assig…	43	ChEMBL	CHEMBL4705664	20220318	20220318	162645340|162665663|162674161	461517838|461546790|461558895	596	NULL	P10415	Curation Efforts|Research and Development	33197310	0	NULL	P10415	9606	NULL	NULL	1	NULL	Blood	NULL
1700844	3	Literature-derived	Induction of BCl-2 dephosphorylation in human OCI-AML-3 cells assessed as increase in Bax expression at 5 to 10 uM measured after 24 hrs by coimmunoprecipitation method	Title: Targeting the Allosteric Pathway That Interconnects the Core-Functional Scaffold and the Distal Phosphorylation Sites for Specific Dephosphorylation of Bcl-2._||_Abstract: Protein phosphorylation is the most significant post-translational modification for regulating cellular activities, but site-specific modulation of phosphorylation is still challenging. Using three-dimensional NMR spectr…	Journal: J Med Chem_||_Year: 2020_||_Volume: 63_||_Issue: 22_||_First Page: 13733_||_Last Page: 13744_||_DOI: 10.1021/acs.jmedchem.0c01290_||_Target ChEMBL ID: CHEMBL4860_||_ChEMBL Target Name: Apoptosis regulator Bcl-2_||_ChEMBL Target Type: SINGLE PROTEIN - Target is a single protein chain_||_Relationship Type: D - Direct protein target assigned_||_Confidence: Direct single protein target assig…	43	ChEMBL	CHEMBL4705666	20220318	20220318	162645340|162665663|162674161	461517838|461546790|461558895	596	NULL	P10415	Curation Efforts|Research and Development	33197310	0	NULL	P10415	9606	NULL	NULL	1	NULL	Uterine cervix	NULL
1710464	3	Confirmatory	Inhibition of F-Bak binding to GST-tagged BCL2 (unknown origin) measured after 1 hr by TR-FRET assay	Title: Structure-Based Design of A-1293102, a Potent and Selective BCL-X Inhibitor._||_Abstract: BCL-X, an antiapoptotic member of the BCL-2 family of proteins, drives tumor survival and maintenance and thus represents a key target for cancer treatment. Herein we report the rational design of a novel series of selective BCL-X inhibitors exemplified by A-1293102. This molecule contains structural …	Compounds with activity <= 10uM or explicitly reported as active by ChEMBL are flagged as active in this PubChem assay presentation._||_Journal: ACS Med Chem Lett_||_Year: 2021_||_Volume: 12_||_Issue: 6.0_||_First Page: 1011_||_Last Page: 1016_||_DOI: 10.1021/acsmedchemlett.1c00162_||_Target ChEMBL ID: CHEMBL4860_||_ChEMBL Target Name: Apoptosis regulator Bcl-2_||_ChEMBL Target Type: SINGLE PROTE…	43	ChEMBL	CHEMBL4715588	20220318	20220830	NULL	NULL	596	NULL	P10415	Curation Efforts|Research and Development	34141086	0	NULL	P10415	9606	NULL	NULL	3	NULL	NULL	NULL
1853858	3	Confirmatory	Binding affinity to recombinant wild-type Bcl-2 (unknown origin) using peptide probe incubated for 2 hrs by fluorescence based assay	Title: Trends in targeting Bcl-2 anti-apoptotic proteins for cancer treatment._||_Abstract: Apoptosis is the major mode of programmed cell death, which conduces to maintain tissue homeostasis, clearance of abnormal cells and development of organisms. Over the past two decades, great progress and significant clinical benefits in cancer treatment have been made by targeting Bcl-2 anti-apoptotic pro…	Compounds with activity <= 10uM or explicitly reported as active by ChEMBL are flagged as active in this PubChem assay presentation._||_Journal: Eur J Med Chem_||_Year: 2022_||_Volume: 232_||_First Page: 114184_||_Last Page: 114184_||_DOI: 10.1016/j.ejmech.2022.114184_||_Target ChEMBL ID: CHEMBL4860_||_ChEMBL Target Name: Apoptosis regulator Bcl-2_||_ChEMBL Target Type: SINGLE PROTEIN - Target is…	43	ChEMBL	CHEMBL5108736	20230629	20230629	49846579|71654876|112500313	194147759|318460067|374350960	596	NULL	P10415	Curation Efforts|Research and Development	35182816	0	NULL	P10415	9606	NULL	NULL	3	NULL	NULL	NULL
1853861	3	Confirmatory	Binding affinity to recombinant Bcl-2 D103V mutant (unknown origin) using peptide probe incubated for 2 hrs by fluorescence based assay	Title: Trends in targeting Bcl-2 anti-apoptotic proteins for cancer treatment._||_Abstract: Apoptosis is the major mode of programmed cell death, which conduces to maintain tissue homeostasis, clearance of abnormal cells and development of organisms. Over the past two decades, great progress and significant clinical benefits in cancer treatment have been made by targeting Bcl-2 anti-apoptotic pro…	Compounds with activity <= 10uM or explicitly reported as active by ChEMBL are flagged as active in this PubChem assay presentation._||_Journal: Eur J Med Chem_||_Year: 2022_||_Volume: 232_||_First Page: 114184_||_Last Page: 114184_||_DOI: 10.1016/j.ejmech.2022.114184_||_Target ChEMBL ID: CHEMBL4860_||_ChEMBL Target Name: Apoptosis regulator Bcl-2_||_ChEMBL Target Type: SINGLE PROTEIN - Target is…	43	ChEMBL	CHEMBL5108739	20230629	20230629	49846579|71654876|112500313	194147759|318460067|374350960	596	NULL	P10415	Curation Efforts|Research and Development	35182816	0	NULL	P10415	9606	NULL	NULL	3	NULL	NULL	NULL
1853862	3	Confirmatory	Binding affinity to recombinant Bcl-2 D103E mutant (unknown origin) using peptide probe incubated for 2 hrs by fluorescence based assay	Title: Trends in targeting Bcl-2 anti-apoptotic proteins for cancer treatment._||_Abstract: Apoptosis is the major mode of programmed cell death, which conduces to maintain tissue homeostasis, clearance of abnormal cells and development of organisms. Over the past two decades, great progress and significant clinical benefits in cancer treatment have been made by targeting Bcl-2 anti-apoptotic pro…	Compounds with activity <= 10uM or explicitly reported as active by ChEMBL are flagged as active in this PubChem assay presentation._||_Journal: Eur J Med Chem_||_Year: 2022_||_Volume: 232_||_First Page: 114184_||_Last Page: 114184_||_DOI: 10.1016/j.ejmech.2022.114184_||_Target ChEMBL ID: CHEMBL4860_||_ChEMBL Target Name: Apoptosis regulator Bcl-2_||_ChEMBL Target Type: SINGLE PROTEIN - Target is…	43	ChEMBL	CHEMBL5108740	20230629	20230629	49846579|71654876|112500313	194147759|318460067|374350960	596	NULL	P10415	Curation Efforts|Research and Development	35182816	0	NULL	P10415	9606	NULL	NULL	3	NULL	NULL	NULL
1907203	3	Confirmatory	Displacement of fluorescent-labeled BID-BH3 peptide from human BCL-2 expressed in Escherichia coli BL21 (DE3) assessed as inhibition constant by fluorescence polarization-based competitive binding assay	Title: Discovery of a selective and covalent small-molecule inhibitor of BFL-1 protein that induces robust apoptosis in cancer cells._||_Abstract: Induction of apoptosis by the FDA-approved drug Venetoclax in cancer cells mainly derives from blocking the interactions between BCL-2 and BH3-only proteins. Anti-apoptotic BFL-1, a homolog of BCL-2, also competitively binds to the BH3-only proteins an…	Compounds with activity <= 10uM or explicitly reported as active by ChEMBL are flagged as active in this PubChem assay presentation._||_Journal: Eur J Med Chem_||_Year: 2022_||_Volume: 236_||_First Page: 114327_||_Last Page: 114327_||_DOI: 10.1016/j.ejmech.2022.114327_||_Target ChEMBL ID: CHEMBL4860_||_ChEMBL Target Name: Apoptosis regulator Bcl-2_||_ChEMBL Target Type: SINGLE PROTEIN - Target is…	43	ChEMBL	CHEMBL5163779	20230629	20230629	1180676|3447990|49846579	123088030|194147759|482066572	596	NULL	P10415	Curation Efforts|Research and Development	35385805	0	NULL	P10415	9606	NULL	NULL	1	NULL	NULL	NULL
277489	2	Confirmatory	Inhibition of cell growth in human DoHH2 cells overexpressing Bcl2 in presence of 3% FBS	Title: Studies leading to potent, dual inhibitors of Bcl-2 and Bcl-xL._||_Abstract: Overexpression of the antiapototic proteins Bcl-2 and Bcl-xL provides a common mechanism through which cancer cells gain a survival advantage and become resistant to conventional chemotherapy. Inhibition of these prosurvival proteins is an attractive strategy for cancer therapy. We recently described the discovery…	Compounds with activity <= 10uM or explicitly reported as active by ChEMBL are flagged as active in this PubChem assay presentation._||_Journal: J. Med. Chem._||_Year: 2007_||_Volume: 50_||_Issue: 4_||_First Page: 641_||_Last Page: 662_||_DOI: 10.1021/jm061152t_||_Target ChEMBL ID: CHEMBL4860_||_ChEMBL Target Name: Apoptosis regulator Bcl-2_||_ChEMBL Target Type: SINGLE PROTEIN - Target is a sing…	43	ChEMBL	CHEMBL909605	20100525	20220830	NULL	NULL	596	NULL	P10415	Curation Efforts|Research and Development	17256834	0	NULL	P10415	9606	3642	NULL	2	NULL	NULL	NULL
277490	2	Confirmatory	Inhibition of cell growth in human DoHH2 cells overexpressing Bcl2 in presence of 10% HS	Title: Studies leading to potent, dual inhibitors of Bcl-2 and Bcl-xL._||_Abstract: Overexpression of the antiapototic proteins Bcl-2 and Bcl-xL provides a common mechanism through which cancer cells gain a survival advantage and become resistant to conventional chemotherapy. Inhibition of these prosurvival proteins is an attractive strategy for cancer therapy. We recently described the discovery…	Compounds with activity <= 10uM or explicitly reported as active by ChEMBL are flagged as active in this PubChem assay presentation._||_Journal: J. Med. Chem._||_Year: 2007_||_Volume: 50_||_Issue: 4_||_First Page: 641_||_Last Page: 662_||_DOI: 10.1021/jm061152t_||_Target ChEMBL ID: CHEMBL4860_||_ChEMBL Target Name: Apoptosis regulator Bcl-2_||_ChEMBL Target Type: SINGLE PROTEIN - Target is a sing…	43	ChEMBL	CHEMBL909606	20100525	20220830	NULL	NULL	596	NULL	P10415	Curation Efforts|Research and Development	17256834	0	NULL	P10415	9606	3642	NULL	1	NULL	NULL	NULL
277491	2	Confirmatory	Inhibition of cell growth in human RS11380 cells overexpressing Bcl2 in presence of 3% FBS	Title: Studies leading to potent, dual inhibitors of Bcl-2 and Bcl-xL._||_Abstract: Overexpression of the antiapototic proteins Bcl-2 and Bcl-xL provides a common mechanism through which cancer cells gain a survival advantage and become resistant to conventional chemotherapy. Inhibition of these prosurvival proteins is an attractive strategy for cancer therapy. We recently described the discovery…	Compounds with activity <= 10uM or explicitly reported as active by ChEMBL are flagged as active in this PubChem assay presentation._||_Journal: J. Med. Chem._||_Year: 2007_||_Volume: 50_||_Issue: 4_||_First Page: 641_||_Last Page: 662_||_DOI: 10.1021/jm061152t_||_Target ChEMBL ID: CHEMBL4860_||_ChEMBL Target Name: Apoptosis regulator Bcl-2_||_ChEMBL Target Type: SINGLE PROTEIN - Target is a sing…	43	ChEMBL	CHEMBL909607	20100525	20220830	11228183|11556440	103480101|103505845	596	NULL	P10415	Curation Efforts|Research and Development	17256834	0	NULL	P10415	9606	NULL	NULL	1	NULL	NULL	NULL
277492	2	Confirmatory	Inhibition of cell growth in human RS11380 cells overexpressing Bcl2 in presence of 10% HS	Title: Studies leading to potent, dual inhibitors of Bcl-2 and Bcl-xL._||_Abstract: Overexpression of the antiapototic proteins Bcl-2 and Bcl-xL provides a common mechanism through which cancer cells gain a survival advantage and become resistant to conventional chemotherapy. Inhibition of these prosurvival proteins is an attractive strategy for cancer therapy. We recently described the discovery…	Compounds with activity <= 10uM or explicitly reported as active by ChEMBL are flagged as active in this PubChem assay presentation._||_Journal: J. Med. Chem._||_Year: 2007_||_Volume: 50_||_Issue: 4_||_First Page: 641_||_Last Page: 662_||_DOI: 10.1021/jm061152t_||_Target ChEMBL ID: CHEMBL4860_||_ChEMBL Target Name: Apoptosis regulator Bcl-2_||_ChEMBL Target Type: SINGLE PROTEIN - Target is a sing…	43	ChEMBL	CHEMBL909608	20100525	20220830	NULL	NULL	596	NULL	P10415	Curation Efforts|Research and Development	17256834	0	NULL	P10415	9606	NULL	NULL	1	NULL	NULL	NULL
277493	2	Confirmatory	Inhibition of cell growth in human SUDHL4 cells overexpressing Bcl2 in presence of 3% FBS	Title: Studies leading to potent, dual inhibitors of Bcl-2 and Bcl-xL._||_Abstract: Overexpression of the antiapototic proteins Bcl-2 and Bcl-xL provides a common mechanism through which cancer cells gain a survival advantage and become resistant to conventional chemotherapy. Inhibition of these prosurvival proteins is an attractive strategy for cancer therapy. We recently described the discovery…	Compounds with activity <= 10uM or explicitly reported as active by ChEMBL are flagged as active in this PubChem assay presentation._||_Journal: J. Med. Chem._||_Year: 2007_||_Volume: 50_||_Issue: 4_||_First Page: 641_||_Last Page: 662_||_DOI: 10.1021/jm061152t_||_Target ChEMBL ID: CHEMBL4860_||_ChEMBL Target Name: Apoptosis regulator Bcl-2_||_ChEMBL Target Type: SINGLE PROTEIN - Target is a sing…	43	ChEMBL	CHEMBL909609	20100525	20220830	NULL	NULL	596	NULL	P10415	Curation Efforts|Research and Development	17256834	0	NULL	P10415	9606	511	NULL	2	NULL	NULL	NULL
277494	2	Confirmatory	Inhibition of cell growth in human SUDHL4 cells overexpressing Bcl2 in presence of 10% HS	Title: Studies leading to potent, dual inhibitors of Bcl-2 and Bcl-xL._||_Abstract: Overexpression of the antiapototic proteins Bcl-2 and Bcl-xL provides a common mechanism through which cancer cells gain a survival advantage and become resistant to conventional chemotherapy. Inhibition of these prosurvival proteins is an attractive strategy for cancer therapy. We recently described the discovery…	Compounds with activity <= 10uM or explicitly reported as active by ChEMBL are flagged as active in this PubChem assay presentation._||_Journal: J. Med. Chem._||_Year: 2007_||_Volume: 50_||_Issue: 4_||_First Page: 641_||_Last Page: 662_||_DOI: 10.1021/jm061152t_||_Target ChEMBL ID: CHEMBL4860_||_ChEMBL Target Name: Apoptosis regulator Bcl-2_||_ChEMBL Target Type: SINGLE PROTEIN - Target is a sing…	43	ChEMBL	CHEMBL909610	20100525	20220830	NULL	NULL	596	NULL	P10415	Curation Efforts|Research and Development	17256834	0	NULL	P10415	9606	511	NULL	1	NULL	NULL	NULL
577072	2	Confirmatory	Displacement of FAM-Bid from human Bcl-2 after 30 mins by fluorescence polarization assay	Title: 3-Thiomorpholin-8-oxo-8H-acenaphtho[1,2-b]pyrrole-9-carbonitrile (S1) based molecules as potent, dual inhibitors of B-cell lymphoma 2 (Bcl-2) and myeloid cell leukemia sequence 1 (Mcl-1): structure-based design and structure-activity relationship studies._||_Abstract: We recently described the discovery of a dual inhibitor of Bcl-2 and Mcl-1, 3-thiomorpholin-8-oxo-8H-acenaphtho[1,2-b]pyrro…	Compounds with activity <= 10uM or explicitly reported as active by ChEMBL are flagged as active in this PubChem assay presentation._||_Journal: J. Med. Chem._||_Year: 2011_||_Volume: 54_||_Issue: 4_||_First Page: 1101_||_Last Page: 1105_||_DOI: 10.1021/jm101181u_||_Target ChEMBL ID: CHEMBL4860_||_ChEMBL Target Name: Apoptosis regulator Bcl-2_||_ChEMBL Target Type: SINGLE PROTEIN - Target is a si…	43	ChEMBL	CHEMBL1677795	20110918	20220830	NULL	NULL	596	NULL	P10415	Curation Efforts|Research and Development	21235240	0	NULL	P10415	9606	NULL	NULL	2	NULL	NULL	NULL
721041	2	Literature-derived	Inhibition of Bcl-2 in human HL60 cells assessed as disruption of Bcl-2/Bax complexes at 5 uM incubated for 12 hrs by co-immunoprecipitation assay	Title: 3-Thiomorpholin-8-oxo-8H-acenaphtho [1,2-b] pyrrole-9-carbonitrile (S1) derivatives as pan-Bcl-2-inhibitors of Bcl-2, Bcl-xL and Mcl-1._||_Abstract: Based on the binding mode of our previously discovered dual inhibitor of Bcl-2 and Mcl-1, 3-thiomorpholin-8-oxo-8H-acenaphtho[1,2-b]pyrrole-9-carbonitrile (3, S1), a library of 9-substituted 3 derivatives was synthesized to further probe the p…	Journal: Bioorg. Med. Chem._||_Year: 2013_||_Volume: 21_||_Issue: 1_||_First Page: 11_||_Last Page: 20_||_DOI: 10.1016/j.bmc.2012.11.008_||_Target ChEMBL ID: CHEMBL4860_||_ChEMBL Target Name: Apoptosis regulator Bcl-2_||_ChEMBL Target Type: SINGLE PROTEIN - Target is a single protein chain_||_Relationship Type: D - Direct protein target assigned_||_Confidence: Direct single protein target assigned	43	ChEMBL	CHEMBL2319991	20131107	20220318	136217524|136217526	164127838|164136279	596	NULL	P10415	Curation Efforts|Research and Development	23206987	0	NULL	P10415	9606	2	NULL	NULL	NULL	NULL	NULL
721471	2	Confirmatory	Binding affinity to Bcl-2 (unknown origin) fluorescence polarization assay	Title: 3-Thiomorpholin-8-oxo-8H-acenaphtho [1,2-b] pyrrole-9-carbonitrile (S1) derivatives as pan-Bcl-2-inhibitors of Bcl-2, Bcl-xL and Mcl-1._||_Abstract: Based on the binding mode of our previously discovered dual inhibitor of Bcl-2 and Mcl-1, 3-thiomorpholin-8-oxo-8H-acenaphtho[1,2-b]pyrrole-9-carbonitrile (3, S1), a library of 9-substituted 3 derivatives was synthesized to further probe the p…	Compounds with activity <= 10uM or explicitly reported as active by ChEMBL are flagged as active in this PubChem assay presentation._||_Journal: Bioorg. Med. Chem._||_Year: 2013_||_Volume: 21_||_Issue: 1_||_First Page: 11_||_Last Page: 20_||_DOI: 10.1016/j.bmc.2012.11.008_||_Target ChEMBL ID: CHEMBL4860_||_ChEMBL Target Name: Apoptosis regulator Bcl-2_||_ChEMBL Target Type: SINGLE PROTEIN - Targe…	43	ChEMBL	CHEMBL2318344	20131107	20220830	NULL	NULL	596	NULL	P10415	Curation Efforts|Research and Development	23206987	0	NULL	P10415	9606	NULL	NULL	2	NULL	NULL	NULL
1156097	2	Confirmatory	Antagonist activity at Bcl-2 (unknown origin)	Title: Structure-Guided Rescaffolding of Selective Antagonists of BCL-XL._||_Abstract: Because of the promise of BCL-2 antagonists in combating chronic lymphocytic leukemia (CLL) and non-Hodgkin's lymphoma (NHL), interest in additional selective antagonists of antiapoptotic proteins has grown. Beginning with a series of selective, potent BCL-XL antagonists containing an undesirable hydrazone func…	Compounds with activity <= 10uM or explicitly reported as active by ChEMBL are flagged as active in this PubChem assay presentation._||_Journal: ACS Med. Chem. Lett._||_Year: 2014_||_Volume: 5_||_Issue: 6_||_First Page: 662_||_Last Page: 667_||_DOI: 10.1021/ml500030p_||_Target ChEMBL ID: CHEMBL4860_||_ChEMBL Target Name: Apoptosis regulator Bcl-2_||_ChEMBL Target Type: SINGLE PROTEIN - Target is …	43	ChEMBL	CHEMBL3291800	20150404	20220830	NULL	NULL	596	NULL	P10415	Curation Efforts|Research and Development	24944740	0	NULL	P10415	9606	NULL	NULL	1	NULL	NULL	NULL
1293717	2	Confirmatory	Binding affinity to Bcl-2 (unknown origin) by fluorescence polarization assay	Title: Selective inhibitors of Bcl-2 and Bcl-xL: Balancing antitumor activity with on-target toxicity._||_Abstract: The induction of apoptosis in tumor cells represents a promising approach to the treatment of cancer. Accordingly, compounds that interact with the Bcl-2 family of proteins, which are critical regulators of the apoptotic process, have been widely pursued as potential anticancer agen…	Compounds with activity <= 10uM or explicitly reported as active by ChEMBL are flagged as active in this PubChem assay presentation._||_Journal: Bioorg. Med. Chem. Lett._||_Year: 2016_||_Volume: 26_||_Issue: 9_||_First Page: 2105_||_Last Page: 2114_||_DOI: 10.1016/j.bmcl.2016.03.032_||_Target ChEMBL ID: CHEMBL4860_||_ChEMBL Target Name: Apoptosis regulator Bcl-2_||_ChEMBL Target Type: SINGLE PROT…	43	ChEMBL	CHEMBL3795377	20180905	20220830	NULL	NULL	596	NULL	P10415	Curation Efforts|Research and Development	26988306	0	NULL	P10415	9606	NULL	NULL	2	NULL	NULL	NULL
1296632	2	Literature-derived	Inhibition of BCl-2/Bim interaction in human DMS53 cells harboring p53 mutant at 5 to 10 uM after 12 hrs by immunoprecipitation method	Title: Bcl-2/MDM2 Dual Inhibitors Based on Universal Pyramid-Like α-Helical Mimetics._||_Abstract: No α-helical mimetic that exhibits Bcl-2/MDM2 dual inhibition has been rationally designed due to the different helicities of the α-helixes at their binding interfaces. Herein, we extracted a one-turn α-helix-mimicking ortho-triarene unit from o-phenylene foldamers. Linking benzamide substrates with…	Journal: J. Med. Chem._||_Year: 2016_||_Volume: 59_||_Issue: 7_||_First Page: 3152_||_Last Page: 3162_||_DOI: 10.1021/acs.jmedchem.5b01913_||_Target ChEMBL ID: CHEMBL4860_||_ChEMBL Target Name: Apoptosis regulator Bcl-2_||_ChEMBL Target Type: SINGLE PROTEIN - Target is a single protein chain_||_Relationship Type: D - Direct protein target assigned_||_Confidence: Direct single protein target assig…	43	ChEMBL	CHEMBL3803110	20180906	20220318	11228183|11433190	103459505|103505845	596	NULL	P10415	Curation Efforts|Research and Development	26982372	0	NULL	P10415	9606	3640	NULL	1	NULL	NULL	NULL
1296633	2	Literature-derived	Inhibition of BCl-2/Bax interaction in human DMS53 cells harboring p53 mutant at 5 to 10 uM after 12 hrs by immunoprecipitation method	Title: Bcl-2/MDM2 Dual Inhibitors Based on Universal Pyramid-Like α-Helical Mimetics._||_Abstract: No α-helical mimetic that exhibits Bcl-2/MDM2 dual inhibition has been rationally designed due to the different helicities of the α-helixes at their binding interfaces. Herein, we extracted a one-turn α-helix-mimicking ortho-triarene unit from o-phenylene foldamers. Linking benzamide substrates with…	Journal: J. Med. Chem._||_Year: 2016_||_Volume: 59_||_Issue: 7_||_First Page: 3152_||_Last Page: 3162_||_DOI: 10.1021/acs.jmedchem.5b01913_||_Target ChEMBL ID: CHEMBL4860_||_ChEMBL Target Name: Apoptosis regulator Bcl-2_||_ChEMBL Target Type: SINGLE PROTEIN - Target is a single protein chain_||_Relationship Type: D - Direct protein target assigned_||_Confidence: Direct single protein target assig…	43	ChEMBL	CHEMBL3803111	20180906	20220318	11228183|11433190	103459505|103505845	596	NULL	P10415	Curation Efforts|Research and Development	26982372	0	NULL	P10415	9606	3640	NULL	1	NULL	NULL	NULL
1307066	2	Confirmatory	Binding affinity to BCL2 (unknown origin) by fluorescence polarization assay	Binding affinity to BCL2 (unknown origin) by fluorescence polarization assay	Compounds with activity <= 10uM or explicitly reported as active by ChEMBL are flagged as active in this PubChem assay presentation._||_Journal: MedChemComm_||_Year: 2016_||_Volume: 7_||_Issue: 5_||_First Page: 778_||_Last Page: 787_||_DOI: 10.1039/C5MD00582E_||_Target ChEMBL ID: CHEMBL4860_||_ChEMBL Target Name: Apoptosis regulator Bcl-2_||_ChEMBL Target Type: SINGLE PROTEIN - Target is a single…	43	ChEMBL	CHEMBL3822341	20180906	20220830	NULL	NULL	596	NULL	P10415	Curation Efforts|Research and Development	NULL	0	NULL	P10415	9606	NULL	NULL	2	NULL	NULL	NULL
1307075	2	Confirmatory	Binding affinity to BCL2 (unknown origin)	Binding affinity to BCL2 (unknown origin)	Compounds with activity <= 10uM or explicitly reported as active by ChEMBL are flagged as active in this PubChem assay presentation._||_Journal: MedChemComm_||_Year: 2016_||_Volume: 7_||_Issue: 5_||_First Page: 778_||_Last Page: 787_||_DOI: 10.1039/C5MD00582E_||_Target ChEMBL ID: CHEMBL4860_||_ChEMBL Target Name: Apoptosis regulator Bcl-2_||_ChEMBL Target Type: SINGLE PROTEIN - Target is a single…	43	ChEMBL	CHEMBL3819997	20180906	20220830	NULL	NULL	596	NULL	P10415	Curation Efforts|Research and Development	NULL	0	NULL	P10415	9606	NULL	NULL	2	NULL	NULL	NULL
1525538	2	Confirmatory	Inhibition of Bcl2 (unknown origin)	Title: Why Some Targets Benefit from beyond Rule of Five Drugs._||_Abstract: Beyond rule-of-five (bRo5) compounds are increasingly used in drug discovery. Here we analyze 37 target proteins that have bRo5 drugs or clinical candidates. Targets can benefit from bRo5 drugs if they have 'complex' hot spot structure with four or more hots spots, including some strong ones. Complex I targets show posit…	Compounds with activity <= 10uM or explicitly reported as active by ChEMBL are flagged as active in this PubChem assay presentation._||_Journal: J Med Chem_||_Year: 2019_||_Volume: 62_||_Issue: 22_||_First Page: 10005_||_Last Page: 10025_||_DOI: 10.1021/acs.jmedchem.8b01732_||_Target ChEMBL ID: CHEMBL4860_||_ChEMBL Target Name: Apoptosis regulator Bcl-2_||_ChEMBL Target Type: SINGLE PROTEIN - Tar…	43	ChEMBL	CHEMBL4322141	20210302	20220830	NULL	NULL	596	NULL	P10415	Curation Efforts|Research and Development	31188592	0	NULL	P10415	9606	NULL	NULL	2	NULL	NULL	NULL
1525767	2	Literature-derived	Protac activity at CRBN/Bcl-2 in human HeLa cell lysates assessed as ternary complex formation by Western blot analysis based pull-down assay	Title: Proteolysis Targeting Chimeras for the Selective Degradation of Mcl-1/Bcl-2 Derived from Nonselective Target Binding Ligands._||_Abstract: Proteolysis targeting chimera (PROTAC) recruits an E3 ligase to a target protein to induce its ubiquitination and subsequent degradation. We reported success in the development of two PROTACs (<b>C3</b> and <b>C5</b>) that potently and selectively induc…	Journal: J Med Chem_||_Year: 2019_||_Volume: 62_||_Issue: 17_||_First Page: 8152_||_Last Page: 8163_||_DOI: 10.1021/acs.jmedchem.9b00919_||_Target ChEMBL ID: CHEMBL4523685_||_ChEMBL Target Name: Protein cereblon/Apoptosis regulator Bcl-2_||_ChEMBL Target Type: PROTEIN-PROTEIN INTERACTION - Target is the disruption of a protein-protein interaction_||_Relationship Type: D - Direct protein target as…	43	ChEMBL	CHEMBL4322370	20210302	20210302	139035047|155547389	440164844|440174112	596|51185	NULL	P10415|Q96SW2	Curation Efforts|Research and Development	31389699	0	NULL	P10415|Q96SW2	9606	30	NULL	NULL	NULL	NULL	NULL
1545359	2	Confirmatory	Inhibition of BCL-2 (unknown origin) by fluorescence polarization assay	Title: Clinical candidates modulating protein-protein interactions: The fragment-based experience._||_Abstract: Protein-protein interactions (PPIs) cover a very wide range of biological functions and consequently have become one of the favourite targets for new therapeutic strategies. PPIs are strongly characterised by an intricate and dynamic network of surface interactions occurring between two…	Compounds with activity <= 10uM or explicitly reported as active by ChEMBL are flagged as active in this PubChem assay presentation._||_Journal: Eur J Med Chem_||_Year: 2019_||_Volume: 167_||_First Page: 76_||_Last Page: 95_||_DOI: 10.1016/j.ejmech.2019.01.084_||_Target ChEMBL ID: CHEMBL4860_||_ChEMBL Target Name: Apoptosis regulator Bcl-2_||_ChEMBL Target Type: SINGLE PROTEIN - Target is a singl…	43	ChEMBL	CHEMBL4342749	20210302	20220830	NULL	NULL	596	NULL	P10415	Curation Efforts|Research and Development	30769242	0	NULL	P10415	9606	NULL	NULL	2	NULL	NULL	NULL
1546938	2	Literature-derived	Inhibition of BCl2 in human M14 cells assessed as disruption of BCl2 and BL-Bim complexes formation at 50 to 100 uM by biotin-labeled Bim peptide based biotin-streptavidin pull down assay	Title: Discovery and Characterization of 2,5-Substituted Benzoic Acid Dual Inhibitors of the Anti-apoptotic Mcl-1 and Bfl-1 Proteins._||_Abstract: Anti-apoptotic Bcl-2 family proteins are overexpressed in a wide spectrum of cancers and have become well validated therapeutic targets. Cancer cells display survival dependence on individual or subsets of anti-apoptotic proteins that could be effectiv…	Journal: J Med Chem_||_Year: 2020_||_Volume: 63_||_Issue: 5_||_First Page: 2489_||_Last Page: 2510_||_DOI: 10.1021/acs.jmedchem.9b01442_||_Target ChEMBL ID: CHEMBL4860_||_ChEMBL Target Name: Apoptosis regulator Bcl-2_||_ChEMBL Target Type: SINGLE PROTEIN - Target is a single protein chain_||_Relationship Type: D - Direct protein target assigned_||_Confidence: Direct single protein target assigned	43	ChEMBL	CHEMBL4344328	20210302	20220318	145994390|155542793	440162583|440190928	596	NULL	P10415	Curation Efforts|Research and Development	31971799	0	NULL	P10415	9606	3858	NULL	NULL	NULL	NULL	NULL
1546948	2	Literature-derived	Inhibition of Bcl2 (unknown origin) expressed in Eu-Myc cells assessed as induction of cell death at 25 to 100 uM incubated for 24 hrs by violet LIVE/DEAD fixable dead cell staining based flow cytometry	Title: Discovery and Characterization of 2,5-Substituted Benzoic Acid Dual Inhibitors of the Anti-apoptotic Mcl-1 and Bfl-1 Proteins._||_Abstract: Anti-apoptotic Bcl-2 family proteins are overexpressed in a wide spectrum of cancers and have become well validated therapeutic targets. Cancer cells display survival dependence on individual or subsets of anti-apoptotic proteins that could be effectiv…	Journal: J Med Chem_||_Year: 2020_||_Volume: 63_||_Issue: 5_||_First Page: 2489_||_Last Page: 2510_||_DOI: 10.1021/acs.jmedchem.9b01442_||_Target ChEMBL ID: CHEMBL4860_||_ChEMBL Target Name: Apoptosis regulator Bcl-2_||_ChEMBL Target Type: SINGLE PROTEIN - Target is a single protein chain_||_Relationship Type: D - Direct protein target assigned_||_Confidence: Direct single protein target assigned	43	ChEMBL	CHEMBL4344338	20210302	20220318	145994390|155530412	440140204|440190928	596	NULL	P10415	Curation Efforts|Research and Development	31971799	0	NULL	P10415	9606	NULL	NULL	NULL	NULL	NULL	NULL
1576842	2	Literature-derived	Displacement of N-terminal fluorescein labelled Puma-BH3 peptide from human N-terminal thrombin cleavage site-fused/His6-tagged Bcl-2 expressed in Escherichia coliBL21(DE3) pLysS cells at 0.2 mM by fluorescence polarization assay relative to control	Title: Structure-Guided Discovery of a Selective Mcl-1 Inhibitor with Cellular Activity._||_Abstract: Myeloid cell leukemia 1 (Mcl-1), an antiapoptotic member of the Bcl-2 family of proteins, whose upregulation when observed in human cancers is associated with high tumor grade, poor survival, and resistance to chemotherapy, has emerged as an attractive target for cancer therapy. Here, we report t…	Journal: J Med Chem_||_Year: 2019_||_Volume: 62_||_Issue: 15_||_First Page: 6913_||_Last Page: 6924_||_DOI: 10.1021/acs.jmedchem.9b00134_||_Target ChEMBL ID: CHEMBL4860_||_ChEMBL Target Name: Apoptosis regulator Bcl-2_||_ChEMBL Target Type: SINGLE PROTEIN - Target is a single protein chain_||_Relationship Type: D - Direct protein target assigned_||_Confidence: Direct single protein target assigned	43	ChEMBL	CHEMBL4375094	20210302	20210302	138756811|155512545	440112805|440154844	596	NULL	P10415	Curation Efforts|Research and Development	31339316	0	NULL	P10415	9606	NULL	NULL	NULL	NULL	NULL	NULL
1580119	2	Confirmatory	Inhibition of wild-type BCL-2 (unknown origin) expressed in Escherichia coli BL21 cells using biotinylated BIMBH3 or BAXBH3 peptide by surface plasmon resonance assay	Title: Hot-Spots of Mcl-1 Protein._||_Abstract: Protein-protein interactions (PPIs) control many important physiological processes within human cells. Apoptosis or programmed cell death is closely regulated by pro- and antiapoptotic signals. Dysregulation of this homeostasis is implicated in tumorigenesis and acquired resistance to treatments. The emerging importance of Mcl-1 protein in chemother…	Compounds with activity <= 10uM or explicitly reported as active by ChEMBL are flagged as active in this PubChem assay presentation._||_Journal: J Med Chem_||_Year: 2020_||_Volume: 63_||_Issue: 3_||_First Page: 928_||_Last Page: 943_||_DOI: 10.1021/acs.jmedchem.9b00983_||_Target ChEMBL ID: CHEMBL4860_||_ChEMBL Target Name: Apoptosis regulator Bcl-2_||_ChEMBL Target Type: SINGLE PROTEIN - Target i…	43	ChEMBL	CHEMBL4378476	20210302	20220830	NULL	NULL	596	NULL	P10415	Curation Efforts|Research and Development	31580668	0	NULL	P10415	9606	NULL	NULL	2	NULL	NULL	NULL
1580120	2	Confirmatory	Inhibition of His-tagged Bcl-2 (unknown origin) incubated for 30 mins by TR-FRET assay	Title: Hot-Spots of Mcl-1 Protein._||_Abstract: Protein-protein interactions (PPIs) control many important physiological processes within human cells. Apoptosis or programmed cell death is closely regulated by pro- and antiapoptotic signals. Dysregulation of this homeostasis is implicated in tumorigenesis and acquired resistance to treatments. The emerging importance of Mcl-1 protein in chemother…	Compounds with activity <= 10uM or explicitly reported as active by ChEMBL are flagged as active in this PubChem assay presentation._||_Journal: J Med Chem_||_Year: 2020_||_Volume: 63_||_Issue: 3_||_First Page: 928_||_Last Page: 943_||_DOI: 10.1021/acs.jmedchem.9b00983_||_Target ChEMBL ID: CHEMBL4860_||_ChEMBL Target Name: Apoptosis regulator Bcl-2_||_ChEMBL Target Type: SINGLE PROTEIN - Target i…	43	ChEMBL	CHEMBL4378477	20210302	20220830	NULL	NULL	596	NULL	P10415	Curation Efforts|Research and Development	31580668	0	NULL	P10415	9606	NULL	NULL	2	NULL	NULL	NULL
1674225	2	Confirmatory	Inhibition of BCL2 (unknown origin) by TR-FRET assay	Title: Fragment Linking Strategies for Structure-Based Drug Design._||_Abstract: Fragment-based drug discovery is a strategy widely used in both academia and pharmaceutical companies to generate small-molecule protein inhibitors and drug candidates. Among the approaches reported in the literature (growing, linking, and merging), the linking approach theoretically offers the opportunity to rapidly…	Compounds with activity <= 10uM or explicitly reported as active by ChEMBL are flagged as active in this PubChem assay presentation._||_Journal: J Med Chem_||_Year: 2020_||_Volume: 63_||_Issue: 20.0_||_First Page: 11420_||_Last Page: 11435_||_DOI: 10.1021/acs.jmedchem.0c00242_||_Target ChEMBL ID: CHEMBL4860_||_ChEMBL Target Name: Apoptosis regulator Bcl-2_||_ChEMBL Target Type: SINGLE PROTEIN - T…	43	ChEMBL	CHEMBL4668641	20220318	20220830	NULL	NULL	596	NULL	P10415	Curation Efforts|Research and Development	32539387	0	NULL	P10415	9606	NULL	NULL	2	NULL	NULL	NULL
1683278	2	Confirmatory	Inhibition of Bcl2 (unknown origin) using 5-FAM-Bid-BH3 as substrate incubated for 30 mins followed by substrate addition and measured after 20 mins by fluorescence polarization assay	Title: Synthesis and evaluation of a UMI-77-based fluorescent probe for selective detecting Mcl-1 protein and imaging in living cancer cells._||_Abstract: Development of efficient fluorescent probes for detecting the overexpressed Mcl-1 protein in living cells is imperative for the diagnosis and treatment of cancers. In this paper, a new UMI-77 based fluorescent probe (DNSH), was synthesized and …	Compounds with activity <= 10uM or explicitly reported as active by ChEMBL are flagged as active in this PubChem assay presentation._||_Journal: Bioorg Med Chem_||_Year: 2021_||_Volume: 29_||_First Page: 115850_||_Last Page: 115850_||_DOI: 10.1016/j.bmc.2020.115850_||_Target ChEMBL ID: CHEMBL4860_||_ChEMBL Target Name: Apoptosis regulator Bcl-2_||_ChEMBL Target Type: SINGLE PROTEIN - Target is a …	43	ChEMBL	CHEMBL4677929	20220318	20220830	992586|162668789	242144665|461551280	596	NULL	P10415	Curation Efforts|Research and Development	33229135	0	NULL	P10415	9606	NULL	NULL	1	NULL	NULL	NULL
1700819	2	Confirmatory	Binding affinity to human full-length N-terminal His6-tagged Bcl2 (2 to 206 residues) expressed in Escherichia coli S12 extract after 30 mins using FAM-labelled compound by fluorescence polarization assay	Title: Targeting the Allosteric Pathway That Interconnects the Core-Functional Scaffold and the Distal Phosphorylation Sites for Specific Dephosphorylation of Bcl-2._||_Abstract: Protein phosphorylation is the most significant post-translational modification for regulating cellular activities, but site-specific modulation of phosphorylation is still challenging. Using three-dimensional NMR spectr…	Compounds with activity <= 10uM or explicitly reported as active by ChEMBL are flagged as active in this PubChem assay presentation._||_Journal: J Med Chem_||_Year: 2020_||_Volume: 63_||_Issue: 22_||_First Page: 13733_||_Last Page: 13744_||_DOI: 10.1021/acs.jmedchem.0c01290_||_Target ChEMBL ID: CHEMBL4860_||_ChEMBL Target Name: Apoptosis regulator Bcl-2_||_ChEMBL Target Type: SINGLE PROTEIN - Tar…	43	ChEMBL	CHEMBL4705641	20220318	20220830	NULL	NULL	596	NULL	P10415	Curation Efforts|Research and Development	33197310	0	NULL	P10415	9606	NULL	NULL	2	NULL	NULL	NULL
1700820	2	Confirmatory	Binding affinity to human full-length N-terminal His6-tagged prephosphorylated Bcl2 (2 to 206 residues) expressed in Escherichia coli S12 extract after 30 mins using FAM-labelled compound by fluorescence polarization assay	Title: Targeting the Allosteric Pathway That Interconnects the Core-Functional Scaffold and the Distal Phosphorylation Sites for Specific Dephosphorylation of Bcl-2._||_Abstract: Protein phosphorylation is the most significant post-translational modification for regulating cellular activities, but site-specific modulation of phosphorylation is still challenging. Using three-dimensional NMR spectr…	Compounds with activity <= 10uM or explicitly reported as active by ChEMBL are flagged as active in this PubChem assay presentation._||_Journal: J Med Chem_||_Year: 2020_||_Volume: 63_||_Issue: 22_||_First Page: 13733_||_Last Page: 13744_||_DOI: 10.1021/acs.jmedchem.0c01290_||_Target ChEMBL ID: CHEMBL4860_||_ChEMBL Target Name: Apoptosis regulator Bcl-2_||_ChEMBL Target Type: SINGLE PROTEIN - Tar…	43	ChEMBL	CHEMBL4705642	20220318	20220830	NULL	NULL	596	NULL	P10415	Curation Efforts|Research and Development	33197310	0	NULL	P10415	9606	NULL	NULL	2	NULL	NULL	NULL
1700823	2	Confirmatory	Binding affinity to human full-length N-terminal His6-tagged Bcl2 (2 to 206 residues) expressed in Escherichia coli S12 extract by isothermal titration calorimetry	Title: Targeting the Allosteric Pathway That Interconnects the Core-Functional Scaffold and the Distal Phosphorylation Sites for Specific Dephosphorylation of Bcl-2._||_Abstract: Protein phosphorylation is the most significant post-translational modification for regulating cellular activities, but site-specific modulation of phosphorylation is still challenging. Using three-dimensional NMR spectr…	Compounds with activity <= 10uM or explicitly reported as active by ChEMBL are flagged as active in this PubChem assay presentation._||_Journal: J Med Chem_||_Year: 2020_||_Volume: 63_||_Issue: 22_||_First Page: 13733_||_Last Page: 13744_||_DOI: 10.1021/acs.jmedchem.0c01290_||_Target ChEMBL ID: CHEMBL4860_||_ChEMBL Target Name: Apoptosis regulator Bcl-2_||_ChEMBL Target Type: SINGLE PROTEIN - Tar…	43	ChEMBL	CHEMBL4705645	20220318	20220830	NULL	NULL	596	NULL	P10415	Curation Efforts|Research and Development	33197310	0	NULL	P10415	9606	NULL	NULL	2	NULL	NULL	NULL
1700824	2	Confirmatory	Binding affinity to human full-length N-terminal His6-tagged prephosphorylated Bcl2 (2 to 206 residues) expressed in Escherichia coli S12 extract by isothermal titration calorimetry	Title: Targeting the Allosteric Pathway That Interconnects the Core-Functional Scaffold and the Distal Phosphorylation Sites for Specific Dephosphorylation of Bcl-2._||_Abstract: Protein phosphorylation is the most significant post-translational modification for regulating cellular activities, but site-specific modulation of phosphorylation is still challenging. Using three-dimensional NMR spectr…	Compounds with activity <= 10uM or explicitly reported as active by ChEMBL are flagged as active in this PubChem assay presentation._||_Journal: J Med Chem_||_Year: 2020_||_Volume: 63_||_Issue: 22_||_First Page: 13733_||_Last Page: 13744_||_DOI: 10.1021/acs.jmedchem.0c01290_||_Target ChEMBL ID: CHEMBL4860_||_ChEMBL Target Name: Apoptosis regulator Bcl-2_||_ChEMBL Target Type: SINGLE PROTEIN - Tar…	43	ChEMBL	CHEMBL4705646	20220318	20220830	NULL	NULL	596	NULL	P10415	Curation Efforts|Research and Development	33197310	0	NULL	P10415	9606	NULL	NULL	2	NULL	NULL	NULL
1700845	2	Literature-derived	Induction of BCl-2 dephosphorylation in human HL-60 cells at 5 to 10 uM measured after 24 hrs by coimmunoprecipitation method	Title: Targeting the Allosteric Pathway That Interconnects the Core-Functional Scaffold and the Distal Phosphorylation Sites for Specific Dephosphorylation of Bcl-2._||_Abstract: Protein phosphorylation is the most significant post-translational modification for regulating cellular activities, but site-specific modulation of phosphorylation is still challenging. Using three-dimensional NMR spectr…	Journal: J Med Chem_||_Year: 2020_||_Volume: 63_||_Issue: 22_||_First Page: 13733_||_Last Page: 13744_||_DOI: 10.1021/acs.jmedchem.0c01290_||_Target ChEMBL ID: CHEMBL4860_||_ChEMBL Target Name: Apoptosis regulator Bcl-2_||_ChEMBL Target Type: SINGLE PROTEIN - Target is a single protein chain_||_Relationship Type: D - Direct protein target assigned_||_Confidence: Direct single protein target assig…	43	ChEMBL	CHEMBL4705667	20220318	20220318	162645340|162665663	461517838|461546790	596	NULL	P10415	Curation Efforts|Research and Development	33197310	0	NULL	P10415	9606	NULL	NULL	NULL	NULL	Uterine cervix	NULL
1700846	2	Literature-derived	Induction of BCl-2 dephosphorylation in human HL-60 cells assessed as increase in Bax expression at 5 to 10 uM measured after 24 hrs by coimmunoprecipitation method	Title: Targeting the Allosteric Pathway That Interconnects the Core-Functional Scaffold and the Distal Phosphorylation Sites for Specific Dephosphorylation of Bcl-2._||_Abstract: Protein phosphorylation is the most significant post-translational modification for regulating cellular activities, but site-specific modulation of phosphorylation is still challenging. Using three-dimensional NMR spectr…	Journal: J Med Chem_||_Year: 2020_||_Volume: 63_||_Issue: 22_||_First Page: 13733_||_Last Page: 13744_||_DOI: 10.1021/acs.jmedchem.0c01290_||_Target ChEMBL ID: CHEMBL4860_||_ChEMBL Target Name: Apoptosis regulator Bcl-2_||_ChEMBL Target Type: SINGLE PROTEIN - Target is a single protein chain_||_Relationship Type: D - Direct protein target assigned_||_Confidence: Direct single protein target assig…	43	ChEMBL	CHEMBL4705668	20220318	20220318	162645340|162665663	461517838|461546790	596	NULL	P10415	Curation Efforts|Research and Development	33197310	0	NULL	P10415	9606	NULL	NULL	NULL	NULL	Uterine cervix	NULL
1845360	2	Confirmatory	Inhibition of recombinant His10-tagged human Bcl-2 (2 to 211 residues) using biotinylated Bim BH3 peptide as substrate incubated for 60 mins by TR-FRET analysis	Title: Interdiction at a protein-protein interface: MCL-1 inhibitors for oncology._||_Abstract: A hallmark of cancer is the evasion of apoptosis. Myeloid cell leukemia-1 (MCL-1) is an anti-apoptotic member of the B-cell lymphoma-2 (BCL-2) family of proteins that regulates the mitochondrial apoptosis pathway. Overexpression of MCL-1 contributes to oncogenesis and confers resistance to cancer treat…	Compounds with activity <= 10uM or explicitly reported as active by ChEMBL are flagged as active in this PubChem assay presentation._||_Journal: Bioorg Med Chem Lett_||_Year: 2021_||_Volume: 32_||_First Page: 127717_||_Last Page: 127717_||_DOI: 10.1016/j.bmcl.2020.127717_||_Target ChEMBL ID: CHEMBL4860_||_ChEMBL Target Name: Apoptosis regulator Bcl-2_||_ChEMBL Target Type: SINGLE PROTEIN - Target…	43	ChEMBL	CHEMBL5096371	20230629	20230629	118910268|138669688	440121607|442046258	596	NULL	P10415	Curation Efforts|Research and Development	33253879	0	NULL	P10415	9606	NULL	NULL	1	NULL	NULL	NULL
1853860	2	Confirmatory	Binding affinity to recombinant Bcl-2 D103Y mutant (unknown origin) using peptide probe incubated for 2 hrs by fluorescence based assay	Title: Trends in targeting Bcl-2 anti-apoptotic proteins for cancer treatment._||_Abstract: Apoptosis is the major mode of programmed cell death, which conduces to maintain tissue homeostasis, clearance of abnormal cells and development of organisms. Over the past two decades, great progress and significant clinical benefits in cancer treatment have been made by targeting Bcl-2 anti-apoptotic pro…	Compounds with activity <= 10uM or explicitly reported as active by ChEMBL are flagged as active in this PubChem assay presentation._||_Journal: Eur J Med Chem_||_Year: 2022_||_Volume: 232_||_First Page: 114184_||_Last Page: 114184_||_DOI: 10.1016/j.ejmech.2022.114184_||_Target ChEMBL ID: CHEMBL4860_||_ChEMBL Target Name: Apoptosis regulator Bcl-2_||_ChEMBL Target Type: SINGLE PROTEIN - Target is…	43	ChEMBL	CHEMBL5108738	20230629	20230629	71654876|112500313	318460067|374350960	596	NULL	P10415	Curation Efforts|Research and Development	35182816	0	NULL	P10415	9606	NULL	NULL	2	NULL	NULL	NULL
41227	1	Confirmatory	In vitro inhibitory activity against Bak-Bh3 peptide binding to the Bcl-2	Title: Discovery of small-molecule inhibitors of Bcl-2 through structure-based computer screening._||_Abstract: Bcl-2 belongs to a growing family of proteins which regulates programmed cell death (apoptosis). Overexpression of Bcl-2 has been observed in 70% of breast cancer, 30-60% of prostate cancer, 80% of B-cell lymphomas, 90% of colorectal adenocarcinomas, and many other forms of cancer. Ther…	Compounds with activity <= 10uM or explicitly reported as active by ChEMBL are flagged as active in this PubChem assay presentation._||_Journal: J. Med. Chem._||_Year: 2001_||_Volume: 44_||_Issue: 25_||_First Page: 4313_||_Last Page: 4324_||_DOI: 10.1021/jm010016f_||_Target ChEMBL ID: CHEMBL4860_||_ChEMBL Target Name: Apoptosis regulator Bcl-2_||_ChEMBL Target Type: SINGLE PROTEIN - Target is a s…	43	ChEMBL	CHEMBL651291	20100524	20220830	NULL	NULL	596	In vitro	P10415	Curation Efforts|Research and Development	11728179	0	NULL	P10415	9606	NULL	NULL	1	NULL	NULL	NULL
41231	1	Confirmatory	Inhibitory activity against Bcl-2 using bromide assay	Title: Discovery of small-molecule inhibitors of Bcl-2 through structure-based computer screening._||_Abstract: Bcl-2 belongs to a growing family of proteins which regulates programmed cell death (apoptosis). Overexpression of Bcl-2 has been observed in 70% of breast cancer, 30-60% of prostate cancer, 80% of B-cell lymphomas, 90% of colorectal adenocarcinomas, and many other forms of cancer. Ther…	Compounds with activity <= 10uM or explicitly reported as active by ChEMBL are flagged as active in this PubChem assay presentation._||_Journal: J. Med. Chem._||_Year: 2001_||_Volume: 44_||_Issue: 25_||_First Page: 4313_||_Last Page: 4324_||_DOI: 10.1021/jm010016f_||_Target ChEMBL ID: CHEMBL4860_||_ChEMBL Target Name: Apoptosis regulator Bcl-2_||_ChEMBL Target Type: SINGLE PROTEIN - Target is a s…	43	ChEMBL	CHEMBL649021	20100524	20220830	NULL	NULL	596	NULL	P10415	Curation Efforts|Research and Development	11728179	0	NULL	P10415	9606	NULL	NULL	1	NULL	NULL	NULL
41232	1	Confirmatory	Inhibitory activity against Bcl-2	Title: Discovery of small-molecule inhibitors of Bcl-2 through structure-based computer screening._||_Abstract: Bcl-2 belongs to a growing family of proteins which regulates programmed cell death (apoptosis). Overexpression of Bcl-2 has been observed in 70% of breast cancer, 30-60% of prostate cancer, 80% of B-cell lymphomas, 90% of colorectal adenocarcinomas, and many other forms of cancer. Ther…	Compounds with activity <= 10uM or explicitly reported as active by ChEMBL are flagged as active in this PubChem assay presentation._||_Journal: J. Med. Chem._||_Year: 2001_||_Volume: 44_||_Issue: 25_||_First Page: 4313_||_Last Page: 4324_||_DOI: 10.1021/jm010016f_||_Target ChEMBL ID: CHEMBL4860_||_ChEMBL Target Name: Apoptosis regulator Bcl-2_||_ChEMBL Target Type: SINGLE PROTEIN - Target is a s…	43	ChEMBL	CHEMBL649022	20100524	20220830	NULL	NULL	596	NULL	P10415	Curation Efforts|Research and Development	11728179	0	NULL	P10415	9606	NULL	NULL	1	NULL	NULL	NULL
41593	1	Confirmatory	Inhibitory activity against Bcl-2 functioning	Title: Inhibition of protein-protein association by small molecules: approaches and progress.	Journal: J. Med. Chem._||_Year: 2002_||_Volume: 45_||_Issue: 8_||_First Page: 1543_||_Last Page: 1558_||_DOI: 10.1021/jm010468s_||_Target ChEMBL ID: CHEMBL4860_||_ChEMBL Target Name: Apoptosis regulator Bcl-2_||_ChEMBL Target Type: SINGLE PROTEIN - Target is a single protein chain_||_Relationship Type: D - Direct protein target assigned_||_Confidence: Direct single protein target assigned	43	ChEMBL	CHEMBL649854	20100524	20181017	44286285	174500673	596	NULL	P10415	Curation Efforts|Research and Development	11931608	0	NULL	P10415	9606	NULL	NULL	NULL	NULL	NULL	NULL
260135	1	Confirmatory	Inhibitory activity against Bcl-XL in presence of HSA3 from 1% human serum	Title: Discovery and structure-activity relationship of antagonists of B-cell lymphoma 2 family proteins with chemopotentiation activity in vitro and in vivo._||_Abstract: Development of a rationally designed potentiator of cancer chemotherapy, via inhibition of Bcl-X(L) function, is described. Lead compounds generated by NMR screening and directed parallel synthesis displayed sub-microM binding …	Compounds with activity <= 10uM or explicitly reported as active by ChEMBL are flagged as active in this PubChem assay presentation._||_Journal: J. Med. Chem._||_Year: 2006_||_Volume: 49_||_Issue: 3_||_First Page: 1165_||_Last Page: 1181_||_DOI: 10.1021/jm050754u_||_Target ChEMBL ID: CHEMBL4860_||_ChEMBL Target Name: Apoptosis regulator Bcl-2_||_ChEMBL Target Type: SINGLE PROTEIN - Target is a si…	43	ChEMBL	CHEMBL858941	20100524	20220830	NULL	NULL	596	NULL	P10415	Curation Efforts|Research and Development	16451081	0	NULL	P10415	9606	NULL	NULL	1	NULL	NULL	NULL
265958	1	Confirmatory	Displacement of Flu-Bid from human recombinant Bcl2 receptor	Title: Structure-based design of spiro-oxindoles as potent, specific small-molecule inhibitors of the MDM2-p53 interaction._||_Abstract: Potent, specific, non-peptide small-molecule inhibitors of the MDM2-p53 interaction were successfully designed. The most potent inhibitor (MI-63) has a K(i) value of 3 nM binding to MDM2 and greater than 10,000-fold selectivity over Bcl-2/Bcl-xL proteins. MI-63 …	Journal: J. Med. Chem._||_Year: 2006_||_Volume: 49_||_Issue: 12_||_First Page: 3432_||_Last Page: 3435_||_DOI: 10.1021/jm051122a_||_Target ChEMBL ID: CHEMBL4860_||_ChEMBL Target Name: Apoptosis regulator Bcl-2_||_ChEMBL Target Type: SINGLE PROTEIN - Target is a single protein chain_||_Relationship Type: D - Direct protein target assigned_||_Confidence: Direct single protein target assigned	43	ChEMBL	CHEMBL866343	20100524	20181020	11512578	103489256	596	NULL	P10415	Curation Efforts|Research and Development	16759082	0	NULL	P10415	9606	NULL	NULL	NULL	NULL	NULL	NULL
277495	1	Literature-derived	Inhibition of tumor growth in SUDHL4 xenografted SCID mouse at 50 mg/kg, ip twice daily relative to control	Title: Studies leading to potent, dual inhibitors of Bcl-2 and Bcl-xL._||_Abstract: Overexpression of the antiapototic proteins Bcl-2 and Bcl-xL provides a common mechanism through which cancer cells gain a survival advantage and become resistant to conventional chemotherapy. Inhibition of these prosurvival proteins is an attractive strategy for cancer therapy. We recently described the discovery…	Journal: J Med Chem_||_Year: 2007_||_Volume: 50_||_Issue: 4_||_First Page: 641_||_Last Page: 662_||_DOI: 10.1021/jm061152t_||_Target ChEMBL ID: CHEMBL4860_||_ChEMBL Target Name: Apoptosis regulator Bcl-2_||_ChEMBL Target Type: SINGLE PROTEIN - Target is a single protein chain_||_Relationship Type: D - Direct protein target assigned_||_Confidence: Direct single protein target assigned	43	ChEMBL	CHEMBL909611	20100525	20230629	11228183	103505845	596	NULL	P10415	Curation Efforts|Research and Development	17256834	0	NULL	P10415	9606	511	NULL	NULL	NULL	NULL	NULL
277501	1	Literature-derived	Inhibition of tumor growth in SUDHL4 xenografted SCID mouse at 50 mg/kg, ip in combination with etoposide at 20 mg/kg, ip	Title: Studies leading to potent, dual inhibitors of Bcl-2 and Bcl-xL._||_Abstract: Overexpression of the antiapototic proteins Bcl-2 and Bcl-xL provides a common mechanism through which cancer cells gain a survival advantage and become resistant to conventional chemotherapy. Inhibition of these prosurvival proteins is an attractive strategy for cancer therapy. We recently described the discovery…	Journal: J Med Chem_||_Year: 2007_||_Volume: 50_||_Issue: 4_||_First Page: 641_||_Last Page: 662_||_DOI: 10.1021/jm061152t_||_Target ChEMBL ID: CHEMBL4860_||_ChEMBL Target Name: Apoptosis regulator Bcl-2_||_ChEMBL Target Type: SINGLE PROTEIN - Target is a single protein chain_||_Relationship Type: D - Direct protein target assigned_||_Confidence: Direct single protein target assigned	43	ChEMBL	CHEMBL909617	20100525	20230629	11228183	103505845	596	NULL	P10415	Curation Efforts|Research and Development	17256834	0	NULL	P10415	9606	511	NULL	NULL	NULL	NULL	NULL
410738	1	Literature-derived	Inhibition of GST fused Bcl-2 binding to biotinylated 16 mer Bak-BH3 peptide at 30 uM by HTRF-LANCE assay	Title: Tetrahydroisoquinoline amide substituted phenyl pyrazoles as selective Bcl-2 inhibitors._||_Abstract: Anti-apoptotic Bcl-2 protects cells from apoptosis by binding to pro-apoptotic members of the Bcl-2 family thereby playing a role in tumour survival in response to chemo- or radiation therapy. We describe a series of phenyl pyrazoles that have high affinity for Bcl-2 and rationalise the ob…	Journal: Bioorg. Med. Chem. Lett._||_Year: 2009_||_Volume: 19_||_Issue: 1_||_First Page: 230_||_Last Page: 233_||_DOI: 10.1016/j.bmcl.2008.10.113_||_Target ChEMBL ID: CHEMBL4860_||_ChEMBL Target Name: Apoptosis regulator Bcl-2_||_ChEMBL Target Type: SINGLE PROTEIN - Target is a single protein chain_||_Relationship Type: H - Homologous protein target assigned_||_Confidence: Homologous single prote…	43	ChEMBL	CHEMBL1019896	20100526	20181026	44570083	103607927	596	NULL	P10415	Curation Efforts|Research and Development	19027294	0	NULL	P10415	9606	NULL	NULL	NULL	NULL	NULL	NULL
410741	1	Literature-derived	Inhibition of GST fused Bcl-2 binding to biotinylated 26 mer Bak-BH3 peptide at 10 uM by HTRF-LANCE assay	Title: Tetrahydroisoquinoline amide substituted phenyl pyrazoles as selective Bcl-2 inhibitors._||_Abstract: Anti-apoptotic Bcl-2 protects cells from apoptosis by binding to pro-apoptotic members of the Bcl-2 family thereby playing a role in tumour survival in response to chemo- or radiation therapy. We describe a series of phenyl pyrazoles that have high affinity for Bcl-2 and rationalise the ob…	Journal: Bioorg. Med. Chem. Lett._||_Year: 2009_||_Volume: 19_||_Issue: 1_||_First Page: 230_||_Last Page: 233_||_DOI: 10.1016/j.bmcl.2008.10.113_||_Target ChEMBL ID: CHEMBL4860_||_ChEMBL Target Name: Apoptosis regulator Bcl-2_||_ChEMBL Target Type: SINGLE PROTEIN - Target is a single protein chain_||_Relationship Type: H - Homologous protein target assigned_||_Confidence: Homologous single prote…	43	ChEMBL	CHEMBL1020763	20100526	20181026	44570048	103607870	596	NULL	P10415	Curation Efforts|Research and Development	19027294	0	NULL	P10415	9606	NULL	NULL	NULL	NULL	NULL	NULL
481127	1	Confirmatory	Displacement of FITC-conjugated BH3-Bim peptide from human recombinant Bcl-2 expressed in Escherichia coli BL21 (DE3) by fluorescence polarization assay	Title: Vaccinia virus virulence factor N1L is a novel promising target for antiviral therapeutic intervention._||_Abstract: The 14 kDa homodimeric N1L protein is a potent vaccinia and variola (smallpox) virulence factor. It is not essential for viral replication, but it causes a strong attenuation of viral production in culture when deleted. The N1L protein is predicted to contain the BH3-like bi…	Compounds with activity <= 10uM or explicitly reported as active by ChEMBL are flagged as active in this PubChem assay presentation._||_Journal: J. Med. Chem._||_Year: 2010_||_Volume: 53_||_Issue: 10_||_First Page: 3899_||_Last Page: 3906_||_DOI: 10.1021/jm901446n_||_Target ChEMBL ID: CHEMBL4860_||_ChEMBL Target Name: Apoptosis regulator Bcl-2_||_ChEMBL Target Type: SINGLE PROTEIN - Target is a s…	43	ChEMBL	CHEMBL1107438	20100927	20220830	NULL	NULL	596	NULL	P10415	Curation Efforts|Research and Development	20441222	0	NULL	P10415	9606	NULL	NULL	1	NULL	NULL	NULL
515602	1	Confirmatory	Inhibition of GST-tagged Bcl-2/FITC-conjugated Bax interaction by fluorescence polarisation assay	Title: Synthesis and biological activities of new di- and trimeric quinoline derivatives._||_Abstract: The synthesis of non-peptidic helix mimetics based on a trimeric quinoline scaffold is described. The ability of these new compounds, as well as their synthetic dimeric intermediates, to bind to various members of the Bcl-2 protein anti-apoptotic group is also evaluated. The most interesting der…	Journal: Bioorg. Med. Chem._||_Year: 2010_||_Volume: 18_||_Issue: 19_||_First Page: 7132_||_Last Page: 7143_||_DOI: 10.1016/j.bmc.2010.07.029_||_Target ChEMBL ID: CHEMBL3885513_||_ChEMBL Target Name: Apoptosis regulator BAX/Bcl-2_||_ChEMBL Target Type: PROTEIN-PROTEIN INTERACTION - Target is the disruption of a protein-protein interaction_||_Relationship Type: H - Homologous protein target assign…	43	ChEMBL	CHEMBL1251004	20110917	20220830	52949677	123100610	581|596	NULL	P10415|Q07812	Curation Efforts|Research and Development	20800501	0	NULL	P10415|Q07812	9606	NULL	NULL	NULL	NULL	NULL	NULL
577075	1	Confirmatory	Binding affinity to Bcl-2	Title: 3-Thiomorpholin-8-oxo-8H-acenaphtho[1,2-b]pyrrole-9-carbonitrile (S1) based molecules as potent, dual inhibitors of B-cell lymphoma 2 (Bcl-2) and myeloid cell leukemia sequence 1 (Mcl-1): structure-based design and structure-activity relationship studies._||_Abstract: We recently described the discovery of a dual inhibitor of Bcl-2 and Mcl-1, 3-thiomorpholin-8-oxo-8H-acenaphtho[1,2-b]pyrro…	Compounds with activity <= 10uM or explicitly reported as active by ChEMBL are flagged as active in this PubChem assay presentation._||_Journal: J. Med. Chem._||_Year: 2011_||_Volume: 54_||_Issue: 4_||_First Page: 1101_||_Last Page: 1105_||_DOI: 10.1021/jm101181u_||_Target ChEMBL ID: CHEMBL4860_||_ChEMBL Target Name: Apoptosis regulator Bcl-2_||_ChEMBL Target Type: SINGLE PROTEIN - Target is a si…	43	ChEMBL	CHEMBL1677798	20110918	20220830	NULL	NULL	596	NULL	P10415	Curation Efforts|Research and Development	21235240	0	NULL	P10415	9606	NULL	NULL	1	NULL	NULL	NULL
654461	1	Confirmatory	Binding affinity to Bcl-2	Title: Structure-activity relationship of selected polyphenol derivatives as inhibitors of Bax/Bcl-xL interaction._||_Abstract: This paper describes the synthesis of nine selected diaryl/heteroaryl-containing phenol and polyphenol derivatives which have been evaluated against Bax/Bcl-xL interaction in comparison with ABT-737. Using a BRET assay, six of these derivatives exhibit activity comparabl…	Compounds with activity <= 10uM or explicitly reported as active by ChEMBL are flagged as active in this PubChem assay presentation._||_Journal: Eur. J. Med. Chem._||_Year: 2012_||_Volume: 51_||_First Page: 286_||_Last Page: 293_||_DOI: 10.1016/j.ejmech.2012.02.036_||_Target ChEMBL ID: CHEMBL4860_||_ChEMBL Target Name: Apoptosis regulator Bcl-2_||_ChEMBL Target Type: SINGLE PROTEIN - Target is a …	43	ChEMBL	CHEMBL2013887	20130516	20220830	NULL	NULL	596	NULL	P10415	Curation Efforts|Research and Development	22425031	0	NULL	P10415	9606	NULL	NULL	1	NULL	NULL	NULL
665558	1	Literature-derived	Induction of Bcl-2 phosphorylation at Ser70 in human Hep3B cells at 160 uM after 18 hrs by Western blotting analysis	Title: Protuboxepin A, a marine fungal metabolite, inducing metaphase arrest and chromosomal misalignment in tumor cells._||_Abstract: Previously we reported the identification of a new oxepin-containing diketopiperazine-type marine fungal metabolite, named protuboxepin A which showed antiproliferative activity in several cancer cell lines. In this study we elucidated the mechanism by which protu…	Journal: Bioorg. Med. Chem._||_Year: 2012_||_Volume: 20_||_Issue: 12_||_First Page: 3799_||_Last Page: 3806_||_DOI: 10.1016/j.bmc.2012.04.039_||_Target ChEMBL ID: CHEMBL4860_||_ChEMBL Target Name: Apoptosis regulator Bcl-2_||_ChEMBL Target Type: SINGLE PROTEIN - Target is a single protein chain_||_Relationship Type: D - Direct protein target assigned_||_Confidence: Direct single protein target as…	43	ChEMBL	CHEMBL2039881	20130516	20200627	53355697	134436623	596	NULL	P10415	Curation Efforts|Research and Development	22595423	0	NULL	P10415	9606	304	NULL	1	NULL	NULL	NULL
671073	1	Confirmatory	Inhibition of Bcl2	Title: Structure-based design of rhodanine-based acylsulfonamide derivatives as antagonists of the anti-apoptotic Bcl-2 protein._||_Abstract: A series of novel rhodanine-based acylsulfonamide derivatives were designed, synthesized, and evaluated as small-molecule inhibitors of anti-apoptotic Bcl-2 protein. These compounds exhibit potent antiproliferative activity in three human tumor cell lines (…	Compounds with activity <= 10uM or explicitly reported as active by ChEMBL are flagged as active in this PubChem assay presentation._||_Journal: Bioorg. Med. Chem._||_Year: 2012_||_Volume: 20_||_Issue: 14_||_First Page: 4194_||_Last Page: 4200_||_DOI: 10.1016/j.bmc.2012.05.079_||_Target ChEMBL ID: CHEMBL4860_||_ChEMBL Target Name: Apoptosis regulator Bcl-2_||_ChEMBL Target Type: SINGLE PROTEIN - …	43	ChEMBL	CHEMBL2050128	20130516	20220830	NULL	NULL	596	NULL	P10415	Curation Efforts|Research and Development	22739087	0	NULL	P10415	9606	NULL	NULL	1	NULL	NULL	NULL
694159	1	Literature-derived	Antagonist activity at recombinant Bcl2 assessed as restoration of BIM BH3-induced cytochrome c release in mitochondria isolated from MDA-MB-231 cells at 1 and 10 uM after 1 hr by Western blot analysis	Title: Structure-based design of potent Bcl-2/Bcl-xL inhibitors with strong in vivo antitumor activity._||_Abstract: Bcl-2 and Bcl-xL are key apoptosis regulators and attractive cancer therapeutic targets. We have designed and optimized a class of small-molecule inhibitors of Bcl-2 and Bcl-xL containing a 4,5-diphenyl-1H-pyrrole-3-carboxylic acid core structure. A 1.4 Å resolution crystal structu…	Journal: J. Med. Chem._||_Year: 2012_||_Volume: 55_||_Issue: 13_||_First Page: 6149_||_Last Page: 6161_||_DOI: 10.1021/jm300608w_||_Target ChEMBL ID: CHEMBL4860_||_ChEMBL Target Name: Apoptosis regulator Bcl-2_||_ChEMBL Target Type: SINGLE PROTEIN - Target is a single protein chain_||_Relationship Type: D - Direct protein target assigned_||_Confidence: Direct single protein target assigned	43	ChEMBL	CHEMBL2162640	20130629	20200625	71455016	163323900	596	NULL	P10415	Curation Efforts|Research and Development	22747598	0	NULL	P10415	9606	53	NULL	NULL	NULL	NULL	NULL
694160	1	Literature-derived	Antagonist activity at recombinant Bcl2 assessed as restoration of BIM BH3-induced Smac protein release in mitochondria isolated from MDA-MB-231 cells at 1 and 10 uM after 1 hr by Western blot analysis	Title: Structure-based design of potent Bcl-2/Bcl-xL inhibitors with strong in vivo antitumor activity._||_Abstract: Bcl-2 and Bcl-xL are key apoptosis regulators and attractive cancer therapeutic targets. We have designed and optimized a class of small-molecule inhibitors of Bcl-2 and Bcl-xL containing a 4,5-diphenyl-1H-pyrrole-3-carboxylic acid core structure. A 1.4 Å resolution crystal structu…	Journal: J. Med. Chem._||_Year: 2012_||_Volume: 55_||_Issue: 13_||_First Page: 6149_||_Last Page: 6161_||_DOI: 10.1021/jm300608w_||_Target ChEMBL ID: CHEMBL4860_||_ChEMBL Target Name: Apoptosis regulator Bcl-2_||_ChEMBL Target Type: SINGLE PROTEIN - Target is a single protein chain_||_Relationship Type: D - Direct protein target assigned_||_Confidence: Direct single protein target assigned	43	ChEMBL	CHEMBL2162641	20130629	20200625	71455016	163323900	596	NULL	P10415	Curation Efforts|Research and Development	22747598	0	NULL	P10415	9606	53	NULL	NULL	NULL	NULL	NULL
701527	1	Confirmatory	Binding affinity to Bcl2	Title: Synthesis and biological activities of polyquinoline derivatives: new Bcl-2 family protein modulators._||_Abstract: The synthesis of quinoline derivatives, designed to interact with Bcl-x(L), and to inhibit its interaction with pro-apoptotic partners, is described and their biological effects investigated. We showed that 5 out of 28 synthetized compounds restored cell death of 3T3 cells ov…	Compounds with activity <= 10uM or explicitly reported as active by ChEMBL are flagged as active in this PubChem assay presentation._||_Journal: Eur. J. Med. Chem._||_Year: 2012_||_Volume: 57_||_First Page: 112_||_Last Page: 125_||_DOI: 10.1016/j.ejmech.2012.09.012_||_Target ChEMBL ID: CHEMBL4860_||_ChEMBL Target Name: Apoptosis regulator Bcl-2_||_ChEMBL Target Type: SINGLE PROTEIN - Target is a …	43	ChEMBL	CHEMBL2173048	20130629	20220830	NULL	NULL	596	NULL	P10415	Curation Efforts|Research and Development	23047228	0	NULL	P10415	9606	NULL	NULL	1	NULL	NULL	NULL
710843	1	Confirmatory	Binding affinity to Bcl-2	Title: An anthraquinone scaffold for putative, two-face Bim BH3 α-helix mimic._||_Abstract: Bim BH3 peptide features an α-helix with hotspot residues on multiple faces. Compound 5 (6-bromo-2,3-dihydroxyanthracene-9,10-dione), which adopts a rigid-plan amphipathic conformation, was designed and evaluated as a scaffold to mimic two faces of Bim α-helix. It reproduced the functionalities of both D67…	Compounds with activity <= 10uM or explicitly reported as active by ChEMBL are flagged as active in this PubChem assay presentation._||_Journal: J. Med. Chem._||_Year: 2012_||_Volume: 55_||_Issue: 23_||_First Page: 10735_||_Last Page: 10741_||_DOI: 10.1021/jm301504b_||_Target ChEMBL ID: CHEMBL4860_||_ChEMBL Target Name: Apoptosis regulator Bcl-2_||_ChEMBL Target Type: SINGLE PROTEIN - Target is a…	43	ChEMBL	CHEMBL2188671	20130629	20220830	NULL	NULL	596	NULL	P10415	Curation Efforts|Research and Development	23167494	0	NULL	P10415	9606	NULL	NULL	1	NULL	NULL	NULL
710856	1	Literature-derived	Binding affinity to Bcl-2 in ABT737-resistant human Nalm-6 cells assessed as disruption of Bcl-2/Bax at 5 uM after 12 to 24 hrs by coimmunoprecipitation assay	Title: An anthraquinone scaffold for putative, two-face Bim BH3 α-helix mimic._||_Abstract: Bim BH3 peptide features an α-helix with hotspot residues on multiple faces. Compound 5 (6-bromo-2,3-dihydroxyanthracene-9,10-dione), which adopts a rigid-plan amphipathic conformation, was designed and evaluated as a scaffold to mimic two faces of Bim α-helix. It reproduced the functionalities of both D67…	Journal: J. Med. Chem._||_Year: 2012_||_Volume: 55_||_Issue: 23_||_First Page: 10735_||_Last Page: 10741_||_DOI: 10.1021/jm301504b_||_Target ChEMBL ID: CHEMBL4860_||_ChEMBL Target Name: Apoptosis regulator Bcl-2_||_ChEMBL Target Type: SINGLE PROTEIN - Target is a single protein chain_||_Relationship Type: D - Direct protein target assigned_||_Confidence: Direct single protein target assigned	43	ChEMBL	CHEMBL2188684	20130629	20200625	71459210	163332048	596	NULL	P10415	Curation Efforts|Research and Development	23167494	0	NULL	P10415	9606	81	NULL	1	NULL	NULL	NULL
721798	1	Confirmatory	Binding affinity to Bcl2 (unknown origin) expressed in Escherichia coli BL21 by ITC assay	Title: Fragment-based design, synthesis, and biological evaluation of N-substituted-5-(4-isopropylthiophenol)-2-hydroxynicotinamide derivatives as novel Mcl-1 inhibitors._||_Abstract: We have previously reported a nanomolar inhibitor of antiapoptotic Mcl-1 protein, 3-thiomorpholin-8-oxo-8H-acenaphtho [1,2-b] pyrrole-9-carbonitrile (S1). S1 plays its function by binding to the BH3 groove of Mcl-1.…	Compounds with activity <= 10uM or explicitly reported as active by ChEMBL are flagged as active in this PubChem assay presentation._||_Journal: Eur. J. Med. Chem._||_Year: 2013_||_Volume: 60_||_First Page: 410_||_Last Page: 420_||_DOI: 10.1016/j.ejmech.2012.12.016_||_Target ChEMBL ID: CHEMBL4860_||_ChEMBL Target Name: Apoptosis regulator Bcl-2_||_ChEMBL Target Type: SINGLE PROTEIN - Target is a …	43	ChEMBL	CHEMBL2320592	20131107	20220830	NULL	NULL	596	NULL	P10415	Curation Efforts|Research and Development	23314054	0	NULL	P10415	9606	NULL	NULL	1	NULL	NULL	NULL
734892	1	Literature-derived	Binding affinity to recombinant human Bcl-2	Title: Novel soluble myeloid cell leukemia sequence 1 (Mcl-1) inhibitor (E,E)-2-(benzylaminocarbonyl)-3-styrylacrylonitrile (4g) developed using a fragment-based approach._||_Abstract: Based on a known nanomolar Bcl-2 homology domain 3 (BH3) mimetic 3-thiomorpholin-8-oxo-8H-acenaphtho[1,2-b] pyrrole-9-carbonitrile (S1, MW: 331), we applied a fragment-based approach to obtain BH3 mimetics with imp…	Journal: Eur. J. Med. Chem._||_Year: 2013_||_Volume: 59_||_First Page: 141_||_Last Page: 149_||_DOI: 10.1016/j.ejmech.2012.10.050_||_Target ChEMBL ID: CHEMBL4860_||_ChEMBL Target Name: Apoptosis regulator Bcl-2_||_ChEMBL Target Type: SINGLE PROTEIN - Target is a single protein chain_||_Relationship Type: D - Direct protein target assigned_||_Confidence: Direct single protein target assigned	43	ChEMBL	CHEMBL2345536	20131107	20180926	5835419	164140563	596	NULL	P10415	Curation Efforts|Research and Development	23220642	0	NULL	P10415	9606	NULL	NULL	NULL	NULL	NULL	NULL
743722	1	Confirmatory	Inhibition of Bcl-2 (unknown origin) after 15 hrs by FRET method	Title: Synthesis and evaluation of 3-(benzylthio)-5-(1H-indol-3-yl)-1,2,4-triazol-4-amines as Bcl-2 inhibitory anticancer agents._||_Abstract: A series of substituted 3-(benzylthio)-5-(1H-indol-3-yl)-4H-1,2,4-triazol-4-amines has been synthesised and tested in vitro as potential pro-apoptotic Bcl-2-inhibitory anticancer agents. Synthesis of the target compounds was readily accomplished in good yi…	Compounds with activity <= 10uM or explicitly reported as active by ChEMBL are flagged as active in this PubChem assay presentation._||_Journal: Bioorg. Med. Chem. Lett._||_Year: 2013_||_Volume: 23_||_Issue: 8_||_First Page: 2391_||_Last Page: 2394_||_DOI: 10.1016/j.bmcl.2013.02.029_||_Target ChEMBL ID: CHEMBL4860_||_ChEMBL Target Name: Apoptosis regulator Bcl-2_||_ChEMBL Target Type: SINGLE PROT…	43	ChEMBL	CHEMBL2379960	20140503	20220830	NULL	NULL	596	NULL	P10415	Curation Efforts|Research and Development	23474389	0	NULL	P10415	9606	NULL	NULL	1	NULL	NULL	NULL
743723	1	Confirmatory	Competitive binding affinity to his-tagged Bcl-2 (unknown origin) after 1 hr by ELISA in presence of Bim peptide	Title: Synthesis and evaluation of 3-(benzylthio)-5-(1H-indol-3-yl)-1,2,4-triazol-4-amines as Bcl-2 inhibitory anticancer agents._||_Abstract: A series of substituted 3-(benzylthio)-5-(1H-indol-3-yl)-4H-1,2,4-triazol-4-amines has been synthesised and tested in vitro as potential pro-apoptotic Bcl-2-inhibitory anticancer agents. Synthesis of the target compounds was readily accomplished in good yi…	Compounds with activity <= 10uM or explicitly reported as active by ChEMBL are flagged as active in this PubChem assay presentation._||_Journal: Bioorg. Med. Chem. Lett._||_Year: 2013_||_Volume: 23_||_Issue: 8_||_First Page: 2391_||_Last Page: 2394_||_DOI: 10.1016/j.bmcl.2013.02.029_||_Target ChEMBL ID: CHEMBL4860_||_ChEMBL Target Name: Apoptosis regulator Bcl-2_||_ChEMBL Target Type: SINGLE PROT…	43	ChEMBL	CHEMBL2379961	20140503	20220830	NULL	NULL	596	NULL	P10415	Curation Efforts|Research and Development	23474389	0	NULL	P10415	9606	NULL	NULL	1	NULL	NULL	NULL
1140898	1	Literature-derived	Inhibition of BCL2 (unknown origin) overexpressed in E-mu-myc transgenic mouse lymphoma cells assessed as induction of cell death at 0.1 to 10 uM after 15 to 18 hrs by flow cytometric analysis	Title: 3-Substituted-N-(4-hydroxynaphthalen-1-yl)arylsulfonamides as a novel class of selective Mcl-1 inhibitors: structure-based design, synthesis, SAR, and biological evaluation._||_Abstract: Mcl-1, an antiapoptotic member of the Bcl-2 family of proteins, is a validated and attractive target for cancer therapy. Overexpression of Mcl-1 in many cancers results in disease progression and resistanc…	Journal: J. Med. Chem._||_Year: 2014_||_Volume: 57_||_Issue: 10_||_First Page: 4111_||_Last Page: 4133_||_DOI: 10.1021/jm500010b_||_Target ChEMBL ID: CHEMBL4860_||_ChEMBL Target Name: Apoptosis regulator Bcl-2_||_ChEMBL Target Type: SINGLE PROTEIN - Target is a single protein chain_||_Relationship Type: D - Direct protein target assigned_||_Confidence: Direct single protein target assigned	43	ChEMBL	CHEMBL3267204	20150404	20220318	24978538	103640740	596	NULL	P10415	Curation Efforts|Research and Development	24749893	0	NULL	P10415	9606	NULL	NULL	1	NULL	NULL	NULL
1176588	1	Literature-derived	Binding affinity to Bcl-2 (unknown origin) by fluorescent polarization assay	Title: Single Diastereomer of a Macrolactam Core Binds Specifically to Myeloid Cell Leukemia 1 (MCL1)._||_Abstract: A direct binding screen of 100 000 sp(3)-rich molecules identified a single diastereomer of a macrolactam core that binds specifically to myeloid cell leukemia 1 (MCL1). A comprehensive toolbox of biophysical methods was applied to validate the original hit and subsequent analogues …	Journal: ACS Med. Chem. Lett._||_Year: 2014_||_Volume: 5_||_Issue: 12_||_First Page: 1308_||_Last Page: 1312_||_DOI: 10.1021/ml500388q_||_Target ChEMBL ID: CHEMBL4860_||_ChEMBL Target Name: Apoptosis regulator Bcl-2_||_ChEMBL Target Type: SINGLE PROTEIN - Target is a single protein chain_||_Relationship Type: D - Direct protein target assigned_||_Confidence: Direct single protein target assigned	43	ChEMBL	CHEMBL3378546	20160521	20200625	86278051	312372662	596	NULL	P10415	Curation Efforts|Research and Development	25516789	0	NULL	P10415	9606	NULL	NULL	NULL	NULL	NULL	NULL
1178314	1	Confirmatory	Binding affinity to Bcl-2 (unknown origin)	Title: Biased and unbiased strategies to identify biologically active small molecules._||_Abstract: Small molecules are central players in chemical biology studies. They promote the perturbation of cellular processes underlying diseases and enable the identification of biological targets that can be validated for therapeutic intervention. Small molecules have been shown to accurately tune a singl…	Journal: Bioorg. Med. Chem._||_Year: 2014_||_Volume: 22_||_Issue: 16_||_First Page: 4474_||_Last Page: 4489_||_DOI: 10.1016/j.bmc.2014.04.019_||_Target ChEMBL ID: CHEMBL4860_||_ChEMBL Target Name: Apoptosis regulator Bcl-2_||_ChEMBL Target Type: SINGLE PROTEIN - Target is a single protein chain_||_Relationship Type: D - Direct protein target assigned_||_Confidence: Direct single protein target as…	43	ChEMBL	CHEMBL3364172	20160521	20181005	11228183	103505845	596	NULL	P10415	Curation Efforts|Research and Development	24811300	0	NULL	P10415	9606	NULL	NULL	NULL	NULL	NULL	NULL
1183015	1	Confirmatory	Binding affinity to Bcl-2 (unknown origin)	Title: In vitro induction of apoptosis by isosclerone from marine-derived fungus Aspergillus fumigatus._||_Abstract: In the present study, we investigated the apoptotic effects of isosclerone from marine-derived fungi on human breast cancer MCF-7 cells. Treatment with isosclerone exhibited a characteristic feature of apoptosis including significant cytotoxicity and DNA fragmentation in cancer cel…	Journal: Bioorg. Med. Chem. Lett._||_Year: 2014_||_Volume: 24_||_Issue: 16_||_First Page: 3923_||_Last Page: 3927_||_DOI: 10.1016/j.bmcl.2014.06.042_||_Target ChEMBL ID: CHEMBL4860_||_ChEMBL Target Name: Apoptosis regulator Bcl-2_||_ChEMBL Target Type: SINGLE PROTEIN - Target is a single protein chain_||_Relationship Type: D - Direct protein target assigned_||_Confidence: Direct single protein ta…	43	ChEMBL	CHEMBL3361602	20160521	20200623	13369486	312350357	596	NULL	P10415	Curation Efforts|Research and Development	25011914	0	NULL	P10415	9606	NULL	NULL	NULL	NULL	NULL	NULL
1200467	1	Confirmatory	Displacement of F-Bak (GQVGRQLAIIGDK(6-FAM)INR-amide) from BCL2 (unknown origin) after 1 hr by TR-FRET assay	Title: Structure-guided design of a series of MCL-1 inhibitors with high affinity and selectivity._||_Abstract: Myeloid cell leukemia 1 (MCL-1) is a BCL-2 family protein that has been implicated in the progression and survival of multiple tumor types. Herein we report a series of MCL-1 inhibitors that emanated from a high throughput screening (HTS) hit and progressed via iterative cycles of struc…	Journal: J. Med. Chem._||_Year: 2015_||_Volume: 58_||_Issue: 5_||_First Page: 2180_||_Last Page: 2194_||_DOI: 10.1021/jm501258m_||_Target ChEMBL ID: CHEMBL4860_||_ChEMBL Target Name: Apoptosis regulator Bcl-2_||_ChEMBL Target Type: SINGLE PROTEIN - Target is a single protein chain_||_Relationship Type: D - Direct protein target assigned_||_Confidence: Direct single protein target assigned	43	ChEMBL	CHEMBL3417962	20160522	20181006	118734957	312390471	596	NULL	P10415	Curation Efforts|Research and Development	25679114	0	NULL	P10415	9606	NULL	NULL	NULL	NULL	NULL	NULL
1200478	1	Confirmatory	Inhibition of BCL-2 (unknown origin) by fluorescence polarization assay	Title: Structure-guided design of a series of MCL-1 inhibitors with high affinity and selectivity._||_Abstract: Myeloid cell leukemia 1 (MCL-1) is a BCL-2 family protein that has been implicated in the progression and survival of multiple tumor types. Herein we report a series of MCL-1 inhibitors that emanated from a high throughput screening (HTS) hit and progressed via iterative cycles of struc…	Journal: J. Med. Chem._||_Year: 2015_||_Volume: 58_||_Issue: 5_||_First Page: 2180_||_Last Page: 2194_||_DOI: 10.1021/jm501258m_||_Target ChEMBL ID: CHEMBL4860_||_ChEMBL Target Name: Apoptosis regulator Bcl-2_||_ChEMBL Target Type: SINGLE PROTEIN - Target is a single protein chain_||_Relationship Type: D - Direct protein target assigned_||_Confidence: Direct single protein target assigned	43	ChEMBL	CHEMBL3417973	20160522	20181006	25099966	312390348	596	NULL	P10415	Curation Efforts|Research and Development	25679114	0	NULL	P10415	9606	NULL	NULL	NULL	NULL	NULL	NULL
1238680	1	Confirmatory	Inhibition of Bcl2 (unknown origin) assessed as inhibition of Bcl2-Bak interaction by TR-FRET assay	Title: Discovery of a Dihydroisoquinolinone Derivative (NVP-CGM097): A Highly Potent and Selective MDM2 Inhibitor Undergoing Phase 1 Clinical Trials in p53wt Tumors._||_Abstract: As a result of our efforts to discover novel p53:MDM2 protein-protein interaction inhibitors useful for treating cancer, the potent and selective MDM2 inhibitor NVP-CGM097 (1) with an excellent in vivo profile was select…	Journal: J. Med. Chem._||_Year: 2015_||_Volume: 58_||_Issue: 16_||_First Page: 6348_||_Last Page: 6358_||_DOI: 10.1021/acs.jmedchem.5b00810_||_Target ChEMBL ID: CHEMBL4860_||_ChEMBL Target Name: Apoptosis regulator Bcl-2_||_ChEMBL Target Type: SINGLE PROTEIN - Target is a single protein chain_||_Relationship Type: D - Direct protein target assigned_||_Confidence: Direct single protein target assi…	43	ChEMBL	CHEMBL3603526	20161222	20181009	53240420	318382119	596	NULL	P10415	Curation Efforts|Research and Development	26181851	0	NULL	P10415	9606	NULL	NULL	NULL	NULL	NULL	NULL
1238681	1	Confirmatory	Inhibition of Bcl2 (unknown origin) assessed as inhibition of Bcl2-Bad interaction by TR-FRET assay	Title: Discovery of a Dihydroisoquinolinone Derivative (NVP-CGM097): A Highly Potent and Selective MDM2 Inhibitor Undergoing Phase 1 Clinical Trials in p53wt Tumors._||_Abstract: As a result of our efforts to discover novel p53:MDM2 protein-protein interaction inhibitors useful for treating cancer, the potent and selective MDM2 inhibitor NVP-CGM097 (1) with an excellent in vivo profile was select…	Journal: J. Med. Chem._||_Year: 2015_||_Volume: 58_||_Issue: 16_||_First Page: 6348_||_Last Page: 6358_||_DOI: 10.1021/acs.jmedchem.5b00810_||_Target ChEMBL ID: CHEMBL4860_||_ChEMBL Target Name: Apoptosis regulator Bcl-2_||_ChEMBL Target Type: SINGLE PROTEIN - Target is a single protein chain_||_Relationship Type: D - Direct protein target assigned_||_Confidence: Direct single protein target assi…	43	ChEMBL	CHEMBL3603527	20161222	20181009	53240420	318382119	596	NULL	P10415	Curation Efforts|Research and Development	26181851	0	NULL	P10415	9606	NULL	NULL	NULL	NULL	NULL	NULL
1253029	1	Literature-derived	Inhibition of Bcl-2 (unknown origin) at 100 uM by fluorescence polarization assay	Title: Design, synthesis and biological evaluation of 3-aryl-rhodanine benzoic acids as anti-apoptotic protein Bcl-2 inhibitors._||_Abstract: A new class of 3-aryl-rhodanine benzoic acid derivatives were designed, synthesized, and evaluated for their inhibition activities against anti-apoptotic Bcl-2 proteins. The potent compounds 33 and 41 bound to Bcl-2 with submicromolar Ki values and had sele…	Journal: Bioorg. Med. Chem. Lett._||_Year: 2015_||_Volume: 25_||_Issue: 22_||_First Page: 5265_||_Last Page: 5269_||_DOI: 10.1016/j.bmcl.2015.09.051_||_Target ChEMBL ID: CHEMBL4860_||_ChEMBL Target Name: Apoptosis regulator Bcl-2_||_ChEMBL Target Type: SINGLE PROTEIN - Target is a single protein chain_||_Relationship Type: D - Direct protein target assigned_||_Confidence: Direct single protein ta…	43	ChEMBL	CHEMBL3631162	20161224	20181009	1549842	174506141	596	NULL	P10415	Curation Efforts|Research and Development	26421995	0	NULL	P10415	9606	NULL	NULL	NULL	NULL	NULL	NULL
1296601	1	Confirmatory	Binding affinity to N-terminal 8x His-tagged Bcl-2 (unknown origin) expressed in Escherichia coli BL21 (DE3) by isothermal titration microcalorimetric method	Title: Bcl-2/MDM2 Dual Inhibitors Based on Universal Pyramid-Like α-Helical Mimetics._||_Abstract: No α-helical mimetic that exhibits Bcl-2/MDM2 dual inhibition has been rationally designed due to the different helicities of the α-helixes at their binding interfaces. Herein, we extracted a one-turn α-helix-mimicking ortho-triarene unit from o-phenylene foldamers. Linking benzamide substrates with…	Compounds with activity <= 10uM or explicitly reported as active by ChEMBL are flagged as active in this PubChem assay presentation._||_Journal: J. Med. Chem._||_Year: 2016_||_Volume: 59_||_Issue: 7_||_First Page: 3152_||_Last Page: 3162_||_DOI: 10.1021/acs.jmedchem.5b01913_||_Target ChEMBL ID: CHEMBL4860_||_ChEMBL Target Name: Apoptosis regulator Bcl-2_||_ChEMBL Target Type: SINGLE PROTEIN - Tar…	43	ChEMBL	CHEMBL3801201	20180906	20220830	NULL	NULL	596	NULL	P10415	Curation Efforts|Research and Development	26982372	0	NULL	P10415	9606	NULL	NULL	1	NULL	NULL	NULL
1296606	1	Confirmatory	Inhibition of Bcl2 in human DMS53 cells assessed as growth inhibition	Title: Bcl-2/MDM2 Dual Inhibitors Based on Universal Pyramid-Like α-Helical Mimetics._||_Abstract: No α-helical mimetic that exhibits Bcl-2/MDM2 dual inhibition has been rationally designed due to the different helicities of the α-helixes at their binding interfaces. Herein, we extracted a one-turn α-helix-mimicking ortho-triarene unit from o-phenylene foldamers. Linking benzamide substrates with…	Compounds with activity <= 10uM or explicitly reported as active by ChEMBL are flagged as active in this PubChem assay presentation._||_Journal: J. Med. Chem._||_Year: 2016_||_Volume: 59_||_Issue: 7_||_First Page: 3152_||_Last Page: 3162_||_DOI: 10.1021/acs.jmedchem.5b01913_||_Target ChEMBL ID: CHEMBL4860_||_ChEMBL Target Name: Apoptosis regulator Bcl-2_||_ChEMBL Target Type: SINGLE PROTEIN - Tar…	43	ChEMBL	CHEMBL3801206	20180906	20220830	NULL	NULL	596	NULL	P10415	Curation Efforts|Research and Development	26982372	0	NULL	P10415	9606	3640	NULL	1	NULL	NULL	NULL
1296628	1	Literature-derived	Inhibition of BCl-2/Bim interaction in human DMS53 cells harboring p53 mutant after 12 hrs by immunoprecipitation method	Title: Bcl-2/MDM2 Dual Inhibitors Based on Universal Pyramid-Like α-Helical Mimetics._||_Abstract: No α-helical mimetic that exhibits Bcl-2/MDM2 dual inhibition has been rationally designed due to the different helicities of the α-helixes at their binding interfaces. Herein, we extracted a one-turn α-helix-mimicking ortho-triarene unit from o-phenylene foldamers. Linking benzamide substrates with…	Journal: J. Med. Chem._||_Year: 2016_||_Volume: 59_||_Issue: 7_||_First Page: 3152_||_Last Page: 3162_||_DOI: 10.1021/acs.jmedchem.5b01913_||_Target ChEMBL ID: CHEMBL4860_||_ChEMBL Target Name: Apoptosis regulator Bcl-2_||_ChEMBL Target Type: SINGLE PROTEIN - Target is a single protein chain_||_Relationship Type: D - Direct protein target assigned_||_Confidence: Direct single protein target assig…	43	ChEMBL	CHEMBL3803106	20180906	20220318	127045927	336897927	596	NULL	P10415	Curation Efforts|Research and Development	26982372	0	NULL	P10415	9606	3640	NULL	NULL	NULL	NULL	NULL
1296629	1	Literature-derived	Inhibition of BCl-2/Bax interaction in human DMS53 cells harboring p53 mutant after 12 hrs by immunoprecipitation method	Title: Bcl-2/MDM2 Dual Inhibitors Based on Universal Pyramid-Like α-Helical Mimetics._||_Abstract: No α-helical mimetic that exhibits Bcl-2/MDM2 dual inhibition has been rationally designed due to the different helicities of the α-helixes at their binding interfaces. Herein, we extracted a one-turn α-helix-mimicking ortho-triarene unit from o-phenylene foldamers. Linking benzamide substrates with…	Journal: J. Med. Chem._||_Year: 2016_||_Volume: 59_||_Issue: 7_||_First Page: 3152_||_Last Page: 3162_||_DOI: 10.1021/acs.jmedchem.5b01913_||_Target ChEMBL ID: CHEMBL4860_||_ChEMBL Target Name: Apoptosis regulator Bcl-2_||_ChEMBL Target Type: SINGLE PROTEIN - Target is a single protein chain_||_Relationship Type: D - Direct protein target assigned_||_Confidence: Direct single protein target assig…	43	ChEMBL	CHEMBL3803107	20180906	20220318	127045927	336897927	596	NULL	P10415	Curation Efforts|Research and Development	26982372	0	NULL	P10415	9606	3640	NULL	NULL	NULL	NULL	NULL
1296639	1	Confirmatory	Binding affinity to 15N-labeled Bcl-2 (unknown origin) by 2D 1H-15N HSQC NMR spectroscopic method	Title: Bcl-2/MDM2 Dual Inhibitors Based on Universal Pyramid-Like α-Helical Mimetics._||_Abstract: No α-helical mimetic that exhibits Bcl-2/MDM2 dual inhibition has been rationally designed due to the different helicities of the α-helixes at their binding interfaces. Herein, we extracted a one-turn α-helix-mimicking ortho-triarene unit from o-phenylene foldamers. Linking benzamide substrates with…	Journal: J. Med. Chem._||_Year: 2016_||_Volume: 59_||_Issue: 7_||_First Page: 3152_||_Last Page: 3162_||_DOI: 10.1021/acs.jmedchem.5b01913_||_Target ChEMBL ID: CHEMBL4860_||_ChEMBL Target Name: Apoptosis regulator Bcl-2_||_ChEMBL Target Type: SINGLE PROTEIN - Target is a single protein chain_||_Relationship Type: D - Direct protein target assigned_||_Confidence: Direct single protein target assig…	43	ChEMBL	CHEMBL3803117	20180906	20220830	11433190	103459505	596	NULL	P10415	Curation Efforts|Research and Development	26982372	0	NULL	P10415	9606	NULL	NULL	NULL	NULL	NULL	NULL
1307062	1	Confirmatory	Inhibition of FITC-labeled Bid BH3 peptide binding to human GST-tagged BCL2 lacking C-terminal transmembrane domain expressed in Escherichia coli XL-1 Blue cells preincubated for 10 mins followed by FITC-labeled Bid BH3 peptide addition measured after 20	Inhibition of FITC-labeled Bid BH3 peptide binding to human GST-tagged BCL2 lacking C-terminal transmembrane domain expressed in Escherichia coli XL-1 Blue cells preincubated for 10 mins followed by FITC-labeled Bid BH3 peptide addition measured after 20 mins by fluorescence polarization assay	Compounds with activity <= 10uM or explicitly reported as active by ChEMBL are flagged as active in this PubChem assay presentation._||_Journal: MedChemComm_||_Year: 2016_||_Volume: 7_||_Issue: 5_||_First Page: 778_||_Last Page: 787_||_DOI: 10.1039/C5MD00582E_||_Target ChEMBL ID: CHEMBL4860_||_ChEMBL Target Name: Apoptosis regulator Bcl-2_||_ChEMBL Target Type: SINGLE PROTEIN - Target is a single…	43	ChEMBL	CHEMBL3822337	20180906	20220830	NULL	NULL	596	NULL	P10415	Curation Efforts|Research and Development	NULL	0	NULL	P10415	9606	NULL	NULL	1	NULL	NULL	NULL
1307064	1	Confirmatory	Inhibition of FITC-labeled Bim BH3 peptide binding to GST-tagged BCL2 (unknown origin) preincubated for 2 mins followed by FITC-labeled Bim BH3 peptide addition measured after 10 mins by fluorescence polarization assay	Inhibition of FITC-labeled Bim BH3 peptide binding to GST-tagged BCL2 (unknown origin) preincubated for 2 mins followed by FITC-labeled Bim BH3 peptide addition measured after 10 mins by fluorescence polarization assay	Compounds with activity <= 10uM or explicitly reported as active by ChEMBL are flagged as active in this PubChem assay presentation._||_Journal: MedChemComm_||_Year: 2016_||_Volume: 7_||_Issue: 5_||_First Page: 778_||_Last Page: 787_||_DOI: 10.1039/C5MD00582E_||_Target ChEMBL ID: CHEMBL4860_||_ChEMBL Target Name: Apoptosis regulator Bcl-2_||_ChEMBL Target Type: SINGLE PROTEIN - Target is a single…	43	ChEMBL	CHEMBL3822339	20180906	20220830	NULL	NULL	596	NULL	P10415	Curation Efforts|Research and Development	NULL	0	NULL	P10415	9606	NULL	NULL	1	NULL	NULL	NULL
1307071	1	Confirmatory	Binding affinity to BCL2 (unknown origin) incubated for 30 mins by TR-FRET assay	Binding affinity to BCL2 (unknown origin) incubated for 30 mins by TR-FRET assay	Compounds with activity <= 10uM or explicitly reported as active by ChEMBL are flagged as active in this PubChem assay presentation._||_Journal: MedChemComm_||_Year: 2016_||_Volume: 7_||_Issue: 5_||_First Page: 778_||_Last Page: 787_||_DOI: 10.1039/C5MD00582E_||_Target ChEMBL ID: CHEMBL4860_||_ChEMBL Target Name: Apoptosis regulator Bcl-2_||_ChEMBL Target Type: SINGLE PROTEIN - Target is a single…	43	ChEMBL	CHEMBL3819993	20180906	20220830	NULL	NULL	596	NULL	P10415	Curation Efforts|Research and Development	NULL	0	NULL	P10415	9606	NULL	NULL	1	NULL	NULL	NULL
1307078	1	Confirmatory	Inhibition of FAM-labeled Bid BH3 peptide binding to recombinant human N-terminal GST-tagged BCL2 (1 to 34/ 92 to 207 residues) fused with human Bcl-XL expressed in Escherichia coli BL21(DE3) cells preincubated for 30 mins followed by FAM-labeled Bid BH3	Inhibition of FAM-labeled Bid BH3 peptide binding to recombinant human N-terminal GST-tagged BCL2 (1 to 34/ 92 to 207 residues) fused with human Bcl-XL expressed in Escherichia coli BL21(DE3) cells preincubated for 30 mins followed by FAM-labeled Bid BH3 peptide addition measured after 20 mins by fluorescence polarization assay	Compounds with activity <= 10uM or explicitly reported as active by ChEMBL are flagged as active in this PubChem assay presentation._||_Journal: MedChemComm_||_Year: 2016_||_Volume: 7_||_Issue: 5_||_First Page: 778_||_Last Page: 787_||_DOI: 10.1039/C5MD00582E_||_Target ChEMBL ID: CHEMBL4860_||_ChEMBL Target Name: Apoptosis regulator Bcl-2_||_ChEMBL Target Type: SINGLE PROTEIN - Target is a single…	43	ChEMBL	CHEMBL3820000	20180906	20220830	NULL	NULL	596	NULL	P10415	Curation Efforts|Research and Development	NULL	0	NULL	P10415	9606	NULL	NULL	1	NULL	NULL	NULL
1307089	1	Confirmatory	Inhibition of FAM-labeled Bid BH3 peptide binding to human recombinant BCL2 by fluorescence polarization assay relative to control	Inhibition of FAM-labeled Bid BH3 peptide binding to human recombinant BCL2 by fluorescence polarization assay relative to control	Compounds with activity <= 10uM or explicitly reported as active by ChEMBL are flagged as active in this PubChem assay presentation._||_Journal: MedChemComm_||_Year: 2016_||_Volume: 7_||_Issue: 5_||_First Page: 778_||_Last Page: 787_||_DOI: 10.1039/C5MD00582E_||_Target ChEMBL ID: CHEMBL4860_||_ChEMBL Target Name: Apoptosis regulator Bcl-2_||_ChEMBL Target Type: SINGLE PROTEIN - Target is a single…	43	ChEMBL	CHEMBL3820011	20180906	20220830	NULL	NULL	596	NULL	P10415	Curation Efforts|Research and Development	NULL	0	NULL	P10415	9606	NULL	NULL	1	NULL	NULL	NULL
1317634	1	Literature-derived	Inhibition of Bcl-2 in human MCF7 cells assessed as inhibition of cell migration at 10 ug/ml after 24 hrs by monolayer wound healing assay	Title: N'-((2-(6-bromo-2-oxo-2H-chromen-3-yl)-1H-indol-3-yl)methylene)benzohydrazide as a probable Bcl-2/Bcl-xL inhibitor with apoptotic and anti-metastatic potential._||_Abstract: A wide number of marketed drugs and drug candidates in cancer clinical development contain halogen substituents. The aim of the present study was to synthesize a series of halogen incorporated indole-coumarin hybrid sc…	Journal: Eur J Med Chem_||_Year: 2016_||_Volume: 120_||_First Page: 134_||_Last Page: 147_||_DOI: 10.1016/j.ejmech.2016.05.010_||_Target ChEMBL ID: CHEMBL4860_||_ChEMBL Target Name: Apoptosis regulator Bcl-2_||_ChEMBL Target Type: SINGLE PROTEIN - Target is a single protein chain_||_Relationship Type: D - Direct protein target assigned_||_Confidence: Direct single protein target assigned	43	ChEMBL	CHEMBL3856795	20180906	20220318	137316469	374357239	596	NULL	P10415	Curation Efforts|Research and Development	27187865	0	NULL	P10415	9606	31	NULL	1	NULL	NULL	NULL
1341727	1	Confirmatory	Inhibition of recombinant human C-terminal minus Bcl-2 using 26-mer fluorescein labeled BH3 peptide as substrate after 3 hrs by fluorescence polarization assay	Inhibition of recombinant human C-terminal minus Bcl-2 using 26-mer fluorescein labeled BH3 peptide as substrate after 3 hrs by fluorescence polarization assay	Target ChEMBL ID: CHEMBL4860_||_ChEMBL Target Name: Apoptosis regulator Bcl-2_||_ChEMBL Target Type: SINGLE PROTEIN - Target is a single protein chain_||_Relationship Type: D - Direct protein target assigned_||_Confidence: Direct single protein target assigned_||_Data Source: Patent Bioactivity Data	43	ChEMBL	CHEMBL3882095	20180908	20180908	25224676	374318819	596	NULL	P10415	Curation Efforts|Research and Development	NULL	0	NULL	P10415	9606	NULL	NULL	NULL	NULL	NULL	NULL
1352841	1	Confirmatory	Displacement of FAM labelled Bid-derived peptide from Bcl-2 (unknown origin) incubated for 1 min by fluorescence polarization assay	Title: Small-molecule Mcl-1 inhibitors: Emerging anti-tumor agents._||_Abstract: The anti-apoptotic members of B-cell lymphoma-2 (Bcl-2) proteins family, such as Bcl-2 and myeloid cell leukemia-1 (Mcl-1), are the key regulators of the intrinsic pathway of apoptosis and overexpressed in many tumor cells, which have been confirmed as potential drug targets for cancers. A number of Bcl-2 proteins in…	Compounds with activity <= 10uM or explicitly reported as active by ChEMBL are flagged as active in this PubChem assay presentation._||_Journal: Eur J Med Chem_||_Year: 2018_||_Volume: 146_||_First Page: 471_||_Last Page: 482_||_DOI: 10.1016/j.ejmech.2018.01.076_||_Target ChEMBL ID: CHEMBL4860_||_ChEMBL Target Name: Apoptosis regulator Bcl-2_||_ChEMBL Target Type: SINGLE PROTEIN - Target is a sin…	43	ChEMBL	CHEMBL4147738	20200618	20220830	NULL	NULL	596	NULL	P10415	Curation Efforts|Research and Development	29407973	0	NULL	P10415	9606	NULL	NULL	1	NULL	NULL	NULL
1352868	1	Confirmatory	Inhibition of Bcl-2 (unknown origin) by TR-FRET assay	Title: Small-molecule Mcl-1 inhibitors: Emerging anti-tumor agents._||_Abstract: The anti-apoptotic members of B-cell lymphoma-2 (Bcl-2) proteins family, such as Bcl-2 and myeloid cell leukemia-1 (Mcl-1), are the key regulators of the intrinsic pathway of apoptosis and overexpressed in many tumor cells, which have been confirmed as potential drug targets for cancers. A number of Bcl-2 proteins in…	Compounds with activity <= 10uM or explicitly reported as active by ChEMBL are flagged as active in this PubChem assay presentation._||_Journal: Eur J Med Chem_||_Year: 2018_||_Volume: 146_||_First Page: 471_||_Last Page: 482_||_DOI: 10.1016/j.ejmech.2018.01.076_||_Target ChEMBL ID: CHEMBL4860_||_ChEMBL Target Name: Apoptosis regulator Bcl-2_||_ChEMBL Target Type: SINGLE PROTEIN - Target is a sin…	43	ChEMBL	CHEMBL4147765	20200618	20220830	NULL	NULL	596	NULL	P10415	Curation Efforts|Research and Development	29407973	0	NULL	P10415	9606	NULL	NULL	1	NULL	NULL	NULL
1380344	1	Confirmatory	Inhibition of Bcl2 (unknown origin)	Title: Mapping the Efficiency and Physicochemical Trajectories of Successful Optimizations._||_Abstract: The practices and tactics employed in successful optimizations are examined, judged from the trajectories of ligand efficiency and property evolution. A wide range of targets is analyzed, encompassing a variety of hit finding methods (HTS, fragments, encoded library technology) and types of mo…	Compounds with activity <= 10uM or explicitly reported as active by ChEMBL are flagged as active in this PubChem assay presentation._||_Journal: J Med Chem_||_Year: 2018_||_Volume: 61_||_Issue: 15_||_First Page: 6421_||_Last Page: 6467_||_DOI: 10.1021/acs.jmedchem.8b00180_||_Target ChEMBL ID: CHEMBL4860_||_ChEMBL Target Name: Apoptosis regulator Bcl-2_||_ChEMBL Target Type: SINGLE PROTEIN - Targe…	43	ChEMBL	CHEMBL4194776	20200618	20220830	NULL	NULL	596	NULL	P10415	Curation Efforts|Research and Development	29620890	0	NULL	P10415	9606	NULL	NULL	1	NULL	NULL	NULL
1483462	1	Confirmatory	Inhibition of Bcl-2 (unknown origin)	Title: Expanding the Cancer Arsenal with Targeted Therapies: Disarmament of the Antiapoptotic Bcl-2 Proteins by Small Molecules._||_Abstract: A hallmark of cancer is the evasion of apoptosis, which is often associated with the upregulation of the antiapoptotic members of the Bcl-2 family of proteins. The prosurvival function of the antiapoptotic Bcl-2 proteins is manifested by capturing and neutr…	Compounds with activity <= 10uM or explicitly reported as active by ChEMBL are flagged as active in this PubChem assay presentation._||_Journal: J Med Chem_||_Year: 2017_||_Volume: 60_||_Issue: 3_||_First Page: 821_||_Last Page: 838_||_DOI: 10.1021/acs.jmedchem.5b01888_||_Target ChEMBL ID: CHEMBL4860_||_ChEMBL Target Name: Apoptosis regulator Bcl-2_||_ChEMBL Target Type: SINGLE PROTEIN - Target i…	43	ChEMBL	CHEMBL4052836	20200622	20220830	NULL	NULL	596	NULL	P10415	Curation Efforts|Research and Development	27749061	0	NULL	P10415	9606	NULL	NULL	1	NULL	NULL	NULL
1483468	1	Confirmatory	Inhibition of FITC-labeled Bim BH3 binding to GST-tagged Bcl-2 (unknown origin) preincubated for 2 mins followed by FITC-Bim-BH3 addition measured after 10 mins by fluorescence polarization assay	Title: Expanding the Cancer Arsenal with Targeted Therapies: Disarmament of the Antiapoptotic Bcl-2 Proteins by Small Molecules._||_Abstract: A hallmark of cancer is the evasion of apoptosis, which is often associated with the upregulation of the antiapoptotic members of the Bcl-2 family of proteins. The prosurvival function of the antiapoptotic Bcl-2 proteins is manifested by capturing and neutr…	Compounds with activity <= 10uM or explicitly reported as active by ChEMBL are flagged as active in this PubChem assay presentation._||_Journal: J Med Chem_||_Year: 2017_||_Volume: 60_||_Issue: 3_||_First Page: 821_||_Last Page: 838_||_DOI: 10.1021/acs.jmedchem.5b01888_||_Target ChEMBL ID: CHEMBL4860_||_ChEMBL Target Name: Apoptosis regulator Bcl-2_||_ChEMBL Target Type: SINGLE PROTEIN - Target i…	43	ChEMBL	CHEMBL4052842	20200622	20220830	NULL	NULL	596	NULL	P10415	Curation Efforts|Research and Development	27749061	0	NULL	P10415	9606	NULL	NULL	1	NULL	NULL	NULL
1483471	1	Confirmatory	Inhibition of FAM-Bid binding to Bcl-2 (unknown origin) after 30 mins by fluorescence polarization assay	Title: Expanding the Cancer Arsenal with Targeted Therapies: Disarmament of the Antiapoptotic Bcl-2 Proteins by Small Molecules._||_Abstract: A hallmark of cancer is the evasion of apoptosis, which is often associated with the upregulation of the antiapoptotic members of the Bcl-2 family of proteins. The prosurvival function of the antiapoptotic Bcl-2 proteins is manifested by capturing and neutr…	Compounds with activity <= 10uM or explicitly reported as active by ChEMBL are flagged as active in this PubChem assay presentation._||_Journal: J Med Chem_||_Year: 2017_||_Volume: 60_||_Issue: 3_||_First Page: 821_||_Last Page: 838_||_DOI: 10.1021/acs.jmedchem.5b01888_||_Target ChEMBL ID: CHEMBL4860_||_ChEMBL Target Name: Apoptosis regulator Bcl-2_||_ChEMBL Target Type: SINGLE PROTEIN - Target i…	43	ChEMBL	CHEMBL4052845	20200622	20220830	NULL	NULL	596	NULL	P10415	Curation Efforts|Research and Development	27749061	0	NULL	P10415	9606	NULL	NULL	1	NULL	NULL	NULL
1483476	1	Confirmatory	Binding affinity to Bcl-2 (unknown origin) by TR-FRET assay	Title: Expanding the Cancer Arsenal with Targeted Therapies: Disarmament of the Antiapoptotic Bcl-2 Proteins by Small Molecules._||_Abstract: A hallmark of cancer is the evasion of apoptosis, which is often associated with the upregulation of the antiapoptotic members of the Bcl-2 family of proteins. The prosurvival function of the antiapoptotic Bcl-2 proteins is manifested by capturing and neutr…	Compounds with activity <= 10uM or explicitly reported as active by ChEMBL are flagged as active in this PubChem assay presentation._||_Journal: J Med Chem_||_Year: 2017_||_Volume: 60_||_Issue: 3_||_First Page: 821_||_Last Page: 838_||_DOI: 10.1021/acs.jmedchem.5b01888_||_Target ChEMBL ID: CHEMBL4860_||_ChEMBL Target Name: Apoptosis regulator Bcl-2_||_ChEMBL Target Type: SINGLE PROTEIN - Target i…	43	ChEMBL	CHEMBL4052850	20200622	20220830	NULL	NULL	596	NULL	P10415	Curation Efforts|Research and Development	27749061	0	NULL	P10415	9606	NULL	NULL	1	NULL	NULL	NULL
1483485	1	Confirmatory	Inhibition of Bcl-2 (unknown origin) by fluorescence polarization assay	Title: Expanding the Cancer Arsenal with Targeted Therapies: Disarmament of the Antiapoptotic Bcl-2 Proteins by Small Molecules._||_Abstract: A hallmark of cancer is the evasion of apoptosis, which is often associated with the upregulation of the antiapoptotic members of the Bcl-2 family of proteins. The prosurvival function of the antiapoptotic Bcl-2 proteins is manifested by capturing and neutr…	Compounds with activity <= 10uM or explicitly reported as active by ChEMBL are flagged as active in this PubChem assay presentation._||_Journal: J Med Chem_||_Year: 2017_||_Volume: 60_||_Issue: 3_||_First Page: 821_||_Last Page: 838_||_DOI: 10.1021/acs.jmedchem.5b01888_||_Target ChEMBL ID: CHEMBL4860_||_ChEMBL Target Name: Apoptosis regulator Bcl-2_||_ChEMBL Target Type: SINGLE PROTEIN - Target i…	43	ChEMBL	CHEMBL4052859	20200622	20220830	NULL	NULL	596	NULL	P10415	Curation Efforts|Research and Development	27749061	0	NULL	P10415	9606	NULL	NULL	1	NULL	NULL	NULL
1525726	1	Literature-derived	Induction of CRBN-mediated Bcl-2 degradation in human HeLa cells after 12 hrs by Western blot analysis	Title: Proteolysis Targeting Chimeras for the Selective Degradation of Mcl-1/Bcl-2 Derived from Nonselective Target Binding Ligands._||_Abstract: Proteolysis targeting chimera (PROTAC) recruits an E3 ligase to a target protein to induce its ubiquitination and subsequent degradation. We reported success in the development of two PROTACs (<b>C3</b> and <b>C5</b>) that potently and selectively induc…	Journal: J Med Chem_||_Year: 2019_||_Volume: 62_||_Issue: 17_||_First Page: 8152_||_Last Page: 8163_||_DOI: 10.1021/acs.jmedchem.9b00919_||_Target ChEMBL ID: CHEMBL4523685_||_ChEMBL Target Name: Protein cereblon/Apoptosis regulator Bcl-2_||_ChEMBL Target Type: PROTEIN-PROTEIN INTERACTION - Target is the disruption of a protein-protein interaction_||_Relationship Type: D - Direct protein target as…	43	ChEMBL	CHEMBL4322329	20210302	20210302	139035047	440164844	596|51185	NULL	P10415|Q96SW2	Curation Efforts|Research and Development	31389699	0	NULL	P10415|Q96SW2	9606	30	NULL	NULL	NULL	NULL	NULL
1525730	1	Literature-derived	Induction of CRBN-mediated Bcl-2 degradation in human HeLa cells assessed as reduction in Bcl-2 level at 1 uM after 12 hrs by Western blot analysis relative to control	Title: Proteolysis Targeting Chimeras for the Selective Degradation of Mcl-1/Bcl-2 Derived from Nonselective Target Binding Ligands._||_Abstract: Proteolysis targeting chimera (PROTAC) recruits an E3 ligase to a target protein to induce its ubiquitination and subsequent degradation. We reported success in the development of two PROTACs (<b>C3</b> and <b>C5</b>) that potently and selectively induc…	Journal: J Med Chem_||_Year: 2019_||_Volume: 62_||_Issue: 17_||_First Page: 8152_||_Last Page: 8163_||_DOI: 10.1021/acs.jmedchem.9b00919_||_Target ChEMBL ID: CHEMBL4523685_||_ChEMBL Target Name: Protein cereblon/Apoptosis regulator Bcl-2_||_ChEMBL Target Type: PROTEIN-PROTEIN INTERACTION - Target is the disruption of a protein-protein interaction_||_Relationship Type: D - Direct protein target as…	43	ChEMBL	CHEMBL4322333	20210302	20210302	139035047	440164844	596|51185	NULL	P10415|Q96SW2	Curation Efforts|Research and Development	31389699	0	NULL	P10415|Q96SW2	9606	30	NULL	NULL	NULL	NULL	NULL
1525731	1	Literature-derived	Induction of CRBN-mediated Bcl-2 degradation in human HeLa cells assessed as reduction in Bcl-2 level at 10 uM after 12 hrs by Western blot analysis relative to control	Title: Proteolysis Targeting Chimeras for the Selective Degradation of Mcl-1/Bcl-2 Derived from Nonselective Target Binding Ligands._||_Abstract: Proteolysis targeting chimera (PROTAC) recruits an E3 ligase to a target protein to induce its ubiquitination and subsequent degradation. We reported success in the development of two PROTACs (<b>C3</b> and <b>C5</b>) that potently and selectively induc…	Journal: J Med Chem_||_Year: 2019_||_Volume: 62_||_Issue: 17_||_First Page: 8152_||_Last Page: 8163_||_DOI: 10.1021/acs.jmedchem.9b00919_||_Target ChEMBL ID: CHEMBL4523685_||_ChEMBL Target Name: Protein cereblon/Apoptosis regulator Bcl-2_||_ChEMBL Target Type: PROTEIN-PROTEIN INTERACTION - Target is the disruption of a protein-protein interaction_||_Relationship Type: D - Direct protein target as…	43	ChEMBL	CHEMBL4322334	20210302	20210302	139035047	440164844	596|51185	NULL	P10415|Q96SW2	Curation Efforts|Research and Development	31389699	0	NULL	P10415|Q96SW2	9606	30	NULL	NULL	NULL	NULL	NULL
1525740	1	Literature-derived	Induction of CRBN-mediated Bcl-2 degradation in human HeLa cells at 10 uM by Western blot analysis	Title: Proteolysis Targeting Chimeras for the Selective Degradation of Mcl-1/Bcl-2 Derived from Nonselective Target Binding Ligands._||_Abstract: Proteolysis targeting chimera (PROTAC) recruits an E3 ligase to a target protein to induce its ubiquitination and subsequent degradation. We reported success in the development of two PROTACs (<b>C3</b> and <b>C5</b>) that potently and selectively induc…	Journal: J Med Chem_||_Year: 2019_||_Volume: 62_||_Issue: 17_||_First Page: 8152_||_Last Page: 8163_||_DOI: 10.1021/acs.jmedchem.9b00919_||_Target ChEMBL ID: CHEMBL4523685_||_ChEMBL Target Name: Protein cereblon/Apoptosis regulator Bcl-2_||_ChEMBL Target Type: PROTEIN-PROTEIN INTERACTION - Target is the disruption of a protein-protein interaction_||_Relationship Type: D - Direct protein target as…	43	ChEMBL	CHEMBL4322343	20210302	20210302	139035047	440164844	596|51185	NULL	P10415|Q96SW2	Curation Efforts|Research and Development	31389699	0	NULL	P10415|Q96SW2	9606	30	NULL	NULL	NULL	NULL	NULL
1525755	1	Confirmatory	Induction of CRBN-mediated Bcl-2 degradation in human HeLa cells measured at 12 hrs by Western blot analysis	Title: Proteolysis Targeting Chimeras for the Selective Degradation of Mcl-1/Bcl-2 Derived from Nonselective Target Binding Ligands._||_Abstract: Proteolysis targeting chimera (PROTAC) recruits an E3 ligase to a target protein to induce its ubiquitination and subsequent degradation. We reported success in the development of two PROTACs (<b>C3</b> and <b>C5</b>) that potently and selectively induc…	Compounds with activity <= 10uM or explicitly reported as active by ChEMBL are flagged as active in this PubChem assay presentation._||_Journal: J Med Chem_||_Year: 2019_||_Volume: 62_||_Issue: 17_||_First Page: 8152_||_Last Page: 8163_||_DOI: 10.1021/acs.jmedchem.9b00919_||_Target ChEMBL ID: CHEMBL4523685_||_ChEMBL Target Name: Protein cereblon/Apoptosis regulator Bcl-2_||_ChEMBL Target Type: PR…	43	ChEMBL	CHEMBL4322358	20210302	20220830	NULL	NULL	596|51185	NULL	P10415|Q96SW2	Curation Efforts|Research and Development	31389699	0	NULL	P10415|Q96SW2	9606	30	NULL	1	NULL	NULL	NULL
1525759	1	Literature-derived	Induction of CRBN-mediated Bcl-2 degradation in human HeLa cells by Western blot analysis	Title: Proteolysis Targeting Chimeras for the Selective Degradation of Mcl-1/Bcl-2 Derived from Nonselective Target Binding Ligands._||_Abstract: Proteolysis targeting chimera (PROTAC) recruits an E3 ligase to a target protein to induce its ubiquitination and subsequent degradation. We reported success in the development of two PROTACs (<b>C3</b> and <b>C5</b>) that potently and selectively induc…	Journal: J Med Chem_||_Year: 2019_||_Volume: 62_||_Issue: 17_||_First Page: 8152_||_Last Page: 8163_||_DOI: 10.1021/acs.jmedchem.9b00919_||_Target ChEMBL ID: CHEMBL4523685_||_ChEMBL Target Name: Protein cereblon/Apoptosis regulator Bcl-2_||_ChEMBL Target Type: PROTEIN-PROTEIN INTERACTION - Target is the disruption of a protein-protein interaction_||_Relationship Type: D - Direct protein target as…	43	ChEMBL	CHEMBL4322362	20210302	20210302	155561528	440209689	596|51185	NULL	P10415|Q96SW2	Curation Efforts|Research and Development	31389699	0	NULL	P10415|Q96SW2	9606	30	NULL	NULL	NULL	NULL	NULL
1525763	1	Literature-derived	Induction of CRBN-mediated Bcl-2 degradation in human HeLa cells at 10 uM pretreated with proteasome inhibitor MG-132 followed by compound addition by Western blot analysis	Title: Proteolysis Targeting Chimeras for the Selective Degradation of Mcl-1/Bcl-2 Derived from Nonselective Target Binding Ligands._||_Abstract: Proteolysis targeting chimera (PROTAC) recruits an E3 ligase to a target protein to induce its ubiquitination and subsequent degradation. We reported success in the development of two PROTACs (<b>C3</b> and <b>C5</b>) that potently and selectively induc…	Journal: J Med Chem_||_Year: 2019_||_Volume: 62_||_Issue: 17_||_First Page: 8152_||_Last Page: 8163_||_DOI: 10.1021/acs.jmedchem.9b00919_||_Target ChEMBL ID: CHEMBL4523685_||_ChEMBL Target Name: Protein cereblon/Apoptosis regulator Bcl-2_||_ChEMBL Target Type: PROTEIN-PROTEIN INTERACTION - Target is the disruption of a protein-protein interaction_||_Relationship Type: D - Direct protein target as…	43	ChEMBL	CHEMBL4322366	20210302	20210302	139035047	440164844	596|51185	NULL	P10415|Q96SW2	Curation Efforts|Research and Development	31389699	0	NULL	P10415|Q96SW2	9606	30	NULL	NULL	NULL	NULL	NULL
1525764	1	Literature-derived	Induction of CRBN-mediated Bcl-2 degradation in human HeLa cells at 10 uM pretreated with Bcl-2 inhibitor Nap-1 followed by compound addition by Western blot analysis	Title: Proteolysis Targeting Chimeras for the Selective Degradation of Mcl-1/Bcl-2 Derived from Nonselective Target Binding Ligands._||_Abstract: Proteolysis targeting chimera (PROTAC) recruits an E3 ligase to a target protein to induce its ubiquitination and subsequent degradation. We reported success in the development of two PROTACs (<b>C3</b> and <b>C5</b>) that potently and selectively induc…	Journal: J Med Chem_||_Year: 2019_||_Volume: 62_||_Issue: 17_||_First Page: 8152_||_Last Page: 8163_||_DOI: 10.1021/acs.jmedchem.9b00919_||_Target ChEMBL ID: CHEMBL4523685_||_ChEMBL Target Name: Protein cereblon/Apoptosis regulator Bcl-2_||_ChEMBL Target Type: PROTEIN-PROTEIN INTERACTION - Target is the disruption of a protein-protein interaction_||_Relationship Type: D - Direct protein target as…	43	ChEMBL	CHEMBL4322367	20210302	20210302	139035047	440164844	596|51185	NULL	P10415|Q96SW2	Curation Efforts|Research and Development	31389699	0	NULL	P10415|Q96SW2	9606	30	NULL	NULL	NULL	NULL	NULL
1525765	1	Literature-derived	Induction of CRBN-mediated Bcl-2 degradation in human HeLa cells at 10 uM pretreated with CRBN inhibitor pomalidomide followed by compound addition by Western blot analysis	Title: Proteolysis Targeting Chimeras for the Selective Degradation of Mcl-1/Bcl-2 Derived from Nonselective Target Binding Ligands._||_Abstract: Proteolysis targeting chimera (PROTAC) recruits an E3 ligase to a target protein to induce its ubiquitination and subsequent degradation. We reported success in the development of two PROTACs (<b>C3</b> and <b>C5</b>) that potently and selectively induc…	Journal: J Med Chem_||_Year: 2019_||_Volume: 62_||_Issue: 17_||_First Page: 8152_||_Last Page: 8163_||_DOI: 10.1021/acs.jmedchem.9b00919_||_Target ChEMBL ID: CHEMBL4523685_||_ChEMBL Target Name: Protein cereblon/Apoptosis regulator Bcl-2_||_ChEMBL Target Type: PROTEIN-PROTEIN INTERACTION - Target is the disruption of a protein-protein interaction_||_Relationship Type: D - Direct protein target as…	43	ChEMBL	CHEMBL4322368	20210302	20210302	139035047	440164844	596|51185	NULL	P10415|Q96SW2	Curation Efforts|Research and Development	31389699	0	NULL	P10415|Q96SW2	9606	30	NULL	NULL	NULL	NULL	NULL
1544722	1	Literature-derived	Inhibition of 5-FAM-tagged Bid-BH3 peptide binding to Bcl2 (unknown origin) at 10 uM by fluorescence polarization assay relative to untreated control	Title: Design, synthesis and preliminary bioactivity studies of indomethacin derivatives as Bcl-2/Mcl-1 dual inhibitors._||_Abstract: Bcl-2 family proteins, which divides into pro-apoptosis proteins and anti-apoptosis proteins, are involved in cell apoptosis progression. As numerous studies illustrated, targeting Bcl-2 family proteins is more and more attractive and practicable to cancer treatmen…	Journal: Bioorg Med Chem_||_Year: 2019_||_Volume: 27_||_Issue: 13_||_First Page: 2771_||_Last Page: 2783_||_DOI: 10.1016/j.bmc.2019.05.003_||_Target ChEMBL ID: CHEMBL4860_||_ChEMBL Target Name: Apoptosis regulator Bcl-2_||_ChEMBL Target Type: SINGLE PROTEIN - Target is a single protein chain_||_Relationship Type: D - Direct protein target assigned_||_Confidence: Direct single protein target assig…	43	ChEMBL	CHEMBL4341978	20210302	20210302	155520353	440124795	596	NULL	P10415	Curation Efforts|Research and Development	31079964	0	NULL	P10415	9606	NULL	NULL	NULL	NULL	NULL	NULL
1545355	1	Confirmatory	Inhibition of BCL-2 (unknown origin) in presence of 10% human serum incubated for 15 mins by fluorescence polarization assay	Title: Clinical candidates modulating protein-protein interactions: The fragment-based experience._||_Abstract: Protein-protein interactions (PPIs) cover a very wide range of biological functions and consequently have become one of the favourite targets for new therapeutic strategies. PPIs are strongly characterised by an intricate and dynamic network of surface interactions occurring between two…	Journal: Eur J Med Chem_||_Year: 2019_||_Volume: 167_||_First Page: 76_||_Last Page: 95_||_DOI: 10.1016/j.ejmech.2019.01.084_||_Target ChEMBL ID: CHEMBL4860_||_ChEMBL Target Name: Apoptosis regulator Bcl-2_||_ChEMBL Target Type: SINGLE PROTEIN - Target is a single protein chain_||_Relationship Type: D - Direct protein target assigned_||_Confidence: Direct single protein target assigned	43	ChEMBL	CHEMBL4342745	20210302	20210302	11228183	103505845	596	NULL	P10415	Curation Efforts|Research and Development	30769242	0	NULL	P10415	9606	NULL	NULL	NULL	NULL	NULL	NULL
1546947	1	Literature-derived	Inhibition of Bcl2 (unknown origin) expressed in Eu-Myc cells assessed as induction of cell death at 75 to 100 uM incubated for 24 hrs by violet LIVE/DEAD fixable dead cell staining based flow cytometry	Title: Discovery and Characterization of 2,5-Substituted Benzoic Acid Dual Inhibitors of the Anti-apoptotic Mcl-1 and Bfl-1 Proteins._||_Abstract: Anti-apoptotic Bcl-2 family proteins are overexpressed in a wide spectrum of cancers and have become well validated therapeutic targets. Cancer cells display survival dependence on individual or subsets of anti-apoptotic proteins that could be effectiv…	Journal: J Med Chem_||_Year: 2020_||_Volume: 63_||_Issue: 5_||_First Page: 2489_||_Last Page: 2510_||_DOI: 10.1021/acs.jmedchem.9b01442_||_Target ChEMBL ID: CHEMBL4860_||_ChEMBL Target Name: Apoptosis regulator Bcl-2_||_ChEMBL Target Type: SINGLE PROTEIN - Target is a single protein chain_||_Relationship Type: D - Direct protein target assigned_||_Confidence: Direct single protein target assigned	43	ChEMBL	CHEMBL4344337	20210302	20220318	155542793	440162583	596	NULL	P10415	Curation Efforts|Research and Development	31971799	0	NULL	P10415	9606	NULL	NULL	1	NULL	NULL	NULL
1558953	1	Confirmatory	Inhibition of recombinant C-terminal His10x-tagged human Bcl-2 (2 to 211 residues) expressed in Escherichia coli cells interaction with biotinylated human Bim (51 to 76 residues) incubated for 60 mins by HTRF assay	Title: Discovery and in Vivo Evaluation of Macrocyclic Mcl-1 Inhibitors Featuring an α-Hydroxy Phenylacetic Acid Pharmacophore or Bioisostere._||_Abstract: Overexpression of the antiapoptotic protein Mcl-1 provides a survival advantage to some cancer cells, making inhibition of this protein an attractive therapeutic target for the treatment of certain types of tumors. Herein, we report our effort…	Compounds with activity <= 10uM or explicitly reported as active by ChEMBL are flagged as active in this PubChem assay presentation._||_Journal: J Med Chem_||_Year: 2019_||_Volume: 62_||_Issue: 22_||_First Page: 10258_||_Last Page: 10271_||_DOI: 10.1021/acs.jmedchem.9b01310_||_Target ChEMBL ID: CHEMBL4860_||_ChEMBL Target Name: Apoptosis regulator Bcl-2_||_ChEMBL Target Type: SINGLE PROTEIN - Tar…	43	ChEMBL	CHEMBL4356645	20210302	20220830	NULL	NULL	596	NULL	P10415	Curation Efforts|Research and Development	31736296	0	NULL	P10415	9606	NULL	NULL	1	NULL	NULL	NULL
1580121	1	Confirmatory	Inhibition of Bcl-2 (unknown origin) by fluorescence polarization assay	Title: Hot-Spots of Mcl-1 Protein._||_Abstract: Protein-protein interactions (PPIs) control many important physiological processes within human cells. Apoptosis or programmed cell death is closely regulated by pro- and antiapoptotic signals. Dysregulation of this homeostasis is implicated in tumorigenesis and acquired resistance to treatments. The emerging importance of Mcl-1 protein in chemother…	Compounds with activity <= 10uM or explicitly reported as active by ChEMBL are flagged as active in this PubChem assay presentation._||_Journal: J Med Chem_||_Year: 2020_||_Volume: 63_||_Issue: 3_||_First Page: 928_||_Last Page: 943_||_DOI: 10.1021/acs.jmedchem.9b00983_||_Target ChEMBL ID: CHEMBL4860_||_ChEMBL Target Name: Apoptosis regulator Bcl-2_||_ChEMBL Target Type: SINGLE PROTEIN - Target i…	43	ChEMBL	CHEMBL4378478	20210302	20220830	NULL	NULL	596	NULL	P10415	Curation Efforts|Research and Development	31580668	0	NULL	P10415	9606	NULL	NULL	1	NULL	NULL	NULL
1580123	1	Confirmatory	Inhibition of human BCl2 expressed in Escherichia coli BL21 (DE3) pLysS cells by surface plasmon resonance assay	Title: Hot-Spots of Mcl-1 Protein._||_Abstract: Protein-protein interactions (PPIs) control many important physiological processes within human cells. Apoptosis or programmed cell death is closely regulated by pro- and antiapoptotic signals. Dysregulation of this homeostasis is implicated in tumorigenesis and acquired resistance to treatments. The emerging importance of Mcl-1 protein in chemother…	Compounds with activity <= 10uM or explicitly reported as active by ChEMBL are flagged as active in this PubChem assay presentation._||_Journal: J Med Chem_||_Year: 2020_||_Volume: 63_||_Issue: 3_||_First Page: 928_||_Last Page: 943_||_DOI: 10.1021/acs.jmedchem.9b00983_||_Target ChEMBL ID: CHEMBL4860_||_ChEMBL Target Name: Apoptosis regulator Bcl-2_||_ChEMBL Target Type: SINGLE PROTEIN - Target i…	43	ChEMBL	CHEMBL4378480	20210302	20220830	NULL	NULL	596	NULL	P10415	Curation Efforts|Research and Development	31580668	0	NULL	P10415	9606	NULL	NULL	1	NULL	NULL	NULL
1599453	1	Confirmatory	Inhibition of Flu-BakBH3 peptide binding to GST-tagged Bcl2 (unknown origin) after 30 mins by fluorescence polarization assay	Title: The chemical biology of apoptosis: Revisited after 17 years._||_Abstract: A balance of Bcl-2 family proteins dictates cell survival or death, as the interactions between these proteins regulate mitochondrial apoptotic signaling pathways. However, cancer cells frequently show upregulation of pro-survival Bcl-2 proteins and sequester activated pro-apoptotic BH3-only proteins driven by divers…	Compounds with activity <= 10uM or explicitly reported as active by ChEMBL are flagged as active in this PubChem assay presentation._||_Journal: Eur J Med Chem_||_Year: 2019_||_Volume: 177_||_First Page: 63_||_Last Page: 75_||_DOI: 10.1016/j.ejmech.2019.05.019_||_Target ChEMBL ID: CHEMBL4860_||_ChEMBL Target Name: Apoptosis regulator Bcl-2_||_ChEMBL Target Type: SINGLE PROTEIN - Target is a singl…	43	ChEMBL	CHEMBL4398455	20210302	20220830	NULL	NULL	596	NULL	P10415	Curation Efforts|Research and Development	31129454	0	NULL	P10415	9606	NULL	NULL	1	NULL	NULL	NULL
1599459	1	Confirmatory	Inhibition of Flu-BakBH3 peptide binding to GST-tagged Bcl2 (unknown origin) after 2 mins by fluorescence polarization assay	Title: The chemical biology of apoptosis: Revisited after 17 years._||_Abstract: A balance of Bcl-2 family proteins dictates cell survival or death, as the interactions between these proteins regulate mitochondrial apoptotic signaling pathways. However, cancer cells frequently show upregulation of pro-survival Bcl-2 proteins and sequester activated pro-apoptotic BH3-only proteins driven by divers…	Compounds with activity <= 10uM or explicitly reported as active by ChEMBL are flagged as active in this PubChem assay presentation._||_Journal: Eur J Med Chem_||_Year: 2019_||_Volume: 177_||_First Page: 63_||_Last Page: 75_||_DOI: 10.1016/j.ejmech.2019.05.019_||_Target ChEMBL ID: CHEMBL4860_||_ChEMBL Target Name: Apoptosis regulator Bcl-2_||_ChEMBL Target Type: SINGLE PROTEIN - Target is a singl…	43	ChEMBL	CHEMBL4398461	20210302	20220830	NULL	NULL	596	NULL	P10415	Curation Efforts|Research and Development	31129454	0	NULL	P10415	9606	NULL	NULL	1	NULL	NULL	NULL
1599462	1	Confirmatory	Inhibition of Flu-BakBH3 peptide binding to recombinant human Bcl2 after 15 mins by fluorescence polarization assay	Title: The chemical biology of apoptosis: Revisited after 17 years._||_Abstract: A balance of Bcl-2 family proteins dictates cell survival or death, as the interactions between these proteins regulate mitochondrial apoptotic signaling pathways. However, cancer cells frequently show upregulation of pro-survival Bcl-2 proteins and sequester activated pro-apoptotic BH3-only proteins driven by divers…	Compounds with activity <= 10uM or explicitly reported as active by ChEMBL are flagged as active in this PubChem assay presentation._||_Journal: Eur J Med Chem_||_Year: 2019_||_Volume: 177_||_First Page: 63_||_Last Page: 75_||_DOI: 10.1016/j.ejmech.2019.05.019_||_Target ChEMBL ID: CHEMBL4860_||_ChEMBL Target Name: Apoptosis regulator Bcl-2_||_ChEMBL Target Type: SINGLE PROTEIN - Target is a singl…	43	ChEMBL	CHEMBL4398464	20210302	20220830	NULL	NULL	596	NULL	P10415	Curation Efforts|Research and Development	31129454	0	NULL	P10415	9606	NULL	NULL	1	NULL	NULL	NULL
1599465	1	Confirmatory	Inhibition of Flu-Bax peptide binding to Bcl2 (unknown origin) by time-resolved fluorescence resonance energy transfer assay	Title: The chemical biology of apoptosis: Revisited after 17 years._||_Abstract: A balance of Bcl-2 family proteins dictates cell survival or death, as the interactions between these proteins regulate mitochondrial apoptotic signaling pathways. However, cancer cells frequently show upregulation of pro-survival Bcl-2 proteins and sequester activated pro-apoptotic BH3-only proteins driven by divers…	Compounds with activity <= 10uM or explicitly reported as active by ChEMBL are flagged as active in this PubChem assay presentation._||_Journal: Eur J Med Chem_||_Year: 2019_||_Volume: 177_||_First Page: 63_||_Last Page: 75_||_DOI: 10.1016/j.ejmech.2019.05.019_||_Target ChEMBL ID: CHEMBL4860_||_ChEMBL Target Name: Apoptosis regulator Bcl-2_||_ChEMBL Target Type: SINGLE PROTEIN - Target is a singl…	43	ChEMBL	CHEMBL4398467	20210302	20220830	NULL	NULL	596	NULL	P10415	Curation Efforts|Research and Development	31129454	0	NULL	P10415	9606	NULL	NULL	1	NULL	NULL	NULL
1599468	1	Confirmatory	Inhibition of Bcl2 (unknown origin) after 2 hrs by fluorescein-PUMA based fluorescence polarization assay	Title: The chemical biology of apoptosis: Revisited after 17 years._||_Abstract: A balance of Bcl-2 family proteins dictates cell survival or death, as the interactions between these proteins regulate mitochondrial apoptotic signaling pathways. However, cancer cells frequently show upregulation of pro-survival Bcl-2 proteins and sequester activated pro-apoptotic BH3-only proteins driven by divers…	Compounds with activity <= 10uM or explicitly reported as active by ChEMBL are flagged as active in this PubChem assay presentation._||_Journal: Eur J Med Chem_||_Year: 2019_||_Volume: 177_||_First Page: 63_||_Last Page: 75_||_DOI: 10.1016/j.ejmech.2019.05.019_||_Target ChEMBL ID: CHEMBL4860_||_ChEMBL Target Name: Apoptosis regulator Bcl-2_||_ChEMBL Target Type: SINGLE PROTEIN - Target is a singl…	43	ChEMBL	CHEMBL4398470	20210302	20220830	NULL	NULL	596	NULL	P10415	Curation Efforts|Research and Development	31129454	0	NULL	P10415	9606	NULL	NULL	1	NULL	NULL	NULL
1599472	1	Confirmatory	Inhibition of FITC-Ahx-GQVGRQLAIIGDDINR-CONH2 peptide binding to Bcl2 (unknown origin) by fluorescence polarization assay	Title: The chemical biology of apoptosis: Revisited after 17 years._||_Abstract: A balance of Bcl-2 family proteins dictates cell survival or death, as the interactions between these proteins regulate mitochondrial apoptotic signaling pathways. However, cancer cells frequently show upregulation of pro-survival Bcl-2 proteins and sequester activated pro-apoptotic BH3-only proteins driven by divers…	Compounds with activity <= 10uM or explicitly reported as active by ChEMBL are flagged as active in this PubChem assay presentation._||_Journal: Eur J Med Chem_||_Year: 2019_||_Volume: 177_||_First Page: 63_||_Last Page: 75_||_DOI: 10.1016/j.ejmech.2019.05.019_||_Target ChEMBL ID: CHEMBL4860_||_ChEMBL Target Name: Apoptosis regulator Bcl-2_||_ChEMBL Target Type: SINGLE PROTEIN - Target is a singl…	43	ChEMBL	CHEMBL4398474	20210302	20220830	NULL	NULL	596	NULL	P10415	Curation Efforts|Research and Development	31129454	0	NULL	P10415	9606	NULL	NULL	1	NULL	NULL	NULL
1599480	1	Confirmatory	Inhibition of human Biotin-DMRPEIWIAQELRRIGDEFNAYYARR peptide binding to recombinant 10His-tagged human Bcl2 (2 to 211 residues) expressed in Escherichia coli cells after 120 mins by fluorescence polarization assay	Title: The chemical biology of apoptosis: Revisited after 17 years._||_Abstract: A balance of Bcl-2 family proteins dictates cell survival or death, as the interactions between these proteins regulate mitochondrial apoptotic signaling pathways. However, cancer cells frequently show upregulation of pro-survival Bcl-2 proteins and sequester activated pro-apoptotic BH3-only proteins driven by divers…	Compounds with activity <= 10uM or explicitly reported as active by ChEMBL are flagged as active in this PubChem assay presentation._||_Journal: Eur J Med Chem_||_Year: 2019_||_Volume: 177_||_First Page: 63_||_Last Page: 75_||_DOI: 10.1016/j.ejmech.2019.05.019_||_Target ChEMBL ID: CHEMBL4860_||_ChEMBL Target Name: Apoptosis regulator Bcl-2_||_ChEMBL Target Type: SINGLE PROTEIN - Target is a singl…	43	ChEMBL	CHEMBL4398482	20210302	20220830	NULL	NULL	596	NULL	P10415	Curation Efforts|Research and Development	31129454	0	NULL	P10415	9606	NULL	NULL	1	NULL	NULL	NULL
1610205	1	Literature-derived	Time dependent inhibition of recombinant human C-terminal 6xHis-tagged Bcl-2 (M1 to F212 residues) expressed in Escherichia coli using HyLite Fluor 647-labeled BIM peptide as substrate measured after 240 mins by TR-FRET assay relative control	Title: Discovery and optimization of covalent Bcl-xL antagonists._||_Abstract: Over the last ten years, targeted covalent inhibition has become a key discipline within medicinal chemistry research, most notably in the development of oncology therapeutics. One area where this approach is underrepresented, however, is in targeting protein-protein interactions. This is primarily because these hydrop…	Journal: Bioorg Med Chem Lett_||_Year: 2019_||_Volume: 29_||_Issue: 23_||_First Page: 126682_||_Last Page: 126682_||_DOI: 10.1016/j.bmcl.2019.126682_||_Target ChEMBL ID: CHEMBL4860_||_ChEMBL Target Name: Apoptosis regulator Bcl-2_||_ChEMBL Target Type: SINGLE PROTEIN - Target is a single protein chain_||_Relationship Type: D - Direct protein target assigned_||_Confidence: Direct single protein ta…	43	ChEMBL	CHEMBL4409530	20210302	20210302	155545656	440169759	596	NULL	P10415	Curation Efforts|Research and Development	31606346	0	NULL	P10415	9606	NULL	NULL	NULL	NULL	NULL	NULL
1682501	1	Literature-derived	Displacement of Bax BH3 domain from FLAG-tagged Bcl-2 (unknown origin) expressed in human Hela cells at 30 to 300 nM incubated for 2 hrs by immunoprecipitation assay	Title: Discovery of S64315, a Potent and Selective Mcl-1 Inhibitor._||_Abstract: Myeloid cell leukemia 1 (Mcl-1) has emerged as an attractive target for cancer therapy. It is an antiapoptotic member of the Bcl-2 family of proteins, whose upregulation in human cancers is associated with high tumor grade, poor survival, and resistance to chemotherapy. Here we report the discovery of our clinical ca…	Journal: J Med Chem_||_Year: 2020_||_Volume: 63_||_Issue: 22_||_First Page: 13762_||_Last Page: 13795_||_DOI: 10.1021/acs.jmedchem.0c01234_||_Target ChEMBL ID: CHEMBL4860_||_ChEMBL Target Name: Apoptosis regulator Bcl-2_||_ChEMBL Target Type: SINGLE PROTEIN - Target is a single protein chain_||_Relationship Type: D - Direct protein target assigned_||_Confidence: Direct single protein target assig…	43	ChEMBL	CHEMBL4677152	20220318	20220318	118157243	461551209	596	NULL	P10415	Curation Efforts|Research and Development	33146521	0	NULL	P10415	9606	NULL	NULL	NULL	NULL	NULL	NULL
1682502	1	Literature-derived	Displacement of Bak BH3 domain from FLAG-tagged Bcl-2 (unknown origin) expressed in human Hela cells at 30 to 300 nM incubated for 2 hrs by immunoprecipitation assay	Title: Discovery of S64315, a Potent and Selective Mcl-1 Inhibitor._||_Abstract: Myeloid cell leukemia 1 (Mcl-1) has emerged as an attractive target for cancer therapy. It is an antiapoptotic member of the Bcl-2 family of proteins, whose upregulation in human cancers is associated with high tumor grade, poor survival, and resistance to chemotherapy. Here we report the discovery of our clinical ca…	Journal: J Med Chem_||_Year: 2020_||_Volume: 63_||_Issue: 22_||_First Page: 13762_||_Last Page: 13795_||_DOI: 10.1021/acs.jmedchem.0c01234_||_Target ChEMBL ID: CHEMBL4860_||_ChEMBL Target Name: Apoptosis regulator Bcl-2_||_ChEMBL Target Type: SINGLE PROTEIN - Target is a single protein chain_||_Relationship Type: D - Direct protein target assigned_||_Confidence: Direct single protein target assig…	43	ChEMBL	CHEMBL4677153	20220318	20220318	118157243	461551209	596	NULL	P10415	Curation Efforts|Research and Development	33146521	0	NULL	P10415	9606	NULL	NULL	NULL	NULL	NULL	NULL
1690905	1	Confirmatory	Inhibition of FAM-Bid BH3 peptide binding to recombinant human BCL2 by fluorescence polarization assay	Title: Sensitive fluorogenic substrates for sirtuin deacylase inhibitor discovery._||_Abstract: Sirtuins (SIRTs) are NAD-dependent lysine deacylases, regulating many important biological processes such as metabolism and stress responses. SIRT inhibitors may provide potential benefits against SIRT-driven human diseases. Development of efficient assay platforms based on fluorogenic substrates will …	Compounds with activity <= 10uM or explicitly reported as active by ChEMBL are flagged as active in this PubChem assay presentation._||_Journal: Eur J Med Chem_||_Year: 2020_||_Volume: 192_||_First Page: 112201_||_Last Page: 112201_||_DOI: 10.1016/j.ejmech.2020.112201_||_Target ChEMBL ID: CHEMBL4860_||_ChEMBL Target Name: Apoptosis regulator Bcl-2_||_ChEMBL Target Type: SINGLE PROTEIN - Target is…	43	ChEMBL	CHEMBL4685915	20220318	20220830	NULL	NULL	596	NULL	P10415	Curation Efforts|Research and Development	32163813	0	NULL	P10415	9606	NULL	NULL	1	NULL	NULL	NULL
1700832	1	Literature-derived	Effect on Bcl2 phosphorylation in human HeLa cells by Western blot analysis	Title: Targeting the Allosteric Pathway That Interconnects the Core-Functional Scaffold and the Distal Phosphorylation Sites for Specific Dephosphorylation of Bcl-2._||_Abstract: Protein phosphorylation is the most significant post-translational modification for regulating cellular activities, but site-specific modulation of phosphorylation is still challenging. Using three-dimensional NMR spectr…	Journal: J Med Chem_||_Year: 2020_||_Volume: 63_||_Issue: 22_||_First Page: 13733_||_Last Page: 13744_||_DOI: 10.1021/acs.jmedchem.0c01290_||_Target ChEMBL ID: CHEMBL4860_||_ChEMBL Target Name: Apoptosis regulator Bcl-2_||_ChEMBL Target Type: SINGLE PROTEIN - Target is a single protein chain_||_Relationship Type: D - Direct protein target assigned_||_Confidence: Direct single protein target assig…	43	ChEMBL	CHEMBL4705654	20220318	20220318	162645340	461517838	596	NULL	P10415	Curation Efforts|Research and Development	33197310	0	NULL	P10415	9606	NULL	NULL	NULL	NULL	Uterine cervix	NULL
1700841	1	Literature-derived	Induction of BCl-2 dephosphorylation in human HL-60 cells at 5 to 15 uM measured after 24 hrs by coimmunoprecipitation method	Title: Targeting the Allosteric Pathway That Interconnects the Core-Functional Scaffold and the Distal Phosphorylation Sites for Specific Dephosphorylation of Bcl-2._||_Abstract: Protein phosphorylation is the most significant post-translational modification for regulating cellular activities, but site-specific modulation of phosphorylation is still challenging. Using three-dimensional NMR spectr…	Journal: J Med Chem_||_Year: 2020_||_Volume: 63_||_Issue: 22_||_First Page: 13733_||_Last Page: 13744_||_DOI: 10.1021/acs.jmedchem.0c01290_||_Target ChEMBL ID: CHEMBL4860_||_ChEMBL Target Name: Apoptosis regulator Bcl-2_||_ChEMBL Target Type: SINGLE PROTEIN - Target is a single protein chain_||_Relationship Type: D - Direct protein target assigned_||_Confidence: Direct single protein target assig…	43	ChEMBL	CHEMBL4705663	20220318	20220318	162674161	461558895	596	NULL	P10415	Curation Efforts|Research and Development	33197310	0	NULL	P10415	9606	NULL	NULL	1	NULL	Uterine cervix	NULL
1700843	1	Literature-derived	Induction of BCl-2 dephosphorylation in human HL-60 cells assessed as increase in Bax expression at 5 to 15 uM measured after 24 hrs by coimmunoprecipitation method	Title: Targeting the Allosteric Pathway That Interconnects the Core-Functional Scaffold and the Distal Phosphorylation Sites for Specific Dephosphorylation of Bcl-2._||_Abstract: Protein phosphorylation is the most significant post-translational modification for regulating cellular activities, but site-specific modulation of phosphorylation is still challenging. Using three-dimensional NMR spectr…	Journal: J Med Chem_||_Year: 2020_||_Volume: 63_||_Issue: 22_||_First Page: 13733_||_Last Page: 13744_||_DOI: 10.1021/acs.jmedchem.0c01290_||_Target ChEMBL ID: CHEMBL4860_||_ChEMBL Target Name: Apoptosis regulator Bcl-2_||_ChEMBL Target Type: SINGLE PROTEIN - Target is a single protein chain_||_Relationship Type: D - Direct protein target assigned_||_Confidence: Direct single protein target assig…	43	ChEMBL	CHEMBL4705665	20220318	20220318	162674161	461558895	596	NULL	P10415	Curation Efforts|Research and Development	33197310	0	NULL	P10415	9606	NULL	NULL	1	NULL	Uterine cervix	NULL
1700847	1	Literature-derived	Induction of BCl-2 dephosphorylation in human HL-60 cells at 1 to 5 uM measured after 24 hrs by coimmunoprecipitation method	Title: Targeting the Allosteric Pathway That Interconnects the Core-Functional Scaffold and the Distal Phosphorylation Sites for Specific Dephosphorylation of Bcl-2._||_Abstract: Protein phosphorylation is the most significant post-translational modification for regulating cellular activities, but site-specific modulation of phosphorylation is still challenging. Using three-dimensional NMR spectr…	Journal: J Med Chem_||_Year: 2020_||_Volume: 63_||_Issue: 22_||_First Page: 13733_||_Last Page: 13744_||_DOI: 10.1021/acs.jmedchem.0c01290_||_Target ChEMBL ID: CHEMBL4860_||_ChEMBL Target Name: Apoptosis regulator Bcl-2_||_ChEMBL Target Type: SINGLE PROTEIN - Target is a single protein chain_||_Relationship Type: D - Direct protein target assigned_||_Confidence: Direct single protein target assig…	43	ChEMBL	CHEMBL4705669	20220318	20220318	49846579	194147759	596	NULL	P10415	Curation Efforts|Research and Development	33197310	0	NULL	P10415	9606	NULL	NULL	NULL	NULL	Uterine cervix	NULL
1700848	1	Literature-derived	Induction of BCl-2 dephosphorylation in human HL-60 cells assessed as increase in Bax expression at 1 to 5 uM measured after 24 hrs by coimmunoprecipitation method	Title: Targeting the Allosteric Pathway That Interconnects the Core-Functional Scaffold and the Distal Phosphorylation Sites for Specific Dephosphorylation of Bcl-2._||_Abstract: Protein phosphorylation is the most significant post-translational modification for regulating cellular activities, but site-specific modulation of phosphorylation is still challenging. Using three-dimensional NMR spectr…	Journal: J Med Chem_||_Year: 2020_||_Volume: 63_||_Issue: 22_||_First Page: 13733_||_Last Page: 13744_||_DOI: 10.1021/acs.jmedchem.0c01290_||_Target ChEMBL ID: CHEMBL4860_||_ChEMBL Target Name: Apoptosis regulator Bcl-2_||_ChEMBL Target Type: SINGLE PROTEIN - Target is a single protein chain_||_Relationship Type: D - Direct protein target assigned_||_Confidence: Direct single protein target assig…	43	ChEMBL	CHEMBL4705670	20220318	20220318	49846579	194147759	596	NULL	P10415	Curation Efforts|Research and Development	33197310	0	NULL	P10415	9606	NULL	NULL	NULL	NULL	Uterine cervix	NULL
1700849	1	Literature-derived	Induction of BCl-2 dephosphorylation in human OCI-AML-3 cells at 1 to 5 uM measured after 24 hrs by coimmunoprecipitation method	Title: Targeting the Allosteric Pathway That Interconnects the Core-Functional Scaffold and the Distal Phosphorylation Sites for Specific Dephosphorylation of Bcl-2._||_Abstract: Protein phosphorylation is the most significant post-translational modification for regulating cellular activities, but site-specific modulation of phosphorylation is still challenging. Using three-dimensional NMR spectr…	Journal: J Med Chem_||_Year: 2020_||_Volume: 63_||_Issue: 22_||_First Page: 13733_||_Last Page: 13744_||_DOI: 10.1021/acs.jmedchem.0c01290_||_Target ChEMBL ID: CHEMBL4860_||_ChEMBL Target Name: Apoptosis regulator Bcl-2_||_ChEMBL Target Type: SINGLE PROTEIN - Target is a single protein chain_||_Relationship Type: D - Direct protein target assigned_||_Confidence: Direct single protein target assig…	43	ChEMBL	CHEMBL4705671	20220318	20220318	49846579	194147759	596	NULL	P10415	Curation Efforts|Research and Development	33197310	0	NULL	P10415	9606	NULL	NULL	NULL	NULL	Blood	NULL
[truncated: 60 more rows]
