# Supplementary material for: Virtual Screening of Small Molecules Targeting BCL2 with Machine Learning, Molecular Docking, and MD Simulation
Source: Biomolecules. 2024 May 1;14(5):544. doi: 10.3390/biom14050544 (PMC11118195; doi:10.3390/biom14050544)
Supplement: Supplementary file 1 [file biomolecules-14-00544-s001.zip › Supplementary Data S10 RF_Revision_2024_02_21.ipynb]

# %% [code]
# !pip install -U scikit-learn

# %% [code]
import pandas as pd
# Load your dataset
df = pd.read_csv('Supplementary data S6- input_combined.csv')

#df = pd.read_csv('input_combined.csv')
df

# %% [code]
# import pandas as pd
# import numpy as np
# from sklearn.model_selection import train_test_split, GridSearchCV
# from sklearn.ensemble import RandomForestClassifier
# from sklearn.metrics import classification_report, accuracy_score, confusion_matrix
# import joblib
# from datetime import datetime

# # Load your dataset
# #df = pd.read_csv('input_combined.csv')
# df = pd.read_csv('Supplementary data S6- input_combined.csv')

# # Specify the features (independent variables)
# X = df.filter(like='PubchemFP')

# # Specify the target variable
# y = df['Activity']

# # Convert labels to binary values
# y = y.map({'Inactive': 0, 'Active': 1})

# # Split the data into training and testing sets, stratified by 'Activity'
# X_train, X_test, y_train, y_test = train_test_split(X, y, test_size=0.2, stratify=y, random_state=42)

# # Create a Random Forest classifier
# rf_classifier = RandomForestClassifier(random_state=42)

# # Hyperparameter tuning with GridSearchCV
# param_grid = {
#     'n_estimators': [100, 200, 300],
#     'max_depth': [5, 10, 20, 30],
#     'min_samples_split': [2, 5, 10],
#     'min_samples_leaf': [1, 2, 4]
# }

# grid_search = GridSearchCV(rf_classifier, param_grid, cv=5, n_jobs=-1)
# grid_search.fit(X_train, y_train)

# # Get the best parameters
# best_params = grid_search.best_params_

# # Create a new Random Forest classifier with the best parameters
# best_rf_classifier = RandomForestClassifier(random_state=42, **best_params)
# best_rf_classifier.fit(X_train, y_train)

# # Predict on the test set
# y_pred = best_rf_classifier.predict(X_test)

# # Evaluate model performance
# accuracy = accuracy_score(y_test, y_pred)
# conf_matrix = confusion_matrix(y_test, y_pred)
# class_report = classification_report(y_test, y_pred)

# # Save the model
# timestamp = datetime.now().strftime("%Y%m%d")
# rf_base = 'RF_' + timestamp
# rf_name = rf_base + '.pkl'
# joblib.dump(best_rf_classifier, rf_name)

# # Print the best hyperparameters and model performance
# print("Best Hyperparameters:", best_params)
# print("Accuracy:", accuracy)
# print("Confusion Matrix:\n", conf_matrix)

# %% [code]
import pandas as pd
from sklearn.ensemble import RandomForestClassifier
from sklearn.model_selection import train_test_split
from sklearn.metrics import classification_report, accuracy_score, confusion_matrix
import joblib

# Load your dataset
df = pd.read_csv('Supplementary data S6- input_combined.csv')

#df = pd.read_csv('input_combined.csv')

# Specify the features (independent variables)
X_rf = df.filter(like='PubchemFP')

# Specify the target variable
y_rf = df['Activity']

# Convert labels to binary values
y_rf = y_rf.map({'Inactive': 0, 'Active': 1})

# Split the data into training and testing sets, stratified by 'Activity'
X_train_rf, X_test_rf, y_train_rf, y_test_rf = train_test_split(X_rf, y_rf, test_size=0.2, stratify=y_rf, random_state=42)

# Define the best hyperparameters
best_params_rf = {'max_depth': 30, 'min_samples_leaf': 2, 'min_samples_split': 10, 'n_estimators': 100}

# Create a Random Forest classifier with the best hyperparameters
best_rf_classifier = RandomForestClassifier(random_state=42, **best_params_rf)

# Fit the model to the training data
best_rf_classifier.fit(X_train_rf, y_train_rf)

# Predict on the test set
y_pred_rf = best_rf_classifier.predict(X_test_rf)

# Evaluate model performance
accuracy_rf = accuracy_score(y_test_rf, y_pred_rf)
conf_matrix_rf = confusion_matrix(y_test_rf, y_pred_rf)

# Save the model
#rf_base = 'RF_with_best_hyperparameters'
rf_base = "Supplementary data S9- BCL2_RF_Abtin"

rf_name_rf = rf_base + '.pkl'
joblib.dump(best_rf_classifier, rf_name_rf)

# Print the best hyperparameters and model performance
print("RF Name:", rf_name_rf)
# print("Best Hyperparameters:", best_params)
print("Accuracy:", accuracy_rf)
print("Confusion Matrix:\n", conf_matrix_rf)

# %% [code]
import pandas as pd
import joblib
from padelpy import padeldescriptor
import seaborn as sns
import matplotlib.pyplot as plt

# Load the saved scikit-learn model
rf_model = "Supplementary data S9- BCL2_RF_Abtin.pkl"
rf_base="Supplementary data S9- BCL2_RF_Abtin"
loaded_model = joblib.load(rf_model)

descriptorcsv = 'All_PDB_SwissSimilarity_descriptors.csv'
# Load the csv to predict activity based on the final model.
unseen_name = 'All_PDB_SwissSimilarity'
unseen_data = unseen_name + '.csv'
df_full = pd.read_csv(unseen_data)

# Get the column names as a list
column_list = df_full.columns.tolist()

# Make a DataFrame with selected columns for padeldescriptor
ID = 'ID'
SMILES = 'SMILES'

selection = [SMILES, ID]
df = df_full[selection]

# Combine dataframes
unseen = pd.read_csv(descriptorcsv)
unseen_combined = pd.concat([df, unseen], axis=1)

# Specify the features (independent variables)
X_unseen = unseen_combined.filter(like='PubchemFP')

# Check if features have been correctly selected
if X_unseen.shape[1] == 0:
    raise ValueError("No features were selected. Please verify your column filtering.")

# Make predictions using the loaded model
y_pred = loaded_model.predict(X_unseen)
# y_pred = (y_pred > 0.95).astype(int)  # Convert probabilities to binary predictions

# Add predictions to the DataFrame
unseen_combined['Prediction'] = y_pred

# Combine the original dataframe and the predictions
final_result = pd.concat([df_full, unseen_combined['Prediction']], axis=1)

# Drop the 'SMILES' column from the final result
# final_result = final_result.drop('SMILES', axis=1)

csv_pred = rf_base + '_pred_' + unseen_data
# Save the final result as a CSV
final_result.to_csv(csv_pred, index=False)

# Read and display the final result
final_result = pd.read_csv(csv_pred)
print(final_result.tail())
count_of_ones = (final_result['Prediction'] == 1).sum()
print("Count of 'Prediction' == 1:", count_of_ones)
print("CSV Filename:", csv_pred)

# %% [code]
import pandas as pd

# Load the CSV
pred_csv = csv_pred
df_pred = pd.read_csv(pred_csv)

# Define the filter condition
filter_condition = df_pred['Prediction'] == 1
df_pred = df_pred[filter_condition]

# Select columns
ID = 'ID'
SMILES = 'SMILES'
selection = [SMILES,ID]
df_smiles = df_pred[selection]

# Remove double quotes and leading spaces from the SMILES column
df_full['SMILES'] = df_full['SMILES'].str.strip(' "')

# Save the final result as a CSV with tab delimiter and without the index
# Create the output filename without the .csv extension
pred_csv = pred_csv.replace('.csv', '')
smiles_name = pred_csv + '_active' + '.smiles'
df_smiles.to_csv(smiles_name, sep='\t', index=False,header=False)

df_smiles
