# Supplementary material for: Virtual Screening of Small Molecules Targeting BCL2 with Machine Learning, Molecular Docking, and MD Simulation
Source: Biomolecules. 2024 May 1;14(5):544. doi: 10.3390/biom14050544 (PMC11118195; doi:10.3390/biom14050544)
Supplement: Supplementary file 1 [file biomolecules-14-00544-s001.zip › Supplementary data S11- RF_Screening_Prediction_SwissSimilarity.csv]

ID	SMILES	Prediction	MW	LogP	NumHDonors	NumHAcceptors
CHEMBL2322027	CN(C)CC[C@H](CSC1=CC=CC=C1)NC1=C(C=C(C=C1)S(=O)(=O)NC1=NS(=O)(=O)C2=C1C=CC(=C2)N1CCN(CC2=C(C=CC=C2)C2=CC=C(Cl)C=C2)CC1)[N+]([O-])=O	1	874.5109999999996	7.189300000000008	2	11
CHEMBL384218	COC1=CC=C(C=C1)C1=C(CN2CCN(CC2)C2=CC=C(C=C2)C(=O)NS(=O)(=O)C2=CC=C(N[C@H](CCN(C)C)CSC3=CC=CC=C3)C(=C2)[N+]([O-])=O)C=CC=C1	1	809.0269999999999	7.235800000000008	2	11
CHEMBL1288460	COC1=CC=C(C=C1)C1=C(CN2CCN(CC2)C2=CC=C(C=C2)C(=O)NS(=O)(=O)C2=CC=C(NC(CCN(C)C)CSC3=CC=CC=C3)C(=C2)[N+]([O-])=O)C=CC=C1	1	809.0269999999999	7.235800000000008	2	11
CHEMBL1288371	CSC1=C(CN2CCN(CC2)C2=CC=C(C=C2)C(=O)NS(=O)(=O)C2=CC=C(NC(CCN(C)C)CSC3=CC=CC=C3)C(=C2)[N+]([O-])=O)C=CC=C1	1	748.9970000000002	6.282100000000007	2	11
CHEMBL221855	CSC1=C(CN2CCN(CC2)C2=CC=C(C=C2)C(=O)NS(=O)(=O)C2=CC=C(N[C@H](CCN(C)C)CSC3=CC=CC=C3)C(=C2)[N+]([O-])=O)C=CC=C1	1	748.9970000000002	6.282100000000007	2	11
CHEMBL1288377	COC1=CC(=CC=C1)C1=C(CN2CCN(CC2)C2=CC=C(C=C2)C(=O)NS(=O)(=O)C2=CC=C(NC(CCN(C)C)CSC3=CC=CC=C3)C(=C2)[N+]([O-])=O)C=CC=C1	1	809.0269999999999	7.235800000000008	2	11
CHEMBL384217	COC1=CC(=CC=C1)C1=C(CN2CCN(CC2)C2=CC=C(C=C2)C(=O)NS(=O)(=O)C2=CC=C(N[C@H](CCN(C)C)CSC3=CC=CC=C3)C(=C2)[N+]([O-])=O)C=CC=C1	1	809.0269999999999	7.235800000000008	2	11
CHEMBL1689139	CN(C)CC[C@H](CSC1=CC=CC=C1)NC1=CC=C(C=C1[N+]([O-])=O)S(=O)(=O)NC1=C2C=CC(=CC2=NC=N1)N1CCN(CC2=CC=CC=C2C2=CC=C(Cl)C=C2)CC1	1	837.4719999999996	8.505900000000006	2	11
CHEMBL1288370	COC1=C(CN2CCN(CC2)C2=CC=C(C=C2)C(=O)NS(=O)(=O)C2=CC=C(NC(CCN(C)C)CSC3=CC=CC=C3)C(=C2)[N+]([O-])=O)C=CC=C1	1	732.9290000000002	5.568800000000005	2	11
CHEMBL385119	COC1=C(CN2CCN(CC2)C2=CC=C(C=C2)C(=O)NS(=O)(=O)C2=CC=C(N[C@H](CCN(C)C)CSC3=CC=CC=C3)C(=C2)[N+]([O-])=O)C=CC=C1	1	732.9290000000002	5.568800000000005	2	11
CHEMBL2322024	CN(C)CC[C@H](CSC1=CC=CC=C1)NC1=C(C=C(C=C1)S(=O)(=O)NC1=C2N=CC(=CC2=CC=C1)N1CCN(CC2=C(C=CC=C2)C2=CC=C(Cl)C=C2)CC1)[N+]([O-])=O	1	836.4839999999997	9.1109	2	10
CHEMBL3893949	O[C@@H](C1CCN(CC1)C1=CC=C(C=C1)C(=O)NS(=O)(=O)C1=CC=C(N[C@@H](CCN2CCOCC2)CSC2=CC=CC=C2)C(=C1)[N+]([O-])=O)C1=CC=CC=C1C1=CC=C(Cl)C=C1	1	870.4940000000003	8.279000000000007	3	11
CHEMBL1288357	COC1(CC2=CC=CC=C2C2=CC=CC=C2)CCN(CC1)C1=CC=C(C=C1)C(=O)NS(=O)(=O)C1=CC=C(NC(CCN(C)C)CSC2=CC=CC=C2)C(=C1)[N+]([O-])=O	1	808.0389999999999	8.1331	2	10
CHEMBL221294	COC1(CC2=CC=CC=C2C2=CC=CC=C2)CCN(CC1)C1=CC=C(C=C1)C(=O)NS(=O)(=O)C1=CC=C(N[C@H](CCN(C)C)CSC2=CC=CC=C2)C(=C1)[N+]([O-])=O	1	808.0389999999999	8.1331	2	10
CHEMBL375628	COC1(CC2=CC=CC(Cl)=C2)CCN(CC1)C1=CC=C(C=C1)C(=O)NS(=O)(=O)C1=CC=C(N[C@H](CCN(C)C)CSC2=CC=CC=C2)C(=C1)[N+]([O-])=O	1	766.3859999999997	7.119500000000008	2	10
CHEMBL1288351	COC1(CC2=CC(Cl)=CC=C2)CCN(CC1)C1=CC=C(C=C1)C(=O)NS(=O)(=O)C1=CC=C(NC(CCN(C)C)CSC2=CC=CC=C2)C(=C1)[N+]([O-])=O	1	766.3859999999997	7.119500000000008	2	10
CHEMBL2322026	CN(C)CC[C@H](CSC1=CC=CC=C1)NC1=C(C=C(C=C1)S(=O)(=O)NC1=NN=C2C=C(C=NN12)N1CCN(CC2=C(C=CC=C2)C2=CC=C(Cl)C=C2)CC1)[N+]([O-])=O	1	827.4369999999997	7.000400000000008	2	13
CHEMBL1288350	COC1(CC2=CC=CC=C2Cl)CCN(CC1)C1=CC=C(C=C1)C(=O)NS(=O)(=O)C1=CC=C(NC(CCN(C)C)CSC2=CC=CC=C2)C(=C1)[N+]([O-])=O	1	766.3859999999997	7.119500000000008	2	10
CHEMBL426535	COC1(CC2=CC=CC=C2Cl)CCN(CC1)C1=CC=C(C=C1)C(=O)NS(=O)(=O)C1=CC=C(N[C@H](CCN(C)C)CSC2=CC=CC=C2)C(=C1)[N+]([O-])=O	1	766.3859999999997	7.119500000000008	2	10
CHEMBL3703613	O[C@H](C1CCN(CC1)C1=CC=C(C=C1)C(=O)NS(=O)(=O)C1=CC=C(N[C@H](CCN2CCOCC2)CSC2=CC=CC=C2)C(=C1)[N+]([O-])=O)C1=CC=CC=C1C1=CC=C(Cl)C=C1	1	870.4940000000003	8.279000000000007	3	11
CHEMBL1288347	COC1(CC(C)C)CCN(CC1)C1=CC=C(C=C1)C(=O)NS(=O)(=O)C1=CC=C(NC(CCN(C)C)CSC2=CC=CC=C2)C(=C1)[N+]([O-])=O	1	697.9240000000002	6.269500000000006	2	10
CHEMBL373577	COC1(CC(C)C)CCN(CC1)C1=CC=C(C=C1)C(=O)NS(=O)(=O)C1=CC=C(N[C@H](CCN(C)C)CSC2=CC=CC=C2)C(=C1)[N+]([O-])=O	1	697.9240000000002	6.269500000000006	2	10
CHEMBL375841	COC1(CC2=CC=C(Cl)C=C2)CCN(CC1)C1=CC=C(C=C1)C(=O)NS(=O)(=O)C1=CC=C(N[C@H](CCN(C)C)CSC2=CC=CC=C2)C(=C1)[N+]([O-])=O	1	766.3859999999997	7.119500000000008	2	10
CHEMBL1288352	COC1(CC2=CC=C(Cl)C=C2)CCN(CC1)C1=CC=C(C=C1)C(=O)NS(=O)(=O)C1=CC=C(NC(CCN(C)C)CSC2=CC=CC=C2)C(=C1)[N+]([O-])=O	1	766.3859999999997	7.119500000000008	2	10
CHEMBL1288349	COC1(CC2CCCCC2)CCN(CC1)C1=CC=C(C=C1)C(=O)NS(=O)(=O)C1=CC=C(NC(CCN(C)C)CSC2=CC=CC=C2)C(=C1)[N+]([O-])=O	1	737.989	7.193800000000008	2	10
CHEMBL374271	COC1(CC2CCCCC2)CCN(CC1)C1=CC=C(C=C1)C(=O)NS(=O)(=O)C1=CC=C(N[C@H](CCN(C)C)CSC2=CC=CC=C2)C(=C1)[N+]([O-])=O	1	737.989	7.193800000000008	2	10
CHEMBL1288348	COC1(CC(C)(C)C)CCN(CC1)C1=CC=C(C=C1)C(=O)NS(=O)(=O)C1=CC=C(NC(CCN(C)C)CSC2=CC=CC=C2)C(=C1)[N+]([O-])=O	1	711.9510000000001	6.659600000000007	2	10
CHEMBL221218	COC1(CC(C)(C)C)CCN(CC1)C1=CC=C(C=C1)C(=O)NS(=O)(=O)C1=CC=C(N[C@H](CCN(C)C)CSC2=CC=CC=C2)C(=C1)[N+]([O-])=O	1	711.9510000000001	6.659600000000007	2	10
CHEMBL375770	COC1(CC2=CC=CC=C2C)CCN(CC1)C1=CC=C(C=C1)C(=O)NS(=O)(=O)C1=CC=C(N[C@H](CCN(C)C)CSC2=CC=CC=C2)C(=C1)[N+]([O-])=O	1	745.968	6.774520000000007	2	10
CHEMBL1288354	COC1(CC2=CC=CC=C2C)CCN(CC1)C1=CC=C(C=C1)C(=O)NS(=O)(=O)C1=CC=C(NC(CCN(C)C)CSC2=CC=CC=C2)C(=C1)[N+]([O-])=O	1	745.968	6.774520000000007	2	10
CHEMBL1288358	COC1(CC2=CC=C(C=C2)C2=CC=CC=C2)CCN(CC1)C1=CC=C(C=C1)C(=O)NS(=O)(=O)C1=CC=C(NC(CCN(C)C)CSC2=CC=CC=C2)C(=C1)[N+]([O-])=O	1	808.0389999999999	8.1331	2	10
CHEMBL221295	COC1(CC2=CC=C(C=C2)C2=CC=CC=C2)CCN(CC1)C1=CC=C(C=C1)C(=O)NS(=O)(=O)C1=CC=C(N[C@H](CCN(C)C)CSC2=CC=CC=C2)C(=C1)[N+]([O-])=O	1	808.0389999999999	8.1331	2	10
CHEMBL1288344	COC1(CC2=CC=CC=C2)CCN(CC1)C1=CC=C(C=C1)C(=O)NS(=O)(=O)C1=CC=C(NC(CCN(C)C)CSC2=CC=CC=C2)C(=C1)[N+]([O-])=O	1	731.941	6.466100000000007	2	10
CHEMBL373712	COC1(CC2=CC=CC=C2)CCN(CC1)C1=CC=C(C=C1)C(=O)NS(=O)(=O)C1=CC=C(N[C@H](CCN(C)C)CSC2=CC=CC=C2)C(=C1)[N+]([O-])=O	1	731.941	6.466100000000007	2	10
CHEMBL374270	CCCCCC1(CCN(CC1)C1=CC=C(C=C1)C(=O)NS(=O)(=O)C1=CC=C(N[C@H](CCN(C)C)CSC2=CC=CC=C2)C(=C1)[N+]([O-])=O)OC	1	711.9510000000002	6.803700000000007	2	10
CHEMBL426558	COC1(CC2=CC=CC=C2Br)CCN(CC1)C1=CC=C(C=C1)C(=O)NS(=O)(=O)C1=CC=C(N[C@H](CCN(C)C)CSC2=CC=CC=C2)C(=C1)[N+]([O-])=O	1	810.8369999999999	7.228600000000009	2	10
CHEMBL1288356	COC1(CC2=CC=CC=C2Br)CCN(CC1)C1=CC=C(C=C1)C(=O)NS(=O)(=O)C1=CC=C(NC(CCN(C)C)CSC2=CC=CC=C2)C(=C1)[N+]([O-])=O	1	810.8369999999999	7.228600000000009	2	10
CHEMBL268908	COC1=CC=CC=C1CC1(CCN(CC1)C1=CC=C(C=C1)C(=O)NS(=O)(=O)C1=CC=C(N[C@H](CCN(C)C)CSC2=CC=CC=C2)C(=C1)[N+]([O-])=O)OC	1	761.967	6.474700000000007	2	11
CHEMBL1288355	COC1=CC=CC=C1CC1(CCN(CC1)C1=CC=C(C=C1)C(=O)NS(=O)(=O)C1=CC=C(NC(CCN(C)C)CSC2=CC=CC=C2)C(=C1)[N+]([O-])=O)OC	1	761.967	6.474700000000007	2	11
CHEMBL376696	CC1OC2(CCN(CC2)C2=CC=C(C=C2)C(=O)NS(=O)(=O)C2=CC=C(N[C@H](CCN(C)C)CSC3=CC=CC=C3)C(=C2)[N+]([O-])=O)N(CC2=CC=CC=C2)C1=O	1	786.9770000000002	5.982000000000006	2	11
CHEMBL375842	COC1(CC2=CC=CC=C2F)CCN(CC1)C1=CC=C(C=C1)C(=O)NS(=O)(=O)C1=CC=C(N[C@H](CCN(C)C)CSC2=CC=CC=C2)C(=C1)[N+]([O-])=O	1	749.9309999999999	6.605200000000007	2	10
CHEMBL1288353	COC1(CC2=CC=CC=C2F)CCN(CC1)C1=CC=C(C=C1)C(=O)NS(=O)(=O)C1=CC=C(NC(CCN(C)C)CSC2=CC=CC=C2)C(=C1)[N+]([O-])=O	1	749.9309999999999	6.605200000000007	2	10
CHEMBL202798	COC1=CC(CCCN2CCOCC2)=CC=C1C1=CC=C(C=C1)C(=O)NS(=O)(=O)C1=CC=C(N[C@H](CCN(C)C)CSC2=CC=CC=C2)C(=C1)[N+]([O-])=O	1	761.9669999999999	6.178400000000007	2	11
CHEMBL2322025	CN(C)CC[C@H](CSC1=CC=CC=C1)NC1=C(C=C(C=C1)S(=O)(=O)NC1=NN(C)C2=NC(=NC=C12)N1CCN(CC2=C(C=CC=C2)C2=CC=C(Cl)C=C2)CC1)[N+]([O-])=O	1	841.4639999999997	7.239400000000009	2	13
CHEMBL3650515	CN(C)CCCNC1=CC=C(C=C1[N+]([O-])=O)S(=O)(=O)NC(=O)C1=CC=C(C=C1OC1=CC=CC(=C1)N1CCOCC1)N1CCN(CC2=CC=CC=C2C2=CC=C(Cl)C=C2)CC1	1	868.4569999999994	7.348600000000008	2	12
CHEMBL370836	CC1(C)CCN(CC1)C1=CC=C(C=C1)C(=O)NS(=O)(=O)C1=CC=C(N[C@H](CCCCN)CSC2=CC=CC=C2)C(=C1)[N+]([O-])=O	1	639.8440000000004	6.041700000000005	3	9
CHEMBL202509	CC(=O)N1CCN(CC1)C1=CC=C(C=C1)C(=O)NS(=O)(=O)C1=CC=C(NCCSC2=CC=CC=C2)C(=C1)[N+]([O-])=O	1	583.6920000000002	3.5862000000000016	2	9
CHEMBL3650566	[O-][N+](=O)C1=CC(=CC=C1NCC1CCOCC1)S(=O)(=O)NC(=O)C1=CC=C(C=C1OC1=CC=CC=C1C1=CC=CC=C1)N1CCN(CC2=CC=CC=C2C2=CC=C(Cl)C=C2)CC1	1	872.4439999999996	9.653899999999998	2	10
CHEMBL1288363	COC1=C(C=C2CCN(CC2)C2=CC=C(C=C2)C(=O)NS(=O)(=O)C2=CC=C(NC(CCN(C)C)CSC3=CC=CC=C3)C(=C2)[N+]([O-])=O)C=CC=C1	1	729.9250000000002	6.930400000000008	2	10
CHEMBL376659	COC1=C(C=C2CCN(CC2)C2=CC=C(C=C2)C(=O)NS(=O)(=O)C2=CC=C(N[C@H](CCN(C)C)CSC3=CC=CC=C3)C(=C2)[N+]([O-])=O)C=CC=C1	1	729.9250000000002	6.930400000000008	2	10
CHEMBL383399	COC1=CC(CCCN2CCOCC2)=CC=C1C1=CC=C(C=C1)C(=O)NS(=O)(=O)C1=CC=C(N[C@@H](CSC2=CC=CC=C2)CC(=O)N(C)C)C(=C1)[N+]([O-])=O	1	775.9499999999999	5.705000000000005	2	11
CHEMBL3650588	CN(C)CCCC1=CNC2=CC=C(OC3=CC(=CC=C3C(=O)NS(=O)(=O)C3=CC=C(NCC4CCOCC4)C(=C3)[N+]([O-])=O)N3CCN(CC4=CC=CC=C4C4=CC=C(Cl)C=C4)CC3)C=C12	1	920.5329999999996	8.962400000000004	3	11
CHEMBL2326038	CN(C)CC[C@H](CSC1=CC=CC=C1)NC1=C(C=C(C=C1)S(=O)(=O)NC1=CC=C(C=C1)N1CCN(CC1)C1=CC(=CC=C1)C1=C(ON=C1)C1=CC=C(Cl)C=C1)[N+]([O-])=O	1	838.4559999999999	9.222100000000001	2	11
CHEMBL2325757	CN(C)CC[C@H](CSC1=CC=CC=C1)NC1=C(C=C(C=C1)S(=O)(=O)NC1=CC=C(C=C1)N1CCN(CC1)C1=CC(=CC=C1)C1=C(C=NN1C1=CC=C(Cl)C=C1)C(=O)NS(C)(=O)=O)[N+]([O-])=O	1	958.5889999999998	7.442200000000009	3	14
CHEMBL218222	COC1(CC2=CC=CC=C2)CCN(CC1)C1=CC=C(C=C1)C(=O)NS(=O)(=O)C1=CC(=C(NC(C)(C)CSC2=CC=CC=C2)C=C1)[N+]([O-])=O	1	688.8720000000002	6.924400000000007	2	9
CHEMBL2159741	CN(C)CC[C@H](CSC1=CC=CC=C1)NC1=CC=C(C=C1[N+]([O-])=O)S(=O)(=O)NC1=CC=C(C=C1)N1CCN(CC1)C1=CC(=CC=C1)C1=C(N(C2CC2)C(C)=C1C(O)=O)C1=CC=C(Cl)C=C1	1	934.5849999999995	10.377119999999996	3	11
CHEMBL1689143	CN(C)CC[C@H](CSC1=CC=CC=C1)NC1=CC=C(C=C1[N+]([O-])=O)S(=O)(=O)NC1=C2C=CC(=CC2=NC=N1)N1CCN(CC2=C(CCC(C)(C)C2)C2=CC=C(Cl)C=C2)CC1	1	869.5579999999993	9.302600000000002	2	11
CHEMBL382648	COC1=CC(CCCN2CCOCC2)=CC=C1C1=CC=C(C=C1)C(=O)NS(=O)(=O)C1=CC=C(N[C@H](CCCN(C)C)CSC2=CC=CC=C2)C(=C1)[N+]([O-])=O	1	775.9939999999998	6.568500000000007	2	11
CHEMBL201669	COC1=C(C=CC(CN(C)C)=C1)C1=CC=C(C=C1)C(=O)NS(=O)(=O)C1=CC=C(NCCSC2=CC=CC=C2)C(=C1)[N+]([O-])=O	1	620.7530000000003	5.654900000000005	2	9
CHEMBL1940679	COC1=CC=C(C=C1)C(=O)NC1=CC=C(C=C1)C(=O)NS(=O)(=O)C1=CC=C(NCCSC2=CC=CC=C2)C(=C1)[N+]([O-])=O	1	606.6820000000002	5.178600000000004	3	9
CHEMBL372834	COC1=C(C=CC(=C1)C(=O)N(C)C)C1=CC=C(C=C1)C(=O)NS(=O)(=O)C1=CC=C(NCCSC2=CC=CC=C2)C(=C1)[N+]([O-])=O	1	634.7360000000002	5.295100000000005	2	9
CHEMBL1689144	CC1(C)CCC(=C(CN2CCN(CC2)C2=CC3=NC=NC(NS(=O)(=O)C4=CC=C(N[C@H](CCN5CCOCC5)CSC5=CC=CC=C5)C(=C4)[N+]([O-])=O)=C3C=C2)C1)C1=CC=C(Cl)C=C1	1	911.5949999999998	9.073200000000003	2	12
CHEMBL3893173	COC1(CC2=CC=CC(C)=C2)CCN(CC1)C1=CC=C(C=C1)C(=O)NS(=O)(=O)C1=CC(=C(N[C@H](CCN(C)C)CSC2=CC=CC=C2)S1)[N+]([O-])=O	1	751.9970000000001	6.8360200000000075	2	11
CHEMBL3905577	COC1(CC2CCCCC2)CCN(CC1)C1=CC=C(C=C1)C(=O)NS(=O)(=O)C1=CC(=C(N[C@H](CCN(C)C)CSC2=CC=CC=C2)S1)[N+]([O-])=O	1	744.018	7.255300000000009	2	11
CHEMBL2063884	CN(C)CC[C@H](CSC1=CC=CC=C1)NC1=C(C=C(C=C1)S(=O)(=O)NC1=CC=C(C=C1)C1=CN(N=N1)C1=CC=CC(=C1)C1=C(N(CC[C@H](O)CO)C=C1C1=CC=C(Cl)C=C1)C(=O)NCCCN1CCN(C)CC1)[N+]([O-])=O	1	1090.7739999999997	8.0673	5	16
CHEMBL3906343	CC1(C)CCC(CN2CCN(CC2)C2=CC=C(C(=O)NS(=O)(=O)C3=CC=C(N[C@@H]4CCN(C4)C4CCOC(C)(C)C4)C(=C3)[N+]([O-])=O)C(OC3=CN=C4NC=CC4=C3)=C2)=C(C1)C1=CC=C(Cl)C=C1	1	951.5909999999998	9.265200000000004	3	12
CHEMBL3958980	CC1(C)CCC(CN2CCN(CC2)C2=CC=C(C(=O)NS(=O)(=O)C3=CC=C(NCC4(N)CCCCC4)C(=C3)[N+]([O-])=O)C(OC3=CC=C4NC=CC4=C3)=C2)=C(C1)C1=CC=C(Cl)C=C1	1	880.5120000000001	9.4999	4	10
CHEMBL3653969	CCN(CC)C1CCC(CC1)NC1=CC=C(C=C1[N+]([O-])=O)S(=O)(=O)NC(=O)C1=CC=C(C=C1OC1=CC=CC(Cl)=C1)N1CCN(CC2=C(CC(C)(C)CC2)C2=CC=C(Cl)C=C2)CC1	1	918.0009999999993	10.663399999999994	2	10
CHEMBL3936065	CC1(C)CCC(CN2CCN(CC2)C2=CC=C(C(=O)NS(=O)(=O)C3=CC=C(NC4CCN(CC4)C4CC5=CC=CC=C5C4)C(=C3)[N+]([O-])=O)C(OC3=C4C=CNC4=CC=C3)=C2)=C(C1)C1=CC=C(Cl)C=C1	1	968.6209999999999	10.470099999999995	3	10
CHEMBL3956131	CC1(C)CCC(CN2CCN(CC2)C2=CC=C(C(=O)NS(=O)(=O)C3=CC=C(NC4CCC(CC4)N(C4CC4)C4CC4)C(=C3)[N+]([O-])=O)C(OC3=CN=C4NC=CC4=C3)=C2)=C(C1)C1=CC=C(Cl)C=C1	1	947.6029999999997	10.171299999999999	3	11
CHEMBL3939942	CC1(C)CCC(CN2CCN(CC2)C2=CC=C(C(=O)NS(=O)(=O)C3=CC=C(NC4CCC(CC4)NC4CCOCC4)C(=C3)[N+]([O-])=O)C(OC3=CN=C4NC=CC4=C3)=C2)=C(C1)C1=CC=C(Cl)C=C1	1	951.5909999999997	9.313100000000002	4	12
CHEMBL3911961	CC1(C)CCC(CN2CCN(CC2)C2=CC=C(C(=O)NS(=O)(=O)C3=CC=C(NC4CCC(CC4)NC4CC4)C(=C3)[N+]([O-])=O)C(OC3=CN=C4NC=CC4=C3)=C2)=C(C1)C1=CC=C(Cl)C=C1	1	907.5379999999998	9.296500000000002	4	11
CHEMBL3952965	CC1(C)CCC(CN2CCN(CC2)C2=CC=C(C(=O)NS(=O)(=O)C3=CC=C(NC4CCC(CC4)N4CCOCC4)C(=C3)[N+]([O-])=O)C(OC3=C4C=CNC4=CC=C3)=C2)=C(C1)C1=CC=C(Cl)C=C1	1	936.5759999999998	9.481700000000002	3	11
CHEMBL3654004	CC1(C)CCC(CN2CCN(CC2)C2=CC=C(C(=O)NS(=O)(=O)C3=CC=C(NC4CCN(CC4)C4CCOCC4)C(=C3)[N+]([O-])=O)C(OC3=C(Cl)C=C4NC=CC4=C3)=C2)=C(C1)C1=CC=C(Cl)C=C1	1	971.0209999999997	10.135099999999998	3	11
CHEMBL3650646	COCCOCCN1CCC(CC1)NC1=CC=C(C=C1[N+]([O-])=O)S(=O)(=O)NC(=O)C1=CC=C(C=C1OC1=CC=CC(Cl)=C1)N1CCN(CC2=C(CC(C)(C)CC2)C2=CC=C(Cl)C=C2)CC1	1	949.9989999999992	9.137800000000004	2	12
CHEMBL3653975	CC1(C)CCC(CN2CCN(CC2)C2=CC=C(C(=O)NS(=O)(=O)C3=CC=C(NC4CCN(CC4)C4CCOCC4)C(=C3)[N+]([O-])=O)C(OC3=C4C=CNC4=CC(F)=C3)=C2)=C(C1)C1=CC=C(Cl)C=C1	1	954.5659999999998	9.620800000000001	3	11
CHEMBL3914764	CC1(C)CCC(CN2CCN(CC2)C2=CC=C(C(=O)NS(=O)(=O)C3=CC=C(NCC4(N)CCOCC4)C(=C3)[N+]([O-])=O)C(OC3=CC=C4NC=CC4=C3)=C2)=C(C1)C1=CC=C(Cl)C=C1	1	882.484	8.346200000000007	4	11
CHEMBL3898333	CC1(C)CCC(CN2CCN(CC2)C2=CC=C(C(=O)NS(=O)(=O)C3=CC=C(NCC4(O)CCCCC4)C(=C3)[N+]([O-])=O)C(OC3=CC=C4NC=CC4=C3)=C2)=C(C1)C1=CC=C(Cl)C=C1	1	881.496	9.533500000000002	4	10
CHEMBL3653966	CC1(C)CCC(CN2CCN(CC2)C2=CC=C(C(=O)NS(=O)(=O)C3=CC=C(NC4CCN(CC4)C4CCOCC4)C(=C3)[N+]([O-])=O)C(OC3=C(F)C(F)=C4NC=CC4=C3)=C2)=C(C1)C1=CC=C(Cl)C=C1	1	972.5559999999998	9.7599	3	11
CHEMBL1352748	CN(C)CCCNS(=O)(=O)C1=CC(=C(C=C1)N1CCN(CC1)C1=CC=C(C=C1)C(C)=O)[N+]([O-])=O	0	489.59800000000035	2.354	1	8
CHEMBL3650669	CC1(C)CCC(CN2CCN(CC2)C2=CC=C(C(=O)NS(=O)(=O)C3=CC=C(NC4CCN(CC4)C4CCOCC4)C(=C3)[N+]([O-])=O)C(OC3=C(F)C=C4NC=CC4=C3)=C2)=C(C1)C1=CC=C(Cl)C=C1	1	954.5659999999998	9.620800000000001	3	11
CHEMBL3653997	CC1(C)CCC(CN2CCN(CC2)C2=CC=C(C(=O)NS(=O)(=O)C3=CC=C(NC4CCC(CC4)N4CCOCC4)C(=C3)[N+]([O-])=O)C(OC3=C(F)C(F)=C4NC=CC4=C3)=C2)=C(C1)C1=CC=C(Cl)C=C1	1	972.5559999999998	9.7599	3	11
CHEMBL3967495	CC1(C)CCC(CN2CCN(CC2)C2=CC=C(C(=O)NS(=O)(=O)C3=CC=C(NC[C@H]4CCCO4)C(=C3)[N+]([O-])=O)C(OC3=CC=C4NC=CC4=C3)=C2)=C(C1)C1=CC=C(Cl)C=C1	1	853.4420000000001	9.017300000000002	3	10
CHEMBL3952137	CC1(C)CCC(CN2CCN(CC2)C2=CC=C(C(=O)NS(=O)(=O)C3=CC=C(NCCC4=CC=C(C=C4)S(N)(=O)=O)C(=C3)[N+]([O-])=O)C(OC3=CC=C4NC=CC4=C3)=C2)=C(C1)C1=CC=C(Cl)C=C1	1	952.5559999999999	8.728400000000004	4	11
CHEMBL3654054	CC1(C)CCC(CN2CCN(CC2)C2=CC=C(C(=O)NS(=O)(=O)C3=CC=C(NC4CCC(CC4)N4CCOCC4)C(=C3)[N+]([O-])=O)C(OC3=C(Cl)C=C4NC=CC4=C3)=C2)=C(C1)C1=CC=C(Cl)C=C1	1	971.0209999999997	10.135099999999998	3	11
CHEMBL3653982	CC1(C)CCC(CN2CCN(CC2)C2=CC=C(C(=O)NS(=O)(=O)C3=CC=C(NC4CCN(CC4)C4CCOCC4)C(=C3)[N+]([O-])=O)C(OCC3=CSC(N)=N3)=C2)=C(C1)C1=CC=C(Cl)C=C1	1	933.5979999999996	7.825800000000008	3	14
CHEMBL3966550	CC1(C)CCC(CN2CCN(CC2CO)C2=CC=C(C(=O)NS(=O)(=O)C3=CC=C(NC4CCN(CC4)C4CCOCC4)C(=C3)[N+]([O-])=O)C(OC3=CC=C4NC=CC4=C3)=C2)=C(C1)C1=CC=C(Cl)C=C1	1	966.6019999999997	8.842600000000004	4	12
CHEMBL3653996	CC1(C)CCC(CN2CCN(CC2)C2=CC=C(C(=O)NS(=O)(=O)C3=CC=C(NC4CCC(CC4)N4CCOCC4)C(=C3)[N+]([O-])=O)C(OC3=C(F)C=C4NC=CC4=C3)=C2)=C(C1)C1=CC=C(Cl)C=C1	1	954.5659999999998	9.620800000000001	3	11
CHEMBL3654093	CC1(C)CCC(CN2CCN(CC2)C2=CC=C(C(=O)NS(=O)(=O)C3=CC=C(NC4CCC(CC4)NC4CCOCC4)C(=C3)[N+]([O-])=O)C(OC3=C(F)C=C4NC=CC4=C3)=C2)=C(C1)C1=CC=C(Cl)C=C1	1	968.5929999999997	10.057199999999998	4	11
CHEMBL3654010	CC1(C)CCC(CN2CCN(CC2)C2=CC=C(C(=O)NS(=O)(=O)C3=CC=C(NCC4(N)CCOCC4)C(=C3)[N+]([O-])=O)C(OC3=C(F)C=C4NC=CC4=C3)=C2)=C(C1)C1=CC=C(Cl)C=C1	1	900.474	8.485300000000006	4	11
CHEMBL1524549	CN(C)CCCNS(=O)(=O)C1=CC(=C(C=C1)N1CCN(CC2=CC3=C(OCO3)C=C2)CC1)[N+]([O-])=O	0	505.59700000000043	1.8757000000000001	1	9
CHEMBL3979321	CC1(C)CCC(CN2CCN(CC2)C2=CC=C(C(=O)NS(=O)(=O)C3=CC=C(NCCCN4CCCC4)C(=C3)[N+]([O-])=O)C(OC3=C4C=CNC4=CC=C3)=C2)=C(C1)C1=CC=CC(F)=C1	1	864.0570000000001	8.809900000000004	3	10
CHEMBL3941326	CC1(C)CCC(CN2CCN(CC2)C2=CC=C(C(=O)NS(=O)(=O)C3=CC=C(N[C@@H]4CCOC4)C(=C3)[N+]([O-])=O)C(OC3=CN=C4NC=CC4=C3)=C2)=C(C1)C1=CC=C(Cl)C=C1	1	840.403	8.022200000000009	3	11
CHEMBL3653998	CC1(C)CCC(CN2CCN(CC2)C2=CC=C(C(=O)NS(=O)(=O)C3=CC=C(NC4CCN(CC5CC5)CC4)C(=C3)[N+]([O-])=O)C(OC3=C(F)C=C4NC=CC4=C3)=C2)=C(C1)C1=CC=C(Cl)C=C1	1	924.5399999999998	9.851799999999999	3	10
CHEMBL3654002	CC1(C)CCC(CN2CCN(CC2)C2=CC=C(C(=O)NS(=O)(=O)C3=CC=C(NC(CO)C4CCOCC4)C(=C3)[N+]([O-])=O)C(OC3=C(F)C=C4NC=CC4=C3)=C2)=C(C1)C1=CC=C(Cl)C=C1	1	915.4849999999999	8.764900000000004	4	11
CHEMBL3944459	CC1(C)CCC(CN2CCN(CC2)C2=CC=C(C(=O)NS(=O)(=O)C3=CC=C(NCCCN4CCCC4)C(=C3)[N+]([O-])=O)C(OC3=C4C=CNC4=CC=C3)=C2)=C(C1)C1=CC=C(F)C=C1	1	864.0570000000001	8.809900000000004	3	10
CHEMBL3913473	CC1(C)CCC(CN2CCN(CC2)C2=CC=C(C(=O)NS(=O)(=O)C3=CC=C(NCCN4CCCCC4=O)C(=C3)[N+]([O-])=O)C(OC3=CC=C4NC=CC4=C3)=C2)=C(C1)C1=CC=C(Cl)C=C1	1	894.4950000000001	8.850800000000005	3	10
CHEMBL3654092	CC1(C)CCC(CN2CCN(CC2)C2=CC=C(C(=O)NS(=O)(=O)C3=CC=C(NC4CCC(CC4)N(C4CC4)C4CC4)C(=C3)[N+]([O-])=O)C(OC3=C(F)C=C4NC=CC4=C3)=C2)=C(C1)C1=CC=C(Cl)C=C1	1	964.6049999999998	10.915399999999993	3	10
CHEMBL3947654	CC1(C)CCC(CN2CCN(CC2CO)C2=CC=C(C(=O)NS(=O)(=O)C3=CC=C(NCC4(N)CCOCC4)C(=C3)[N+]([O-])=O)C(OC3=CC=C4NC=CC4=C3)=C2)=C(C1)C1=CC=C(Cl)C=C1	1	912.5099999999999	7.707100000000007	5	12
CHEMBL3654082	CC1(C)CCC(CN2CCN(CC2)C2=CC=C(C(=O)NS(=O)(=O)C3=CC=C(NC4CCC(CC4)N4CCOCC4)C(=C3)[N+]([O-])=O)C(OC3=CN=C(N)C(Cl)=C3)=C2)=C(C1)C1=CC=C(Cl)C=C1	1	947.9869999999996	8.631000000000004	3	13
CHEMBL3654168	CC1(C)CCC(CN2CCN(CC2)C2=CC=C(C(=O)NS(=O)(=O)C3=CC=C(NCC4CCC(F)(F)CC4)C(=C3)[N+]([O-])=O)C(OC3=C(F)C=C4NC=CC4=C3)=C2)=C(C1)C1=CC=C(Cl)C=C1	1	919.4669999999999	10.80289999999999	3	9
CHEMBL3654031	CC(C)(C)OC(=O)NC1=CC=C(OC2=CC(=CC=C2C(=O)NS(=O)(=O)C2=CC=C(NCC3CCOCC3)C(=C2)[N+]([O-])=O)N2CCN(CC3=C(CC(C)(C)CC3)C3=CC=C(Cl)C=C3)CC2)C=N1	1	944.5519999999992	9.5256	3	13
CHEMBL3654055	CC1(C)CC(=C(CN2CCN(CC2)C2=CC=C(C(=O)NS(=O)(=O)C3=CC=C(NC4CCC(CC4)N4CCOCC4)C(=C3)[N+]([O-])=O)C(OC3=C(Cl)C=C4NC=CC4=C3)=C2)CO1)C1=CC=C(Cl)C=C1	1	972.9929999999998	9.123900000000003	3	12
CHEMBL3654078	CC1(C)CCC(CN2CCN(CC2)C2=CC=C(C(=O)NS(=O)(=O)C3=CC=C(NC4CCC(CC4)N4CCOCC4)C(=C3)[N+]([O-])=O)C(OC3=CC=CC4=C3CC(=O)N4)=C2)=C(C1)C1=CC=C(Cl)C=C1	1	952.5749999999997	8.495000000000006	3	12
CHEMBL3654013	CC1(C)CCC(CN2CCN(CC2)C2=CC=C(C(=O)NS(=O)(=O)C3=CC=C(NC4CCOCC4)C(=C3)[N+]([O-])=O)C(OC3=C(F)C=C4NC=CC4=C3)=C2)=C(C1)C1=CC=C(Cl)C=C1	1	871.4320000000001	9.156400000000001	3	10
CHEMBL3953600	CC1(C)CCC(CN2CCN(CC2)C2=CC=C(C(=O)NS(=O)(=O)C3=CC=C(NC4CCN(CC5=CSC=N5)CC4)C(=C3)[N+]([O-])=O)C(OC3=CC=C4NC=CC4=C3)=C2)=C(C1)C1=CC=C(Cl)C=C1	1	949.5999999999998	9.959399999999999	3	12
CHEMBL3654056	CC1(C)CC(=C(CN2CCN(CC2)C2=CC=C(C(=O)NS(=O)(=O)C3=CC=C(NC4CCC(CC4)N4CCOCC4)C(=C3)[N+]([O-])=O)C(OC3=C(F)C=C4NC=CC4=C3)=C2)CO1)C1=CC=C(Cl)C=C1	1	956.5379999999999	8.609600000000006	3	12
CHEMBL3654007	CC1(C)CCC(CN2CCN(CC2)C2=CC=C(C(=O)NS(=O)(=O)C3=CC=C(NC4CCN(CC5=CSC=N5)CC4)C(=C3)[N+]([O-])=O)C(OC3=C(F)C=C4NC=CC4=C3)=C2)=C(C1)C1=CC=C(Cl)C=C1	1	967.5899999999998	10.098499999999998	3	12
CHEMBL4238592	NC(CC1=CC=C(OCC2=CC=CC=C2)C=C1)C(=O)NS(=O)(=O)C1=CC=C(NCCCC2=CC=CC=C2)C(=C1)[N+]([O-])=O	0	588.6860000000003	4.5934000000000035	3	8
CHEMBL4301587	N[C@@H](CC1=CC=C(OCC2=CC=CC=C2)C=C1)C(=O)NS(=O)(=O)C1=CC=C(NCCCC2=CC=CC=C2)C(=C1)[N+]([O-])=O	0	588.6860000000003	4.5934000000000035	3	8
CHEMBL180143	CN(C)CCCN(CCCN(C)C)C(=O)CCNS(=O)(=O)C1=CC(=C(NCC(C2=CC=CC=C2)C2=CC=CC=C2)C=C1)[N+]([O-])=O	0	638.8350000000003	4.239200000000003	2	8
CHEMBL1895636	O=C(CN1C(=O)CSC2=C1C=C(C=C2)S(=O)(=O)N1CCOCC1)NCCCN1CCC2=C(C1)C=CC=C2	0	544.6990000000005	1.7108000000000005	1	7
CHEMBL4300545	N[C@@H](CC1=CC=C(OCC2=CC=C(C=C2)C#N)C=C1)C(=O)NS(=O)(=O)C1=CC=C(NCCCC2=CC=CC=C2)C(=C1)[N+]([O-])=O	0	613.6960000000003	4.465080000000004	3	9
CHEMBL4239019	NC(CC1=CC=C(OCC2=CC=C(C=C2)C#N)C=C1)C(=O)NS(=O)(=O)C1=CC=C(NCCCC2=CC=CC=C2)C(=C1)[N+]([O-])=O	0	613.6960000000003	4.465080000000004	3	9
CHEMBL3972476	CC1(C)CCC(CN2CCN(CC2)C2=CC=C(C(=O)NS(=O)(=O)C3=CC=C(OCC4(F)CCC(CC4)N(CCC#N)C4CC4)C(=C3)[N+]([O-])=O)C(OC3=CN=C4NC=CC4=C3)=C2)=C(C1)C1=CC=C(Cl)C=C1	1	993.6029999999995	10.229179999999998	2	12
CHEMBL4250906	CC1=CC=C(CC(=O)N[C@@H](CC2=CC=C(OCC3=CC=CC=C3)C=C2)C(=O)NS(=O)(=O)C2=CC=C(NCCCC3=CC=CC=C3)C(=C2)[N+]([O-])=O)C=C1	1	720.848	6.302020000000006	3	8
CHEMBL3980451	CC1(C)CCC(CN2CCN(CC2)C2=CC=C(C(=O)NS(=O)(=O)C3=CC=C(OCCCS(C)(=O)=O)C(=C3)[N+]([O-])=O)C(OC3=C4C=CNC4=CC=C3)=C2)=C(C1)C1=CC=C(Cl)C=C1	1	890.481	8.239900000000008	2	11
CHEMBL3114371	ONC(=O)CCCCCN1C(=O)C2=CC=C(NC(=O)C3=CC=C(C=C3)C3=CC=CC=C3)C=C2S1(=O)=O	0	507.5680000000002	3.816200000000002	3	6
CHEMBL4239370	[O-][N+](=O)C1=CC(=CC=C1Cl)S(=O)(=O)NC(=O)[C@H](CC1=CC=C(OCC2=CC=C(C=C2)C2=CC=CC=C2)C=C1)NC(=O)C1=CC2=CC=CC=C2C=C1	1	720.2030000000002	7.493600000000008	2	7
CHEMBL4244705	CC(C)(C)OC(=O)N[C@@H](CC1=CC=C(OCC2=CC=CC=C2)C=C1)C(=O)NS(=O)(=O)C1=CC=C(NCCCC2=CC=CC=C2)C(=C1)[N+]([O-])=O	1	688.803	6.159400000000006	3	9
CHEMBL2112283	CN(C)CCCN(C)CCNC(=O)[C@@H]1CCCN1S(=O)(=O)C1=CC(=C(NNC(=O)NC2C3=C(CCC4=C2C=CC=C4)C=CC=C3)C=C1)[N+]([O-])=O	0	706.8700000000002	3.2619000000000042	4	9
CHEMBL3916510	CC1(C)CCC(CN2CCN(CC2)C2=CC=C(C(=O)NS(=O)(=O)C3=CC=C(OCC4(F)CCOCC4)C(=C3)[N+]([O-])=O)C(OC3=C4C=CNC4=CC=C3)=C2)=C(C1)C1=CC=C(Cl)C=C1	1	886.443	9.323900000000002	2	10
CHEMBL3654175	CC1(C)CC(C(CN2CCN(CC2)C2=CC=C(C(=O)NS(=O)(=O)C3=CC=C(OCC4(F)CCOCC4)C(=C3)[N+]([O-])=O)C(OC3=C(F)C=C4NC=CC4=C3)=C2)CO1)C1=CC=C(Cl)C=C1	1	908.421	8.398000000000007	2	11
CHEMBL4227489	CNS(=O)(=O)C1=CC(=CC=C1)C1=CC=C(C=C1)[C@@H]1C[C@H]1NCCCCC1C(=O)N(CC2=CC(Cl)=CC=C2)CCN(C2=CC=C(C=C2)C2=CC=CC=C2)C1=O	1	761.3880000000001	7.889700000000009	2	5
CHEMBL4102087	CC1=CC=C(C=C1)C1=CC=C(CN2C=C(C(=O)N[C@@H](CC3=CC=C(OCC4=CC=CC=C4)C=C3)C(=O)NS(=O)(=O)C3=CC=C(Cl)C(=C3)[N+]([O-])=O)C3=CC=CC=C23)C=C1	0	813.3320000000001	8.651820000000004	2	8
CHEMBL1907654	CN(C)CCN(C)CCNC(=O)[C@@H]1CCCN1S(=O)(=O)C1=CC(=C(NNC(=S)NC(C2=C(Cl)C=CC=C2)C2=C(Cl)C=CC=C2)C=C1)[N+]([O-])=O	1	751.7630000000001	4.244900000000003	4	9
CHEMBL3654070	CC1(C)CCC(CN2CCN(CC2)C2=CC=C(C(=O)NS(=O)(=O)C3=CN=C(NC4CCN(CC4)C4CCOCC4)C(Br)=C3)C(OC3=C(F)C=C4NC=CC4=C3)=C2)=C(C1)C1=CC=C(Cl)C=C1	1	989.4529999999999	9.870099999999999	3	10
CHEMBL3654065	CC1(C)CCC(CN2CCN(CC2)C2=CC=C(C(=O)NS(=O)(=O)C3=CN=C(NC4CCC(CC4)N4CCOCC4)C(Br)=C3)C(OC3=C(F)C=C4NC=CC4=C3)=C2)=C(C1)C1=CC=C(Cl)C=C1	1	989.4529999999999	9.870099999999999	3	10
CHEMBL3605891	ONC(=O)C1=CC=C(NC(=O)CCCN2C(=O)C3=C(C=C(C=C3)C3=CC=CC=C3)S2(=O)=O)C=C1	0	479.5140000000001	3.0360000000000014	3	6
CHEMBL1900138	CN(CC1=CC=CC=C1)C(=O)C1=CC=CC(NC(=O)CC2=CC=C(NC(=O)C3CCN(CC3)S(=O)(=O)C3=CC(=CC=C3)[N+]([O-])=O)C=C2)=C1	1	669.7600000000003	5.087600000000005	2	7
CHEMBL4251028	CCCCCC(=O)N[C@@H](CC1=CC=C(OCC2=CC=C(C=C2)C2=CC=CC=C2)C=C1)C(=O)NS(=O)(=O)C1=CC=C(Cl)C(=C1)[N+]([O-])=O	1	664.1800000000001	6.606900000000007	2	7
CHEMBL2063334	CN1CCN(CC1)C1=CC=C(C=C1)C(=O)NC1=NNC(=C1)C1=CC=C(CNS(=O)(=O)C2=CC=CC=C2)C=C1	0	530.6540000000002	3.5593000000000012	3	6
CHEMBL1722886	CC1CCN(CCCNC(=O)C2=CC=C(CNS(=O)(=O)C3=CC=C(NC(C)=O)C=C3)C=C2)CC1	0	486.63800000000026	2.9753	3	5
CHEMBL1706477	CN(CCNC(=O)C1=CC=C(CNS(=O)(=O)C2=CC=C(NC(C)=O)C=C2)C=C1)CC1=CC=CC=C1	0	494.6170000000002	2.9853000000000014	3	5
CHEMBL3903984	CC1(C)CCC(CN2CCN(CC2)C2=CC=C(C(=O)NS(=O)(=O)C3=CC=CC(=C3)C(=O)NCC3CCOCC3)C(OC3=CC=C4NC=CC4=C3)=C2)=C(C1)C1=CC=C(Cl)C=C1	1	850.4819999999999	8.674600000000005	3	8
CHEMBL4453129	CN(C)CCC=CC(=O)NC1=CC(=CC=C1)S(=O)(=O)N1CCC(C1)NC(=O)C1=NNC=C1NC(=O)C1=C(Cl)C=CC=C1Cl	0	648.5730000000002	3.608200000000001	4	7
CHEMBL1869441	CN(C1CCCCC1)C(=O)C1=CC=CC(NC(=O)CC2=CC=C(NC(=O)C3CCN(CC3)S(=O)(=O)C3=CC(=CC=C3)[N+]([O-])=O)C=C2)=C1	1	661.7810000000004	5.220100000000005	2	7
CHEMBL3890955	CCCCN(C(=O)C1=NN(C(C)=C1Cl)C1=CC=C(C=C1C(=O)N1CCC2=CC=CC=C2C1)C(=O)NS(=O)(=O)C1=CC2=C(Br)C=CC(Cl)=C2C=C1)C1=CC=CC(=C1)C1=CC=C(Cl)C=C1	1	984.2	11.487719999999985	1	7
CHEMBL3940231	CCCCN(C(=O)C1=NN(C(C)=C1Cl)C1=CC=C(C=C1C(=O)N1CCC2=CC=CC=C2C1)C(=O)NS(=O)(=O)C1=CC2=CC=CC=C2C=C1)C1=CC=CC(=C1)C1=CC=CC(Cl)=C1	1	870.8590000000002	10.071819999999995	1	7
CHEMBL311714	ClC1=CC=CC(Cl)=C1C(=O)N[C@@H](CC1=CC=CC=C1)C(=O)C(=O)NCCNS(=O)(=O)C1=CC=C(CN2CCN(CC2)C2=NC=CC=C2)C=C1	1	723.6829999999998	3.7155000000000022	3	8
CHEMBL4595739	CN(C)CC\\C=C\\C(=O)NC1=CC(=CC=C1)S(=O)(=O)N1CC[C@@H](C1)NC(=O)C1=NNC=C1NC(=O)C1=C(Cl)C=CC=C1Cl	0	648.5730000000002	3.608200000000001	4	7
CHEMBL3960038	CCCCN(C(=O)C1=NN(C(C)=C1Cl)C1=CC=C(C=C1C(=O)N1CCC2=CC=CC=C2C1)C(=O)NS(=O)(=O)C1=CC2=C(Cl)C=CC(Cl)=C2C=C1)C1=CC=CC(=C1)C1=CC=C(Cl)C=C1	1	939.749	11.378619999999987	1	7
CHEMBL3889549	CCCCN(CCC(=O)NCCN1CCN(C)CC1)C(=O)C1=NN(C(C)=C1Cl)C1=CC=C(C=C1C(=O)N1CCC2=CC=CC=C2C1)C(=O)NS(=O)(=O)C1=CC2=CC=CC=C2C=C1	1	881.4999999999999	5.300520000000006	2	10
CHEMBL413515	CN(C)C1=CC=C(CNC(=O)[C@@H](NC(=O)C2=C(C=CC=C2)C2=CC=CC=C2)[C@@H]2N[C@@H](C(=O)NCCNC(=O)[C@@H]3N[C@H](SC3(C)C)[C@H](NC(=O)C3=C(C=CC=C3)C3=CC=CC=C3)C(=O)NCC3=CC=C(C=C3)N(C)C)C(C)(C)S2)C=C1	1	1117.4559999999994	6.5342	8	12
CHEMBL3903226	CN1CCC[C@H]1C(=O)N1CCC(COC2=CC=C(C=C2Cl)S(=O)(=O)NC(=O)C2=CC=C(C=C2OC2=CN=C3NC=CC3=C2)N2CCN(CC3=C(CC(C)(C)CC3)C3=CC=C(Cl)C=C3)CC2)CC1	1	969.049	9.278200000000002	2	10
CHEMBL3785426	CN1N=C(C)C(=C1C)C1=C2NC(C(=O)NS(=O)(=O)C3=CC(NC4CC5=C(C4)C=CC=C5)=NC=C3)=C(CCCOC3=CC(C)=C(Cl)C(C)=C3)C2=CC=C1Cl	1	771.771	8.213480000000006	3	8
CHEMBL3899265	CCCCN(C(=O)C1=NN(C(C)=C1Cl)C1=CC=C(C=C1C(=O)N1CCC2=CC=CC=C2C1)C(=O)NS(=O)(=O)C1=CC2=C(Cl)C=CC(Cl)=C2C=C1)C1=CC=CC(=C1)C1=CC=CC(Cl)=C1	1	939.749	11.378619999999987	1	7
CHEMBL3786327	CN1N=C(C)C(=C1C)C1=C2NC(C(=O)NS(=O)(=O)C3=CC(NCCC4=CC=CC=C4)=NC=C3)=C(CCCOC3=CC(C)=C(Cl)C(C)=C3)C2=CC=C1Cl	1	759.76	8.288780000000006	3	8
CHEMBL2024645	NC(=N)NCCC[C@@H](NC(=O)[C@@H](CCCNC(N)=N)NC(=O)C1=CC=C(NC(=O)CNCCNS(=O)(=O)C2=C3C=CN=CC3=CC=C2)C=C1)C(N)=O	1	739.864	-1.66356	12	10
CHEMBL535757	CN1CCN(CCCN(CC2=CSC(=N2)C2=CC=C(CNCC3=CC=CC=C3)C=C2)S(=O)(=O)C2=CC=CC=C2Cl)CC1	0	624.2760000000001	5.581700000000005	1	7
CHEMBL533884	CN1CCN(CCCN(CC2=CSC(=N2)C2=CC=C(CNCC3=CC=CC=C3)C=C2)S(=O)(=O)C2=CC=CC=C2Cl)CC1	0	624.2760000000001	5.581700000000005	1	7
CHEMBL1486879	CCOC(=O)N1CCC(CC1)NC(=O)C1=C(CO)C=CC(=C1)C(=O)NC1=CC=C(C=C1)S(=O)(=O)N1CCOCC1	1	574.656	1.8028000000000006	3	8
CHEMBL3655702	COCCOCCC(=O)NCC(=O)NC1=CC=CC(=C1)S(=O)(=O)N[C@@H](CC1=CC=CC(=C1)C(N)=N)C(=O)N1CCC(CCN)CC1	0	659.8099999999997	0.5554700000000058	6	9
CHEMBL4175858	COC1=CC=C(NC(=O)CNC(=O)CN2CCN(CC3=CC=C4CN(CC4=C3)C(=O)C3=CC(C(C)C)=C(O)C=C3O)CC2)C=C1NC1=NC=C(Cl)C(NC2=C(C=CC=C2)S(=O)(=O)C(C)C)=N1	1	940.524	6.371000000000006	6	14
CHEMBL4598139	CN(C)C\\C=C\\C(=O)NC1=CC(=CC=C1)S(=O)(=O)N1CCC(CC1)N(C)C(=O)C1=NNC=C1NC(=O)C1=C(Cl)C=CC=C1Cl	1	662.6000000000001	3.950400000000002	3	7
CHEMBL4461786	CN(C)CC=CC(=O)NC1=CC(=CC=C1)S(=O)(=O)N1CCC(CC1)N(C)C(=O)C1=NNC=C1NC(=O)C1=C(Cl)C=CC=C1Cl	1	662.6000000000001	3.950400000000002	3	7
CHEMBL443684	CC1(C)CCC(=C(CN2CCN(CC2)C2=CC=C(C=C2)C(=O)NS(=O)(=O)C2=CC(=C(N[C@H](CCN3CCOCC3)CSC3=CC=CC=C3)C=C2)S(=O)(=O)C(F)(F)F)C1)C1=CC=C(Cl)C=C1	1	974.634	8.833200000000005	2	11
CHEMBL591907	CC1(C)CCC(=C(CN2CCN(CC2)C2=CC=C(C=C2)C(=O)NS(=O)(=O)C2=CC=C(NC(CCN3CCOCC3)CSC3=CC=CC=C3)C(=C2)S(=O)(=O)C(F)(F)F)C1)C1=CC=C(Cl)C=C1	1	974.634	8.833200000000005	2	11
CHEMBL2105690	CC1(C)CCC(=C(CN2CCN(CC2)C2=CC=C(C=C2)C(=O)NS(=O)(=O)C2=CC(=C(NC(CCN3CCOCC3)CSC3=CC=CC=C3)C=C2)S(=O)(=O)C(F)(F)F)C1)C1=CC=C(Cl)C=C1	1	974.634	8.833200000000005	2	11
CHEMBL4215940	CC1(C)CCC(=C(CN2CCC3=CC=C(C=C3CC2)C(=O)NS(=O)(=O)C2=CC=C(N[C@H](CCN3CCOCC3)CSC3=CC=CC=C3)C(=C2)S(=O)(=O)C(F)(F)F)C1)C1=CC=C(Cl)C=C1	1	959.619	9.111800000000004	2	10
CHEMBL4216466	CC1(C)CCC(=C(CN2CCC3=CC(=CC=C3C2)C(=O)NS(=O)(=O)C2=CC=C(N[C@H](CCN3CCOCC3)CSC3=CC=CC=C3)C(=C2)S(=O)(=O)C(F)(F)F)C1)C1=CC=C(Cl)C=C1	1	945.5920000000001	9.069300000000004	2	10
CHEMBL4206829	CC1(C)CCC(=C(CN2CCN(CC2)C2=CC=C(C=C2)C(=O)NS(=O)(=O)C2=CC=C(N[C@@H](CC3CC3)CN3CCOCC3)C(=C2)S(=O)(=O)C(F)(F)F)C1)C1=CC=C(Cl)C=C1	1	892.5069999999998	7.450900000000009	2	10
CHEMBL4218405	CC1(C)CCC(=C(CNC2(CN3C=NC4=CC(=CC=C34)C(=O)NS(=O)(=O)C3=CC=C(N[C@H](CCN4CCOCC4)CSC4=CC=CC=C4)C(=C3)S(=O)(=O)C(F)(F)F)CC2)C1)C1=CC=C(Cl)C=C1	1	999.6439999999999	9.183100000000003	3	12
CHEMBL4209752	CC1(C)CCC(=C(CN2CCN(CC2)C2=CC=C(C=C2)C(=O)NS(=O)(=O)C2=CC=C(NC3(CN4CCOCC4)CC3)C(=C2)S(=O)(=O)C(F)(F)F)C1)C1=CC=C(Cl)C=C1	1	864.453	6.814800000000007	2	10
CHEMBL4211198	CC1(C)CCC(=C(CN2CCN(CC2)C2=CC=C(C=C2)C(=O)NS(=O)(=O)C2=CC=C(NCC3(CN4CC(F)(F)C4)COC3)C(=C2)S(=O)(=O)C(F)(F)F)C1)C1=CC=C(Cl)C=C1	1	900.4330000000001	6.917500000000008	2	10
CHEMBL4208633	CC1(C)CCC(=C(CN2CCN(CC2)C2=CC=C(C=C2)C(=O)NS(=O)(=O)C2=CC=C(N[C@@H](CC3CC3)C(=O)N3CCOCC3)C(=C2)S(=O)(=O)C(F)(F)F)C1)C1=CC=C(Cl)C=C1	1	906.4899999999999	6.977500000000008	2	10
CHEMBL3963818	CC1(C)CCC(CN2CCN(CC2)C2=CC=C(C(=O)NS(=O)(=O)C3=CC=C(NCCCN4CCOCC4)C(=C3)S(=O)(=O)C(F)(F)F)C(OC3=CC=C4NC=CC4=C3)=C2)=C(C1)C1=CC=C(Cl)C=C1	1	983.5760000000001	8.945900000000004	3	11
CHEMBL3949504	CC1(C)CCC(CN2CCN(CC2)C2=CC=C(C(=O)NS(=O)(=O)C3=CC=C(NCCN4CCOCC4)C(=C3)S(=O)(=O)C(F)(F)F)C(OC3=CC=C4NC=CC4=C3)=C2)=C(C1)C1=CC=C(Cl)C=C1	1	969.5490000000002	8.555800000000007	3	11
CHEMBL3901008	CC1(C)CCC(CN2CCN(CC2)C2=CC=C(C(=O)NS(=O)(=O)C3=CC=C(NCCCN4CCOCC4)C(=C3)S(=O)(=O)C(F)(F)F)C(OC3=C4C=CNC4=CC=C3)=C2)=C(C1)C1=CC=C(Cl)C=C1	1	983.5760000000001	8.945900000000004	3	11
CHEMBL4202464	CC1(C)CCC(=C(CN2CCN(CC2)C2=CC=C(C=C2)C(=O)NS(=O)(=O)C2=CC=C(NC3(CN4CC(F)(F)C4)CC3)C(=C2)S(=O)(=O)C(F)(F)F)C1)C1=CC=C(Cl)C=C1	1	870.407	7.433500000000008	2	9
CHEMBL3311491	NCC1(CC2=C(C=CC=C2)C2=CC=C(Cl)C=C2)CCN(CC1)C1=CC=C(C=C1)C(=O)NS(=O)(=O)C1=CC=C(N[C@H](CCN2CCOCC2)CSC2=CC=CC=C2)C(=C1)S(=O)(=O)C(F)(F)F	1	970.602	8.502300000000005	3	11
CHEMBL3903991	CC1(C)CCC(CN2CCN(CC2)C2=CC=C(C(=O)NS(=O)(=O)C3=CC=C(NCC4CCOCC4)C(=C3)S(=O)(=O)C(F)(F)F)C(OC3=CC=C4NC=CC4=C3)=C2)=C(C1)C1=CC=C(Cl)C=C1	1	954.5340000000002	9.6502	3	10
CHEMBL3703629	CN(C)[C@H](C1CCN(CC1)C1=CC=C(C=C1)C(=O)NS(=O)(=O)C1=CC=C(N[C@H](CCN2CCOCC2)CSC2=CC=CC=C2)C(=C1)S(=O)(=O)C(F)(F)F)C1=CC=CC=C1C1=CC=C(Cl)C=C1	1	984.6290000000002	9.233600000000001	2	11
CHEMBL3703626	N[C@H](C1CCN(CC1)C1=CC=C(C=C1)C(=O)NS(=O)(=O)C1=CC=C(N[C@H](CCN2CCOCC2)CSC2=CC=CC=C2)C(=C1)S(=O)(=O)C(F)(F)F)C1=CC=CC=C1C1=CC=C(Cl)C=C1	1	956.5750000000005	8.630700000000004	3	11
CHEMBL3703627	CNCC(=O)N[C@H](C1CCN(CC1)C1=CC=C(C=C1)C(=O)NS(=O)(=O)C1=CC=C(N[C@H](CCN2CCOCC2)CSC2=CC=CC=C2)C(=C1)S(=O)(=O)C(F)(F)F)C1=CC=CC=C1C1=CC=C(Cl)C=C1	1	1027.654	8.007600000000009	4	12
CHEMBL3654105	CC1(C)CCC(CN2CCN(CC2)C2=CC=C(C(=O)NS(=O)(=O)C3=CC=C(NCCCN4CCOCC4)C(=C3)S(=O)(=O)C(F)(F)F)C(OC3=CN=C(N)C(Cl)=C3)=C2)=C(C1)C1=CC=C(Cl)C=C1	1	994.987	8.095200000000007	3	13
CHEMBL3907788	CC1(C)CCC(CN2CCN(CC2)C2=CC=C(C(=O)NS(=O)(=O)C3=CC=C(NCC4CN(CCO4)C4COC4)C(=C3)S(=O)(=O)C(F)(F)F)C(OC3=CN=C4NC=CC4=C3)=C2)=C(C1)C1=CC=C(Cl)C=C1	1	1012.5740000000001	7.7182000000000075	3	13
CHEMBL3931993	CC1(C)CCC(CN2CCN(CC2)C2=CC=C(C(=O)NS(=O)(=O)C3=CC=C(NCC4CCOCC4)C(=C3)S(=O)(=O)C(F)(F)F)C(OC3=C4C=CNC4=CC=C3)=C2)=C(C1)C1=CC=C(Cl)C=C1	1	954.5340000000002	9.6502	3	10
CHEMBL3311492	CCOC(=O)C1(CC2=C(C=CC=C2)C2=CC=C(Cl)C=C2)CCN(CC1)C1=CC=C(C=C1)C(=O)NS(=O)(=O)C1=CC=C(N[C@H](CCN2CCOCC2)CSC2=CC=CC=C2)C(=C1)S(=O)(=O)C(F)(F)F	1	1013.6229999999999	9.106700000000002	2	12
CHEMBL3703612	O[C@H](C1CCN(CC1)C1=CC=C(C=C1)C(=O)NS(=O)(=O)C1=CC=C(N[C@H](CCN2CCOCC2)CSC2=CC=CC=C2)C(=C1)S(=O)(=O)C(F)(F)F)C1=CC=CC=C1C1=CC=C(Cl)C=C1	1	957.5590000000004	8.664300000000004	3	11
CHEMBL3703611	O[C@@H](C1CCN(CC1)C1=CC=C(C=C1)C(=O)NS(=O)(=O)C1=CC=C(N[C@H](CCN2CCOCC2)CSC2=CC=CC=C2)C(=C1)S(=O)(=O)C(F)(F)F)C1=CC=CC=C1C1=CC=C(Cl)C=C1	1	957.5590000000004	8.664300000000004	3	11
CHEMBL3311493	OCC1(CC2=C(C=CC=C2)C2=CC=C(Cl)C=C2)CCN(CC1)C1=CC=C(C=C1)C(=O)NS(=O)(=O)C1=CC=C(N[C@H](CCN2CCOCC2)CSC2=CC=CC=C2)C(=C1)S(=O)(=O)C(F)(F)F	1	971.586	8.535900000000005	3	11
CHEMBL3899315	O[C@H](C1CCN(CC1)C1=CC=C(C=C1)C(=O)NS(=O)(=O)C1=CC=C(N[C@@H](CCN2CCOCC2)CSC2=CC=CC=C2)C(=C1)S(=O)(=O)C(F)(F)F)C1=CC=CC=C1C1=CC=C(Cl)C=C1	1	957.5590000000004	8.664300000000004	3	11
CHEMBL3703628	NCC(=O)N[C@H](C1CCN(CC1)C1=CC=C(C=C1)C(=O)NS(=O)(=O)C1=CC=C(N[C@H](CCN2CCOCC2)CSC2=CC=CC=C2)C(=C1)S(=O)(=O)C(F)(F)F)C1=CC=CC=C1C1=CC=C(Cl)C=C1	1	1013.6270000000001	7.7469	4	12
CHEMBL3924533	CN(C)[C@@H](C1CCN(CC1)C1=CC=C(C=C1)C(=O)NS(=O)(=O)C1=CC=C(N[C@@H](CCN2CCOCC2)CSC2=CC=CC=C2)C(=C1)S(=O)(=O)C(F)(F)F)C1=CC=CC=C1C1=CC=C(Cl)C=C1	1	984.6290000000002	9.233600000000001	2	11
CHEMBL3309312	CN(C)CCOC1=CC=CC(=C1CN1CCN(CC1)C1=CC=C(C=C1)C(=O)NS(=O)(=O)C1=CC=C(N[C@H](CCN2CCOCC2)CSC2=CC=CC=C2)C(=C1)S(=O)(=O)C(F)(F)F)C1=CC=C(Cl)C=C1	1	1029.6699999999998	7.976900000000009	2	13
CHEMBL3703610	N[C@H](C1CCN(CC1)C1=CC=C(C=C1)C(=O)NS(=O)(=O)C1=CC=C(N[C@H](CCN2CCN(CCO)CC2)CSC2=CC=CC=C2)C(=C1)S(=O)(=O)C(F)(F)F)C1=CC=CC=C1C1=CC=C(Cl)C=C1	1	999.6440000000002	7.9084	4	12
CHEMBL4207006	CC1(C)CCC(=C(CN2CCN(CC2)C2=CC=C(C=C2)C(=O)NS(=O)(=O)C2=CC=C(OCC3(CN4CCOCC4)COC3)C(=C2)S(=O)(=O)C(F)(F)F)C1)C1=CC=C(Cl)C=C1	1	895.463	6.265700000000006	1	11
CHEMBL3921948	O[C@@H](C1CCN(CC1)C1=CC=C(C=C1)C(=O)NS(=O)(=O)C1=CC=C(N[C@@H](CCN2CCOCC2)CSC2=CC=CC=C2)C(=C1)S(=O)(=O)C(F)(F)F)C1=CC=CC=C1C1=CC=C(Cl)C=C1	1	957.5590000000004	8.664300000000004	3	11
CHEMBL4211496	CC1(C)CCC(=C(CN2CCC3=C(C2)C=C(S3)C(=O)NS(=O)(=O)C2=CC=C(N[C@H](CCN3CCOCC3)CSC3=CC=CC=C3)C(=C2)S(=O)(=O)C(F)(F)F)C1)C1=CC=C(Cl)C=C1	1	951.6210000000001	9.130800000000002	2	11
CHEMBL3917011	N[C@@H](C1CCN(CC1)C1=CC=C(C=C1)C(=O)NS(=O)(=O)C1=CC=C(N[C@@H](CCN2CCOCC2)CSC2=CC=CC=C2)C(=C1)S(=O)(=O)C(F)(F)F)C1=CC=CC=C1C1=CC=C(Cl)C=C1	1	956.5750000000005	8.630700000000004	3	11
CHEMBL3703624	CCOP(=O)(OCC)O[C@H](C1CCN(CC1)C1=CC=C(C=C1)C(=O)NS(=O)(=O)C1=CC=C(N[C@H](CCN2CCOCC2)CSC2=CC=CC=C2)C(=C1)S(=O)(=O)C(F)(F)F)C1=CC=CC=C1C1=CC=C(Cl)C=C1	1	1093.6459999999997	10.869699999999991	2	14
CHEMBL3980454	CC1(C)CCC(CN2CCN(CC2)C2=CC=C(C(=O)NS(=O)(=O)C3=CC=C(NCC4CCOCC4)C(=C3)S(=O)(=O)C(F)(F)F)C(OC3=CN=C4NC=CC4=C3)=C2)=C(C1)C1=CC=C(Cl)C=C1	1	955.5220000000002	9.045200000000003	3	11
CHEMBL3309311	CN(C)C(=O)COC1=CC=CC(=C1CN1CCN(CC1)C1=CC=C(C=C1)C(=O)NS(=O)(=O)C1=CC=C(N[C@H](CCN2CCOCC2)CSC2=CC=CC=C2)C(=C1)S(=O)(=O)C(F)(F)F)C1=CC=C(Cl)C=C1	1	1043.6529999999998	7.503500000000009	2	13
CHEMBL3309313	CN(C)CCOC1=CC(CN2CCN(CC2)C2=CC=C(C=C2)C(=O)NS(=O)(=O)C2=CC=C(N[C@H](CCN3CCOCC3)CSC3=CC=CC=C3)C(=C2)S(=O)(=O)C(F)(F)F)=C(C=C1)C1=CC=C(Cl)C=C1	1	1029.6699999999998	7.976900000000009	2	13
CHEMBL3309262	CN(C)C(=O)COC1=CC(CN2CCN(CC2)C2=CC=C(C=C2)C(=O)NS(=O)(=O)C2=CC=C(N[C@H](CCN3CCOCC3)CSC3=CC=CC=C3)C(=C2)S(=O)(=O)C(F)(F)F)=C(C=C1)C1=CC=C(Cl)C=C1	1	1043.6529999999998	7.503500000000009	2	13
CHEMBL3311331	FC(F)(F)S(=O)(=O)C1=CC(=CC=C1N[C@H](CCN1CCOCC1)CSC1=CC=CC=C1)S(=O)(=O)NC(=C1COC1)C1=CC=C(C=C1)N1CCN(CC2=C(C=CC=C2)C2=CC=C(Cl)C=C2)CC1	1	982.6129999999996	8.637600000000006	2	11
CHEMBL3311330	FC(F)(F)S(=O)(=O)C1=CC(=CC=C1N[C@H](CCN1CCOCC1)CSC1=CC=CC=C1)S(=O)(=O)NC(=N)C1=CC=C(C=C1)N1CCN(CC2=C(C=CC=C2)C2=CC=C(Cl)C=C2)CC1	1	941.5639999999997	8.221670000000008	3	11
CHEMBL3703625	COP(O)(=O)O[C@H](C1CCN(CC1)C1=CC=C(C=C1)C(=O)NS(=O)(=O)C1=CC=C(N[C@H](CCN2CCOCC2)CSC2=CC=CC=C2)C(=C1)S(=O)(=O)C(F)(F)F)C1=CC=CC=C1C1=CC=C(Cl)C=C1	1	1051.565	9.4354	3	13
CHEMBL3309310	CN1N=CC(CN2CCN(CC2)C2=CC=C(C=C2)C(=O)NS(=O)(=O)C2=CC=C(N[C@H](CCN3CCOCC3)CSC3=CC=CC=C3)C(=C2)S(=O)(=O)C(F)(F)F)=C1C1=CC=C(Cl)C=C1	1	946.5400000000001	6.7700000000000085	2	13
CHEMBL3654072	FC(F)(F)S(=O)(=O)C1=CC(=CC=C1NC1CCC(CC1)N1CCOCC1)S(=O)(=O)NC(=O)C1=CC=C(C=C1OC1=C(Cl)C=C2NC=CC2=C1)N1CCN(CC2=C(CCOCC2)C2=CC=C(Cl)C=C2)CC1	1	1046.0309999999997	9.120700000000001	3	12
CHEMBL3703623	CC(C)(C)OP(O)(=O)OCO[C@H](C1CCN(CC1)C1=CC=C(C=C1)C(=O)NS(=O)(=O)C1=CC=C(N[C@H](CCN2CCOCC2)CSC2=CC=CC=C2)C(=C1)S(=O)(=O)C(F)(F)F)C1=CC=CC=C1C1=CC=C(Cl)C=C1	1	1123.6719999999998	10.578199999999995	3	14
CHEMBL3902290	CC1(C)CC(=C(CN2CCN(CC2)C2=CC=C(C(=O)NS(=O)(=O)C3=CC=C(NCC4CCOCC4)C(=C3)S(=O)(=O)C(F)(F)F)C(OC3=CN=C4NC=CC4=C3)=C2)CO1)C1=CC=C(Cl)C=C1	1	957.4940000000003	8.034000000000008	3	12
CHEMBL4216380	CC1(C)CCC(=C(CN2CCC3=C(C2)SC(=N3)C(=O)NS(=O)(=O)C2=CC=C(N[C@H](CCN3CCOCC3)CSC3=CC=CC=C3)C(=C2)S(=O)(=O)C(F)(F)F)C1)C1=CC=C(Cl)C=C1	1	952.609	8.525800000000007	2	12
CHEMBL3975659	CC(N1CCN(CC1)C1=CC=C(C(=O)NS(=O)(=O)C2=CC=C(NCCCN3CCOCC3)C(=C2)[N+]([O-])=O)C(OC2=CC=C3NC=CC3=C2)=C1)C1=C(CC(C)(C)CC1)C1=CC=C(Cl)C=C1	1	910.5379999999999	8.949100000000003	3	11
CHEMBL3978257	CC1(C)CC(=C(CN2CCN(CC2)C2=CC=C(C(=O)NS(=O)(=O)C3=CC=C(NC4CCC(CC4)N4CCOCC4)C(=C3)S(=O)(=O)C(F)(F)F)C(OC3=CN=C4NC=CC4=C3)=C2)CO1)C1=CC=C(Cl)C=C1	1	1026.601	8.250800000000007	3	13
CHEMBL3949068	CC1(C)CCC(CN2CCN(CC2)C2=CC=C(C(=O)NS(=O)(=O)C3=CC=C(NCC4CCOCC4)C(=C3)C(F)(F)F)C(OC3=CC=C4NC=CC4=C3)=C2)=C(C1)C1=CC=C(Cl)C=C1	1	890.4690000000002	10.375499999999995	3	8
CHEMBL3654106	CC1(C)CCC(CN2CCN(CC2)C2=CC=C(C(=O)NS(=O)(=O)C3=CC=C(OCC4(F)CCOCC4)C(=C3)S(=O)(=O)C(F)(F)F)C(OC3=CN=C(N)C(Cl)=C3)=C2)=C(C1)C1=CC=C(Cl)C=C1	1	984.919	8.858500000000005	2	12
CHEMBL3961007	CC1(C)CCC(CN2CCN(CC2)C2=CC=C(C(=O)NS(=O)(=O)C3=CC=C(OCC4(F)CCOCC4)C(=C3)S(=O)(=O)C(F)(F)F)C(OC3=CN=C4NC=CC4=C3)=C2)=C(C1)C1=CC=C(Cl)C=C1	1	974.4960000000001	9.104200000000002	2	11
CHEMBL3908558	CC1(C)CCC(CN2CCN(CC2)C2=CC=C(C(=O)NS(=O)(=O)C3=CC=C(NC4CCN(CC(F)(F)F)CC4)C(=C3)[N+]([O-])=O)C(OC3=C4C=CNC4=CC=C3)=C2)=C(C1)C1=CC=C(Cl)C=C1	1	934.4819999999999	9.864999999999998	3	10
CHEMBL3962175	CN(C)CCOC1=CC=CC(=C1CN1CCN(CC1)C1=CC=C(C(=O)NS(=O)(=O)C2=CC=C(NCC3CCOCC3)C(=C2)S(=O)(=O)C(F)(F)F)C(OC2=CC=CC=C2)=C1)C1=CC=C(Cl)C=C1	1	970.533	8.312600000000007	2	12
CHEMBL3654143	CC1(C)CCC(CN2CCN(CC2)C2=CC=C(C(=O)NS(=O)(=O)C3=CC=C(NCC4CCOCC4)C(=C3)[N+]([O-])=O)C(OC3=CC=C(NCC(F)(F)F)N=C3)=C2)=C(C1)C1=CC=C(Cl)C=C1	1	926.4590000000001	9.152800000000001	3	12
CHEMBL3961062	CC1(C)CCC(CN2CCN(CC2)C2=CC=C(C(=O)NS(=O)(=O)C3=CC=C(NC4CCN(CC(F)(F)F)CC4)C(=C3)[N+]([O-])=O)C(OC3=CN=C4NC=CC4=C3)=C2)=C(C1)C1=CC=C(Cl)C=C1	1	935.4699999999998	9.260000000000002	3	11
CHEMBL3978114	CC1(C)CCC(CN2CCN(CC2)C2=CC=C(C(=O)NS(=O)(=O)C3=CC=C(NC4CCN(CC(F)(F)F)C4)C(=C3)[N+]([O-])=O)C(OC3=CN=C4NC=CC4=C3)=C2)=C(C1)C1=CC=C(Cl)C=C1	1	921.4429999999999	8.869900000000003	3	11
CHEMBL3920090	CC(C)N1CCC2(CC1)CCC(=C(CN1CCN(CC1)C1=CC=C(C(=O)NS(=O)(=O)C3=CC=C(NCC4CCOCC4)C(=C3)C(F)(F)F)C(OC3=CN=C4NC=CC4=C3)=C1)C2)C1=CC=C(Cl)C=C1	1	974.5909999999998	10.234899999999998	3	10
CHEMBL3928305	CC1(C)CCC(CN2CCN(CC2)C2=CC=C(C(=O)NS(=O)(=O)C3=CC=C(NCC4=CC=C(OC(F)F)C=C4)C(=C3)[N+]([O-])=O)C(OC3=CN=C4NC=CC4=C3)=C2)=C(C1)C1=CC=C(Cl)C=C1	1	926.443	10.034899999999997	3	11
CHEMBL3948846	CN(C)CCOC1=CC=C(C(CN2CCN(CC2)C2=CC=C(C(=O)NS(=O)(=O)C3=CC=C(NCC4CCOCC4)C(=C3)S(=O)(=O)C(F)(F)F)C(OC3=CC=CC=C3)=C2)=C1)C1=CC=C(Cl)C=C1	1	970.5330000000001	8.312600000000007	2	12
CHEMBL3913988	CC1(C)CCC(CN2CCN(CC2)C2=CC=C(C(=O)NS(=O)(=O)C3=CC=C(OCC4(F)CCOCC4)C(=C3)C(F)(F)F)C(OC3=CN=C4NC=CC4=C3)=C2)=C(C1)C1=CC=C(Cl)C=C1	1	910.431	9.8295	2	9
CHEMBL3921039	CN(C)CCCOC1=CC=C(C(CN2CCN(CC2)C2=CC=C(C(=O)NS(=O)(=O)C3=CC=C(NCC4CCOCC4)C(=C3)S(=O)(=O)C(F)(F)F)C(OC3=CC=CC=C3)=C2)=C1)C1=CC=C(Cl)C=C1	1	984.5600000000001	8.702700000000005	2	12
CHEMBL2170840	CCCCN1C(C)=C(C(O)=O)C(=C1C1=CC=C(Cl)C=C1)C1=CC(=CC=C1)N1CCN(CC1)C1=CC=C(NS(=O)(=O)C2=CC=C(N[C@H](CCN3CCC(O)CC3)CSC3=CC=CC=C3)C(=C2)S(=O)(=O)C(F)(F)F)C=C1	1	1093.7569999999998	11.12271999999999	4	12
CHEMBL2170839	CCCN1C(C)=C(C(O)=O)C(=C1C1=CC=C(Cl)C=C1)C1=CC(=CC=C1)N1CCN(CC1)C1=CC=C(NS(=O)(=O)C2=CC=C(N[C@H](CCN3CCC(O)CC3)CSC3=CC=CC=C3)C(=C2)S(=O)(=O)C(F)(F)F)C=C1	1	1079.7299999999998	10.732619999999992	4	12
CHEMBL3942110	CC1(C)CCC(CN2CCN(CC2)C2=CC=C(C(=O)NS(=O)(=O)C3=CN=C(OCC4(F)CCOCC4)C(=C3)C(F)(F)F)C(OC3=CC=CC4=NNC=C34)=C2)=C(C1)C1=CC=C(Cl)C=C1	1	911.4190000000001	9.2245	2	10
CHEMBL3922255	CC1(C)CCC(CN2CCN(CC2)C2=CC=C(C(=O)NS(=O)(=O)C3=CN=C(OCC4CCOCC4)C(=C3)C(F)(F)F)C(OC3=CN=C4NC=CC4=C3)=C2)=C(C1)C1=CC=C(Cl)C=C1	1	893.4290000000002	9.132400000000002	2	10
CHEMBL3973305	CC1(C)CC(=C(CN2CCN(CC2)C2=CC=C(C(=O)NS(=O)(=O)C3=CC=C(NCC4CCOCC4)C(=C3)C(F)(F)F)C(OC3=CN=C4NC=CC4=C3)=C2)CO1)C1=CC=C(Cl)C=C1	1	893.4290000000002	8.759300000000003	3	10
CHEMBL3925990	CC1(C)CCC(CN2CCN(CC2)C2=CC=C(C(=O)NS(=O)(=O)C3=CN=C(OCC4(F)CCN(CC4)C(CF)CF)C(=C3)C(F)(F)F)C(OC3=CC=CC4=NNC=C34)=C2)=C(C1)C1=CC=C(Cl)C=C1	1	988.496	9.817499999999999	2	10
CHEMBL3983989	CC1(C)CCC(CN2CCN(CC2)C2=CC=C(C(=O)NS(=O)(=O)C3=CN=C(OCC4(F)CCOCC4)C(=C3)C(F)(F)F)C(OC3=CN=C4NC=CC4=C3)=C2)=C(C1)C1=CC=C(Cl)C=C1	1	911.4190000000001	9.2245	2	10
CHEMBL3898157	[O-][N+](=O)C1=CC(=CC=C1NC1CCN(CC1)C1CCOCC1)S(=O)(=O)NC(=O)C1=CC=C(C=C1OC1=CC=C2NC=CC2=C1)N1CCN(CC2=CC=C(C=C2C2=CC=C(Cl)C=C2)C(F)(F)F)CC1	1	972.4869999999997	9.703799999999998	3	11
CHEMBL276166	CC(C)C(NC(=O)[C@@H]1CC2CCCCC2N1C(=O)[C@@H](CCCCNC(=O)CC1=CC(=C(O)C(=C1)C(C)(C)C)C(C)(C)C)NC(=O)C1=CC=C(C=C1)C(=O)NS(=O)(=O)C1=CC=C(Cl)C=C1)C(=O)C(F)(F)F	1	1016.6210000000002	7.818800000000009	5	9
CHEMBL292348	CCOCOC1=C(C=C(\\C=C\\C(=O)NS(=O)(=O)C2=CC=C(C=C2)C(=O)NC(C(C)C)C(=O)N2[C@@H]3CCCC[C@@H]3C[C@@H]2C(=O)NC(C(C)C)C(=O)C(F)(F)F)C=C1C(C)(C)C)C(C)(C)C	0	919.1169999999997	7.359000000000008	3	9
CHEMBL1643332	NC1=C(NC(=O)\\C=C\\C2=CC=C(C=C2)C(NCCCN2CCOCC2)C(=O)NC2=CC=C(OC(F)(F)F)C=C2)C=CC=C1	0	597.6380000000004	4.811000000000004	4	7
CHEMBL3794524	[O-][N+](=O)C1=CC(=CC=C1NC1CCOCC1)S(=O)(=O)NC(=O)C1=CC=C(C=C1)N1CCN(CC2=C(CCOC2)C2=CC=C(Cl)C=C2)CC1	1	696.226	4.953900000000005	2	10
CHEMBL4534249	[O-][N+](=O)C1=CC(=CC=C1NC1CCOCC1)S(=O)(=O)NC(=O)C1=CC=C(C=C1)N1CCN(CC2=C(COCC2)C2=CC=C(Cl)C=C2)CC1	1	696.226	4.953900000000005	2	10
CHEMBL452892	CN(C)CC[C@H](CSC1=CC=CC=C1)NC1=CC=C(C=C1[N+]([O-])=O)S(=O)(=O)NC(=O)C1=CC=C(C=C1)N1CCN(CC2=C(CCOC2)C2=CC=C(Cl)C=C2)CC1	1	819.4499999999996	6.887500000000008	2	11
CHEMBL3650520	CN1CCC(CC1)NC1=CC=C(C=C1[N+]([O-])=O)S(=O)(=O)NC(=O)C1=CC=C(C=C1OC1=CC=CC=C1Cl)N1CCN(CC2=C(CC(C)(C)OC2)C2=CC=C(Cl)C=C2)CC1	1	863.8649999999994	8.0934	2	11
CHEMBL3650624	CN1CCC(CC1)NC1=CC=C(C=C1[N+]([O-])=O)S(=O)(=O)NC(=O)C1=CC=C(C=C1OC1=CC=CC(Cl)=C1)N1CCN(CC2=C(CC(C)(C)OC2)C2=CC=C(Cl)C=C2)CC1	1	863.8649999999994	8.0934	2	11
CHEMBL3954914	CN1CCC(CC1)NC1=CC=C(C=C1[N+]([O-])=O)S(=O)(=O)NC(=O)C1=CC=C(C=C1OC1=CC=C2NC=CC2=C1)N1CCN(CC2=C(CC(C)(C)OC2)C2=CC=C(Cl)C=C2)CC1	1	868.4569999999994	7.9213000000000084	3	11
CHEMBL3650637	CN1CCC(CC1)NC1=CC=C(C=C1[N+]([O-])=O)S(=O)(=O)NC(=O)C1=CC=C(C=C1OC1=CC=CC(Br)=C1)N1CCN(CC2=C(CC(C)(C)OC2)C2=CC=C(Cl)C=C2)CC1	1	908.3159999999995	8.2025	2	11
CHEMBL3650638	CN1CCC(CC1)NC1=CC=C(C=C1[N+]([O-])=O)S(=O)(=O)NC(=O)C1=CC=C(C=C1OC1=CC=CC(I)=C1)N1CCN(CC2=C(CC(C)(C)OC2)C2=CC=C(Cl)C=C2)CC1	1	955.3159999999995	8.0446	2	11
CHEMBL3933569	CN1CCC(CC1)NC1=CC=C(C=C1[N+]([O-])=O)S(=O)(=O)NC(=O)C1=CC=C(C=C1OC1=C2C=CNC2=CC=C1)N1CCN(CC2=C(CC(C)(C)OC2)C2=CC=C(Cl)C=C2)CC1	1	868.4569999999995	7.9213000000000084	3	11
CHEMBL3650625	CN1CCC(CC1)NC1=CC=C(C=C1[N+]([O-])=O)S(=O)(=O)NC(=O)C1=CC=C(C=C1OC1=CC=CC(F)=C1F)N1CCN(CC2=C(CC(C)(C)OC2)C2=CC=C(Cl)C=C2)CC1	1	865.3999999999995	7.718200000000009	2	11
CHEMBL3931411	COC1CCC(CNC2=CC=C(C=C2[N+]([O-])=O)S(=O)(=O)NC(=O)C2=CC=C(C=C2OC2=CN=C3NC=CC3=C2)N2CCN(CC3=C(CC(C)(C)OC3)C3=CC=C(Cl)C=C3)CC2)CC1	1	898.4829999999993	8.427300000000006	3	12
CHEMBL3650661	CN1CCN(CC1)NC1=CC=C(C=C1[N+]([O-])=O)S(=O)(=O)NC(=O)C1=CC=C(C=C1OC1=CC=CC(Cl)=C1)N1CCN(CC2=C(CC(C)(C)OC2)C2=CC=C(Cl)C=C2)CC1	1	864.8529999999995	7.161600000000008	2	12
CHEMBL3650668	CN1CCC(O)(CNC2=CC=C(C=C2[N+]([O-])=O)S(=O)(=O)NC(=O)C2=CC=C(C=C2OC2=CC=CC=C2Cl)N2CCN(CC3=C(CC(C)(C)CC3)C3=CC=C(Cl)C=C3)CC2)CC1	1	891.9189999999992	8.467100000000007	3	11
CHEMBL3650662	CN1CCN(CC1)NC1=CC=C(C=C1[N+]([O-])=O)S(=O)(=O)NC(=O)C1=CC=C(C=C1OC1=CC=CC(F)=C1F)N1CCN(CC2=C(CC(C)(C)OC2)C2=CC=C(Cl)C=C2)CC1	1	866.3879999999995	6.786400000000007	2	12
CHEMBL3976616	CC1(CNC2=CC=C(C=C2[N+]([O-])=O)S(=O)(=O)NC(=O)C2=CC=C(C=C2OC2=CC=C3NC=CC3=C2)N2CCN(CC3=C(CC(C)(C)CC3)C3=CC=C(Cl)C=C3)CC2)COC1	1	853.4419999999993	8.874800000000002	3	10
CHEMBL3966122	COCCCNC1=CC=C(C=C1[N+]([O-])=O)S(=O)(=O)NC(=O)C1=CC=C(C=C1OC1=CC=C2NC=CC2=C1)N1CCN(CC2=C(CC(C)(C)CC2)C2=CC=C(Cl)C=C2)CC1	1	841.4309999999994	8.874800000000004	3	10
CHEMBL3921893	CN(C)C1(CNC2=CC=C(C=C2[N+]([O-])=O)S(=O)(=O)NC(=O)C2=CC=C(C=C2OC2=CC=C3NC=CC3=C2)N2CCN(CC3=C(CC(C)(C)CC3)C3=CC=C(Cl)C=C3)CC2)CCOCC1	1	910.5379999999991	8.949100000000005	3	11
CHEMBL3654073	[O-][N+](=O)C1=CC(=CC=C1NC1CCC(CC1)N1CCOCC1)S(=O)(=O)NC(=O)C1=CC=C(C=C1OC1=C(Cl)C=C2NC=CC2=C1)N1CCN(CC2=C(CCOCC2)C2=CC=C(Cl)C=C2)CC1	1	958.9659999999993	8.735400000000006	3	12
CHEMBL3650525	CN1CCC(CC1)NC1=CC=C(C=C1[N+]([O-])=O)S(=O)(=O)NC(=O)C1=CC=C(C=C1OC1=CC=CC=C1Cl)N1CCN(CC2=C(CCCC2)C2=CC=C(Cl)C=C2)CC1	1	833.8389999999994	8.468500000000006	2	10
CHEMBL3653964	CN1CCC(O)(CNC2=CC=C(C=C2[N+]([O-])=O)S(=O)(=O)NC(=O)C2=CC=C(C=C2OC2=CC=CC(F)=C2)N2CCN(CC3=C(CC(C)(C)CC3)C3=CC=C(Cl)C=C3)CC2)CC1	1	875.4639999999993	7.952800000000009	3	11
CHEMBL3962052	COC1CCN(CC1)C1=CC=C(C=C1[N+]([O-])=O)S(=O)(=O)NC(=O)C1=CC=C(C=C1OC1=CC=C2NC=CC2=C1)N1CCN(CC2=C(CC(C)(C)CC2)C2=CC=C(Cl)C=C2)CC1	1	867.4689999999994	9.041600000000004	2	10
CHEMBL3650522	CN1CCC(CC1)NC1=CC=C(C=C1[N+]([O-])=O)S(=O)(=O)NC(=O)C1=CC=C(C=C1OC1=CC=C(N)C(Cl)=C1)N1CCN(CC2=C(CC(C)(C)CC2)C2=CC=C(Cl)C=C2)CC1	1	876.9079999999994	8.686800000000005	3	11
CHEMBL3650657	CN1CCC(CC1)NC1=CC=C(C=C1[N+]([O-])=O)S(=O)(=O)NC(=O)C1=CC=C(C=C1OC1=CC=CC=C1C)N1CCN(CC2=C(CC(C)(C)CC2)C2=CC=C(Cl)C=C2)CC1	1	841.4749999999993	8.759620000000005	2	10
CHEMBL3894778	COCCCNC1=CC=C(C=C1[N+]([O-])=O)S(=O)(=O)NC(=O)C1=CC=C(C=C1OC1=C2C=CNC2=CC=C1)N1CCN(CC2=C(CC(C)(C)CC2)C2=CC=C(Cl)C=C2)CC1	1	841.4309999999994	8.874800000000004	3	10
CHEMBL3650645	CN1CCC(C)(CC1)NC1=CC=C(C=C1[N+]([O-])=O)S(=O)(=O)NC(=O)C1=CC=C(C=C1OC1=CC=CC(Cl)=C1)N1CCN(CC2=C(CC(C)(C)CC2)C2=CC=C(Cl)C=C2)CC1	1	875.9199999999994	9.4947	2	10
CHEMBL3936256	CN1CCC(O)(CCNC2=CC=C(C=C2[N+]([O-])=O)S(=O)(=O)NC(=O)C2=CC=C(C=C2OC2=CC=C3NC=CC3=C2)N2CCN(CC3=C(CC(C)(C)CC3)C3=CC=C(Cl)C=C3)CC2)CC1	1	910.5379999999992	8.685100000000006	4	11
CHEMBL3965552	CN1CCN(CC1)NC1=CC=C(C=C1[N+]([O-])=O)S(=O)(=O)NC(=O)C1=CC=C(C=C1OC1=CN=C2NC=CC2=C1)N1CCN(CC2=C(CC(C)(C)OC2)C2=CC=C(Cl)C=C2)CC1	1	870.4329999999994	6.384500000000006	3	13
CHEMBL3650622	CN(C)CCCNC1=CC=C(C=C1[N+]([O-])=O)S(=O)(=O)NC(=O)C1=CC=C(C=C1OC1=CC=CC(Cl)=C1)N1CCN(CC2=C(CC(C)(C)CC2)C2=CC=C(Cl)C=C2)CC1	1	849.8819999999994	8.962100000000003	2	10
CHEMBL3650544	CN1CCC(CC1)NC1=CC=C(C=C1[N+]([O-])=O)S(=O)(=O)NC(=O)C1=CC=C(C=C1OC1=CC=CC=C1Cl)N1CCN(CC2=C(CC(C)(C)C2)C2=CC=C(Cl)C=C2)CC1	1	847.8659999999994	8.714500000000005	2	10
CHEMBL3650671	CN1CC[C@H](C1)NC1=CC=C(C=C1[N+]([O-])=O)S(=O)(=O)NC(=O)C1=CC=C(C=C1OC1=CC=CC(Cl)=C1)N1CCN(CC2=C(CC(C)(C)CC2)C2=CC=C(Cl)C=C2)CC1	1	847.8659999999993	8.714500000000005	2	10
CHEMBL466090	CN(C)CC[C@H](CSC1=CC=CC=C1)NC1=CC=C(C=C1[N+]([O-])=O)S(=O)(=O)NC(=O)C1=CC=C(C=C1)N1CCN(CC2=C(CCCC2)C2=CC=C(Cl)C=C2)CC1	1	817.4779999999995	8.041200000000009	2	10
CHEMBL3891258	CN1CCC(O)(CNC2=CC=C(C=C2[N+]([O-])=O)S(=O)(=O)NC(=O)C2=CC=C(C=C2OC2=CC=C3NC=CC3=C2)N2CCN(CC3=C(CC(C)(C)CC3)C3=CC=C(Cl)C=C3)CC2)CC1	1	896.5109999999992	8.295000000000007	4	11
CHEMBL3933426	CC(C)C[C@@H](CO)NC1=CC=C(C=C1[N+]([O-])=O)S(=O)(=O)NC(=O)C1=CC=C(C=C1OC1=CC=C2NC=CC2=C1)N1CCN(CC2=C(CC(C)(C)CC2)C2=CC=C(Cl)C=C2)CC1	1	869.4849999999993	9.245300000000002	4	10
CHEMBL3654074	CN1CCN(CC1)NC1=CC=C(C=C1[N+]([O-])=O)S(=O)(=O)NC(=O)C1=CC=C(C=C1OC1=C(F)C=C2NC=CC2=C1)N1CCN(CC2=C(CC(C)(C)OC2)C2=CC=C(Cl)C=C2)CC1	1	887.4349999999995	7.128600000000007	3	12
CHEMBL3905314	COC1CCC(CC1)NC1=CC=C(C=C1[N+]([O-])=O)S(=O)(=O)NC(=O)C1=CC=C(C=C1OC1=CC=C2NC=CC2=C1)N1CCN(CC2=C(CC(C)(C)CC2)C2=CC=C(Cl)C=C2)CC1	1	881.4959999999994	9.795899999999998	3	10
CHEMBL3650650	CCN1CCC(CC1)NC1=CC=C(C=C1[N+]([O-])=O)S(=O)(=O)NC(=O)C1=CC=C(C=C1OC1=CC=CC(Cl)=C1)N1CCN(CC2=C(CC(C)(C)CC2)C2=CC=C(Cl)C=C2)CC1	1	875.9199999999994	9.4947	2	10
CHEMBL3650658	CN1CCC(CC1)NC1=CC=C(C=C1[N+]([O-])=O)S(=O)(=O)NC(=O)C1=CC=C(C=C1OC1=CC=CC(C)=C1)N1CCN(CC2=C(CC(C)(C)CC2)C2=CC=C(Cl)C=C2)CC1	1	841.4749999999995	8.759620000000005	2	10
CHEMBL3650529	CCN1CCC(CC1)NC1=CC=C(C=C1[N+]([O-])=O)S(=O)(=O)NC(=O)C1=CC=C(C=C1OC1=CC=CC=C1Cl)N1CCN(CC2=C(CC(C)(C)CC2)C2=CC=C(Cl)C=C2)CC1	1	875.9199999999993	9.4947	2	10
CHEMBL3650651	CC(C)N1CCC(CC1)NC1=CC=C(C=C1[N+]([O-])=O)S(=O)(=O)NC(=O)C1=CC=C(C=C1OC1=CC=CC(Cl)=C1)N1CCN(CC2=C(CC(C)(C)CC2)C2=CC=C(Cl)C=C2)CC1	1	889.9469999999993	9.883199999999999	2	10
CHEMBL469778	CN(C)CC[C@H](CSC1=CC=CC=C1)NC1=CC=C(C=C1[N+]([O-])=O)S(=O)(=O)NC(=O)C1=CC=C(C=C1)N1CCN(CC2=C(CCC2)C2=CC=C(Cl)C=C2)CC1	1	803.4509999999996	7.651100000000009	2	10
CHEMBL3909113	CC(C)[C@H](CO)NC1=CC=C(C=C1[N+]([O-])=O)S(=O)(=O)NC(=O)C1=CC=C(C=C1OC1=CC=C2NC=CC2=C1)N1CCN(CC2=C(CC(C)(C)CC2)C2=CC=C(Cl)C=C2)CC1	1	855.4579999999993	8.855200000000004	4	10
CHEMBL3650518	CN1CCC(CC1)NC1=CC=C(C=C1[N+]([O-])=O)S(=O)(=O)NC(=O)C1=CC=C(C=C1OC1=CC=CC(Cl)=C1)N1CCN(CC2=C(CC(C)(C)CC2)C2=CC=C(Cl)C=C2)CC1	1	861.8929999999993	9.104600000000003	2	10
CHEMBL3650523	CC(C)N1CCC(CC1)NC1=CC=C(C=C1[N+]([O-])=O)S(=O)(=O)NC(=O)C1=CC=C(C=C1OC1=CC=CC=C1Cl)N1CCN(CC2=C(CC(C)(C)CC2)C2=CC=C(Cl)C=C2)CC1	1	889.9469999999993	9.883199999999999	2	10
CHEMBL3923781	CN1CCC(O)(CNC2=CC=C(C=C2[N+]([O-])=O)S(=O)(=O)NC(=O)C2=CC=C(C=C2OC2=C3C=CNC3=CC=C2)N2CCN(CC3=C(CC(C)(C)CC3)C3=CC=C(Cl)C=C3)CC2)CC1	1	896.5109999999993	8.295000000000007	4	11
CHEMBL3650623	CN1CCN(CCCNC2=CC=C(C=C2[N+]([O-])=O)S(=O)(=O)NC(=O)C2=CC=C(C=C2OC2=CC=CC(Cl)=C2)N2CCN(CC3=C(CC(C)(C)CC3)C3=CC=C(Cl)C=C3)CC2)CC1	1	904.9619999999992	8.647900000000005	2	11
CHEMBL3653968	CN(C)C1CCC(CC1)NC1=CC=C(C=C1[N+]([O-])=O)S(=O)(=O)NC(=O)C1=CC=C(C=C1OC1=CC=CC(Cl)=C1)N1CCN(CC2=C(CC(C)(C)CC2)C2=CC=C(Cl)C=C2)CC1	1	889.9469999999993	9.883199999999999	2	10
CHEMBL3916807	CN1CCC(CC1)NC1=CC=C(C=C1[N+]([O-])=O)S(=O)(=O)NC(=O)C1=CC=C(C=C1OC1=CC=C2NC=CC2=C1)N1CCN(CC2=C(CC(C)(C)CC2)C2=CC=C(Cl)C=C2)CC1	1	866.4849999999993	8.932500000000005	3	10
CHEMBL3891501	CC(C)(C)CCNC1=CC=C(C=C1[N+]([O-])=O)S(=O)(=O)NC(=O)C1=CC=C(C=C1OC1=CC=C2NC=CC2=C1)N1CCN(CC2=C(CC(C)(C)CC2)C2=CC=C(Cl)C=C2)CC1	1	853.4859999999993	10.274499999999994	3	9
CHEMBL3650619	CN(C)CCCNC1=CC=C(C=C1[N+]([O-])=O)S(=O)(=O)NC(=O)C1=CC=C(C=C1OC1=CC=C(F)C=C1)N1CCN(CC2=C(CC(C)(C)CC2)C2=CC=C(Cl)C=C2)CC1	1	833.4269999999993	8.447800000000008	2	10
CHEMBL3650633	CN1CCC(CNC2=CC=C(C=C2[N+]([O-])=O)S(=O)(=O)NC(=O)C2=CC=C(C=C2OC2=CC=CC(Cl)=C2)N2CCN(CC3=C(CC(C)(C)CC3)C3=CC=C(Cl)C=C3)CC2)CC1	1	875.9199999999992	9.352200000000002	2	10
CHEMBL3650655	CN(C)CCCNC1=CC=C(C=C1[N+]([O-])=O)S(=O)(=O)NC(=O)C1=CC=C(C=C1OC1=CC=CC=C1Cl)N1CCN(CC2=C(CC(C)(C)CC2)C2=CC=C(Cl)C=C2)CC1	1	849.8819999999994	8.962100000000003	2	10
CHEMBL3969380	CN1CCC(CC1)NC1=CC=C(C=C1[N+]([O-])=O)S(=O)(=O)NC(=O)C1=CC=C(C=C1OC1=CC=CC=C1)N1CCN(CC2=C(CC(C)(C)CC2)C2=CC=C(Cl)C=C2)CC1	1	827.4479999999994	8.451200000000007	2	10
CHEMBL3650644	CN1CCC(CC1)NC1=CC=C(C=C1[N+]([O-])=O)S(=O)(=O)NC(=O)C1=CC=C(C=C1OC1=CC=CC(CO)=C1)N1CCN(CC2=C(CC(C)(C)CC2)C2=CC=C(Cl)C=C2)CC1	1	857.4739999999995	7.943500000000011	3	11
CHEMBL3936786	CN1CCC(CC1)NC1=CC=C(C=C1[N+]([O-])=O)S(=O)(=O)NC(=O)C1=CC=C(C=C1OC1=CC=C2NC=CC2=C1)N1CCN(CC2=C(CC(C)(C)CC2)C2=CC=C(Cl)C=C2)C(CO)C1	1	896.5109999999994	8.293400000000007	4	11
CHEMBL3948558	CC(C)(CO)CNC1=CC=C(C=C1[N+]([O-])=O)S(=O)(=O)NC(=O)C1=CC=C(C=C1OC1=CN=C2NC=CC2=C1)N1CCN(CC2=C(CC(C)(C)CC2)C2=CC=C(Cl)C=C2)CC1	1	856.4459999999993	8.251800000000006	4	11
CHEMBL3654171	CN1CCC(CC1)NC1=CC=C(C=C1[N+]([O-])=O)S(=O)(=O)NC(=O)C1=CC=C(C=C1OC1=CC=CC(O)=C1C)N1CCN(CC2=C(CC(C)(C)CC2)C2=CC=C(Cl)C=C2)CC1	1	857.4739999999994	8.465220000000008	3	11
CHEMBL3916963	CN1CC[C@@H](C1)NC1=CC=C(C=C1[N+]([O-])=O)S(=O)(=O)NC(=O)C1=CC=C(C=C1OC1=CC=C2NC=CC2=C1)N1CCN(CC2=C(CC(C)(C)CC2)C2=CC=C(Cl)C=C2)CC1	1	852.4579999999993	8.542400000000006	3	10
CHEMBL3650665	CN(C)C(=O)CN1CCC(CC1)NC1=CC=C(C=C1[N+]([O-])=O)S(=O)(=O)NC(=O)C1=CC=C(C=C1OC1=CC=CC(Cl)=C1)N1CCN(CC2=C(CC(C)(C)CC2)C2=CC=C(Cl)C=C2)CC1	1	932.9719999999993	8.563000000000008	2	11
CHEMBL3650617	CN(C)CCCNC1=CC=C(C=C1[N+]([O-])=O)S(=O)(=O)NC(=O)C1=CC=C(C=C1OC1=CC=CC=C1F)N1CCN(CC2=C(CC(C)(C)CC2)C2=CC=C(Cl)C=C2)CC1	1	833.4269999999993	8.447800000000008	2	10
CHEMBL3654172	CN1CCC(CC1)NC1=CC=C(C=C1[N+]([O-])=O)S(=O)(=O)NC(=O)C1=CC=C(C=C1OC1=CC=CC=C1Cl)N1CCN(CC2=C(CC(C)(C)CC2)C2=CC=C(Cl)C=C2)CC1	1	861.8929999999993	9.104600000000003	2	10
CHEMBL3650670	CN1CC[C@@H](C1)NC1=CC=C(C=C1[N+]([O-])=O)S(=O)(=O)NC(=O)C1=CC=C(C=C1OC1=CC=CC(Cl)=C1)N1CCN(CC2=C(CC(C)(C)CC2)C2=CC=C(Cl)C=C2)CC1	1	847.8659999999993	8.714500000000005	2	10
CHEMBL3650652	CN1CCC(CC1)NC1=CC=C(C=C1[N+]([O-])=O)S(=O)(=O)NC(=O)C1=CC=C(C=C1OC1=CC=CC(O)=C1)N1CCN(CC2=C(CC(C)(C)CC2)C2=CC=C(Cl)C=C2)CC1	1	843.4469999999994	8.1568	3	11
CHEMBL3917958	CN1CCC(CC1)NC1=CC=C(C=C1[N+]([O-])=O)S(=O)(=O)NC(=O)C1=CC=C(C=C1OC1=CC=C2NC=CC2=C1)N1CCN(CC2=C(CCCC2)C2=CC=C(Cl)C=C2)CC1	1	838.4309999999994	8.296400000000007	3	10
CHEMBL3653992	CN1CCC(CC1)NC1=CC=C(C=C1[N+]([O-])=O)S(=O)(=O)NC(=O)C1=CC=C(C=C1NC1=CC=CC=C1Cl)N1CCN(CC2=C(CC(C)(C)CC2)C2=CC=C(Cl)C=C2)CC1	1	860.9089999999993	9.055900000000003	3	10
CHEMBL451683	CN(C)CC[C@H](CSC1=CC=CC=C1)NC1=CC=C(C=C1[N+]([O-])=O)S(=O)(=O)NC(=O)C1=CC=C(C=C1)N1CCN(CC2=C(CCCCC2)C2=CC=C(Cl)C=C2)CC1	1	831.5049999999994	8.431300000000007	2	10
CHEMBL448740	CN(C)CC[C@H](CSC1=CC=CC=C1)NC1=CC=C(C=C1[N+]([O-])=O)S(=O)(=O)NC(=O)C1=CC=C(C=C1)N1CCN(CC2=C(CCC(C)(C)C2)C2=CC=C(Cl)C=C2)CC1	1	845.5319999999995	8.677300000000006	2	10
CHEMBL3653987	CN1CCC(CC1)NC1=CC=C(C=C1[N+]([O-])=O)S(=O)(=O)NC(=O)C1=CC=C(C=C1OC1=CC=CC(NC(C)=O)=C1)N1CCN(CC2=C(CC(C)(C)CC2)C2=CC=C(Cl)C=C2)CC1	1	884.4999999999993	8.409600000000006	3	11
CHEMBL3981705	COCC(C)(C)CNC1=CC=C(C=C1[N+]([O-])=O)S(=O)(=O)NC(=O)C1=CC=C(C=C1OC1=CN=C2NC=CC2=C1)N1CCN(CC2=C(CC(C)(C)CC2)C2=CC=C(Cl)C=C2)CC1	1	870.4729999999994	8.905900000000004	3	11
CHEMBL3938580	CN1CCC(C)(CC1)NC1=CC=C(C=C1[N+]([O-])=O)S(=O)(=O)NC(=O)C1=CC=C(C=C1OC1=CC=CC=C1Cl)N1CCN(CC2=C(CC(C)(C)CC2)C2=CC=C(Cl)C=C2)CC1	1	875.9199999999993	9.4947	2	10
CHEMBL3954269	CN1CCC(CC1)NC1=CC=C(C=C1[N+]([O-])=O)S(=O)(=O)NC(=O)C1=CC=C(C=C1OC1=C2C=CNC2=CC=C1)N1CCN(CC2=C(CCC2)C2=CC=C(Cl)C=C2)CC1	1	824.4039999999995	7.9063	3	10
CHEMBL3961029	CN1CCC(CC1)NC1=CC=C(C=C1[N+]([O-])=O)S(=O)(=O)NC(=O)C1=CC=C(C=C1OC1=C2C=CNC2=CC=C1)N1CCN(CC2=C(CCCCCC2)C2=CC=C(Cl)C=C2)CC1	1	866.4849999999993	9.076600000000003	3	10
CHEMBL3898982	[O-][N+](=O)C1=CC(=CC=C1NCC1CCOCC1)S(=O)(=O)NC(=O)C1=CC=C(C=C1OC1=CC=C2NC=CC2=C1)N1CCN(CC2=C(CCC(C2)N2CCCC2)C2=CC=C(Cl)C=C2)CC1	1	908.522	8.703100000000004	3	11
CHEMBL3975130	CN(C)CCCNC1=CC=C(C=C1[N+]([O-])=O)S(=O)(=O)NC(=O)C1=CC=C(C=C1OC1=CC=C2NC=CC2=C1)N1CCN(CC2=C(CC(C)(C)CC2)C2=CC=C(Cl)C=C2)CC1	1	854.4739999999994	8.790000000000004	3	10
CHEMBL3650618	CN(C)CCCNC1=CC=C(C=C1[N+]([O-])=O)S(=O)(=O)NC(=O)C1=CC=C(C=C1OC1=CC=CC(F)=C1)N1CCN(CC2=C(CC(C)(C)CC2)C2=CC=C(Cl)C=C2)CC1	1	833.4269999999993	8.447800000000008	2	10
CHEMBL3650641	CN1CCC(CC1)NC1=CC=C(C=C1[N+]([O-])=O)S(=O)(=O)NC(=O)C1=CC=C(C=C1OC1=CC=C(Cl)C(Cl)=C1)N1CCN(CC2=C(CC(C)(C)CC2)C2=CC=C(Cl)C=C2)CC1	1	896.3379999999993	9.757999999999997	2	10
CHEMBL3914675	COC1CCC(CNC2=CC=C(C=C2[N+]([O-])=O)S(=O)(=O)NC(=O)C2=CC=C(C=C2OC2=CC=CC3=NNC=C23)N2CCN(CC3=C(CC(C)(C)CC3)C3=CC=C(Cl)C=C3)CC2)CC1	1	896.5109999999992	9.438500000000001	3	11
CHEMBL3650517	CN1CCC(CC1)NC1=CC=C(C=C1[N+]([O-])=O)S(=O)(=O)NC(=O)C1=CC=C(C=C1OC1=CC(Cl)=CC(Cl)=C1)N1CCN(CC2=C(CC(C)(C)CC2)C2=CC=C(Cl)C=C2)CC1	1	896.3379999999993	9.757999999999997	2	10
CHEMBL3650538	CN1CCC(CC1)NC1=CC=C(C=C1[N+]([O-])=O)S(=O)(=O)NC(=O)C1=CC=C(C=C1OC1=CC=CC=C1Cl)N1CCN(CC2=C(CCCCC2)C2=CC=C(Cl)C=C2)CC1	1	847.8659999999993	8.858600000000004	2	10
CHEMBL3650593	CN1CCC(CC1)NC1=CC=C(C=C1[N+]([O-])=O)S(=O)(=O)NC(=O)C1=CC=C(C=C1OC1=CC=CC(F)=C1)N1CCN(CC2=C(CC(C)(C)CC2)C2=CC=C(Cl)C=C2)CC1	1	845.4379999999994	8.590300000000006	2	10
CHEMBL3918014	CN1CCN(CCCNC2=CC=C(C=C2[N+]([O-])=O)S(=O)(=O)NC(=O)C2=CC=C(C=C2OC2=CC=C3NC=CC3=C2)N2CCN(CC3=C(CC(C)(C)CC3)C3=CC=C(Cl)C=C3)CC2)CC1	1	909.5539999999992	8.475800000000007	3	11
CHEMBL3978226	CN1CC(CC1=O)NC1=CC=C(C=C1[N+]([O-])=O)S(=O)(=O)NC(=O)C1=CC=C(C=C1OC1=CC=C2NC=CC2=C1)N1CCN(CC2=C(CC(C)(C)CC2)C2=CC=C(Cl)C=C2)CC1	1	866.4409999999993	8.069	3	10
CHEMBL3650528	CN1CCC(CC1)NC1=CC=C(C=C1[N+]([O-])=O)S(=O)(=O)NC(=O)C1=CC=C(C=C1OC1=CC=CC(Br)=C1)N1CCN(CC2=C(CC(C)(C)CC2)C2=CC=C(Cl)C=C2)CC1	1	906.3439999999994	9.213700000000001	2	10
CHEMBL3650524	CN1CCC(CC1)NC1=CC=C(C=C1[N+]([O-])=O)S(=O)(=O)NC(=O)C1=CC=C(C=C1OC1=CC=CC=C1Br)N1CCN(CC2=C(CC(C)(C)CC2)C2=CC=C(Cl)C=C2)CC1	1	906.3439999999994	9.213700000000003	2	10
CHEMBL3650530	CN1C(C)(C)CC(CC1(C)C)NC1=CC=C(C=C1[N+]([O-])=O)S(=O)(=O)NC(=O)C1=CC=C(C=C1OC1=CC=CC=C1Cl)N1CCN(CC2=C(CC(C)(C)CC2)C2=CC=C(Cl)C=C2)CC1	1	918.0009999999994	10.661799999999992	2	10
CHEMBL3650647	CN1CCC(CC1)NC1=CC=C(C=C1[N+]([O-])=O)S(=O)(=O)NC(=O)C1=CC=C(C=C1OC1=CC=CC(O)=C1Cl)N1CCN(CC2=C(CC(C)(C)CC2)C2=CC=C(Cl)C=C2)CC1	1	877.8919999999994	8.810200000000005	3	11
CHEMBL473870	CN(C)CC[C@H](CSC1=CC=CC=C1)NC1=CC=C(C=C1[N+]([O-])=O)S(=O)(=O)NC(=O)C1=CC=C(C=C1)N1CCN(CC2=C(CCCCCC2)C2=CC=C(Cl)C=C2)CC1	1	845.5319999999994	8.821400000000006	2	10
CHEMBL3961749	COCCNC1=CC=C(C=C1[N+]([O-])=O)S(=O)(=O)NC(=O)C1=CC=C(C=C1OC1=CC=C2NC=CC2=C1)N1CCN(CC2=C(CC(C)(C)CC2)C2=CC=C(Cl)C=C2)CC1	1	827.4039999999993	8.484700000000007	3	10
CHEMBL3963584	CN1CCC(CC1)NC1=CC=C(C=C1[N+]([O-])=O)S(=O)(=O)NC(=O)C1=CC=C(C=C1OC1=C2C=CNC2=CC=C1)N1CCN(CC2=C(CC(C)(C)C2)C2=CC=C(Cl)C=C2)CC1	1	852.4579999999995	8.542400000000006	3	10
CHEMBL3919112	CN1CCC(CC1)NC1=CC=C(C=C1[N+]([O-])=O)S(=O)(=O)NC(=O)C1=CC=C(C=C1OC1=C2C=CNC2=CC=C1)N1CCN(CC2=C(CC(C)(C)CC2)C2=CC=C(Cl)C=C2)CC1	1	866.4849999999994	8.932500000000005	3	10
CHEMBL3650536	CN1CCC(CC1)NC1=CC=C(C=C1[N+]([O-])=O)S(=O)(=O)NC(=O)C1=CC=C(C=C1OC1=CC=CC(Cl)=C1Cl)N1CCN(CC2=C(CC(C)(C)CC2)C2=CC=C(Cl)C=C2)CC1	1	896.3379999999993	9.757999999999997	2	10
CHEMBL3905693	COC1CCC(CNC2=CC=C(C=C2[N+]([O-])=O)S(=O)(=O)NC(=O)C2=CC=C(C=C2OC2=CC=C3NC=CC3=C2)N2CCN(CC3=C(CC(C)(C)CC3)C3=CC=C(Cl)C=C3)CC2)CC1	1	895.5229999999992	10.043499999999996	3	10
CHEMBL3920900	CN1CCC(CC1)NC1=CC=C(C=C1[N+]([O-])=O)S(=O)(=O)NC(=O)C1=CC=C(C=C1OC1=CC=C2NC=CC2=C1)N1CCN(CC2=C(CCCCC2)C2=CC=C(Cl)C=C2)CC1	1	852.4579999999993	8.686500000000006	3	10
CHEMBL3650599	CN1CCC(CC1)NC1=CC=C(C=C1[N+]([O-])=O)S(=O)(=O)NC(=O)C1=CC=C(C=C1OC1=CC=C(F)C=C1)N1CCN(CC2=C(CC(C)(C)CC2)C2=CC=C(Cl)C=C2)CC1	1	845.4379999999994	8.590300000000006	2	10
CHEMBL3983530	CN1CCC(CC1)NC1=CC=C(C=C1[N+]([O-])=O)S(=O)(=O)NC(=O)C1=CC=C(C=C1OC1=C2C=CNC2=CC=C1)N1CCN(CC2=C(CCCC2)C2=CC=C(Cl)C=C2)CC1	1	838.4309999999995	8.296400000000007	3	10
CHEMBL3944880	[O-][N+](=O)C1=CC(=CC=C1NCC1CCOCC1)S(=O)(=O)NC(=O)C1=CC=C(C=C1OC1=CN=C2NC=CC2=C1)N1CCN(CC2=C(CC3(CC3)CC2)C2=CC=C(Cl)C=C2)CC1	1	866.4409999999992	8.413900000000007	3	11
CHEMBL3650542	CN1CCC(CC1)NC1=CC=C(C=C1[N+]([O-])=O)S(=O)(=O)NC(=O)C1=CC=C(C=C1OC1=CC(Cl)=CC=C1Cl)N1CCN(CC2=C(CC(C)(C)CC2)C2=CC=C(Cl)C=C2)CC1	1	896.3379999999993	9.757999999999997	2	10
CHEMBL3971312	CN(C)CCCNC1=CC=C(C=C1[N+]([O-])=O)S(=O)(=O)NC(=O)C1=CC=C(C=C1OC1=C2C=CNC2=CC=C1)N1CCN(CC2=C(CC(C)(C)CC2)C2=CC=C(Cl)C=C2)CC1	1	854.4739999999994	8.790000000000004	3	10
CHEMBL3650602	CN1CCC(CC1)NC1=CC=C(C=C1[N+]([O-])=O)S(=O)(=O)NC(=O)C1=CC=C(C=C1OC1=CC=CC=C1F)N1CCN(CC2=C(CC(C)(C)CC2)C2=CC=C(Cl)C=C2)CC1	1	845.4379999999994	8.590300000000006	2	10
CHEMBL3976802	CNC1=CC=C(C=C1[N+]([O-])=O)S(=O)(=O)NC(=O)C1=CC=C(C=C1OC1=CC=C2NC=CC2=C1)N1CCN(CC2=C(CC(C)(C)CC2)C2=CC=C(Cl)C=C2)CC1	1	783.3509999999997	8.468100000000005	3	9
CHEMBL3653972	CN1CCC(CC1)NC1=CC=C(C=C1[N+]([O-])=O)S(=O)(=O)NC(=O)C1=CC=C(C=C1OC1=CC=C(O)C=C1Cl)N1CCN(CC2=C(CC(C)(C)CC2)C2=CC=C(Cl)C=C2)CC1	1	877.8919999999994	8.810200000000005	3	11
CHEMBL3941252	CN1CCN(CCCNC2=CC=C(C=C2[N+]([O-])=O)S(=O)(=O)NC(=O)C2=CC=C(C=C2OC2=C3C=CNC3=CC=C2)N2CCN(CC3=C(CC(C)(C)CC3)C3=CC=C(Cl)C=C3)CC2)CC1	1	909.5539999999992	8.475800000000007	3	11
CHEMBL3962755	CN1CCC(CC1)NC1=CC=C(C=C1[N+]([O-])=O)S(=O)(=O)NC(=O)C1=CC=C(C=C1OC1=CC=CC2=C1CCN2)N1CCN(CC2=C(CC(C)(C)CC2)C2=CC=C(Cl)C=C2)CC1	1	868.5009999999993	8.419200000000007	3	11
CHEMBL3654079	COCCNC1=CC=C(C=C1[N+]([O-])=O)S(=O)(=O)NC(=O)C1=CC=C(C=C1OC1=CC=CC2=C1CC(=O)N2)N1CCN(CC2=C(CC(C)(C)CC2)C2=CC=C(Cl)C=C2)CC1	1	843.4029999999995	7.498000000000008	3	11
CHEMBL3983103	CN(C)CCCNC1=CC=C(C=C1[N+]([O-])=O)S(=O)(=O)NC(=O)C1=CC=C(C=C1OC1=CC=C2NC=CC2=C1)N1CCN(CC2=C(CCC(C)(C)C2)C2=CC=C(Cl)C=C2)CC1	1	854.4739999999994	8.790000000000004	3	10
CHEMBL3924651	CN1CCC(CC1)NC1=CC=C(C=C1[N+]([O-])=O)S(=O)(=O)NC(=O)C1=CC=C(C=C1OC1=C2C=CNC2=CC=C1)N1CCN(CC2=C(CCCCC2)C2=CC=C(Cl)C=C2)CC1	1	852.4579999999994	8.686500000000006	3	10
CHEMBL3650532	CN1CCC(CC1)NC1=CC=C(C=C1[N+]([O-])=O)S(=O)(=O)NC(=O)C1=CC=C(C=C1OC1=CC(F)=C2NC=CC2=C1)N1CCN(CC2=C(CC(C)(C)CC2)C2=CC=C(Cl)C=C2)CC1	1	884.4749999999993	9.071600000000004	3	10
CHEMBL3980144	C[C@H](NC1=CC=C(C=C1[N+]([O-])=O)S(=O)(=O)NC(=O)C1=CC=C(C=C1OC1=CC=C2NC=CC2=C1)N1CCN(CC2=C(CC(C)(C)CC2)C2=CC=C(Cl)C=C2)CC1)C1=CC=CC=C1	1	873.4759999999994	10.599499999999992	3	9
CHEMBL3983118	[O-][N+](=O)C1=CC(=CC=C1NCC1CCOCC1)S(=O)(=O)NC(=O)C1=CC=C(C=C1OC1=CN=C2NC=CC2=C1)N1CCN(CC2=C(CCC3(CCCC3)C2)C2=CC=C(Cl)C=C2)CC1	1	894.4949999999991	9.194100000000002	3	11
CHEMBL3931033	CN1CCC(CNC2=CC=C(C=C2[N+]([O-])=O)S(=O)(=O)NC(=O)C2=CC=C(C=C2OC2=CC=C3NC=CC3=C2)N2CCN(CC3=C(CC(C)(C)CC3)C3=CC=C(Cl)C=C3)CC2)CC1	1	880.5119999999991	9.180100000000003	3	10
CHEMBL3978975	CN1CCC(CC1)NC1=CC=C(C=C1[N+]([O-])=O)S(=O)(=O)NC(=O)C1=CC=C(C=C1OC1=CC=C2NC=CC2=C1)N1CCN(CC2=C(CCC(O)C2)C2=CC=C(Cl)C=C2)CC1	1	854.4299999999995	7.267200000000008	4	11
CHEMBL3650634	CN1CCC(CNC2=CC=C(C=C2[N+]([O-])=O)S(=O)(=O)NC(=O)C2=CC=C(C=C2OC2=CC=CC(F)=C2F)N2CCN(CC3=C(CC(C)(C)CC3)C3=CC=C(Cl)C=C3)CC2)CC1	1	877.4549999999992	8.977000000000004	2	10
CHEMBL3650630	CN1CCC(CC1)NC1=CC=C(C=C1[N+]([O-])=O)S(=O)(=O)NC(=O)C1=CC=C(C=C1OC1=C(F)C=CC=C1Cl)N1CCN(CC2=C(CC(C)(C)CC2)C2=CC=C(Cl)C=C2)CC1	1	879.8829999999994	9.2437	2	10
CHEMBL3650653	CN1CCC(CC1)NC1=CC=C(C=C1[N+]([O-])=O)S(=O)(=O)NC(=O)C1=CC=C(C=C1OC1=CC=CC(F)=C1Cl)N1CCN(CC2=C(CC(C)(C)CC2)C2=CC=C(Cl)C=C2)CC1	1	879.8829999999994	9.2437	2	10
CHEMBL3963704	CN(C)CCCNC1=CC=C(C=C1[N+]([O-])=O)S(=O)(=O)NC(=O)C1=CC=C(C=C1OC1=C2C=CNC2=CC=C1)N1CCN(CC2=C(CCC(C)(C)C2)C2=CC=C(Cl)C=C2)CC1	1	854.4739999999994	8.790000000000004	3	10
CHEMBL3911950	CN1CCN(CC1)C1=CC=C(C=C1[N+]([O-])=O)S(=O)(=O)NC(=O)C1=CC=C(C=C1OC1=CC=C2NC=CC2=C1)N1CCN(CC2=C(CC(C)(C)CC2)C2=CC=C(Cl)C=C2)CC1	1	852.4579999999993	8.178200000000007	2	10
CHEMBL3903167	CCC1(O)CCC(CNC2=CC=C(C=C2[N+]([O-])=O)S(=O)(=O)NC(=O)C2=CC=C(C=C2OC2=CN=C3NC=CC3=C2)N2CCN(CC3=C(CC(C)(C)CC3)C3=CC=C(Cl)C=C3)CC2)CC1	1	910.5379999999992	9.564599999999999	4	11
CHEMBL3654103	COC1CCC(CNC2=CC=C(C=C2[N+]([O-])=O)S(=O)(=O)NC(=O)C2=CC=C(C=C2OC2=CN=C(N)C(Cl)=C2)N2CCN(CC3=C(CC(C)(C)CC3)C3=CC=C(Cl)C=C3)CC2)CC1	1	906.9339999999992	9.192800000000002	3	12
CHEMBL3939067	[O-][N+](=O)C1=CC(=CC=C1NCCCN1CCCC1)S(=O)(=O)NC(=O)C1=CC=C(C=C1OC1=C2C=CNC2=CC=C1)N1CCN(CC2=C(CCC2)C2=CC=C(Cl)C=C2)CC1	1	838.4309999999994	8.298000000000007	3	10
CHEMBL3902966	CN1CC(CCC1=O)NC1=CC=C(C=C1[N+]([O-])=O)S(=O)(=O)NC(=O)C1=CC=C(C=C1OC1=CC=C2NC=CC2=C1)N1CCN(CC2=C(CC(C)(C)CC2)C2=CC=C(Cl)C=C2)CC1	1	880.4679999999994	8.459100000000007	3	10
CHEMBL3917378	CN(C)C1(CNC2=CC=C(C=C2[N+]([O-])=O)S(=O)(=O)NC(=O)C2=CC=C(C=C2OC2=CC=C3NC=CC3=C2)N2CCN(CC3=C(CC(C)(C)CC3)C3=CC=C(Cl)C=C3)CC2)CCN(C)CC1	1	923.581	8.864300000000004	3	11
CHEMBL3947235	COCCNC1=CC=C(C=C1[N+]([O-])=O)S(=O)(=O)NC(=O)C1=CC=C(C=C1OC1=C2C=CNC2=CC=C1)N1CCN(CC2=C(CC(C)(C)CC2)C2=CC=C(Cl)C=C2)CC1	1	827.4039999999993	8.484700000000007	3	10
CHEMBL3944409	CN1[C@H]2CC[C@@H]1CC(C2)NC1=CC=C(C=C1[N+]([O-])=O)S(=O)(=O)NC(=O)C1=CC=C(C=C1OC1=CC=C2NC=CC2=C1)N1CCN(CC2=C(CC(C)(C)CC2)C2=CC=C(Cl)C=C2)CC1	1	892.5229999999993	9.4635	3	10
CHEMBL3943511	CN1CCC(CC1)NC1=CC=C(C=C1[N+]([O-])=O)S(=O)(=O)NC(=O)C1=CC=C(C=C1OC1=CC=CC2=C1C1=C(N2)C=CC=C1)N1CCN(CC2=C(CC(C)(C)CC2)C2=CC=C(Cl)C=C2)CC1	1	916.5449999999994	10.085699999999996	3	10
CHEMBL3650537	CN1CCC(CC1)NC1=CC=C(C=C1[N+]([O-])=O)S(=O)(=O)NC(=O)C1=CC=C(C=C1OC1=C2C(C)=NNC2=CC=C1)N1CCN(CC2=C(CC(C)(C)CC2)C2=CC=C(Cl)C=C2)CC1	1	881.4999999999994	8.635920000000006	3	11
CHEMBL3650632	CN1CCC(CC1)NC1=CC=C(C=C1[N+]([O-])=O)S(=O)(=O)NC(=O)C1=CC=C(C=C1OC1=C(F)C=C2NC=CC2=C1)N1CCN(CC2=C(CC(C)(C)CC2)C2=CC=C(Cl)C=C2)CC1	1	884.4749999999993	9.071600000000004	3	10
CHEMBL3650543	CN1CCC(CC1)NC1=CC=C(C=C1[N+]([O-])=O)S(=O)(=O)NC(=O)C1=CC=C(C=C1OC1=CC=C(F)C=C1Cl)N1CCN(CC2=C(CC(C)(C)CC2)C2=CC=C(Cl)C=C2)CC1	1	879.8829999999994	9.2437	2	10
CHEMBL3650627	CN1CCC(CC1)NC1=CC=C(C=C1[N+]([O-])=O)S(=O)(=O)NC(=O)C1=CC=C(C=C1OC1=CC=CC(Cl)=C1F)N1CCN(CC2=C(CC(C)(C)CC2)C2=CC=C(Cl)C=C2)CC1	1	879.8829999999994	9.2437	2	10
CHEMBL3940196	[O-][N+](=O)C1=CC(=CC=C1NCC1CCOCC1)S(=O)(=O)NC(=O)C1=CC=C(C=C1OC1=CN=C2NC=CC2=C1)N1CCN(CC2=C(CCC(CF)(CF)C2)C2=CC=C(Cl)C=C2)CC1	1	904.4369999999993	8.559100000000006	3	11
CHEMBL3650642	CN1CCC(CC1)NC1=CC=C(C=C1[N+]([O-])=O)S(=O)(=O)NC(=O)C1=CC=C(C=C1OC1=CC(F)=CC(F)=C1Cl)N1CCN(CC2=C(CC(C)(C)CC2)C2=CC=C(Cl)C=C2)CC1	1	897.8729999999994	9.3828	2	10
CHEMBL3654049	CN1CCC(CC1)NC1=CC=C(C=C1[N+]([O-])=O)S(=O)(=O)NC(=O)C1=CC=C(C=C1OC1=CC=CC2=C1CC(=O)N2)N1CCN(CC2=C(CC(C)(C)CC2)C2=CC=C(Cl)C=C2)CC1	1	882.4839999999994	7.945800000000009	3	11
CHEMBL3903058	CN1CCC(CNC2=CC=C(C=C2[N+]([O-])=O)S(=O)(=O)NC(=O)C2=CC=C(C=C2OC2=C3C=CNC3=CC=C2)N2CCN(CC3=C(CC(C)(C)CC3)C3=CC=C(Cl)C=C3)CC2)CC1	1	880.5119999999993	9.180100000000003	3	10
CHEMBL3955157	CN1CC(CC1=O)NC1=CC=C(C=C1[N+]([O-])=O)S(=O)(=O)NC(=O)C1=CC=C(C=C1OC1=CN=C2NC=CC2=C1)N1CCN(CC2=C(CC(C)(C)CC2)C2=CC=C(Cl)C=C2)CC1	1	867.4289999999994	7.464000000000008	3	11
CHEMBL3897821	CN1CCC(CC1)NC1=CC=C(C=C1[N+]([O-])=O)S(=O)(=O)NC(=O)C1=CC=C(C=C1OC1=CC=C2NCCCC2=C1)N1CCN(CC2=C(CC(C)(C)CC2)C2=CC=C(Cl)C=C2)CC1	1	882.5279999999992	8.809300000000006	3	11
CHEMBL3977122	[O-][N+](=O)C1=CC(=CC=C1NCCCN1CCCC1)S(=O)(=O)NC(=O)C1=CC=C(C=C1OC1=C2C=CNC2=CC=C1)N1CCN(CC2=C(CCCCCC2)C2=CC=C(Cl)C=C2)CC1	1	880.5119999999991	9.468300000000001	3	10
CHEMBL3650527	CN1CCC(CC1)NC1=CC=C(C=C1[N+]([O-])=O)S(=O)(=O)NC(=O)C1=CC=C(C=C1OC1=CC=CC(F)=C1F)N1CCN(CC2=C(CC(C)(C)CC2)C2=CC=C(Cl)C=C2)CC1	1	863.4279999999994	8.729400000000005	2	10
CHEMBL3899140	CN1CCOC(CNC2=CC=C(C=C2[N+]([O-])=O)S(=O)(=O)NC(=O)C2=CC=C(C=C2OC2=CN=C3NC=CC3=C2)N2CCN(CC3=C(CC(C)(C)CC3)C3=CC=C(Cl)C=C3)CC2)C1	1	883.4719999999993	7.563900000000008	3	12
CHEMBL3986183	COCCNC1=CC=C(C=C1[N+]([O-])=O)S(=O)(=O)NC(=O)C1=CC=C(C=C1OC1=CN=C2NC=CC2=C1)N1CCN(CC2=C(CC(C)(C)CC2)C2=CC=C(Cl)C=C2)CC1	1	828.3919999999994	7.8797000000000095	3	11
CHEMBL3968309	CN1CCC(CC1)NC1=CC=C(C=C1[N+]([O-])=O)S(=O)(=O)NC(=O)C1=CC=C(C=C1OC1=CN=C2NC=CC2=C1)N1CCN(CC2=C(CC(C)(C)CC2)C2=CC=C(Cl)C=C2)CC1	1	867.4729999999994	8.327500000000008	3	11
CHEMBL3955668	CC(=O)N1CCC(CC1)NC1=CC=C(C=C1[N+]([O-])=O)S(=O)(=O)NC(=O)C1=CC=C(C=C1OC1=C2C=CNC2=CC=C1)N1CCN(CC2=C(CC(C)(C)CC2)C2=CC=C(Cl)C=C2)CC1	1	894.4949999999994	8.849200000000005	3	10
CHEMBL3891905	CNC1=CC=C(C=C1[N+]([O-])=O)S(=O)(=O)NC(=O)C1=CC=C(C=C1OC1=C2C=CNC2=CC=C1)N1CCN(CC2=C(CC(C)(C)CC2)C2=CC=C(Cl)C=C2)CC1	1	783.3509999999997	8.468100000000005	3	9
CHEMBL3955933	[O-][N+](=O)C1=CC(=CC=C1NCC1CCOCC1)S(=O)(=O)NC(=O)C1=CC=C(C=C1OC1=CN=C2NC=CC2=C1)N1CCN(CC2=C(CCC(F)(F)C2)C2=CC=C(Cl)C=C2)CC1	1	876.3829999999995	8.269000000000007	3	11
CHEMBL3650548	CN1CCC(CC1)NC1=CC=C(C=C1[N+]([O-])=O)S(=O)(=O)NC(=O)C1=CC=C(C=C1OC1=C2C(C)=CNC2=CC=C1)N1CCN(CC2=C(CC(C)(C)CC2)C2=CC=C(Cl)C=C2)CC1	1	880.5119999999994	9.240920000000003	3	10
CHEMBL3906823	CN1CCC(CC1)NC1=CC=C(C=C1[N+]([O-])=O)S(=O)(=O)NC(=O)C1=CC=C(C=C1OC1=CC2=CNN=C2C=C1)N1CCN(CC2=C(CC(C)(C)CC2)C2=CC=C(Cl)C=C2)CC1	1	867.4729999999994	8.327500000000008	3	11
CHEMBL3650488	CN1CCC(CC1)NC1=CC=C(C=C1[N+]([O-])=O)S(=O)(=O)NC(=O)C1=CC=C(C=C1OC1=CC=C2NC(C)=CC2=C1)N1CCN(CC2=C(CC(C)(C)CC2)C2=CC=C(Cl)C=C2)CC1	1	880.5119999999994	9.240920000000003	3	10
CHEMBL3653974	CN1CCC(CC1)NC1=CC=C(C=C1[N+]([O-])=O)S(=O)(=O)NC(=O)C1=CC=C(C=C1OC1=C2C=CNC2=CC(F)=C1)N1CCN(CC2=C(CC(C)(C)CC2)C2=CC=C(Cl)C=C2)CC1	1	884.4749999999995	9.071600000000004	3	10
CHEMBL3895642	COC1=CC=C(NC2=CC=C(C=C2[N+]([O-])=O)S(=O)(=O)NC(=O)C2=CC=C(C=C2OC2=CC=C3NC=CC3=C2)N2CCN(CC3=C(CC(C)(C)CC3)C3=CC=C(Cl)C=C3)CC2)C=C1	1	875.4479999999993	10.178599999999994	3	10
CHEMBL3954638	CN1CCC(CC1)NC1=CC=C(C=C1[N+]([O-])=O)S(=O)(=O)NC(=O)C1=CC=C(C=C1NC1=CC=CN=C1)N1CCN(CC2=C(CC(C)(C)CC2)C2=CC=C(Cl)C=C2)CC1	1	827.4519999999993	7.797500000000008	3	11
CHEMBL3904063	CC(=O)N1CC[C@H](C1)NC1=CC=C(C=C1[N+]([O-])=O)S(=O)(=O)NC(=O)C1=CC=C(C=C1OC1=CN=C2NC=CC2=C1)N1CCN(CC2=C(CC(C)(C)CC2)C2=CC=C(Cl)C=C2)CC1	1	881.4559999999993	7.854100000000009	3	11
CHEMBL3639528	CN1CCC(CC1)NC1=CC=C(C=C1[N+]([O-])=O)S(=O)(=O)NC(=O)C1=CC=C(C=C1OC1=C(F)C(F)=C2NC=CC2=C1)N1CCN(CC2=C(CC(C)(C)CC2)C2=CC=C(Cl)C=C2)CC1	1	902.4649999999993	9.210700000000001	3	10
CHEMBL3948416	CC(=O)N1CCC(CNC2=CC=C(C=C2[N+]([O-])=O)S(=O)(=O)NC(=O)C2=CC=C(C=C2OC2=CN=C3NC=CC3=C2)N2CCN(CC3=C(CC(C)(C)CC3)C3=CC=C(Cl)C=C3)CC2)C1	1	895.4829999999993	8.101700000000008	3	11
CHEMBL3912171	CC(=O)N1CCCC(CNC2=CC=C(C=C2[N+]([O-])=O)S(=O)(=O)NC(=O)C2=CC=C(C=C2OC2=CN=C3NC=CC3=C2)N2CCN(CC3=C(CC(C)(C)CC3)C3=CC=C(Cl)C=C3)CC2)C1	1	909.5099999999993	8.491800000000007	3	11
CHEMBL3967969	O[C@H]1CC[C@H](CNC2=CC=C(C=C2[N+]([O-])=O)S(=O)(=O)NC(=O)C2=CC=C(C=C2OC2=CN=C3NC=CC3=C2)N2CCN(CC3=C(CCC(F)(F)C3)C3=CC=C(Cl)C=C3)CC2)CC1	1	890.4099999999994	8.393500000000005	4	11
CHEMBL3944215	CN(C)C1CCC(CC1)NC1=CC=C(C=C1[N+]([O-])=O)S(=O)(=O)NC(=O)C1=CC=C(C=C1OC1=C2C=CNC2=CC=C1)N1CCN(CC2=C(CC(C)(C)CC2)C2=CC=C(Cl)C=C2)CC1	1	894.5389999999994	9.7111	3	10
CHEMBL3949367	COC1=CC=C(NC2=CC=C(C=C2[N+]([O-])=O)S(=O)(=O)NC(=O)C2=CC=C(C=C2OC2=CC=C3NC=CC3=C2)N2CCN(CC3=C(CC(C)(C)CC3)C3=CC=C(Cl)C=C3)CC2)C=C1O	1	891.4469999999993	9.884199999999995	4	11
CHEMBL3654024	COCCNC1=CC=C(C=C1[N+]([O-])=O)S(=O)(=O)NC(=O)C1=CC=C(C=C1OC1=C(F)C=C2NC=CC2=C1)N1CCN(CC2=C(CC(C)(C)CC2)C2=CC=C(Cl)C=C2)CC1	1	845.3939999999993	8.623800000000005	3	10
CHEMBL3925983	CN1CCC(CC1)NC1=CC=C(C=C1[N+]([O-])=O)S(=O)(=O)NC(=O)C1=CC=C(C=C1OC1=C2N=CNC2=CC=C1)N1CCN(CC2=C(CC(C)(C)CC2)C2=CC=C(Cl)C=C2)CC1	1	867.4729999999994	8.327500000000008	3	11
CHEMBL3942371	COC1CCC(CNC2=CC=C(C=C2[N+]([O-])=O)S(=O)(=O)NC(=O)C2=CC=C(C=C2OC2=C3N=CNC3=CC=C2)N2CCN(CC3=C(CC(C)(C)CC3)C3=CC=C(Cl)C=C3)CC2)CC1	1	896.5109999999993	9.438500000000001	3	11
CHEMBL3903130	CC(C)N1CCC(CC1)NC1=CC=C(C=C1[N+]([O-])=O)S(=O)(=O)NC(=O)C1=CC=C(C=C1OC1=CN=C2NC=CC2=C1)N1CCN(CC2=C(CC(C)(C)CC2)C2=CC=C(Cl)C=C2)CC1	1	895.5269999999994	9.106100000000003	3	11
CHEMBL3985475	COC1CCC(CNC2=CC=C(C=C2[N+]([O-])=O)S(=O)(=O)NC(=O)C2=CC=C(C=C2OC2=CN=C3NC=CC3=C2)N2CCN(CC3=C(CC(C)(C)CC3)C3=CC=C(Cl)C=C3)CC2)CC1	1	896.5109999999992	9.438500000000001	3	11
CHEMBL4228713	CO[C@H]1CC[C@H](CNC2=C(C=C(C=C2)S(=O)(=O)NC(=O)C2=CC=C(C=C2OC2=CN=C3NC=CC3=C2)N2CCN(CC3=C(CC(C)(C)CC3)C3=CC=C(Cl)C=C3)CC2)[N+]([O-])=O)CC1	1	896.5109999999992	9.438500000000001	3	11
CHEMBL3934632	CC(C)(C)N1CCC(CC1)NC1=CC=C(C=C1[N+]([O-])=O)S(=O)(=O)NC(=O)C1=CC=C(C=C1OC1=CN=C2NC=CC2=C1)N1CCN(CC2=C(CC(C)(C)CC2)C2=CC=C(Cl)C=C2)CC1	1	909.5539999999993	9.4962	3	11
CHEMBL3969902	COCC1CCC(CNC2=CC=C(C=C2[N+]([O-])=O)S(=O)(=O)NC(=O)C2=CC=C(C=C2OC2=CN=C3NC=CC3=C2)N2CCN(CC3=C(CC(C)(C)CC3)C3=CC=C(Cl)C=C3)CC2)CC1	1	910.5379999999992	9.6861	3	11
CHEMBL3947864	[O-][N+](=O)C1=CC(=CC=C1NCCCN1CCCC1)S(=O)(=O)NC(=O)C1=CC=C(C=C1OC1=C2C=CNC2=CC=C1)N1CCN(CC2=C(CCCCC2)C2=CC=C(Cl)C=C2)CC1	1	866.4849999999992	9.078200000000002	3	10
CHEMBL3654030	COCCNC1=CC=C(C=C1[N+]([O-])=O)S(=O)(=O)NC(=O)C1=CC=C(C=C1OC1=C2C=CNC2=CC(F)=C1)N1CCN(CC2=C(CC(C)(C)CC2)C2=CC=C(Cl)C=C2)CC1	1	845.3939999999993	8.623800000000005	3	10
CHEMBL3938448	CC(=O)N1CCOC(CNC2=CC=C(C=C2[N+]([O-])=O)S(=O)(=O)NC(=O)C2=CC=C(C=C2OC2=C3N=CNC3=CC=C2)N2CCN(CC3=C(CC(C)(C)CC3)C3=CC=C(Cl)C=C3)CC2)C1	1	911.4819999999993	7.480600000000007	3	12
CHEMBL3910209	COC1=CC=C(CNC2=CC=C(C=C2[N+]([O-])=O)S(=O)(=O)NC(=O)C2=CC=C(C=C2OC2=CN=C3NC=CC3=C2)N2CCN(CC3=C(CC(C)(C)CC3)C3=CC=C(Cl)C=C3)CC2)C=C1	1	890.4629999999994	9.4421	3	11
CHEMBL3909289	COCCOCCNC1=CC=C(C=C1[N+]([O-])=O)S(=O)(=O)NC(=O)C1=CC=C(C=C1OC1=C2C=CNC2=CC=C1)N1CCN(CC2=C(CC(C)(C)CC2)C2=CC=C(Cl)C=C2)CC1	1	871.4569999999993	8.501300000000006	3	11
CHEMBL3941155	CN1CCC(CNC2=CC=C(C=C2[N+]([O-])=O)S(=O)(=O)NC(=O)C2=CC=C(C=C2OC2=CN=C3NC=CC3=C2)N2CCN(CC3=C(CC(C)(C)CC3)C3=CC=C(Cl)C=C3)CC2)CC1	1	881.4999999999992	8.575100000000006	3	11
CHEMBL3966962	COC1=CC=CC(CNC2=CC=C(C=C2[N+]([O-])=O)S(=O)(=O)NC(=O)C2=CC=C(C=C2OC2=CN=C3NC=CC3=C2)N2CCN(CC3=C(CC(C)(C)CC3)C3=CC=C(Cl)C=C3)CC2)=C1	1	890.4629999999994	9.4421	3	11
CHEMBL3923292	CC(=O)N1CCC(CC1)NC1=CC=C(C=C1[N+]([O-])=O)S(=O)(=O)NC(=O)C1=CC=C(C=C1OC1=CN=C2NC=CC2=C1)N1CCN(CC2=C(CC(C)(C)CC2)C2=CC=C(Cl)C=C2)CC1	1	895.4829999999994	8.244200000000008	3	11
CHEMBL3936894	COC1CCC(CNC2=CC=C(C=C2[N+]([O-])=O)S(=O)(=O)NC(=O)C2=CC=C(C=C2OC2=CN=C3NC=CC3=C2)N2CCN(CC3=C(CCC4(CCCC4)C3)C3=CC=C(Cl)C=C3)CC2)CC1	1	922.549	9.972699999999996	3	11
CHEMBL3922626	CC(=O)N1CCOC(CNC2=CC=C(C=C2[N+]([O-])=O)S(=O)(=O)NC(=O)C2=CC=C(C=C2OC2=CN=C3NC=CC3=C2)N2CCN(CC3=C(CC(C)(C)CC3)C3=CC=C(Cl)C=C3)CC2)C1	1	911.4819999999993	7.480600000000007	3	12
CHEMBL3932261	CN1CCN(CCNC2=CC=C(C=C2[N+]([O-])=O)S(=O)(=O)NC(=O)C2=CC=C(C=C2OC2=C3C=CNC3=CC=C2)N2CCN(CC3=C(CC(C)(C)CC3)C3=CC=C(Cl)C=C3)CC2)CC1	1	895.5269999999992	8.085700000000008	3	11
CHEMBL3653967	CN1CCC(CC1)NC1=CC=C(C=C1[N+]([O-])=O)S(=O)(=O)NC(=O)C1=CC=C(C=C1OC1=C2C=CN(C(=O)OC(C)(C)C)C2=CC=C1)N1CCN(CC2=C(CC(C)(C)CC2)C2=CC=C(Cl)C=C2)CC1	1	966.6019999999993	10.189099999999996	2	13
CHEMBL3969223	CN1CCC(CNC2=CC=C(C=C2[N+]([O-])=O)S(=O)(=O)NC(=O)C2=CC=C(C=C2OC2=C3N=CNC3=CC=C2)N2CCN(CC3=C(CC(C)(C)CC3)C3=CC=C(Cl)C=C3)CC2)CC1	1	881.4999999999992	8.575100000000006	3	11
CHEMBL3946776	CN(C)CC(=O)N1CCO[C@@H](CNC2=CC=C(C=C2[N+]([O-])=O)S(=O)(=O)NC(=O)C2=CC=C(C=C2OC2=C3N=CNC3=CC=C2)N2CCN(CC3=C(CC(C)(C)CC3)C3=CC=C(Cl)C=C3)CC2)C1	1	954.5509999999991	7.0223000000000075	3	13
CHEMBL3975423	CN(C)CC(=O)N1CC[C@H](C1)NC1=CC=C(C=C1[N+]([O-])=O)S(=O)(=O)NC(=O)C1=CC=C(C=C1OC1=CN=C2NC=CC2=C1)N1CCN(CC2=C(CC(C)(C)CC2)C2=CC=C(Cl)C=C2)CC1	1	924.5249999999993	7.395800000000008	3	12
CHEMBL3917229	CN(C)CC(=O)N1CC[C@H](C1)NC1=CC=C(C=C1[N+]([O-])=O)S(=O)(=O)NC(=O)C1=CC=C(C=C1OC1=C2N=CNC2=CC=C1)N1CCN(CC2=C(CC(C)(C)CC2)C2=CC=C(Cl)C=C2)CC1	1	924.5249999999993	7.395800000000008	3	12
CHEMBL3893990	CC(=O)NC1CCC(CC1)NC1=CC=C(C=C1[N+]([O-])=O)S(=O)(=O)NC(=O)C1=CC=C(C=C1OC1=CN=C2NC=CC2=C1)N1CCN(CC2=C(CC(C)(C)CC2)C2=CC=C(Cl)C=C2)CC1	1	909.5099999999993	8.680600000000005	4	11
CHEMBL3650635	CN1CCC(CC1)NC1=CC=C(C=C1[N+]([O-])=O)S(=O)(=O)NC(=O)C1=CC=C(C=C1OC1=CC=C2NC=CC2=C1F)N1CCN(CC2=C(CC(C)(C)CC2)C2=CC=C(Cl)C=C2)CC1	1	884.4749999999993	9.071600000000004	3	10
CHEMBL3952286	CN(C)CC(=O)N1CCO[C@H](CNC2=CC=C(C=C2[N+]([O-])=O)S(=O)(=O)NC(=O)C2=CC=C(C=C2OC2=CN=C3NC=CC3=C2)N2CCN(CC3=C(CC(C)(C)CC3)C3=CC=C(Cl)C=C3)CC2)C1	1	954.5509999999991	7.0223000000000075	3	13
CHEMBL3926835	CN1CCN(CCNC2=CC=C(C=C2[N+]([O-])=O)S(=O)(=O)NC(=O)C2=CC=C(C=C2OC2=CC=C3NC=CC3=C2)N2CCN(CC3=C(CC(C)(C)CC3)C3=CC=C(Cl)C=C3)CC2)CC1	1	895.5269999999992	8.085700000000008	3	11
CHEMBL3653993	CN(C)CCCNC1=CC=C(C=C1[N+]([O-])=O)S(=O)(=O)NC(=O)C1=CC=C(C=C1OC1=CC=C2N(C=CC2=C1)C(=O)OC(C)(C)C)N1CCN(CC2=C(CC(C)(C)CC2)C2=CC=C(Cl)C=C2)CC1	1	954.5909999999992	10.046599999999998	2	13
CHEMBL3910816	CN(C)CC(=O)N1CCOC(CNC2=CC=C(C=C2[N+]([O-])=O)S(=O)(=O)NC(=O)C2=CC=C(C=C2OC2=CN=C3NC=CC3=C2)N2CCN(CC3=C(CC(C)(C)CC3)C3=CC=C(Cl)C=C3)CC2)C1	1	954.5509999999991	7.0223000000000075	3	13
CHEMBL3924596	CN(C)CC(=O)N1CCO[C@@H](CNC2=CC=C(C=C2[N+]([O-])=O)S(=O)(=O)NC(=O)C2=CC=C(C=C2OC2=CN=C3NC=CC3=C2)N2CCN(CC3=C(CC(C)(C)CC3)C3=CC=C(Cl)C=C3)CC2)C1	1	954.5509999999991	7.0223000000000075	3	13
CHEMBL3910037	CN(C)CC(=O)N1CCO[C@H](CNC2=CC=C(C=C2[N+]([O-])=O)S(=O)(=O)NC(=O)C2=CC=C(C=C2OC2=C3N=CNC3=CC=C2)N2CCN(CC3=C(CC(C)(C)CC3)C3=CC=C(Cl)C=C3)CC2)C1	1	954.5509999999991	7.0223000000000075	3	13
CHEMBL3654125	COC1CCC(CNC2=CC=C(C=C2[N+]([O-])=O)S(=O)(=O)NC(=O)C2=CC=C(C=C2OC2=CN=C(N)C(Br)=C2)N2CCN(CC3=C(CC(C)(C)CC3)C3=CC=C(Cl)C=C3)CC2)CC1	1	951.3849999999992	9.301900000000002	3	12
CHEMBL3943297	[O-][N+](=O)C1=CC(=CC=C1NCC1CN(CCO1)C1CC1)S(=O)(=O)NC(=O)C1=CC=C(C=C1OC1=CN=C2NC=CC2=C1)N1CCN(CC2=C(CC3(CC3)CC2)C2=CC=C(Cl)C=C2)CC1	1	907.4939999999992	7.850500000000008	3	12
CHEMBL3650490	[O-][N+](=O)C1=CC(=CC=C1NCC1CCOCC1)S(=O)(=O)NC(=O)C1=CC=C(C=C1OC1=CC=CC=C1Cl)N1CCN(CC2=CC=CC=C2C2=CC=C(Cl)C=C2)CC1	1	830.7909999999996	8.640300000000003	2	10
CHEMBL3984191	[O-][N+](=O)C1=CC(=CC=C1NCC1CCOCC1)S(=O)(=O)NC(=O)C1=CC=C(C=C1OC1=CC=C2NC=CC2=C1)N1CCN(CC2=C(CCC(C2)N2CCOCC2)C2=CC=C(Cl)C=C2)CC1	1	924.521	7.939500000000009	3	12
CHEMBL3913655	CN1C=NC=C1CNC1=CC=C(C=C1[N+]([O-])=O)S(=O)(=O)NC(=O)C1=CC=C(C=C1OC1=CC=C2NC=CC2=C1)N1CCN(CC2=C(CC(C)(C)CC2)C2=CC=C(Cl)C=C2)CC1	1	863.4409999999993	8.772000000000004	3	11
CHEMBL3653986	CN1CCC(CC1)NC1=CC=C(C=C1[N+]([O-])=O)S(=O)(=O)NC(=O)C1=CC=C(C=C1OCC1=CSC(N)=N1)N1CCN(CC2=C(CC(C)(C)CC2)C2=CC=C(Cl)C=C2)CC1	1	863.5069999999993	7.276600000000007	3	13
CHEMBL3934907	CCOC(=O)N1CCN(CC1)C1=CC=C(C=C1[N+]([O-])=O)S(=O)(=O)NC(=O)C1=CC=C(C=C1OC1=CN=C2NC=CC2=C1)N1CCN(CC2=C(CC(C)(C)CC2)C2=CC=C(Cl)C=C2)CC1	1	911.4819999999993	8.099900000000009	2	12
CHEMBL3961644	[O-][N+](=O)C1=CC(=CC=C1NC1CCC(CC1)N1CCOCC1)S(=O)(=O)NC(=O)C1=CC=C(C=C1OC1=CN=C2NC=CC2=C1)N1CCN(CC2=C(CCC3(CCCC3)C2)C2=CC=C(Cl)C=C2)CC1	1	963.6019999999991	9.410900000000002	3	12
CHEMBL3890011	CCN(C)C(=O)N1CCOC(CNC2=CC=C(C=C2[N+]([O-])=O)S(=O)(=O)NC(=O)C2=CC=C(C=C2OC2=CN=C3NC=CC3=C2)N2CCN(CC3=C(CC(C)(C)CC3)C3=CC=C(Cl)C=C3)CC2)C1	1	954.5509999999991	8.005800000000008	3	12
CHEMBL3970337	COCCN1CCOC(CNC2=CC=C(C=C2[N+]([O-])=O)S(=O)(=O)NC(=O)C2=CC=C(C=C2OC2=CN=C3NC=CC3=C2)N2CCN(CC3=C(CC(C)(C)CC3)C3=CC=C(Cl)C=C3)CC2)C1	1	927.5249999999992	7.580500000000009	3	13
CHEMBL3921268	[O-][N+](=O)C1=CC(=CC=C1NCC1CCOCC1)S(=O)(=O)NC(=O)C1=CC=C(C=C1OC1=CC=CC=C1)N1CCN(CC2=CC=CC=C2C2=CC=C(Cl)C=C2)CC1	1	796.3459999999997	7.986900000000008	2	10
CHEMBL3650672	CN1CCC(CC1)NC1=CC=C(C=C1[N+]([O-])=O)S(=O)(=O)NC(=O)C1=CC=C(C=C1OC1=CC=CC(=C1)C1=CC=CN1)N1CCN(CC2=C(CC(C)(C)CC2)C2=CC=C(Cl)C=C2)CC1	1	892.5229999999993	9.4463	3	10
CHEMBL3966838	COCCN1CCCC(CNC2=CC=C(C=C2[N+]([O-])=O)S(=O)(=O)NC(=O)C2=CC=C(C=C2OC2=CN=C3NC=CC3=C2)N2CCN(CC3=C(CC(C)(C)CC3)C3=CC=C(Cl)C=C3)CC2)C1	1	925.5529999999992	8.591700000000007	3	12
CHEMBL3935432	CN1CCC(CC1)OC1=CC=C(C=C1[N+]([O-])=O)S(=O)(=O)NC(=O)C1=CC=C(C=C1OC1=CC=C2NC=CC2=C1)N1CCN(CC2=C(CC(C)(C)CC2)C2=CC=C(Cl)C=C2)CC1	1	867.4689999999994	8.899400000000004	2	10
CHEMBL3650491	[O-][N+](=O)C1=CC(=CC=C1NCC1CCOCC1)S(=O)(=O)NC(=O)C1=CC=C(C=C1OC1=CC=CC(Cl)=C1)N1CCN(CC2=CC=CC=C2C2=CC=C(Cl)C=C2)CC1	1	830.7909999999996	8.640300000000003	2	10
CHEMBL3650492	[O-][N+](=O)C1=CC(=CC=C1NCC1CCOCC1)S(=O)(=O)NC(=O)C1=CC=C(C=C1OC1=CC=C(Cl)C=C1)N1CCN(CC2=CC=CC=C2C2=CC=C(Cl)C=C2)CC1	1	830.7909999999996	8.640300000000003	2	10
CHEMBL3653991	CN1CCC(CC1)NC1=CC=C(C=C1[N+]([O-])=O)S(=O)(=O)NC(=O)C1=CC=C(C=C1OC1=CC=C2N=C(N)SC2=C1)N1CCN(CC2=C(CC(C)(C)CC2)C2=CC=C(Cl)C=C2)CC1	1	899.5399999999993	8.643100000000006	3	13
CHEMBL3935047	COCCOCCN1CC[C@H](C1)NC1=CC=C(C=C1[N+]([O-])=O)S(=O)(=O)NC(=O)C1=CC=C(C=C1OC1=C2N=CNC2=CC=C1)N1CCN(CC2=C(CC(C)(C)CC2)C2=CC=C(Cl)C=C2)CC1	1	941.5519999999992	7.970600000000009	3	13
CHEMBL3979135	CC1(COC2=CC=C(C=C2[N+]([O-])=O)S(=O)(=O)NC(=O)C2=CC=C(C=C2OC2=CC=C3NC=CC3=C2)N2CCN(CC3=C(CC(C)(C)CC3)C3=CC=C(Cl)C=C3)CC2)COC1	1	854.4259999999992	8.841700000000005	2	10
CHEMBL3904600	COCCOCCN1CC[C@H](C1)NC1=CC=C(C=C1[N+]([O-])=O)S(=O)(=O)NC(=O)C1=CC=C(C=C1OC1=CN=C2NC=CC2=C1)N1CCN(CC2=C(CC(C)(C)CC2)C2=CC=C(Cl)C=C2)CC1	1	941.5519999999992	7.970600000000009	3	13
CHEMBL3915032	COCCOCCN1CCOC(CNC2=CC=C(C=C2[N+]([O-])=O)S(=O)(=O)NC(=O)C2=CC=C(C=C2OC2=CN=C3NC=CC3=C2)N2CCN(CC3=C(CC(C)(C)CC3)C3=CC=C(Cl)C=C3)CC2)C1	1	971.5779999999992	7.597100000000009	3	14
CHEMBL3650554	[O-][N+](=O)C1=CC(=CC=C1NCC1CCOCC1)S(=O)(=O)NC(=O)C1=CC=C(C=C1OC1=CC=C(C=C1)C#N)N1CCN(CC2=CC=CC=C2C2=CC=C(Cl)C=C2)CC1	1	821.3559999999995	7.858580000000009	2	11
CHEMBL3653978	CN(C)CCCNC1=CC=C(C=C1[N+]([O-])=O)S(=O)(=O)NC(=O)C1=CC=C(C=C1OC1=C2C(CN3CCN(C)CC3)=CNC2=CC=C1)N1CCN(CC2=C(CC(C)(C)CC2)C2=CC=C(Cl)C=C2)CC1	1	966.6499999999992	8.537400000000007	3	12
CHEMBL3960206	[O-][N+](=O)C1=CC(=CC=C1NCCSC1=CC=CC=C1)S(=O)(=O)NC(=O)C1=CC=C(NC(=O)\\C=C\\C2=CC=C(Cl)C=C2)C=C1	1	637.1390000000002	6.223000000000004	3	8
CHEMBL3653973	CN1CCN(CC1)NC1=CC=C(C=C1[N+]([O-])=O)S(=O)(=O)NC(=O)C1=CC=C(C=C1OC1=CC=C(O)C=C1Cl)N1CCN(CC2=C(CC(C)(C)CC2)C2=CC=C(Cl)C=C2)CC1	1	878.8799999999993	7.8784	3	12
CHEMBL3653965	CN1CCN(CC1)NC1=CC=C(C=C1[N+]([O-])=O)S(=O)(=O)NC(=O)C1=CC=C(C=C1OC1=CC=CC(Cl)=C1)N1CCN(CC2=C(CC(C)(C)CC2)C2=CC=C(Cl)C=C2)CC1	1	862.8809999999994	8.1728	2	11
CHEMBL3889500	[O-][N+](=O)C1=CC(=CC=C1NCC1CCOCC1)S(=O)(=O)NC(=O)C1=CC=C(C=C1OC1=CC=CC2=CC=CC=C12)N1CCN(CC2=CC=CC=C2C2=CC=C(Cl)C=C2)CC1	1	846.4059999999996	9.1401	2	10
CHEMBL3650660	CN1CCN(CC1)NC1=CC=C(C=C1[N+]([O-])=O)S(=O)(=O)NC(=O)C1=CC=C(C=C1OC1=CC=CC=C1Cl)N1CCN(CC2=C(CC(C)(C)CC2)C2=CC=C(Cl)C=C2)CC1	1	862.8809999999994	8.1728	2	11
CHEMBL3954669	COC(=O)N1CCOC(CNC2=CC=C(C=C2[N+]([O-])=O)S(=O)(=O)NC(=O)C2=CC=C(C=C2OC2=CN=C3NC=CC3=C2)N2CCN(CC3=C(CC(C)(C)CC3)C3=CC=C(Cl)C=C3)CC2)C1	1	927.4809999999992	7.700500000000008	3	13
CHEMBL3650505	[O-][N+](=O)C1=CC(=CC=C1NCC1CCOCC1)S(=O)(=O)NC(=O)C1=CC=C(C=C1OC1=CC=CC(=C1)C#N)N1CCN(CC2=CC=CC=C2C2=CC=C(Cl)C=C2)CC1	1	821.3559999999995	7.858580000000009	2	11
CHEMBL1288360	CN(C)CCC(CSC1=CC=CC=C1)NC1=CC=C(C=C1[N+]([O-])=O)S(=O)(=O)NC(=O)C1=CC=C(C=C1)N1CCC(CC1)=CC1=CC=C(Cl)C=C1	1	734.3439999999999	7.575200000000009	2	9
CHEMBL3904260	CN(C)CCCOC1=CC=C(C=C1[N+]([O-])=O)S(=O)(=O)NC(=O)C1=CC=C(C=C1OC1=CC=C2NC=CC2=C1)N1CCN(CC2=C(CC(C)(C)CC2)C2=CC=C(Cl)C=C2)CC1	1	855.4579999999993	8.756900000000005	2	10
CHEMBL3979716	CN1CCC(CC1)NC1=CC=C(C=C1[N+]([O-])=O)S(=O)(=O)NC(=O)C1=CC=C(C=C1OC1=CC=CC=C1)N1CCN(CC2=CC=CC=C2C2=CC=C(Cl)C=C2)CC1	1	795.3619999999997	7.654500000000009	2	10
CHEMBL374214	CN(C)CC[C@H](CSC1=CC=CC=C1)NC1=CC=C(C=C1[N+]([O-])=O)S(=O)(=O)NC(=O)C1=CC=C(C=C1)N1CCC(CC1)=CC1=CC=C(Cl)C=C1	1	734.3439999999999	7.575200000000009	2	9
CHEMBL3976629	[O-][N+](=O)C1=CC(=CC=C1NC1CCN(CC1)S(=O)(=O)C1=CC=CC=C1)S(=O)(=O)NC(=O)C1=CC=C(C=C1OC1=CC=CC=C1)N1CCN(CC2=CC=CC=C2C2=CC=C(Cl)C=C2)CC1	1	921.4979999999996	8.413600000000006	2	11
CHEMBL3985747	CN1CCN(CC1)NC1=CC=C(C=C1[N+]([O-])=O)S(=O)(=O)NC(=O)C1=CC=C(C=C1OC1=CC=C2NC=CC2=C1)N1CCN(CC2=C(CC(C)(C)CC2)C2=CC=C(Cl)C=C2)CC1	1	867.4729999999994	8.000700000000009	3	11
CHEMBL3650576	[O-][N+](=O)C1=CC(=CC=C1NCC1CCOCC1)S(=O)(=O)NC(=O)C1=CC=C(C=C1OC1=CC=C(OCCN2CCOCC2)C=C1)N1CCN(CC2=CC=CC=C2C2=CC=C(Cl)C=C2)CC1	1	925.5049999999993	7.697900000000009	2	13
CHEMBL3927396	[O-][N+](=O)C1=CC(=CC=C1NCC1CCOCC1)S(=O)(=O)NC(=O)C1=CC=C(C=C1OC1=CC=CN=C1)N1CCN(CC2=CC=CC=C2C2=CC=C(Cl)C=C2)CC1	1	797.3339999999996	7.381900000000008	2	11
CHEMBL3654101	CN1CCN(CC1)NC1=CC=C(C=C1[N+]([O-])=O)S(=O)(=O)NC(=O)C1=CC=C(C=C1OC1=CN=C(N)C(Cl)=C1)N1CCN(CC2=C(CC(C)(C)CC2)C2=CC=C(Cl)C=C2)CC1	1	878.8839999999993	7.150000000000007	3	13
CHEMBL3913455	[O-][N+](=O)C1=CC(=CC=C1NCC1CCOCC1)S(=O)(=O)NC(=O)C1=CC=C(C=C1OC1=CC=C2NCCC2=C1)N1CCN(CC2=CC=CC=C2C2=CC=C(Cl)C=C2)CC1	1	837.3989999999995	7.954900000000009	3	11
CHEMBL3918447	CN1CCN(CCCNC2=CC=C(C=C2[N+]([O-])=O)S(=O)(=O)NC(=O)C2=CC=C(C=C2OC2=CC=CC=C2)N2CCN(CC3=CC=CC=C3C3=CC=C(Cl)C=C3)CC2)CC1	1	838.4309999999996	7.197800000000007	2	11
CHEMBL3956176	CO[C@@H]1CC[C@H](COC2=CC=C(C=C2[N+]([O-])=O)S(=O)(=O)NC(=O)C2=CC=C(C=C2OC2=CN=C3NC=CC3=C2)N2CCN(CC3=C(CC(C)(C)CC3)C3=CC=C(Cl)C=C3)CC2)CC1	1	897.4949999999992	9.4054	2	11
CHEMBL3958919	[O-][N+](=O)C1=CC(=CC=C1OCC1(F)CCOCC1)S(=O)(=O)NC(=O)C1=CC=C(C=C1OC1=CN=C2NC=CC2=C1)N1CCN(CC2=C(CCC3(CCCC3)C2)C2=CC=C(Cl)C=C2)CC1	1	913.469	9.2531	2	11
CHEMBL3961198	[O-][N+](=O)C1=CC(=CC=C1NCCSC1=CC=CC=C1)S(=O)(=O)NC(=O)C1=CC=C(NC(=O)\\C=C\\C2=CC=CC(Cl)=C2)C=C1	1	637.1390000000002	6.223000000000004	3	8
CHEMBL3654048	CN1CCN(CC1)NC1=CC=C(C=C1[N+]([O-])=O)S(=O)(=O)NC(=O)C1=CC=C(C=C1OC1=CC=CC2=C1CC(=O)N2)N1CCN(CC2=C(CC(C)(C)CC2)C2=CC=C(Cl)C=C2)CC1	1	883.4719999999993	7.014000000000007	3	12
CHEMBL3650496	[O-][N+](=O)C1=CC(=CC=C1NCCCN1CCOCC1)S(=O)(=O)NC(=O)C1=CC=C(C=C1OC1=CC=CC(Cl)=C1)N1CCN(CC2=CC=CC=C2C2=CC=C(Cl)C=C2)CC1	1	859.8329999999996	7.936000000000008	2	11
CHEMBL3650577	[O-][N+](=O)C1=CC(=CC=C1NCC1CCOCC1)S(=O)(=O)NC(=O)C1=CC=C(C=C1OC1=CC=CC2=C1CCC(=O)N2)N1CCN(CC2=CC=CC=C2C2=CC=C(Cl)C=C2)CC1	1	865.4089999999995	7.871600000000009	3	11
CHEMBL3912991	CN1CCC(CNC2=CC=C(C=C2[N+]([O-])=O)S(=O)(=O)NC(=O)C2=CC=C(C=C2OC2=CC=CC=C2)N2CCN(CC3=CC=CC=C3C3=CC=C(Cl)C=C3)CC2)CC1	1	809.3889999999996	7.9021	2	10
CHEMBL3909402	CN1CCN(CC1)NC1=CC=C(C=C1[N+]([O-])=O)S(=O)(=O)NC(=O)C1=CC=C(C=C1OC1=C2C=CNC2=CC=C1)N1CCN(CC2=C(CC(C)(C)CC2)C2=CC=C(Cl)C=C2)CC1	1	867.4729999999994	8.000700000000007	3	11
CHEMBL3926923	COC1(COC2=CC=C(C=C2[N+]([O-])=O)S(=O)(=O)NC(=O)C2=CC=C(C=C2OC2=CN=C3NC=CC3=C2)N2CCN(CC3=C(CC(C)(C)CC3)C3=CC=C(Cl)C=C3)CC2)CCOCC1	1	899.4669999999991	8.395800000000007	2	12
CHEMBL3650497	[O-][N+](=O)C1=CC(=CC=C1NCCCN1CCOCC1)S(=O)(=O)NC(=O)C1=CC=C(C=C1OC1=CC=C(Cl)C=C1)N1CCN(CC2=CC=CC=C2C2=CC=C(Cl)C=C2)CC1	1	859.8329999999996	7.936000000000009	2	11
CHEMBL3924508	[O-][N+](=O)C1=CC(=CC=C1NCC1CCOCC1)S(=O)(=O)NC(=O)C1=CC=C(C=C1OC1=C2C=CNC2=CC=C1)N1CCN(CC2=CC=CC=C2C2=CC=C(Cl)C=C2)CC1	1	835.3829999999997	8.468200000000005	3	10
CHEMBL3940891	CN(C)CCCNC1=CC=C(C=C1[N+]([O-])=O)S(=O)(=O)NC(=O)C1=CC=C(C=C1OC1=CC=CC=C1)N1CCN(CC2=CC=CC=C2C2=CC=C(Cl)C=C2)CC1	1	783.3509999999998	7.512000000000009	2	10
CHEMBL3890393	CN(C)CCCN(C)C1=CC=C(C=C1[N+]([O-])=O)S(=O)(=O)NC(=O)C1=CC=C(C=C1OC1=CC=CC=C1)N1CCN(CC2=CC=CC=C2C2=CC=C(Cl)C=C2)CC1	1	797.3779999999997	7.5363000000000095	1	10
CHEMBL374303	CN(C)CC[C@H](CSC1=CC=CC=C1)NC1=CC=C(C=C1[N+]([O-])=O)S(=O)(=O)NC(=O)C1=CC=C(C=C1)N1CCC(CC1)=CC1=C(Cl)C=CC=C1	1	734.3439999999999	7.575200000000009	2	9
CHEMBL3650571	[O-][N+](=O)C1=CC(=CC=C1NCC1CCOCC1)S(=O)(=O)NC(=O)C1=CC=C(C=C1OC1=CC=CC(=C1)N1CCOCC1)N1CCN(CC2=CC=CC=C2C2=CC=C(Cl)C=C2)CC1	1	881.4519999999993	7.823500000000009	2	12
CHEMBL3653985	CN1CCC(CC1)NC1=CC=C(C=C1[N+]([O-])=O)S(=O)(=O)NC(=O)C1=CC=C(C=C1OCC1=CSC(NC(=O)OC(C)(C)C)=N1)N1CCN(CC2=C(CC(C)(C)CC2)C2=CC=C(Cl)C=C2)CC1	1	963.6239999999992	9.041400000000003	3	14
CHEMBL3933727	[O-][N+](=O)C1=CC(=CC=C1NCCSC1=CC=CC=C1)S(=O)(=O)NC(=O)C1=CC=C(NC(=O)\\C=C\\C2=CC=CC=C2Cl)C=C1	1	637.1390000000002	6.223000000000004	3	8
CHEMBL3650498	CN(C)CCCNC1=CC=C(C=C1[N+]([O-])=O)S(=O)(=O)NC(=O)C1=CC=C(C=C1OC1=CC=CC(Cl)=C1)N1CCN(CC2=CC=CC=C2C2=CC=C(Cl)C=C2)CC1	1	817.7959999999997	8.165400000000007	2	10
CHEMBL3654047	CN1CCN(CC1)NC1=CC=C(C=C1[N+]([O-])=O)S(=O)(=O)NC(=O)C1=CC=C(C=C1OC1=C2C(Cl)=CNC2=CC=C1)N1CCN(CC2=C(CC(C)(C)CC2)C2=CC=C(Cl)C=C2)CC1	1	901.9179999999993	8.654100000000005	3	11
CHEMBL3984987	CN1CCC(COC2=CC=C(C=C2[N+]([O-])=O)S(=O)(=O)NC(=O)C2=CC=C(C=C2OC2=CC=C3NC=CC3=C2)N2CCN(CC3=C(CC(C)(C)CC3)C3=CC=C(Cl)C=C3)CC2)CC1	1	881.4959999999992	9.147000000000002	2	10
CHEMBL3650499	CN(C)CCCNC1=CC=C(C=C1[N+]([O-])=O)S(=O)(=O)NC(=O)C1=CC=C(C=C1OC1=CC=C(Cl)C=C1)N1CCN(CC2=CC=CC=C2C2=CC=C(Cl)C=C2)CC1	1	817.7959999999997	8.165400000000007	2	10
CHEMBL3939500	CN1CCN(CC1)NC1=CC=C(C=C1[N+]([O-])=O)S(=O)(=O)NC(=O)C1=CC=C(C=C1OC1=CC=C2NC=CC2=C1)N1CCN(CC2=C(CCC(O)C2)C2=CC=C(Cl)C=C2)CC1	1	855.4179999999996	6.335400000000007	4	12
CHEMBL3947179	CN(C)CCCNC1=CC=C(C=C1[N+]([O-])=O)S(=O)(=O)NC(=O)C1=CC=C(C=C1OC1=CC2=CC=CC=C2C=C1)N1CCN(CC2=CC=CC=C2C2=CC=C(Cl)C=C2)CC1	1	833.4109999999997	8.665200000000004	2	10
CHEMBL3915506	[O-][N+](=O)C1=CC(=CC=C1NCC1CCOCC1)S(=O)(=O)NC(=O)C1=CC=C(C=C1OC1=CC=CC=C1)N1CCN(CC2=CC(OCCN3CCOCC3)=CC=C2C2=CC=C(Cl)C=C2)CC1	1	925.5049999999992	7.697900000000009	2	13
CHEMBL3654117	CN1CCN(CC1)NC1=CC=C(C=C1[N+]([O-])=O)S(=O)(=O)NC(=O)C1=CC=C(C=C1OC1=CN=C(N)C(Br)=C1)N1CCN(CC2=C(CC(C)(C)CC2)C2=CC=C(Cl)C=C2)CC1	1	923.3349999999994	7.259100000000007	3	13
CHEMBL3650568	[O-][N+](=O)C1=CC(=CC=C1NCC1CCOCC1)S(=O)(=O)NC(=O)C1=CC=C(C=C1OC1=CC=CC(=C1)C1=CC=CC=C1)N1CCN(CC2=CC=CC=C2C2=CC=C(Cl)C=C2)CC1	1	872.4439999999996	9.653899999999997	2	10
CHEMBL3926508	[O-][N+](=O)C1=CC(=CC=C1NCC1CCOCC1)S(=O)(=O)NC(=O)C1=CC=C(C=C1OC1=CC=C2NC=CC2=C1)N1CCN(CC2=CC=CC=C2C2=CC=C(Cl)C=C2)CC1	1	835.3829999999996	8.468200000000005	3	10
CHEMBL3943273	CN(CC[C@H](CSC1=CC=CC=C1)NC1=C(C=C(C=C1)S(=O)(=O)NC(=O)C1=CC=C(C=C1)N1CCN(CC2=C(C=CC=C2)C2=CC=C(Cl)C=C2)CC1)[N+]([O-])=O)CC(=O)NO	1	872.4699999999999	6.756200000000006	4	12
CHEMBL3945033	CN1CCN(CC1)NC1=CC=C(C=C1[N+]([O-])=O)S(=O)(=O)NC(=O)C1=CC=C(C=C1OC1=C2N=CNC2=CC=C1)N1CCN(CC2=C(CC(C)(C)CC2)C2=CC=C(Cl)C=C2)CC1	1	868.4609999999994	7.395700000000008	3	12
CHEMBL2333155	CCCC(CSC1=CC=CC=C1)NC1=CC=C(C=C1[N+]([O-])=O)S(=O)(=O)NC(=O)C1=CC=C(C=C1)N1CCN(CC2=CC=CC=C2C2=CC=C(Cl)C=C2)CC1	1	784.4039999999998	8.729000000000005	2	9
CHEMBL3894139	CN1CCN(CC1)NC1=CC=C(C=C1[N+]([O-])=O)S(=O)(=O)NC(=O)C1=CC=C(C=C1OC1=CN=C2NC=CC2=C1)N1CCN(CC2=C(CC(C)(C)CC2)C2=CC=C(Cl)C=C2)CC1	1	868.4609999999993	7.395700000000008	3	12
CHEMBL3650540	CN(C)CCCNC1=CC=C(C=C1[N+]([O-])=O)S(=O)(=O)NC(=O)C1=CC=C(C=C1OC1=CC=CC2=C1CCC(=O)N2)N1CCN(CC2=CC=CC=C2C2=CC=C(Cl)C=C2)CC1	1	852.4139999999996	7.396700000000008	3	11
CHEMBL3978010	COC1CCC(COC2=CC=C(C=C2[N+]([O-])=O)S(=O)(=O)NC(=O)C2=CC=C(C=C2OC2=CN=C3NC=CC3=C2)N2CCN(CC3=C(CC(C)(C)CC3)C3=CC=C(Cl)C=C3)CC2)CC1	1	897.4949999999992	9.4054	2	11
CHEMBL3654006	CN1CCN(CC1)NC1=CC=C(C=C1[N+]([O-])=O)S(=O)(=O)NC(=O)C1=CC=C(C=C1OC1=C(Cl)C=C2NC=CC2=C1)N1CCN(CC2=C(CC(C)(C)CC2)C2=CC=C(Cl)C=C2)CC1	1	901.9179999999993	8.654100000000005	3	11
CHEMBL3955794	[O-][N+](=O)C1=CC(=CC=C1NCCC1=CC=NC=C1)S(=O)(=O)NC(=O)C1=CC=C(C=C1OC1=CC=CC=C1)N1CCN(CC2=CC=CC=C2C2=CC=C(Cl)C=C2)CC1	1	803.3409999999997	8.198000000000008	2	10
CHEMBL3978720	[O-][N+](=O)C1=CC(=CC=C1NCCCN1CCOCC1)S(=O)(=O)NC(=O)C1=CC=C(C=C1OC1=CC=CC=C1)N1CCN(CC2=CC=CC=C2C2=CC=C(Cl)C=C2)CC1	1	825.3879999999997	7.2826000000000075	2	11
CHEMBL3966367	CC(C)N(C)CCCNC1=CC=C(C=C1[N+]([O-])=O)S(=O)(=O)NC(=O)C1=CC=C(C=C1OC1=CC=CC=C1)N1CCN(CC2=CC=CC=C2C2=CC=C(Cl)C=C2)CC1	1	811.4049999999997	8.290600000000008	2	10
CHEMBL3650551	[O-][N+](=O)C1=CC(=CC=C1NCCCN1CCOCC1)S(=O)(=O)NC(=O)C1=CC=C(C=C1OC1=CC=CC(=C1)N1CCOCC1)N1CCN(CC2=CC=CC=C2C2=CC=C(Cl)C=C2)CC1	1	910.4939999999993	7.119200000000007	2	13
CHEMBL508093	[O-][N+](=O)C1=CC(=CC=C1N[C@H](CCN1CCOCC1)CSC1=CC=CC=C1)S(=O)(=O)NC(=O)C1=CC=C(C=C1)N1CCN(CC2=C(C=CC=C2)C2=CC=C(Cl)C=C2)CC1	1	855.4829999999996	7.651200000000009	2	11
CHEMBL3903333	CN(C)CCCNC1=CC=C(C=C1[N+]([O-])=O)S(=O)(=O)NC(=O)C1=CC=C(C=C1OC1=CC=CC2=CN=CC=C12)N1CCN(CC2=CC=CC=C2C2=CC=C(Cl)C=C2)CC1	1	834.3989999999997	8.060200000000009	2	11
CHEMBL3976473	[O-][N+](=O)C1=CC(=CC=C1NCCN1N=CC=N1)S(=O)(=O)NC(=O)C1=CC=C(C=C1OC1=CC=CC=C1)N1CCN(CC2=CC=CC=C2C2=CC=C(Cl)C=C2)CC1	1	793.3059999999997	6.852000000000007	2	12
CHEMBL3653984	CN1CCN(CC1)NC1=CC=C(C=C1[N+]([O-])=O)S(=O)(=O)NC(=O)C1=CC=C(C=C1OC1=C(F)C=C2NC=CC2=C1)N1CCN(CC2=C(CC(C)(C)CC2)C2=CC=C(Cl)C=C2)CC1	1	885.4629999999994	8.139800000000008	3	11
CHEMBL3650558	[O-][N+](=O)C1=CC(=CC=C1NCC1CCOCC1)S(=O)(=O)NC(=O)C1=CC=C(C=C1OC1=CC=C(C=C1)N1C=CN=C1)N1CCN(CC2=CC=CC=C2C2=CC=C(Cl)C=C2)CC1	1	862.4089999999995	8.172600000000006	2	12
CHEMBL3703599	CN(C)CC[C@H](CSC1=CC=CC=C1)NC1=CC=C(C=C1[N+]([O-])=O)S(=O)(=O)NC(=O)C1=CC=C(C=C1)N1CCC(CC1)[C@@H](O)C1=CC=CC=C1C1=CC=C(Cl)C=C1	1	828.457	8.508400000000007	3	10
CHEMBL3650570	[O-][N+](=O)C1=CC(=CC=C1NCC1CCOCC1)S(=O)(=O)NC(=O)C1=CC=C(C=C1OC1=CC=C(OCC2=CC=CC=C2)C=C1)N1CCN(CC2=CC=CC=C2C2=CC=C(Cl)C=C2)CC1	1	902.4699999999997	9.5659	2	11
CHEMBL3966290	CN(C)CC[C@@H](CSC1=CC=CC=C1)NC1=CC=C(C=C1[N+]([O-])=O)S(=O)(=O)NC(=O)C1=CC=C(C=C1)N1CCC(CC1)[C@H](O)C1=CC=CC=C1C1=CC=C(Cl)C=C1	1	828.457	8.508400000000007	3	10
CHEMBL3897872	CCN1CCOCC1COC1=CC=C(C=C1[N+]([O-])=O)S(=O)(=O)NC(=O)C1=CC=C(C=C1OC1=CN=C2NC=CC2=C1)N1CCN(CC2=C(CC(C)(C)CC2)C2=CC=C(Cl)C=C2)CC1	1	898.4829999999993	7.9209000000000085	2	12
CHEMBL3650589	CN(C)CCCNC1=CC=C(C=C1[N+]([O-])=O)S(=O)(=O)NC(=O)C1=CC=C(C=C1OC1=CC=CC(CO)=C1)N1CCN(CC2=CC=CC=C2C2=CC=C(Cl)C=C2)CC1	1	813.3769999999997	7.004300000000009	3	11
CHEMBL3901190	CN1CCC(COC2=CC=C(C=C2[N+]([O-])=O)S(=O)(=O)NC(=O)C2=CC=C(C=C2OC2=CN=C3NC=CC3=C2)N2CCN(CC3=C(CC(C)(C)CC3)C3=CC=C(Cl)C=C3)CC2)CC1	1	882.4839999999992	8.542000000000007	2	11
CHEMBL3654169	[O-][N+](=O)C1=CC(=CC=C1NCCCN1CCOCC1)S(=O)(=O)NC(=O)C1=CC=C(C=C1OC1=CC=CC=C1Cl)N1CCN(CC2=CC=CC=C2C2=CC=C(Cl)C=C2)CC1	1	859.8329999999996	7.936000000000008	2	11
CHEMBL3912830	[O-][N+](=O)C1=CC(=CC=C1NCCCN1CCOCC1)S(=O)(=O)NC(=O)C1=CC=C(C=C1OC1=CC=C2NC=CC2=C1)N1CCN(CC2=CC=CC=C2C2=CC=C(Cl)C=C2)CC1	1	864.4249999999996	7.763900000000008	3	11
CHEMBL376921	CN(C)CC[C@H](CSC1=CC=CC=C1)NC1=CC=C(C=C1[N+]([O-])=O)S(=O)(=O)NC(=O)C1=CC=C(C=C1)N1CCN(CC2=CC=CC=C2)CC1	1	702.9029999999999	5.560200000000005	2	10
CHEMBL3654086	CCN1CCOCC1COC1=CC=C(C=C1[N+]([O-])=O)S(=O)(=O)NC(=O)C1=CC=C(C=C1OC1=C(F)C=C2NC=CC2=C1)N1CCN(CC2=C(CC(C)(C)CC2)C2=CC=C(Cl)C=C2)CC1	1	915.4849999999993	8.665000000000006	2	11
CHEMBL376408	CN(C)CC[C@H](CSC1=CC=CC=C1)NC1=CC=C(C=C1[N+]([O-])=O)S(=O)(=O)NC(=O)C1=CC=C(C=C1)N1CCN(CC2=CC=CC=C2C2=CC=C(Cl)C=C2)CC1	1	813.4459999999998	7.8806	2	10
CHEMBL3946056	[O-][N+](=O)C1=CC(=CC=C1NCCN1C=CN=N1)S(=O)(=O)NC(=O)C1=CC=C(C=C1OC1=CC=CC=C1)N1CCN(CC2=CC=CC=C2C2=CC=C(Cl)C=C2)CC1	1	793.3059999999997	6.852000000000007	2	12
CHEMBL3987116	[O-][N+](=O)C1=CC(=CC=C1NCC1CCOCC1)S(=O)(=O)NC(=O)C1=CC=C(C=C1OC1=CC=CC=C1)N1CCN(CC2=CC(OCCCN3CCCCC3)=CC=C2C2=CC=C(Cl)C=C2)CC1	1	937.56	9.241700000000002	2	12
CHEMBL385104	CN(C)CC[C@H](CSC1=CC=CC=C1)NC1=CC=C(C=C1[N+]([O-])=O)S(=O)(=O)NC(=O)C1=CC=C(C=C1)N1CCN(CC1)C(=O)C1=CC=CC=C1	1	716.886	5.200400000000005	2	10
CHEMBL3974863	[O-][N+](=O)C1=CC(=CC=C1NCCCN1CCCC1)S(=O)(=O)NC(=O)C1=CC=C(C=C1OC1=CC=CC=C1)N1CCN(CC2=CC=CC=C2C2=CC=C(Cl)C=C2)CC1	1	809.3889999999996	8.0462	2	10
CHEMBL3900077	[O-][N+](=O)C1=CC(=CC=C1NCCSC1=CC=CC=C1)S(=O)(=O)NC(=O)C1=CC=C(NC(=O)\\C=C\\C2=CC=CC=C2)C=C1	1	602.6940000000003	5.569600000000004	3	8
CHEMBL3650495	CN(C)CCCNC1=CC=C(C=C1[N+]([O-])=O)S(=O)(=O)NC(=O)C1=CC=C(C=C1OC1=CC=CC=C1Cl)N1CCN(CC2=CC=CC=C2C2=CC=C(Cl)C=C2)CC1	1	817.7959999999997	8.165400000000007	2	10
CHEMBL3896974	CN(C)CCCNC1=CC=C(C=C1[N+]([O-])=O)S(=O)(=O)NC(=O)C1=CC=C(C=C1OC1=CC=C2C=CNC2=C1)N1CCN(CC2=CC=CC=C2C2=CC=C(Cl)C=C2)CC1	1	822.3879999999997	7.9933000000000085	3	10
CHEMBL3650553	[O-][N+](=O)C1=CC(=CC=C1NCC1CCOCC1)S(=O)(=O)NC(=O)C1=CC=C(C=C1OC1=CC=CC(OCC2=CC=CC=C2)=C1)N1CCN(CC2=CC=CC=C2C2=CC=C(Cl)C=C2)CC1	1	902.4699999999996	9.5659	2	11
CHEMBL3937273	[O-][N+](=O)C1=CC(=CC=C1NCCCN1CCOCC1)S(=O)(=O)NC(=O)C1=CC=C(C=C1OC1=C2C=CNC2=CC=C1)N1CCN(CC2=CC=CC=C2C2=CC=C(Cl)C=C2)CC1	1	864.4249999999996	7.763900000000008	3	11
CHEMBL387142	CN(C)CC[C@H](CSC1=CC=CC=C1)NC1=CC=C(C=C1[N+]([O-])=O)S(=O)(=O)NC(=O)C1=CC=C(C=C1)N1CCN(CC2=C(C)C=CC=C2)CC1	1	716.9299999999998	5.868620000000006	2	10
CHEMBL3653983	CN1CCN(CC1)NC1=CC=C(C=C1[N+]([O-])=O)S(=O)(=O)NC(=O)C1=CC=C(C=C1OC1=C(F)C(F)=C2NC=CC2=C1)N1CCN(CC2=C(CC(C)(C)CC2)C2=CC=C(Cl)C=C2)CC1	1	903.4529999999993	8.278900000000007	3	11
CHEMBL1288462	CN(C)CCC(CSC1=CC=CC=C1)NC1=CC=C(C=C1[N+]([O-])=O)S(=O)(=O)NC(=O)C1=CC=C(C=C1)N1CCN(CC2=C(C=CC=C2)C2=CC=CC(Cl)=C2)CC1	1	813.4459999999998	7.880600000000009	2	10
CHEMBL3899873	COCCOCCS(=O)(=O)C1=CC=C(C=C1[N+]([O-])=O)S(=O)(=O)NC(=O)C1=CC=C(C=C1OC1=CN=C2NC=CC2=C1)N1CCN(CC2=C(CC(C)(C)CC2)C2=CC=C(Cl)C=C2)CC1	1	921.4949999999993	7.258100000000009	2	13
CHEMBL1288346	CN(C)CCC(CSC1=CC=CC=C1)NC1=CC=C(C=C1[N+]([O-])=O)S(=O)(=O)NC(=O)C1=CC=C(C=C1)N1CCN(CC2=CC=CC=C2)CC1	1	702.9029999999999	5.560200000000005	2	10
CHEMBL3946235	CN(C)CCCCNC1=CC=C(C=C1[N+]([O-])=O)S(=O)(=O)NC(=O)C1=CC=C(C=C1OC1=CC=CC=C1)N1CCN(CC2=CC=CC=C2C2=CC=C(Cl)C=C2)CC1	1	797.3779999999997	7.9021	2	10
CHEMBL3970422	CN(C)CCNC1=CC=C(C=C1[N+]([O-])=O)S(=O)(=O)NC(=O)C1=CC=C(C=C1OC1=CC=CC=C1)N1CCN(CC2=CC=CC=C2C2=CC=C(Cl)C=C2)CC1	1	769.3239999999998	7.121900000000008	2	10
CHEMBL3650574	CN(C)CCCNC1=CC=C(C=C1[N+]([O-])=O)S(=O)(=O)NC(=O)C1=CC=C(C=C1OC1=CC=CC(OCC2=CC=CC=C2)=C1)N1CCN(CC2=CC=CC=C2C2=CC=C(Cl)C=C2)CC1	1	889.4749999999997	9.091000000000003	2	11
CHEMBL218408	CN(C)CC[C@H](CSC1=CC=CC=C1)NC1=CC=C(C=C1[N+]([O-])=O)S(=O)(=O)NC(=O)C1=CC=C(C=C1)N1CCN(CC2=C(C=CC=C2)C2=CC=CC(Cl)=C2)CC1	1	813.4459999999998	7.880600000000009	2	10
CHEMBL375299	CN(C)CC[C@H](CSC1=CC=CC=C1)NC1=CC=C(C=C1[N+]([O-])=O)S(=O)(=O)NC(=O)C1=CC=C(C=C1)N1CCN(CC2=C(C=CC=C2)N2CCOCC2)CC1	1	788.0089999999996	5.396800000000006	2	12
CHEMBL3916323	[O-][N+](=O)C1=CC(=CC=C1NCC1CCOCC1)S(=O)(=O)NC(=O)C1=CC=C(C=C1OC1=CN=C2NC=CC2=C1)N1CCN(CC2=CC=CC=C2C2=CC=C(Cl)C=C2)CC1	1	836.3709999999996	7.863200000000008	3	11
CHEMBL437148	CN(C)CC[C@H](CSC1=CC=CC=C1)NC1=CC=C(C=C1[N+]([O-])=O)S(=O)(=O)NC(=O)C1=CC=C(C=C1)N1CCN(CC2=C(C=CC=C2)S(C)(=O)=O)CC1	1	780.9949999999999	4.963700000000005	2	12
CHEMBL3924145	CN(C)CCCNC1=CC=C(C=C1[N+]([O-])=O)S(=O)(=O)NC(=O)C1=CC=C(C=C1OC1=C2C=CNC2=CC=C1)N1CCN(CC2=CC=CC=C2C2=CC=C(Cl)C=C2)CC1	1	822.3879999999997	7.9933000000000085	3	10
CHEMBL500815	[O-][N+](=O)C1=CC(=CC=C1NCCSC1=CC=CC=C1)S(=O)(=O)NC(=O)C1=CC=C(C=C1)N1CCN(CC2=C(C=CC=C2)C2=CC=C(Cl)C=C2)CC1	1	742.3229999999999	7.560300000000007	2	9
CHEMBL374097	CN(C)CC[C@H](CSC1=CC=CC=C1)NC1=CC=C(C=C1[N+]([O-])=O)S(=O)(=O)NC(=O)C1=CC=C(C=C1)N1CCN(CC2=C(C=CC=C2)C2CCCCC2)CC1	1	785.0489999999995	7.607900000000009	2	10
CHEMBL1288368	CN(C)CCC(CSC1=CC=CC=C1)NC1=CC=C(C=C1[N+]([O-])=O)S(=O)(=O)NC(=O)C1=CC=C(C=C1)N1CCN(CC2=C(C)C=CC=C2)CC1	1	716.9299999999998	5.868620000000006	2	10
CHEMBL3910577	[O-][N+](=O)C1=CC(=CC=C1NCC1CCOCC1)S(=O)(=O)NC(=O)C1=CC=C(C=C1OC1=CC=CC=C1)N1CCN(CC2=CC(OCCN3CCCC3)=CC=C2C2=CC=C(Cl)C=C2)CC1	1	909.5059999999992	8.461500000000006	2	12
CHEMBL373544	CN(C)CC[C@H](CSC1=CC=CC=C1)NC1=CC=C(C=C1[N+]([O-])=O)S(=O)(=O)NC(=O)C1=CC=C(C=C1)N1CCC(CC1)=CC1=C(C=CC=C1)C#N	1	724.9089999999999	6.793480000000008	2	10
CHEMBL439495	CN(C)CC[C@H](CSC1=CC=CC=C1)NC1=CC=C(C=C1[N+]([O-])=O)S(=O)(=O)NC(=O)C1=CC=C(C=C1)N1CCN(CC1)S(=O)(=O)C1=CC=C(C)C=C1	1	766.968	5.057320000000005	2	11
CHEMBL437146	CN(C)CC[C@H](CSC1=CC=CC=C1)NC1=CC=C(C=C1[N+]([O-])=O)S(=O)(=O)NC(=O)C1=CC=C(C=C1)N1CCN(CC1)C(=O)NC1=CC=CC=C1	1	731.901	5.592100000000005	3	10
CHEMBL3947358	[O-][N+](=O)C1=CC(=CC=C1NC1CCN(CC1)S(=O)(=O)C1=CC=CC2=CC=CN=C12)S(=O)(=O)NC(=O)C1=CC=C(C=C1OC1=CC=CC=C1)N1CCN(CC2=CC=CC=C2C2=CC=C(Cl)C=C2)CC1	1	972.5459999999995	8.961800000000004	2	12
CHEMBL3650659	CN1CCC(CC1)NC1=CC=C(C=C1[N+]([O-])=O)S(=O)(=O)NC(=O)C1=CC=C(C=C1OC1=CC=CC=C1Cl)N1CCN(CC2=CC3=C(OCO3)C=C2C2=CC=C(Cl)C=C2)CC1	1	873.8159999999996	8.036600000000009	2	12
CHEMBL385101	CN(C)CC[C@H](CSC1=CC=CC=C1)NC1=CC=C(C=C1[N+]([O-])=O)S(=O)(=O)NC(=O)C1=CC=C(C=C1)N1CCC(CC1)=CC1=CC=C(F)C=C1	1	717.889	7.060900000000008	2	9
CHEMBL1288374	CN(C)CCC(CSC1=CC=CC=C1)NC1=CC=C(C=C1[N+]([O-])=O)S(=O)(=O)NC(=O)C1=CC=C(C=C1)N1CCN(CC2=C(C=CC=C2)C2CCCCC2)CC1	1	785.0489999999995	7.607900000000009	2	10
CHEMBL1288461	CN(C)CCC(CSC1=CC=CC=C1)NC1=CC=C(C=C1[N+]([O-])=O)S(=O)(=O)NC(=O)C1=CC=C(C=C1)N1CCN(CC2=C(C=CC=C2)C2=CC=CC=C2Cl)CC1	1	813.4459999999998	7.880600000000009	2	10
CHEMBL1288364	CN(C)CCC(CSC1=CC=CC=C1)NC1=CC=C(C=C1[N+]([O-])=O)S(=O)(=O)NC(=O)C1=CC=C(C=C1)N1CCC(CC1)=CC1=CC=CC=C1C#N	1	724.9089999999999	6.793480000000008	2	10
CHEMBL373631	CN(C)CC[C@H](CSC1=CC=CC=C1)NC1=CC=C(C=C1[N+]([O-])=O)S(=O)(=O)NC(=O)C1=CC=C(C=C1)N1CCC(CC1)=CC1=C(F)C=CC=C1	1	717.889	7.060900000000008	2	9
CHEMBL3650575	[O-][N+](=O)C1=CC(=CC=C1NCCCN1CCOCC1)S(=O)(=O)NC(=O)C1=CC=C(C=C1OC1=CC=CC(OCC2=CC=CC=C2)=C1)N1CCN(CC2=CC=CC=C2C2=CC=C(Cl)C=C2)CC1	1	931.5119999999996	8.861600000000003	2	12
CHEMBL4453237	C[N+](C)(CC[C@H](CSC1=CC=CC=C1)NC1=CC=C(C=C1[N+]([O-])=O)S(=O)(=O)NC(=O)C1=CC=C(C=C1)N1CCN(CC2=C(C=CC=C2)C2=CC=C(Cl)C=C2)CC1)CC(O)=O	1	872.4899999999998	7.480000000000008	3	10
CHEMBL3951116	CC(C)(C)OC(=O)N1CCN(CC1)NC1=CC=C(C=C1[N+]([O-])=O)S(=O)(=O)NC(=O)C1=CC=C(C=C1OC1=CN=C2NC=CC2=C1)N1CCN(CC2=C(CC(C)(C)CC2)C2=CC=C(Cl)C=C2)CC1	1	954.5509999999991	8.701000000000006	3	13
CHEMBL3961090	CN(C)CC[C@H](NC1=CC=C(C=C1[N+]([O-])=O)S(=O)(=O)NC(=O)C1=CC=C(C=C1OC1=CC=CC=C1)N1CCN(CC2=CC=CC=C2C2=CC=C(Cl)C=C2)CC1)C1=CC=CS1	1	865.4779999999997	9.3148	2	11
CHEMBL1288367	CN(C)CCC(CSC1=CC=CC=C1)NC1=CC=C(C=C1[N+]([O-])=O)S(=O)(=O)NC(=O)C1=CC=C(C=C1)N1CCC(CC1)=CC1=C(C=CC=C1)C1=CC=CC=C1	1	775.997	8.588800000000006	2	9
CHEMBL1288372	CN(C)CCC(CSC1=CC=CC=C1)NC1=CC=C(C=C1[N+]([O-])=O)S(=O)(=O)NC(=O)C1=CC=C(C=C1)N1CCN(CC2=C(C=CC=C2)S(C)(=O)=O)CC1	1	780.9949999999999	4.963700000000005	2	12
CHEMBL3915244	[O-][N+](=O)C1=CC(=CC=C1NCCCN1CCOCC1)S(=O)(=O)NC(=O)C1=CC=C(C=C1OC1=CN=C2NC=CC2=C1)N1CCN(CC2=CC=CC=C2C2=CC=C(Cl)C=C2)CC1	1	865.4129999999996	7.158900000000007	3	12
CHEMBL3902924	CN1CCN(CCNC2=CC=C(C=C2[N+]([O-])=O)S(=O)(=O)NC(=O)C2=CC=C(C=C2OC2=CC=CC=C2)N2CCN(CC3=CC=CC=C3C3=CC=C(Cl)C=C3)CC2)CC1	1	824.4039999999995	6.807700000000007	2	11
CHEMBL218524	CN(C)CC[C@H](CSC1=CC=CC=C1)NC1=CC=C(C=C1[N+]([O-])=O)S(=O)(=O)NC(=O)C1=CC=C(C=C1)N1CCN(CC2=C(C=CC=C2)C2=CC=CC=C2Cl)CC1	1	813.4459999999998	7.880600000000009	2	10
CHEMBL1288345	CN(C)CCC(CSC1=CC=CC=C1)NC1=CC=C(C=C1[N+]([O-])=O)S(=O)(=O)NC(=O)C1=CC=C(C=C1)N1CCC(CC1)=CC1=CC=C(F)C=C1	1	717.889	7.060900000000008	2	9
CHEMBL3916309	CN(CC[C@H](CSC1=CC=CC=C1)NC1=C(C=C(C=C1)S(=O)(=O)NC(=O)C1=CC=C(C=C1)N1CCN(CC2=C(C=CC=C2)C2=CC=C(Cl)C=C2)CC1)[N+]([O-])=O)CCC(=O)NO	1	886.4969999999998	7.146300000000007	4	12
CHEMBL3650578	[O-][N+](=O)C1=CC(=CC=C1NCCCN1CCOCC1)S(=O)(=O)NC(=O)C1=CC=C(C=C1OC1=CC=C(OCC2=CC=CC=C2)C=C1)N1CCN(CC2=CC=CC=C2C2=CC=C(Cl)C=C2)CC1	1	931.5119999999996	8.861600000000003	2	12
CHEMBL1288359	CN(C)CCC(CSC1=CC=CC=C1)NC1=CC=C(C=C1[N+]([O-])=O)S(=O)(=O)NC(=O)C1=CC=C(C=C1)N1CCC(CC1)=CC1=CC=CC=C1F	1	717.889	7.060900000000008	2	9
CHEMBL202314	[O-][N+](=O)C1=CC(=CC=C1NCCSC1=CC=CC=C1)S(=O)(=O)NC(=O)C1=CC=C(C=C1)N1CCNCC1	1	541.6550000000001	3.327300000000001	3	9
CHEMBL3971226	[O-][N+](=O)C1=CC(=CC=C1NCCSC1=CC=CC=C1)S(=O)(=O)NC(=O)C1=CC=C(NC(=O)CCC2=CC=CC=C2)C=C1	1	604.7100000000003	5.489000000000003	3	8
CHEMBL3931638	[O-][N+](=O)C1=CC(=CC=C1NCC1CCOCC1)S(=O)(=O)NC(=O)C1=CC=C(C=C1OC1=C2C=CNC2=CC=C1)N1CCN(CC2=CC(CCN3CCCC3)=CC=C2C2=CC=C(Cl)C=C2)CC1	1	932.5439999999992	9.106500000000002	3	11
CHEMBL221708	CN(C)CC[C@H](CSC1=CC=CC=C1)NC1=CC=C(C=C1[N+]([O-])=O)S(=O)(=O)NC(=O)C1=CC=C(C=C1)N1CCC(CC1)=CC1=NC=CC=C1	1	700.887	6.316800000000007	2	10
CHEMBL3968162	[O-][N+](=O)C1=CC(=CC=C1NCC1CCOCC1)S(=O)(=O)NC(=O)C1=CC=C(C=C1OC1=C2C=CNC2=CC=C1)N1CCN(CC2=C(OCCN3CCOCC3)C=CC=C2C2=CC=C(Cl)C=C2)CC1	1	964.5419999999992	8.179200000000009	3	13
CHEMBL192571	CN(C)CC[C@H](CSC1=CC=CC=C1)NC1=CC=C(C=C1[N+]([O-])=O)S(=O)(=O)NC(=O)C1=CC=C(C=C1)N1CCC(C)(C)CC1	1	639.8439999999999	5.864400000000006	2	9
CHEMBL3919078	CC(CO)(CO)COC1=NC=C(C=C1Cl)S(=O)(=O)NC(=O)C1=CC=C(C=C1OC1=CN=C2NC=CC2=C1)N1CCN(CC2=C(CC(C)(C)CC2)C2=CC=C(Cl)C=C2)CC1	1	863.8649999999993	7.331300000000009	4	11
CHEMBL3935266	COCCOCCSC1=CC=C(C=C1[N+]([O-])=O)S(=O)(=O)NC(=O)C1=CC=C(C=C1OC1=C2C=CNC2=CC=C1)N1CCN(CC2=C(CC(C)(C)CC2)C2=CC=C(Cl)C=C2)CC1	1	888.5089999999993	9.181500000000002	2	11
CHEMBL3650508	CN(C)CCCNC1=CC=C(C=C1[N+]([O-])=O)S(=O)(=O)NC(=O)C1=CC=C(C=C1OC1=CC=C2SC(C)=NC2=C1)N1CCN(CC2=CC=CC=C2C2=CC=C(Cl)C=C2)CC1	1	854.4549999999996	8.430120000000006	2	12
CHEMBL379895	CN(C)CC[C@@H](CSC1=CC=CC=C1)NC1=CC=C(C=C1[N+]([O-])=O)S(=O)(=O)NC(=O)C1=CC=C(C=C1)N1CCC(C)(C)CC1	1	639.8439999999999	5.864400000000006	2	9
CHEMBL1288375	CN(C)CCC(CSC1=CC=CC=C1)NC1=CC=C(C=C1[N+]([O-])=O)S(=O)(=O)NC(=O)C1=CC=C(C=C1)N1CCN(CC2=C(C=CC=C2)C2=CC=CC=C2)CC1	1	779.0009999999999	7.227200000000008	2	10
CHEMBL221856	CN(C)CC[C@H](CSC1=CC=CC=C1)NC1=CC=C(C=C1[N+]([O-])=O)S(=O)(=O)NC(=O)C1=CC=C(C=C1)N1CCN(CC2=C(NC3CCCCC3)C=CC=C2)CC1	1	800.0639999999995	7.304800000000008	3	11
CHEMBL218223	CC(C)(CSC1=CC=CC=C1)NC1=C(C=C(C=C1)S(=O)(=O)NC(=O)C1=CC=C(C=C1)N1CCN(CC2=CC=CC=C2C2=CC=CC=C2)CC1)[N+]([O-])=O	1	735.9320000000001	7.685500000000009	2	9
CHEMBL3650580	[O-][N+](=O)C1=CC(=CC=C1NCCCN1CCOCC1)S(=O)(=O)NC(=O)C1=CC=C(C=C1OC1=CC=CC(=C1)C1=CC=NC=C1)N1CCN(CC2=CC=CC=C2C2=CC=C(Cl)C=C2)CC1	1	902.4739999999996	8.344600000000007	2	12
CHEMBL3933631	[O-][N+](=O)C1=CC(=CC=C1NCC1=CC=CS1)S(=O)(=O)NC(=O)C1=CC=C(C=C1OC1=CC=CC=C1)N1CCN(CC2=CC=CC=C2C2=CC=C(Cl)C=C2)CC1	1	794.3549999999997	8.822000000000003	2	10
CHEMBL1288466	CN(C)CCC(CSC1=CC=CC=C1)NC1=CC=C(C=C1[N+]([O-])=O)S(=O)(=O)NC(=O)C1=CC=C(C=C1)N1CCN(CC2=C(C=CC=C2)C2=CC=C(C=C2)S(C)(=O)=O)CC1	1	857.0929999999998	6.630700000000007	2	12
CHEMBL266944	CN(C)CC[C@H](CSC1=CC=CC=C1)NC1=CC=C(C=C1[N+]([O-])=O)S(=O)(=O)NC(=O)C1=CC=C(C=C1)N1CCN(CC2=C(C=CC=C2)C2=CC=C(C=C2)S(C)(=O)=O)CC1	1	857.0929999999998	6.630700000000007	2	12
CHEMBL3929559	COCCNC(=O)C1=CC=C(C=C1)S(=O)(=O)NC(=O)C1=CC=C(C=C1OC1=CC=C2NC=CC2=C1)N1CCN(CC2=C(CC(C)(C)CC2)C2=CC=C(Cl)C=C2)CC1	1	810.4169999999993	7.894400000000009	3	8
CHEMBL3926217	[O-][N+](=O)C1=CC(=CC=C1NCC1CCOCC1)S(=O)(=O)NC(=O)C1=CC=C(C=C1OC1=C2C=CNC2=CC=C1)N1CCN(CC2=CC(=CC=C2C2=CC=C(Cl)C=C2)N2CCOCC2)CC1	1	920.4889999999994	8.304800000000007	3	12
CHEMBL3975145	CC(C)(C)OC(=O)N1CCOCC1COC1=CC=C(C=C1[N+]([O-])=O)S(=O)(=O)NC(=O)C1=CC=C(C=C1OC1=CN=C2NC=CC2=C1)N1CCN(CC2=C(CC(C)(C)CC2)C2=CC=C(Cl)C=C2)CC1	1	970.5459999999991	8.836100000000005	2	13
CHEMBL1236741	CN(C)CC[C@H](CSC1=CC=CC=C1)NC1=CC=C(C=C1[N+]([O-])=O)S(=O)(=O)NC(=O)C1=CC=C(C=C1)N1CCN(CC2=CC(=CC=C2)C2=CC=CC=C2)CC1	1	779.0009999999999	7.227200000000008	2	10
CHEMBL3654098	CN(C)CCCC1=CNC2=CC=CC(OC3=CC(=CC=C3C(=O)NS(=O)(=O)C3=CC=C(NN4CCN(C)CC4)C(=C3)[N+]([O-])=O)N3CCN(CC4=C(CC(C)(C)CC4)C4=CC=C(Cl)C=C4)CC3)=C12	1	952.6229999999991	8.494900000000007	3	12
CHEMBL374309	CN(C)CC[C@H](CSC1=CC=CC=C1)NC1=CC=C(C=C1[N+]([O-])=O)S(=O)(=O)NC(=O)C1=CC=C(C=C1)N1CCN(CC2=C(C=CC=C2)C2=CC=CC=C2)CC1	1	779.0009999999999	7.227200000000008	2	10
CHEMBL3969006	[O-][N+](=O)C1=CC(=CC=C1NCC1CCOCC1)S(=O)(=O)NC(=O)C1=CC=C(C=C1OC1=C2C=CNC2=CC=C1)N1CCN(CC2=CC(CN3CCCC3)=CC=C2C2=CC=C(Cl)C=C2)CC1	1	918.5169999999993	9.064000000000002	3	11
CHEMBL1288373	CN(C)CCC(CSC1=CC=CC=C1)NC1=CC=C(C=C1[N+]([O-])=O)S(=O)(=O)NC(=O)C1=CC=C(C=C1)N1CCN(CC2=C(NC3CCCCC3)C=CC=C2)CC1	1	800.0639999999995	7.304800000000008	3	11
CHEMBL221805	CN(C)CC[C@H](CSC1=CC=CC=C1)NC1=CC=C(C=C1[N+]([O-])=O)S(=O)(=O)NC(=O)C1=CC=C(C=C1)N1CCC(CC1)=CC1=C(C=CC=C1)C1=CC=CC=C1	1	775.997	8.588800000000006	2	9
CHEMBL1288365	CN(C)CCC(CSC1=CC=CC=C1)NC1=CC=C(C=C1[N+]([O-])=O)S(=O)(=O)NC(=O)C1=CC=C(C=C1)N1CCC(CC1)=CC1=NC=CC=C1	1	700.887	6.316800000000007	2	10
CHEMBL373713	CN(C)CC[C@H](CSC1=CC=CC=C1)NC1=CC=C(C=C1[N+]([O-])=O)S(=O)(=O)NC(=O)C1=CC=C(C=C1)N1CCC2(CC(=NO2)C2=CC=CC=C2)CC1	1	742.9239999999999	6.401600000000007	2	11
CHEMBL374941	CN(C)CC[C@H](CSC1=CC=CC=C1)NC1=CC=C(C=C1[N+]([O-])=O)S(=O)(=O)NC(=O)C1=CC=C(C=C1)N1CCC(CC1)=CC1=CN=CC=C1	1	700.887	6.316800000000007	2	10
CHEMBL380502	CN(C)CCC[C@H](CSC1=CC=CC=C1)NC1=CC=C(C=C1[N+]([O-])=O)S(=O)(=O)NC(=O)C1=CC=C(C=C1)N1CCC(C)(C)CC1	1	653.8709999999999	6.254500000000006	2	9
CHEMBL3925951	CN(C)CCCNC1=CC=C(C=C1C#N)S(=O)(=O)NC(=O)C1=CC=C(C=C1OC1=CC=C2NC=CC2=C1)N1CCN(CC2=C(CC(C)(C)CC2)C2=CC=C(Cl)C=C2)CC1	1	834.4869999999994	8.753480000000005	3	9
CHEMBL3934333	[O-][N+](=O)C1=CC(=CC=C1NCC1CCOCC1)S(=O)(=O)NC(=O)C1=CC=C(C=C1OC1=CN=C2NC=CC2=C1)N1CCC(F)(CC2=CC=CC=C2C2=CC=C(Cl)C=C2)CC1	1	853.3729999999997	9.0922	3	10
CHEMBL3921048	CN(C)CCCNC1=C(C=C(S1)S(=O)(=O)NC(=O)C1=CC=C(C=C1OC1=CC=C2NC=CC2=C1)N1CCN(CC2=C(CC(C)(C)CC2)C2=CC=C(Cl)C=C2)CC1)[N+]([O-])=O	1	860.5029999999994	8.851500000000005	3	11
CHEMBL3650581	[O-][N+](=O)C1=CC(=CC=C1NCCCN1CCOCC1)S(=O)(=O)NC(=O)C1=CC=C(C=C1OC1=CC=C(C=C1)C1=CC=NC=C1)N1CCN(CC2=CC=CC=C2C2=CC=C(Cl)C=C2)CC1	1	902.4739999999996	8.344600000000007	2	12
CHEMBL3964082	CC(C)N(C)CC[C@H](CSC1=CC=CC=C1)NC1=C(C=C(S1)S(=O)(=O)NC(=O)C1=CC=C(C=C1)N1CCN(CC2=C(CCCC2)C2=CC=C(Cl)C=C2)CC1)[N+]([O-])=O	1	851.5609999999995	8.881300000000005	2	11
CHEMBL1288366	CN(C)CCC(CSC1=CC=CC=C1)NC1=CC=C(C=C1[N+]([O-])=O)S(=O)(=O)NC(=O)C1=CC=C(C=C1)N1CCC(CC1)=CC1=CN=CC=C1	1	700.887	6.316800000000007	2	10
CHEMBL3896412	CN1CCC(CC1)NC1=CC=C(C=C1[N+]([O-])=O)S(=O)(=O)NC(=O)C1=CC=C(C=C1OC1=C2C=CNC2=CC=C1)N1CCN(CC2=CC(OCCO)=CC=C2C2=CC=C(Cl)C=C2)CC1	1	894.4509999999997	7.506900000000009	4	12
CHEMBL386955	CN(C)CC[C@H](CSC1=CC=CC=C1)NC1=CC=C(C=C1[N+]([O-])=O)S(=O)(=O)NC(=O)C1=CC=C(C=C1)N1CCC2(CC(CC3=CC=CC=C3)=NO2)CC1	1	756.9509999999998	6.596000000000007	2	11
CHEMBL3913571	CN(CCCC(=O)NO)CC[C@H](CSC1=CC=CC=C1)NC1=C(C=C(C=C1)S(=O)(=O)NC(=O)C1=CC=C(C=C1)N1CCN(CC2=C(C=CC=C2)C2=CC=C(Cl)C=C2)CC1)[N+]([O-])=O	1	900.5239999999997	7.5364000000000075	4	12
CHEMBL3905470	[O-][N+](=O)C1=C(SC(=C1)S(=O)(=O)NC(=O)C1=CC=C(C=C1)N1CCN(CC2=CC=CC=C2C2=CC=C(Cl)C=C2)CC1)N1CCCCC1	1	680.2519999999997	6.407900000000007	1	9
CHEMBL1288464	CN(C)CCC(CSC1=CC=CC=C1)NC1=CC=C(C=C1[N+]([O-])=O)S(=O)(=O)NC(=O)C1=CC=C(C=C1)N1CCN(CC2=C(C=CC=C2)C2=CC=C(F)C=C2)CC1	1	796.9909999999999	7.366300000000009	2	10
CHEMBL217960	CN(C)CC[C@H](CSC1=CC=CC=C1)NC1=CC=C(C=C1[N+]([O-])=O)S(=O)(=O)NC(=O)C1=CC=C(C=C1)N1CCN(CC2=C(C=CC=C2)C2=CC=C(F)C=C2)CC1	1	796.9909999999999	7.366300000000009	2	10
CHEMBL1940674	[O-][N+](=O)C1=CC(=CC=C1NCCSC1=CC=CC=C1)S(=O)(=O)NC(=O)C1=CC=C(NC(=O)C2=CC=C(Cl)C=C2)C=C1	1	611.1010000000002	5.823400000000004	3	8
CHEMBL3943999	[O-][N+](=O)C1=CC(=CC=C1NCC1CCOCC1)S(=O)(=O)NC(=O)C1=CC=C(C=C1OC1=C2C=CNC2=CC=C1)N1CCN(CC2=CC(OCCN3CCOCC3)=CC=C2C2=CC=C(Cl)C=C2)CC1	1	964.5419999999992	8.179200000000007	3	13
CHEMBL4204650	CC1(C)CCC(=C(CN2CCN(CC2)C2=CC=C(C=C2)C(=O)NS(C)(=O)=O)C1)C1=CC=C(Cl)C=C1	1	516.1070000000002	4.815300000000004	1	5
CHEMBL3949077	COCCOC1=NC=C(C=C1Cl)S(=O)(=O)NC(=O)C1=CC=C(C=C1OC1=CN=C2NC=CC2=C1)N1CCN(CC2=C(CC(C)(C)CC2)C2=CC=C(Cl)C=C2)CC1	1	819.8119999999993	7.9868000000000094	2	10
CHEMBL3891622	COC1CCC(COC2=NC=C(C=C2Cl)S(=O)(=O)NC(=O)C2=CC=C(C=C2OC2=CN=C3NC=CC3=C2)N2CCN(CC3=C(CC(C)(C)CC3)C3=CC=C(Cl)C=C3)CC2)CC1	1	887.9309999999992	9.545599999999999	2	10
CHEMBL370835	CN(C)CCCC[C@H](CSC1=CC=CC=C1)NC1=CC=C(C=C1[N+]([O-])=O)S(=O)(=O)NC(=O)C1=CC=C(C=C1)N1CCC(C)(C)CC1	1	667.8979999999999	6.644600000000007	2	9
CHEMBL3897450	CC(C)(C)OC(=O)N1CCC(F)(COC2=CC=C(C=C2[N+]([O-])=O)S(=O)(=O)NC(=O)C2=CC=C(C=C2OC2=CN=C3NC=CC3=C2)N2CCN(CC3=C(CC(C)(C)CC3)C3=CC=C(Cl)C=C3)CC2)CC1	1	986.564	9.939399999999997	2	12
CHEMBL4218253	CN1C=CC(=N1)S(=O)(=O)NC(=O)C1=CC=C(C=C1)N1CCN(CC2=C(CCC(C)(C)C2)C2=CC=C(Cl)C=C2)CC1	1	582.1700000000003	4.978100000000005	1	7
CHEMBL221750	CN(C)CC[C@H](CSC1=CC=CC=C1)NC1=CC=C(C=C1[N+]([O-])=O)S(=O)(=O)NC(=O)C1=CC=C(C=C1)N1CCN(CC2=C(C=CC=C2)C2=CC=CN=C2)CC1	1	779.9889999999998	6.622200000000007	2	11
CHEMBL3650582	[O-][N+](=O)C1=CC(=CC=C1NCCCN1CCOCC1)S(=O)(=O)NC(=O)C1=CC=C(C=C1OC1=CC=C(C=C1)C1=CC=CN=C1)N1CCN(CC2=CC=CC=C2C2=CC=C(Cl)C=C2)CC1	1	902.4739999999996	8.344600000000007	2	12
CHEMBL3972195	COC1CCC(COC2=NC=C(C=C2Cl)S(=O)(=O)NC(=O)C2=CC=C(C=C2OC2=CC=CC3=NNC=C23)N2CCN(CC3=C(CC(C)(C)CC3)C3=CC=C(Cl)C=C3)CC2)CC1	1	887.9309999999992	9.545599999999999	2	10
CHEMBL376409	CN(C)CC[C@H](CSC1=CC=CC=C1)NC1=CC=C(C=C1[N+]([O-])=O)S(=O)(=O)NC(=O)C1=CC=C(C=C1)N1CCN(CC2=C(C=CC=C2)C2=CC=C(C=C2)C2=CC=CC=C2)CC1	1	855.0989999999998	8.894200000000005	2	10
CHEMBL3976674	[O-][N+](=O)C1=CC(=CC=C1NCCSC1=CC=CC=C1)S(=O)(=O)NC(=O)C1=CC=C(NC(=O)CC2=CC=CC=C2)C=C1	1	590.6830000000003	5.098900000000003	3	8
CHEMBL1288376	CN(C)CCC(CSC1=CC=CC=C1)NC1=CC=C(C=C1[N+]([O-])=O)S(=O)(=O)NC(=O)C1=CC=C(C=C1)N1CCN(CC2=C(C=CC=C2)C2=CC=CN=C2)CC1	1	779.9889999999998	6.622200000000007	2	11
CHEMBL3923448	CN(C)CCCOC1=CC=C(C=C1[N+]([O-])=O)S(=O)(=O)NC(=O)C1=CC=C(C=C1OC1=CC=CC=C1)N1CCN(CC2=CC=CC=C2C2=CC=C(Cl)C=C2)CC1	1	784.3349999999997	7.478900000000009	1	10
CHEMBL1288463	CN(C)CCC(CSC1=CC=CC=C1)NC1=CC=C(C=C1[N+]([O-])=O)S(=O)(=O)NC(=O)C1=CC=C(C=C1)N1CCN(CC2=C(C=CC=C2)C2=CC=C(C=C2)C2=CC=CC=C2)CC1	1	855.0989999999998	8.894200000000005	2	10
CHEMBL3892645	CC1(C)CCC(CN2CCN(CC2)C2=CC=C(C(=O)NS(=O)(=O)C3=CC=C4NC=NC(=O)C4=C3)C(OC3=CN=C4NC=CC4=C3)=C2)=C(C1)C1=CC=C(Cl)C=C1	1	778.3349999999999	7.149700000000007	3	9
CHEMBL3930124	CN(C)CC[C@H](CSC1=CC=CC=C1)NC1=C(C=C(S1)S(=O)(=O)NC(=O)C1=CC=C(C=C1)N1CCN(CC=C(C2=CC=CC=C2)C2=CC=CC=C2)CC1)[N+]([O-])=O	1	811.0679999999998	7.553400000000009	2	11
CHEMBL1940673	[O-][N+](=O)C1=CC(=CC=C1NCCSC1=CC=CC=C1)S(=O)(=O)NC(=O)C1=CC=C(NC(=O)C2=CC(Cl)=CC=C2)C=C1	1	611.1010000000002	5.823400000000004	3	8
CHEMBL3967305	CC(C)C1=CC(=CN=C1OCC1CCOCC1)S(=O)(=O)NC(=O)C1=CC=C(C=C1OC1=CN=C2NC=CC2=C1)N1CCN(CC2=C(CC(C)(C)CC2)C2=CC=C(Cl)C=C2)CC1	1	867.5129999999992	9.237000000000002	2	10
CHEMBL3958070	CN(C)CC(=O)N1CCO[C@@H](COC2=NC=C(C=C2Cl)S(=O)(=O)NC(=O)C2=CC=C(C=C2OC2=C3N=CNC3=CC=C2)N2CCN(CC3=C(CC(C)(C)CC3)C3=CC=C(Cl)C=C3)CC2)C1	1	945.9709999999992	7.129400000000009	2	12
CHEMBL3938023	CC1(C)CCC(CN2CCN(CC2)C2=CC=C(C(=O)NS(=O)(=O)C3=CC4=CC=CC=C4C=C3)C(OC3=CN=C4NC=CC4=C3)=C2)=C(C1)C1=CC=C(Cl)C=C1	1	760.36	9.066400000000002	2	7
CHEMBL1940672	[O-][N+](=O)C1=CC(=CC=C1NCCSC1=CC=CC=C1)S(=O)(=O)NC(=O)C1=CC=C(NC(=O)C2=C(Cl)C=CC=C2)C=C1	1	611.1010000000002	5.823400000000004	3	8
CHEMBL3898063	CN(C)CC(=O)N1CCO[C@@H](COC2=NC=C(C=C2Cl)S(=O)(=O)NC(=O)C2=CC=C(C=C2OC2=CC=CC3=NNC=C23)N2CCN(CC3=C(CC(C)(C)CC3)C3=CC=C(Cl)C=C3)CC2)C1	1	945.9709999999992	7.129400000000009	2	12
CHEMBL4111550	C[C@]1(O)C[C@H]2C[C@@H]1CC2CONC1=NC=C(C=C1Cl)S(=O)(=O)NC(=O)C1=CC=C(C=C1OC1=CN=C2NC=CC2=C1)N1CCN(CC2=C(CC(C)(C)CC2)C2=CC=C(Cl)C=C2)CC1	1	914.9569999999993	9.102200000000002	4	11
CHEMBL3971037	COCCOCCS(=O)(=O)C1=CC=C(C=C1Cl)S(=O)(=O)NC(=O)C1=CC=C(C=C1OC1=CN=C2NC=CC2=C1)N1CCN(CC2=C(CC(C)(C)CC2)C2=CC=C(Cl)C=C2)CC1	1	910.9429999999993	8.0033	2	11
CHEMBL3794549	CN(C)CCOC1=CC=CC(=C1CN1CCN(CC1)C1=CC=C(C(=O)NS(=O)(=O)C2=CC=C(NCC3CCOCC3)C(=C2)[N+]([O-])=O)C(OC2=CC=C3NC=CC3=C2)=C1)C1=CC=C(Cl)C=C1	1	922.5049999999998	8.408600000000005	3	12
CHEMBL3941238	CN(C)CCOC1=CC=CC(=C1CN1CCN(CC1)C1=CC=C(C(=O)NS(=O)(=O)C2=CC=C(NCC3CCOCC3)C(=C2)[N+]([O-])=O)C(OC2=C3C=CNC3=CC=C2)=C1)C1=CC=C(Cl)C=C1	1	922.5049999999998	8.408600000000005	3	12
CHEMBL3943518	CN(C)CCOC1=CC=C(C(CN2CCN(CC2)C2=CC=C(C(=O)NS(=O)(=O)C3=CC=C(NCC4CCOCC4)C(=C3)[N+]([O-])=O)C(OC3=CC=C4NC=CC4=C3)=C2)=C1)C1=CC=C(Cl)C=C1	1	922.5049999999999	8.408600000000005	3	12
CHEMBL3940219	CN(C)CCOC1=CC=C(C(CN2CCN(CC2)C2=CC=C(C(=O)NS(=O)(=O)C3=CC=C(NCC4CCOCC4)C(=C3)[N+]([O-])=O)C(OC3=C4C=CNC4=CC=C3)=C2)=C1)C1=CC=C(Cl)C=C1	1	922.5049999999999	8.408600000000005	3	12
CHEMBL3957503	CN(C)CCOC1=CC=CC(=C1CN1CCN(CC1)C1=CC=C(C(=O)NS(=O)(=O)C2=CC=C(NCC3CCOCC3)C(=C2)[N+]([O-])=O)C(OC2=CC=CC=C2)=C1)C1=CC=C(Cl)C=C1	1	883.4679999999998	7.927300000000009	2	12
CHEMBL3948599	OCCOC1=CC=C(C(CN2CCN(CC2)C2=CC=C(C(=O)NS(=O)(=O)C3=CC=C(NCC4CCOCC4)C(=C3)[N+]([O-])=O)C(OC3=C4C=CNC4=CC=C3)=C2)=C1)C1=CC=C(Cl)C=C1	1	895.4349999999998	7.839300000000009	4	12
CHEMBL3654156	CN(C)CCOC1=CC=CC(=C1CN1CCN(CC1)C1=CC=C(C(=O)NS(=O)(=O)C2=CC=C(NCC3CCOCC3)C(=C2)[N+]([O-])=O)C(OC2=CN=C(N)C(Cl)=C2)=C1)C1=CC=C(Cl)C=C1	1	933.9159999999996	7.557900000000007	3	14
CHEMBL3650514	CN(C)CC1=CC=CC=C1OC1=CC(=CC=C1C(=O)NS(=O)(=O)C1=CC=C(NCC2CCOCC2)C(=C1)[N+]([O-])=O)N1CCN(CC2=CC=CC=C2C2=CC=C(Cl)C=C2)CC1	1	853.4419999999998	8.0485	2	11
CHEMBL3952778	CC(N1CCN(CC1)C1=CC=C(C(=O)NS(=O)(=O)C2=CC=C(NCC3CCOCC3)C(=C2)[N+]([O-])=O)C(OC2=CC=C3NC=CC3=C2)=C1)C1=CC=CC=C1C1=CC=C(Cl)C=C1	1	849.4100000000002	9.029200000000001	3	10
CHEMBL3964351	CN(C)CCOC1=CC=CC(=C1CN1CCN(CC1)C1=CC=C(C(=O)NS(=O)(=O)C2=CC=C(NC3CCN(CC3)C3CCOCC3)C(=C2)[N+]([O-])=O)C(OC2=C3C=CNC3=CC=C2)=C1)C1=CC=C(Cl)C=C1	1	991.6119999999995	8.625400000000004	3	13
CHEMBL3965521	C[C@H](N1CCN(CC1)C1=CC=C(C(=O)NS(=O)(=O)C2=CC=C(NCC3CCOCC3)C(=C2)[N+]([O-])=O)C(OC2=C3C=CNC3=CC=C2)=C1)C1=CC=CC=C1C1=CC=C(Cl)C=C1	1	849.4100000000002	9.029200000000001	3	10
CHEMBL3948412	CC(N1CCN(CC1)C1=CC=C(C(=O)NS(=O)(=O)C2=CC=C(NCC3CCOCC3)C(=C2)[N+]([O-])=O)C(OC2=C3C=CNC3=CC=C2)=C1)C1=CC=CC=C1C1=CC=C(Cl)C=C1	1	849.4100000000002	9.029200000000001	3	10
CHEMBL3908852	C[C@@H](N1CCN(CC1)C1=CC=C(C(=O)NS(=O)(=O)C2=CC=C(NCC3CCOCC3)C(=C2)[N+]([O-])=O)C(OC2=C3C=CNC3=CC=C2)=C1)C1=CC=CC=C1C1=CC=C(Cl)C=C1	1	849.4100000000002	9.029200000000001	3	10
CHEMBL3959998	CC(C)N(CCOC1=CC=C(C(CN2CCN(CC2)C2=CC=C(C(=O)NS(=O)(=O)C3=CC=C(NCC4CCOCC4)C(=C3)[N+]([O-])=O)C(OC3=CC=CC=C3)=C2)=C1)C1=CC=C(Cl)C=C1)C(C)C	1	939.5759999999998	9.4845	2	12
CHEMBL3899864	CC(C)(C)C1=CC=C(CN2CCN(CC2)C2=CC=C(C(=O)NS(=O)(=O)C3=CC=C(NCC4CCOCC4)C(=C3)[N+]([O-])=O)C(OC3=CC=C4NC=CC4=C3)=C2)C(=C1)C1=CC=C(Cl)C=C1	1	891.491	9.765699999999999	3	10
CHEMBL3650501	NC1=CC=C(OC2=CC(=CC=C2C(=O)NS(=O)(=O)C2=CC=C(NCC3CCOCC3)C(=C2)[N+]([O-])=O)N2CCN(CC3=CC=CC=C3C3=CC=C(Cl)C=C3)CC2)C=C1	1	811.3609999999999	7.569100000000008	3	11
CHEMBL3650521	CN(C)CCOC1=CC=CC(OC2=CC(=CC=C2C(=O)NS(=O)(=O)C2=CC=C(NCC3CCOCC3)C(=C2)[N+]([O-])=O)N2CCN(CC3=CC=CC=C3C3=CC=C(Cl)C=C3)CC2)=C1	1	883.4679999999997	7.927300000000009	2	12
CHEMBL3650502	NC1=CC=CC(OC2=CC(=CC=C2C(=O)NS(=O)(=O)C2=CC=C(NCC3CCOCC3)C(=C2)[N+]([O-])=O)N2CCN(CC3=CC=CC=C3C3=CC=C(Cl)C=C3)CC2)=C1	1	811.3609999999999	7.569100000000009	3	11
CHEMBL3650504	CN(C)C1=CC=CC(OC2=CC(=CC=C2C(=O)NS(=O)(=O)C2=CC=C(NCC3CCOCC3)C(=C2)[N+]([O-])=O)N2CCN(CC3=CC=CC=C3C3=CC=C(Cl)C=C3)CC2)=C1	1	839.4149999999998	8.0529	2	11
CHEMBL3917217	CN(C)CCCC1=CC=CC(=C1CN1CCN(CC1)C1=CC=C(C(=O)NS(=O)(=O)C2=CC=C(NCC3CCOCC3)C(=C2)[N+]([O-])=O)C(OC2=C3C=CNC3=CC=C2)=C1)C1=CC=C(Cl)C=C1	1	920.5329999999998	8.962400000000004	3	11
CHEMBL3650487	CNC1=CC=CC(OC2=CC(=CC=C2C(=O)NS(=O)(=O)C2=CC=C(NCC3CCOCC3)C(=C2)[N+]([O-])=O)N2CCN(CC3=CC=CC=C3C3=CC=C(Cl)C=C3)CC2)=C1	1	825.3879999999998	8.028600000000008	3	11
CHEMBL3650557	CN(C)CC1=CC=C(OC2=CC(=CC=C2C(=O)NS(=O)(=O)C2=CC=C(NCC3CCOCC3)C(=C2)[N+]([O-])=O)N2CCN(CC3=CC=CC=C3C3=CC=C(Cl)C=C3)CC2)C=C1	1	853.4419999999998	8.0485	2	11
CHEMBL3650513	CN(C)C(=O)C1=CC=CC=C1OC1=CC(=CC=C1C(=O)NS(=O)(=O)C1=CC=C(NCC2CCOCC2)C(=C1)[N+]([O-])=O)N1CCN(CC2=CC=CC=C2C2=CC=C(Cl)C=C2)CC1	1	867.4249999999997	7.6887	2	11
CHEMBL3650563	CCNCC1=CC=CC(OC2=CC(=CC=C2C(=O)NS(=O)(=O)C2=CC=C(NCC3CCOCC3)C(=C2)[N+]([O-])=O)N2CCN(CC3=CC=CC=C3C3=CC=C(Cl)C=C3)CC2)=C1	1	853.4419999999998	8.096400000000008	3	11
CHEMBL3650486	CN(C)CC1=CC=CC(OC2=CC(=CC=C2C(=O)NS(=O)(=O)C2=CC=C(NCC3CCOCC3)C(=C2)[N+]([O-])=O)N2CCN(CC3=CC=CC=C3C3=CC=C(Cl)C=C3)CC2)=C1	1	853.4419999999998	8.0485	2	11
CHEMBL3927297	CN(C)CC#CC1=CC=C(C(CN2CCN(CC2)C2=CC=C(C(=O)NS(=O)(=O)C3=CC=C(NCC4CCOCC4)C(=C3)[N+]([O-])=O)C(OC3=C4C=CNC4=CC=C3)=C2)=C1)C1=CC=C(Cl)C=C1	1	916.5009999999999	8.381300000000007	3	11
CHEMBL3901850	CN(C)CCCOC1=CC=C(C(CN2CCN(CC2)C2=CC=C(C(=O)NS(=O)(=O)C3=CC=C(NCC4CCOCC4)C(=C3)[N+]([O-])=O)C(OC3=CC=CC=C3)=C2)=C1)C1=CC=C(Cl)C=C1	1	897.4949999999999	8.317400000000006	2	12
CHEMBL3650583	CN(C)C(=O)COC1=CC=C(OC2=CC(=CC=C2C(=O)NS(=O)(=O)C2=CC=C(NCC3CCOCC3)C(=C2)[N+]([O-])=O)N2CCN(CC3=CC=CC=C3C3=CC=C(Cl)C=C3)CC2)C=C1	1	897.4509999999997	7.453900000000008	2	12
CHEMBL3650493	[O-][N+](=O)C1=CC=CC(OC2=CC(=CC=C2C(=O)NS(=O)(=O)C2=CC=C(NCC3CCOCC3)C(=C2)[N+]([O-])=O)N2CCN(CC3=CC=CC=C3C3=CC=C(Cl)C=C3)CC2)=C1	1	841.3429999999998	7.895100000000007	2	12
CHEMBL3650564	CC(=O)NC1=CC=C(OC2=CC(=CC=C2C(=O)NS(=O)(=O)C2=CC=C(NCC3CCOCC3)C(=C2)[N+]([O-])=O)N2CCN(CC3=CC=CC=C3C3=CC=C(Cl)C=C3)CC2)C=C1	1	853.3979999999998	7.9453000000000085	3	11
CHEMBL3650512	CN(C)CCC1=CC=CC=C1OC1=CC(=CC=C1C(=O)NS(=O)(=O)C1=CC=C(NCC2CCOCC2)C(=C1)[N+]([O-])=O)N1CCN(CC2=CC=CC=C2C2=CC=C(Cl)C=C2)CC1	1	867.4689999999997	8.091	2	11
CHEMBL3650503	COC1=CC=CC(OC2=CC(=CC=C2C(=O)NS(=O)(=O)C2=CC=C(NCC3CCOCC3)C(=C2)[N+]([O-])=O)N2CCN(CC3=CC=CC=C3C3=CC=C(Cl)C=C3)CC2)=C1	1	826.3719999999998	7.995500000000009	2	11
CHEMBL3650562	CCNCC1=CC=C(OC2=CC(=CC=C2C(=O)NS(=O)(=O)C2=CC=C(NCC3CCOCC3)C(=C2)[N+]([O-])=O)N2CCN(CC3=CC=CC=C3C3=CC=C(Cl)C=C3)CC2)C=C1	1	853.4419999999998	8.096400000000008	3	11
CHEMBL3639493	CC(=O)NC1=CC=CC(OC2=CC(=CC=C2C(=O)NS(=O)(=O)C2=CC=C(NCC3CCOCC3)C(=C2)[N+]([O-])=O)N2CCN(CC3=CC=CC=C3C3=CC=C(Cl)C=C3)CC2)=C1	1	853.3979999999998	7.945300000000009	3	11
CHEMBL3650511	CN(C)CCCC1=CC=CC=C1OC1=CC(=CC=C1C(=O)NS(=O)(=O)C1=CC=C(NCC2CCOCC2)C(=C1)[N+]([O-])=O)N1CCN(CC2=CC=CC=C2C2=CC=C(Cl)C=C2)CC1	1	881.4959999999996	8.481100000000007	2	11
CHEMBL3650591	CC(N1CCN(CC1)C1=CC=C(C(=O)NS(=O)(=O)C2=CC=C(NCC3CCOCC3)C(=C2)[N+]([O-])=O)C(OC2=CC=CC=C2Cl)=C1)C1=CC=CC=C1C1=CC=C(Cl)C=C1	1	844.8180000000002	9.201300000000002	2	10
CHEMBL3925354	CC(C)OC1=CC(=C(CN2CCN(CC2)C2=CC=C(C(=O)NS(=O)(=O)C3=CC=C(NCC4CCOCC4)C(=C3)[N+]([O-])=O)C(OC3=CC=C4NC=CC4=C3)=C2)C=N1)C1=CC=C(Cl)C=C1	1	894.4509999999999	8.650400000000005	3	12
CHEMBL3650569	CN(C)CCC1=CC=C(OC2=CC(=CC=C2C(=O)NS(=O)(=O)C2=CC=C(NCC3CCOCC3)C(=C2)[N+]([O-])=O)N2CCN(CC3=CC=CC=C3C3=CC=C(Cl)C=C3)CC2)C=C1	1	867.4689999999998	8.091	2	11
CHEMBL3650587	CN(C)C(=O)COC1=CC=CC(OC2=CC(=CC=C2C(=O)NS(=O)(=O)C2=CC=C(NCC3CCOCC3)C(=C2)[N+]([O-])=O)N2CCN(CC3=CC=CC=C3C3=CC=C(Cl)C=C3)CC2)=C1	1	897.4509999999997	7.453900000000008	2	12
CHEMBL3650560	CCN(CC1=CC=C(OC2=CC(=CC=C2C(=O)NS(=O)(=O)C2=CC=C(NCC3CCOCC3)C(=C2)[N+]([O-])=O)N2CCN(CC3=CC=CC=C3C3=CC=C(Cl)C=C3)CC2)C=C1)C(=O)OC(C)(C)C	1	953.5589999999997	9.743899999999998	2	12
CHEMBL3650550	CN1C=CC2=C(OC3=CC(=CC=C3C(=O)NS(=O)(=O)C3=CC=C(NCCCN4CCOCC4)C(=C3)[N+]([O-])=O)N3CCN(CC4=CC=CC=C4C4=CC=C(Cl)C=C4)CC3)C=CC=C12	1	878.4519999999999	7.774300000000008	2	12
CHEMBL3976157	CC(N1CCN(CC1)C1=CC=C(C(=O)NS(=O)(=O)C2=CC=C(NCCCN3CCOCC3)C(=C2)[N+]([O-])=O)C(OC2=C3C=CNC3=CC=C2)=C1)C1=CC=CC=C1C1=CC=C(Cl)C=C1	1	878.4520000000002	8.324900000000007	3	11
CHEMBL3650500	CN(C)CCCNC1=CC=C(C=C1[N+]([O-])=O)S(=O)(=O)NC(=O)C1=CC=C(C=C1OC1=C2C=CN(C)C2=CC=C1)N1CCN(CC2=CC=CC=C2C2=CC=C(Cl)C=C2)CC1	1	836.4149999999997	8.0037	2	11
CHEMBL3650510	CN(C)C(=O)CC1=CC=CC=C1OC1=CC(=CC=C1C(=O)NS(=O)(=O)C1=CC=C(NCC2CCOCC2)C(=C1)[N+]([O-])=O)N1CCN(CC2=CC=CC=C2C2=CC=C(Cl)C=C2)CC1	1	881.4519999999997	7.617600000000009	2	11
CHEMBL3650509	CN(C)C(=O)CCC1=CC=CC=C1OC1=CC(=CC=C1C(=O)NS(=O)(=O)C1=CC=C(NCC2CCOCC2)C(=C1)[N+]([O-])=O)N1CCN(CC2=CC=CC=C2C2=CC=C(Cl)C=C2)CC1	1	895.4789999999996	8.007700000000009	2	11
CHEMBL3650565	CC(C)(C)OC(=O)NC1=CC=C(OC2=CC(=CC=C2C(=O)NS(=O)(=O)C2=CC=C(NCC3CCOCC3)C(=C2)[N+]([O-])=O)N2CCN(CC3=CC=CC=C3C3=CC=C(Cl)C=C3)CC2)C=C1	1	911.4779999999996	9.3339	3	12
CHEMBL3962964	CN1N=CC(=C1CN1CCN(CC1)C1=CC=C(C(=O)NS(=O)(=O)C2=CC=C(NCC3CCOCC3)C(=C2)[N+]([O-])=O)C(OC2=CC=C3NC=CC3=C2)=C1)C1=CC=C(Cl)C=C1	1	839.3750000000002	7.201700000000007	3	12
CHEMBL3650561	CCN(CC1=CC=CC(OC2=CC(=CC=C2C(=O)NS(=O)(=O)C2=CC=C(NCC3CCOCC3)C(=C2)[N+]([O-])=O)N2CCN(CC3=CC=CC=C3C3=CC=C(Cl)C=C3)CC2)=C1)C(=O)OC(C)(C)C	1	953.5589999999997	9.743899999999998	2	12
CHEMBL3953161	CC(C)N1C=C(CN2CCN(CC2)C2=CC=C(C(=O)NS(=O)(=O)C3=CC=C(NCC4CCOCC4)C(=C3)[N+]([O-])=O)C(OC3=CC=C4NC=CC4=C3)=C2)C(=CC1=O)C1=CC=C(Cl)C=C1	1	894.4510000000001	8.210800000000008	3	12
CHEMBL3650567	CC(C)(C)OC(=O)NC1=CC=CC(OC2=CC(=CC=C2C(=O)NS(=O)(=O)C2=CC=C(NCC3CCOCC3)C(=C2)[N+]([O-])=O)N2CCN(CC3=CC=CC=C3C3=CC=C(Cl)C=C3)CC2)=C1	1	911.4779999999995	9.333900000000002	3	12
CHEMBL3966012	CC(C)(C)C1=CC=C(CN2CCN(CC2)C2=CC=C(C(=O)NS(=O)(=O)C3=CC=C(NC4CCN(CC4)C4CCOCC4)C(=C3)[N+]([O-])=O)C(OC3=CC=C4NC=CC4=C3)=C2)C(=C1)C1=CC=C(Cl)C=C1	1	960.5979999999998	9.9825	3	11
CHEMBL3942015	CN(C)CCOC1=CC=C(C(CN2CCN(CC2)C2=CC=C(C(=O)NS(=O)(=O)C3=CC=C(NC4CCN(CC(F)(F)F)CC4)C(=C3)[N+]([O-])=O)C(OC3=CC=CC=C3)=C2)=C1)C1=CC=C(Cl)C=C1	1	950.481	8.527400000000005	2	12
CHEMBL3650559	[O-][N+](=O)C1=CC=CC(OC2=CC(=CC=C2C(=O)NS(=O)(=O)C2=CC=C(NCC3CCOCC3)C=C2)N2CCN(CC3=CC=CC=C3C3=CC=C(Cl)C=C3)CC2)=C1	1	796.3459999999999	7.986900000000008	2	10
CHEMBL3650572	CC1=NC2=CC(OC3=CC(=CC=C3C(=O)NS(=O)(=O)C3=CC=C(NCC4CCOCC4)C(=C3)[N+]([O-])=O)N3CCN(CC4=CC=CC=C4C4=CC=C(Cl)C=C4)CC3)=CC=C2S1	1	867.4499999999998	8.905020000000002	2	12
CHEMBL3650506	CC1=NC2=CC=C(OC3=CC(=CC=C3C(=O)NS(=O)(=O)C3=CC=C(NCC4CCOCC4)C(=C3)[N+]([O-])=O)N3CCN(CC4=CC=CC=C4C4=CC=C(Cl)C=C4)CC3)C=C2S1	1	867.4499999999998	8.905020000000002	2	12
CHEMBL3650585	CNC(=O)C1=CC=CC(OC2=CC(=CC=C2C(=O)NS(=O)(=O)C2=CC=C(NCCCN3CCOCC3)C(=C2)[N+]([O-])=O)N2CCN(CC3=CC=CC=C3C3=CC=C(Cl)C=C3)CC2)=C1	1	882.4399999999998	6.642200000000007	3	12
CHEMBL3650584	CN1C=NC2=CC(OC3=CC(=CC=C3C(=O)NS(=O)(=O)C3=CC=C(NCCCN4CCOCC4)C(=C3)[N+]([O-])=O)N3CCN(CC4=CC=CC=C4C4=CC=C(Cl)C=C4)CC3)=CC=C12	1	879.4399999999998	7.169300000000008	2	13
CHEMBL3650586	CNC(=O)C1=CC=CC(OC2=CC(=CC=C2C(=O)NS(=O)(=O)C2=CC=C(NCCCN(C)C)C(=C2)[N+]([O-])=O)N2CCN(CC3=CC=CC=C3C3=CC=C(Cl)C=C3)CC2)=C1	1	840.4029999999998	6.871600000000007	3	11
CHEMBL3650494	OCC1=CC=CC(OC2=CC(=CC=C2C(=O)NS(=O)(=O)C2=CC=C(NCCCN3CCOCC3)C(=C2)[N+]([O-])=O)N2CCN(CC3=CC=CC=C3C3=CC=C(Cl)C=C3)CC2)=C1	1	855.4139999999999	6.774900000000007	3	12
CHEMBL3919328	CC1(C)CCC(=C(CN2CCN(CC2)C2=CC=C(C(=O)NS(=O)(=O)C3=CC=C(NCC4CCOCC4)C(=C3)[N+]([O-])=O)C(OC3=CC=C4NC=CC4=C3)=C2)C1)C1=CC=C(Cl)C=C1	1	867.469	9.264900000000003	3	10
CHEMBL3980397	CC(N1CCN(CC1)C1=CC=C(C(=O)NS(=O)(=O)C2=CC=C(NCC3CCOCC3)C(=C2)[N+]([O-])=O)C(OC2=CC=C3NC=CC3=C2)=C1)C1=C(CC(C)(C)CC1)C1=CC=C(Cl)C=C1	1	881.4959999999999	9.653399999999998	3	10
CHEMBL3970500	CC1(C)CCC(CN2CCN(CC2)C2=CC=C(C(=O)NS(=O)(=O)C3=CC=C(NCC4CCOCC4)C(=C3)[N+]([O-])=O)C(OC3=CC=C4NC=CC4=C3)=C2)=C(C1)C1=CC=C(Cl)C=C1	1	867.469	9.264900000000003	3	10
CHEMBL3980846	CC(C)(C)C1=CC=C(CN2CCN(CC2)C2=CC=C(C(=O)NS(=O)(=O)C3=CC=C(OCC4CCOCC4)C(=C3)[N+]([O-])=O)C(OC3=CC=C4NC=CC4=C3)=C2)C(=C1)C1=CC=C(Cl)C=C1	1	892.475	9.7326	2	10
CHEMBL3650552	CN(C)CCCNC1=CC=C(C=C1[N+]([O-])=O)S(=O)(=O)NC(=O)C1=CC=C(C=C1OC1=CC=C2NC=C(CCC(=O)N3CCOCC3)C2=C1)N1CCN(CC2=CC=CC=C2C2=CC=C(Cl)C=C2)CC1	1	963.5579999999992	7.784700000000009	3	12
CHEMBL3981941	CC1(C)CCC(CN2CCN(CC2)C2=CC=C(C(=O)NS(=O)(=O)C3=CC=C(NC(CO)C4CCOCC4)C(=C3)[N+]([O-])=O)C(OC3=CC=C4NC=CC4=C3)=C2)=C(C1)C1=CC=C(Cl)C=C1	1	897.4949999999999	8.625800000000005	4	11
CHEMBL3946863	OC1CCC(=C(CN2CCN(CC2)C2=CC=C(C(=O)NS(=O)(=O)C3=CC=C(NCC4CCOCC4)C(=C3)[N+]([O-])=O)C(OC3=CC=C4NC=CC4=C3)=C2)C1)C1=CC=C(Cl)C=C1	1	855.4140000000001	7.599600000000008	4	11
CHEMBL3650579	CC(C)(C)OC(=O)N1CCN(CC1)C1=CC=C(OC2=CC(=CC=C2C(=O)NS(=O)(=O)C2=CC=C(NCCCN3CCOCC3)C(=C2)[N+]([O-])=O)N2CCN(CC3=CC=CC=C3C3=CC=C(Cl)C=C3)CC2)C=C1	1	1009.6269999999992	8.339700000000008	2	14
CHEMBL3929366	CC1(C)CCC(CN2CCN(CC2)C2=CC=C(C(=O)NS(=O)(=O)C3=CC=C(NCC4(CO)CCOCC4)C(=C3)[N+]([O-])=O)C(OC3=CC=C4NC=CC4=C3)=C2)=C(C1)C1=CC=C(Cl)C=C1	1	897.4949999999999	8.627400000000005	4	11
CHEMBL3900203	CC1(C)CCC(CN2CCN(CC2CO)C2=CC=C(C(=O)NS(=O)(=O)C3=CC=C(NCC4CCOCC4)C(=C3)[N+]([O-])=O)C(OC3=CC=C4NC=CC4=C3)=C2)=C(C1)C1=CC=C(Cl)C=C1	1	897.4949999999999	8.625800000000005	4	11
CHEMBL3910273	CC1(C)CCC(CN2CCN(CC2)C2=CC=C(C(=O)NS(=O)(=O)C3=CC=C(NCC4CCOCC4)C(=C3)[N+]([O-])=O)C(OC3=C4C=CNC4=CC=C3)=C2)=C(C1)C1=CC=C(Cl)C=C1	1	867.469	9.264900000000003	3	10
CHEMBL3654037	CC1(C)CCC(CN2CCN(CC2)C2=CC=C(C(=O)NS(=O)(=O)C3=CC=C(NCC4CCOCC4)C(=C3)[N+]([O-])=O)C(OC3=C(Cl)C=C4NC=CC4=C3)=C2)=C(C1)C1=CC=C(Cl)C=C1	1	901.914	9.918299999999999	3	10
CHEMBL3920020	OCCCN1CCC(=C(CN2CCN(CC2)C2=CC=C(C(=O)NS(=O)(=O)C3=CC=C(NCC4CCOCC4)C(=C3)[N+]([O-])=O)C(OC3=C4C=CNC4=CC=C3)=C2)C1)C1=CC=C(Cl)C=C1	1	898.4829999999998	7.142900000000007	4	12
CHEMBL3654059	CC1(C)CCC(CN2CCN(CC2)C2=CC=C(C(=O)NS(=O)(=O)C3=CC=C(NCC4CCOCC4)C(=C3)[N+]([O-])=O)C(OC3=CC=C4NC=C(CCN)C4=C3)=C2)=C(C1)C1=CC=C(Cl)C=C1	1	910.5379999999998	8.766100000000003	4	11
CHEMBL3654026	CC1(C)CCC(CN2CCN(CC2)C2=CC=C(C(=O)NS(=O)(=O)C3=CC=C(NCC4CCOCC4)C(=C3)[N+]([O-])=O)C(OC3=CC=C4NC=C(Cl)C4=C3)=C2)=C(C1)C1=CC=C(Cl)C=C1	1	901.914	9.918299999999999	3	10
CHEMBL3654023	CC1(C)CCC(=C(CN2CCN(CC2)C2=CC=C(C(=O)NS(=O)(=O)C3=CC=C(NCC4CCOCC4)C(=C3)[N+]([O-])=O)C(OC3=C(F)C=C4NC=CC4=C3)=C2)C1)C1=CC=C(Cl)C=C1	1	885.4590000000001	9.404000000000002	3	10
CHEMBL3980509	CC1(C)CCC(CN2CCN(CC2)C2=CC=C(C(=O)NS(=O)(=O)C3=CC=C(NCCC4CCOCC4)C(=C3)[N+]([O-])=O)C(OC3=CC=C4NC=CC4=C3)=C2)=C(C1)C1=CC=C(Cl)C=C1	1	881.496	9.655000000000001	3	10
CHEMBL3909627	CC1(C)CCC(CN2CCN(CC2)C2=CC=C(C(=O)NS(=O)(=O)C3=CC=C(NCC4CCOCC4)C(=C3)[N+]([O-])=O)C(OC3=CC=CC4=NNC=C34)=C2)=C(C1)C1=CC=C(Cl)C=C1	1	868.457	8.659900000000006	3	11
CHEMBL3654018	CC(N1CCN(CC1)C1=CC=C(C(=O)NS(=O)(=O)C2=CC=C(NCC3CCOCC3)C(=C2)[N+]([O-])=O)C(OC2=C(F)C=C3NC=CC3=C2)=C1)C1=C(CC(C)(C)CC1)C1=CC=C(Cl)C=C1	1	899.4859999999999	9.792499999999997	3	10
CHEMBL3977628	CC1(C)CCC(CN2CCN(CC2)C2=CC=C(C(=O)NS(=O)(=O)C3=CC=C(NCC4(N)CCOCC4)C(=C3)[N+]([O-])=O)C(OC3=C4C=CNC4=CC=C3)=C2)=C(C1)C1=CC=C(Cl)C=C1	1	882.484	8.346200000000007	4	11
CHEMBL3654027	CC1(C)CCC(CN2CCN(CC2)C2=CC=C(C(=O)NS(=O)(=O)C3=CC=C(NCC4CCOCC4)C(=C3)[N+]([O-])=O)C(OC3=C4C(Cl)=CNC4=CC=C3)=C2)=C(C1)C1=CC=C(Cl)C=C1	1	901.914	9.918299999999999	3	10
CHEMBL3891608	CN1[C@H]2CC[C@@H]1CC(C2)NC1=CC=CC=C1CN1CCN(CC1)C1=CC=C(C(=O)NS(=O)(=O)C2=CC=C(NCC3CCOCC3)C(=C2)[N+]([O-])=O)C(OC2=CC=CC=C2)=C1	1	824.0169999999999	6.703600000000007	3	12
CHEMBL3654000	CC1(C)CCC(CN2CCN(CC2)C2=CC=C(C(=O)NS(=O)(=O)C3=CC=C(NCC4CCOCC4)C(=C3)[N+]([O-])=O)C(OC3=C(F)C=C4NC=CC4=C3)=C2)=C(C1)C1=CC=C(Cl)C=C1	1	885.4590000000001	9.404000000000002	3	10
CHEMBL3892749	CC1(C)CCC(CN2CCN(CC2)C2=CC=C(C(=O)NS(=O)(=O)C3=CC=C(NC[C@@H]4CCCOC4)C(=C3)[N+]([O-])=O)C(OC3=CC=C4NC=CC4=C3)=C2)=C(C1)C1=CC=C(Cl)C=C1	1	867.469	9.264900000000003	3	10
CHEMBL3947347	CC1(C)CCC(CN2CCN(CC2)C2=CC=C(C(=O)NS(=O)(=O)C3=CC=C(NC4CCOCC4)C(=C3)[N+]([O-])=O)C(OC3=CC=C4NC=CC4=C3)=C2)=C(C1)C1=CC=C(Cl)C=C1	1	853.4420000000001	9.017300000000002	3	10
CHEMBL3953034	CC1(C)CCC(CN2CCN(CC2)C2=CC=C(C(=O)NS(=O)(=O)C3=CC=C(NC[C@H]4CCCOC4)C(=C3)[N+]([O-])=O)C(OC3=CC=C4NC=CC4=C3)=C2)=C(C1)C1=CC=C(Cl)C=C1	1	867.469	9.264900000000003	3	10
CHEMBL3935908	CC1(C)CCC(CN2CCN(CC2)C2=CC=C(C(=O)NS(=O)(=O)C3=CC=C(NCC4CCCOC4)C(=C3)[N+]([O-])=O)C(OC3=CC=C4NC=CC4=C3)=C2)=C(C1)C1=CC=C(Cl)C=C1	1	867.469	9.264900000000003	3	10
CHEMBL3940742	CC1(C)CCC(CN2CCN(CC2)C2=CC=C(C(=O)NS(=O)(=O)C3=CC=C(NCC4CCOCC4)C(=C3)[N+]([O-])=O)C(OC3=CC=CC=C3)=C2)=C(C1)C1=CC=C(Cl)C=C1	1	828.4320000000001	8.783600000000005	2	10
CHEMBL3654067	CC1(C)CCC(CN2CCN(CC2)C2=CC=C(C(=O)NS(=O)(=O)C3=CC=C(NCC4CCOCC4)C(=C3)[N+]([O-])=O)C(OC3=CC(N)=CC(Cl)=C3)=C2)=C(C1)C1=CC=C(Cl)C=C1	1	877.8919999999999	9.019200000000001	3	11
CHEMBL3654009	CC1(C)CCC(CN2CCN(CC2)C2=CC=C(C(=O)NS(=O)(=O)C3=CC=C(NCC4CCOCC4)C(=C3)[N+]([O-])=O)C(OC3=CC=C(N)C(Cl)=C3)=C2)=C(C1)C1=CC=C(Cl)C=C1	1	877.8919999999999	9.019200000000003	3	11
CHEMBL3907359	CC1(C)CCC(CN2CCN(CC2)C2=CC=C(C(=O)NS(=O)(=O)C3=CC=C(NC4(CO)CCOCC4)C(=C3)[N+]([O-])=O)C(OC3=CC=C4NC=CC4=C3)=C2)=C(C1)C1=CC=C(Cl)C=C1	1	883.468	8.379800000000007	4	11
CHEMBL3654040	CC1(C)CCC(CN2CCN(CC2)C2=CC=C(C(=O)NS(=O)(=O)C3=CC=C(NCC4CCOCC4)C(=C3)[N+]([O-])=O)C(OC3=CN=CC(N)=C3)=C2)=C(C1)C1=CC=C(Cl)C=C1	1	844.435	7.760800000000008	3	12
CHEMBL3137309	CC1(C)CCC(CN2CCN(CC2)C2=CC=C(C(=O)NS(=O)(=O)C3=CC=C(NCC4CCOCC4)C(=C3)[N+]([O-])=O)C(OC3=CN=C4NC=CC4=C3)=C2)=C(C1)C1=CC=C(Cl)C=C1	1	868.457	8.659900000000006	3	11
CHEMBL3915240	CC1(C)CCC(CN2CCN(CC2)C2=CC=C(C(=O)NS(=O)(=O)C3=CC=C(NCC4(F)CCOCC4)C(=C3)[N+]([O-])=O)C(OC3=CC=CC4=NNC=C34)=C2)=C(C1)C1=CC=C(Cl)C=C1	1	886.4469999999999	8.752000000000004	3	11
CHEMBL3896980	COC1(CC2=CC=CC=C2C2=CC=C(Cl)C=C2)CCN(CC1)C1=CC=C(C(=O)NS(=O)(=O)C2=CC=C(NCC3CCOCC3)C(=C2)[N+]([O-])=O)C(OC2=CN=C3NC=CC3=C2)=C1	1	865.4089999999998	8.769100000000005	3	11
CHEMBL3978678	CC1(C)CC(=C(CN2CCN(CC2)C2=CC=C(C(=O)NS(=O)(=O)C3=CC=C(NCC4CCOCC4)C(=C3)[N+]([O-])=O)C(OC3=CC=C4NC=CC4=C3)=C2)CO1)C1=CC=C(Cl)C=C1	1	869.4410000000001	8.253700000000007	3	11
CHEMBL3925998	CC1(C)CCC(CN2CCN(CC2)C2=CC=C(C(=O)NS(=O)(=O)C3=CC=C(N4CCOCC4)C(=C3)[N+]([O-])=O)C(OC3=CC=C4NC=CC4=C3)=C2)=C(C1)C1=CC=C(Cl)C=C1	1	839.4150000000001	8.263000000000007	2	10
CHEMBL3654003	CC1(C)CCC(CN2CCN(CC2)C2=CC=C(C(=O)NS(=O)(=O)C3=CC=C(NCC4(CO)CCOCC4)C(=C3)[N+]([O-])=O)C(OC3=C(F)C=C4NC=CC4=C3)=C2)=C(C1)C1=CC=C(Cl)C=C1	1	915.4849999999999	8.766500000000004	4	11
CHEMBL3654097	CN(C)CCCC1=CNC2=CC=CC(OC3=CC(=CC=C3C(=O)NS(=O)(=O)C3=CC=C(NCC4CCOCC4)C(=C3)[N+]([O-])=O)N3CCN(CC4=C(CC(C)(C)CC4)C4=CC=C(Cl)C=C4)CC3)=C12	1	952.6189999999992	9.759099999999998	3	11
CHEMBL3654005	CC1(C)CCC(CN2CCN(CC2)C2=CC=C(C(=O)NS(=O)(=O)C3=CC=C(NCC4CCOCC4)C(=C3)[N+]([O-])=O)C(OC3=C(F)C(F)=C4NC=CC4=C3)=C2)=C(C1)C1=CC=C(Cl)C=C1	1	903.4490000000001	9.5431	3	10
CHEMBL3974308	CC1(C)CCC(CN2CCN(CC2)C2=CC=C(C(=O)NS(=O)(=O)C3=CC=C(NCC4(N)CCOCC4)C(=C3)[N+]([O-])=O)C(OC3=CN=C4NC=CC4=C3)=C2)=C(C1)C1=CC=C(Cl)C=C1	1	883.472	7.741200000000007	4	12
CHEMBL3970001	CC1(C)CCC(=C(CN2CCN(CC2)C2=CC=C(C(=O)NS(=O)(=O)C3=CC=C(NCC4CCOCC4)C(=C3)[N+]([O-])=O)C(OC3=CN=C4NC=CC4=C3)=C2)C1)C1=CC=C(Cl)C=C1	1	868.457	8.659900000000006	3	11
CHEMBL3939258	CC1(C)CCC(=C(CN2CCN(CC2)C2=CC=C(C(=O)NS(=O)(=O)C3=CC=C(NCCCN4CCOCC4)C(=C3)[N+]([O-])=O)C(OC3=C4C=CNC4=CC=C3)=C2)C1)C1=CC=C(Cl)C=C1	1	896.5109999999999	8.560600000000006	3	11
CHEMBL3927254	CC1(C)CCC(CN2CCN(CC2)C2=CC=C(C(=O)NS(=O)(=O)C3=CC=C(NCC4CCC(O)CC4)C(=C3)[N+]([O-])=O)C(OC3=CC=C4NC=CC4=C3)=C2)=C(C1)C1=CC=C(Cl)C=C1	1	881.496	9.389400000000002	4	10
CHEMBL3654043	CC1(C)CCC(CN2CCN(CC2)C2=CC=C(C(=O)NS(=O)(=O)C3=CC=C(NCC4CCOCC4)C(=C3)[N+]([O-])=O)C(OC3=CC=NC(N)=C3)=C2)=C(C1)C1=CC=C(Cl)C=C1	1	844.435	7.760800000000008	3	12
CHEMBL3954322	CC1CN(CCN1CC1=C(CC(C)(C)CC1)C1=CC=C(Cl)C=C1)C1=CC=C(C(=O)NS(=O)(=O)C2=CC=C(NCC3CCOCC3)C(=C2)[N+]([O-])=O)C(OC2=CN=C3NC=CC3=C2)=C1	1	882.4839999999996	9.048400000000004	3	11
CHEMBL3654033	CC1(C)CCC(CN2CCN(CC2)C2=CC=C(C(=O)NS(=O)(=O)C3=CC=C(NCC4CCOCC4)C(=C3)[N+]([O-])=O)C(OC3=CC=C(N)N=C3)=C2)=C(C1)C1=CC=C(Cl)C=C1	1	844.435	7.760800000000008	3	12
CHEMBL3951040	CC1(C)CCC(=C(CN2CCN(CC2)C2=CC=C(C(=O)NS(=O)(=O)C3=CC=C(NCCCN4CCOCC4)C(=C3)[N+]([O-])=O)C(OC3=CC=C4NC=CC4=C3)=C2)C1)C1=CC=C(Cl)C=C1	1	896.5109999999999	8.560600000000006	3	11
CHEMBL3654153	CC1(C)CCC(CN2CCN(CC2)C2=CC=C(C(=O)NS(=O)(=O)C3=CC=C(NCC4CCOCC4)C(=C3)[N+]([O-])=O)C(OC3=CC(N)=NC=C3Br)=C2)=C(C1)C1=CC=C(Cl)C=C1	1	923.3309999999999	8.523300000000004	3	12
CHEMBL3964700	CC1(C)CCC(CN2CCN(CC2)C2=CC=C(C(=O)NS(=O)(=O)C3=CC=C(NC4(CO)CCOCC4)C(=C3)[N+]([O-])=O)C(OC3=C4C=CNC4=CC=C3)=C2)=C(C1)C1=CC=C(Cl)C=C1	1	883.468	8.379800000000007	4	11
CHEMBL3986021	CC1(C)CCC(CN2CCN(CC2)C2=CC=C(C(=O)NS(=O)(=O)C3=CC=C(NCC45CC6CC(CC(O)(C6)C4)C5)C(=C3)[N+]([O-])=O)C(OC3=CC=C4NC=CC4=C3)=C2)=C(C1)C1=CC=C(Cl)C=C1	1	933.5719999999999	10.169599999999997	4	10
CHEMBL3901351	CC(N1CCN(CC1)C1=CC=C(C(=O)NS(=O)(=O)C2=CC=C(NC3CCN(CC3)C3CCOCC3)C(=C2)[N+]([O-])=O)C(OC2=CC=C3NC=CC3=C2)=C1)C1=C(CC(C)(C)CC1)C1=CC=C(Cl)C=C1	1	950.603	9.870199999999997	3	11
CHEMBL3945758	CC1(C)CCC(CN2CCN(CC2)C2=CC=C(C(=O)NS(=O)(=O)C3=CC=C(NCCCN4CCOCC4)C(=C3)[N+]([O-])=O)C(OC3=CC=C4NC=CC4=C3)=C2)=C(C1)C1=CC=C(Cl)C=C1	1	896.511	8.560600000000006	3	11
CHEMBL3932065	CC1(C)CCCC(=C1CN1CCN(CC1)C1=CC=C(C(=O)NS(=O)(=O)C2=CC=C(NCC3CCOCC3)C(=C2)[N+]([O-])=O)C(OC2=CN=C3NC=CC3=C2)=C1)C1=CC=C(Cl)C=C1	1	868.457	8.659900000000006	3	11
CHEMBL3654008	CC1(C)CCC(CN2CCN(CC2)C2=CC=C(C(=O)NS(=O)(=O)C3=CC=C(NCC4CCOCC4)C(=C3)[N+]([O-])=O)C(OC3=CC=CC(Cl)=C3)=C2)=C(C1)C1=CC=C(Cl)C=C1	1	862.8770000000001	9.437	2	10
CHEMBL3965616	CC1(C)CCC(CN2CCN(CC2)C2=CC=C(C(=O)NS(=O)(=O)C3=CC=C(NCCCN4CCOCC4)C(=C3)[N+]([O-])=O)C(OC3=C4C=CNC4=CC=C3)=C2)=C(C1)C1=CC=C(Cl)C=C1	1	896.511	8.560600000000006	3	11
CHEMBL3650507	CC1=NC2=CC(OC3=CC(=CC=C3C(=O)NS(=O)(=O)C3=CC=C(NCCCN4CCOCC4)C(=C3)[N+]([O-])=O)N3CCN(CC4=CC=CC=C4C4=CC=C(Cl)C=C4)CC3)=CC=C2S1	1	896.4919999999998	8.200720000000008	2	13
CHEMBL3654036	CC1(C)CC(=C(CN2CCN(CC2)C2=CC=C(C(=O)NS(=O)(=O)C3=CC=C(NCC4CCOCC4)C(=C3)[N+]([O-])=O)C(OC3=C(Cl)C=C4NC=CC4=C3)=C2)CO1)C1=CC=C(Cl)C=C1	1	903.8860000000001	8.907100000000003	3	11
CHEMBL3654035	CC1(C)CCC(CN2CCN(CC2)C2=CC=C(C(=O)NS(=O)(=O)C3=CC=C(NCC4CCOCC4)C(=C3)[N+]([O-])=O)C(OC3=CN=CC(Br)=C3)=C2)=C(C1)C1=CC=C(Cl)C=C1	1	908.316	8.941100000000004	2	11
CHEMBL3654044	CC1(C)CCC(CN2CCN(CC2)C2=CC=C(C(=O)NS(=O)(=O)C3=CC=C(NCC4CCOCC4)C(=C3)[N+]([O-])=O)C(OC3=CNC(=O)C=C3)=C2)=C(C1)C1=CC=C(Cl)C=C1	1	845.4190000000001	7.471900000000008	3	11
CHEMBL3654090	CC1(C)CCC(CN2CCN(CC2)C2=CC=C(C(=O)NS(=O)(=O)C3=CC=C(NCC4CCOC4)C(=C3)[N+]([O-])=O)C(OC3=C(F)C=C4NC=CC4=C3)=C2)=C(C1)C1=CC=C(Cl)C=C1	1	871.4320000000001	9.013900000000001	3	10
CHEMBL3912344	CC1(C)CCCC(CN2CCN(CC2)C2=CC=C(C(=O)NS(=O)(=O)C3=CC=C(NCC4CCOCC4)C(=C3)[N+]([O-])=O)C(OC3=CN=C4NC=CC4=C3)=C2)=C1C1=CC=C(Cl)C=C1	1	868.457	8.659900000000006	3	11
CHEMBL3913630	CC1(C)CCC(CN2CCN(CC2)C2=CC=C(C(=O)NS(=O)(=O)C3=CC=C(NCC4(F)CCOCC4)C(=C3)[N+]([O-])=O)C(OC3=CN=C4NC=CC4=C3)=C2)=C(C1)C1=CC=C(Cl)C=C1	1	886.4469999999999	8.752000000000004	3	11
CHEMBL3654120	CC1=CC(OC2=CC(=CC=C2C(=O)NS(=O)(=O)C2=CC=C(NCC3CCOCC3)C(=C2)[N+]([O-])=O)N2CCN(CC3=C(CC(C)(C)CC3)C3=CC=C(Cl)C=C3)CC2)=CN=C1N	1	858.4619999999994	8.06922	3	12
CHEMBL3940132	CC1(C)CCC(CN2CCN(CC2)C2=CC=C(C(=O)NS(=O)(=O)C3=CC=C(NCC4CCOCC4)C(=C3)[N+]([O-])=O)C(OC3=C4N=CNC4=CC=C3)=C2)=C(C1)C1=CC=C(Cl)C=C1	1	868.457	8.659900000000004	3	11
CHEMBL3894236	CC1(C)CCC(CC2CCN(CC2)C2=CC=C(C(=O)NS(=O)(=O)C3=CC=C(NCC4CCOCC4)C(=C3)[N+]([O-])=O)C(OC3=CN=C4NC=CC4=C3)=C2)C(C1)C1=CC=C(Cl)C=C1	1	869.485	10.090599999999997	3	10
CHEMBL3897950	CC1(C)CCC(CN2CCN(CC2)C2=CC=C(C(=O)NS(=O)(=O)C3=CC=C(NCC4COCCO4)C(=C3)[N+]([O-])=O)C(OC3=CC=C4NC=CC4=C3)=C2)=C(C1)C1=CC=C(Cl)C=C1	1	869.441	8.253700000000007	3	11
CHEMBL3650667	CC1(C)CCC(CN2CCN(CC2)C2=CC=C(C(=O)NS(=O)(=O)C3=CC=C(NCC4(N)CCOCC4)C(=C3)[N+]([O-])=O)C(OC3=CC=CC=C3Cl)=C2)=C(C1)C1=CC=C(Cl)C=C1	1	877.892	8.518300000000005	3	11
CHEMBL3935346	CC1(C)CCC(CN2CCN(CC2)C2=CC=C(C(=O)NS(=O)(=O)C3=CC=C(NC4CCC(CC4)N4CCOCC4)C(=C3)[N+]([O-])=O)C(OC3=CC=C4NC=CC4=C3)=C2)=C(C1)C1=CC=C(Cl)C=C1	1	936.5759999999998	9.481700000000002	3	11
CHEMBL3650590	CC1(C)CCC(CN2CCN(CC2)C2=CC=C(C(=O)NS(=O)(=O)C3=CC=C(NCC4(N)CCOCC4)C(=C3)[N+]([O-])=O)C(OC3=CC=CC(Cl)=C3)=C2)=C(C1)C1=CC=C(Cl)C=C1	1	877.892	8.518300000000005	3	11
CHEMBL3654138	CC1(C)CCC(CN2CCN(CC2)C2=CC=C(C(=O)NS(=O)(=O)C3=CC=C(NCC4CCOCC4)C(=C3)[N+]([O-])=O)C(OC3=CC(N)=NC(N)=C3)=C2)=C(C1)C1=CC=C(Cl)C=C1	1	859.4499999999998	7.343000000000006	4	13
CHEMBL3639530	CC1(C)CCC(CN2CCN(CC2)C2=CC=C(C(=O)NS(=O)(=O)C3=CC=C(NCC4CCOCC4)C(=C3)[N+]([O-])=O)C(OC3=CC=CC=C3C3=CNN=C3)=C2)=C(C1)C1=CC=C(Cl)C=C1	1	894.495	9.173700000000004	3	11
CHEMBL3654045	CC1(C)CCC(CN2CCN(CC2)C2=CC=C(C(=O)NS(=O)(=O)C3=CC=C(NCC4CCOCC4)C(=C3)[N+]([O-])=O)C(OC3=CC=C(OCC4=CC=CC=C4)N=C3)=C2)=C(C1)C1=CC=C(Cl)C=C1	1	935.544	9.757599999999998	2	12
CHEMBL3940244	CC1(C)CCC(CC2CCN(CC2)C2=CC=C(C(=O)NS(=O)(=O)C3=CC=C(NCC4CCOCC4)C(=C3)[N+]([O-])=O)C(OC3=CN=C4NC=CC4=C3)=C2)=C(C1)C1=CC=C(Cl)C=C1	1	867.4689999999999	10.144399999999997	3	10
CHEMBL3928046	ClC1=CC=C(C=C1)C1=CC=CC=C1CN1CCN(CC1)C1=CC=C(C(=O)NS(=O)(=O)C2=CC=C(NCCCN3CCOCC3)C=C2)C(OC2=CC=CC=C2)=C1	1	780.3909999999997	7.3744000000000085	2	9
CHEMBL3927433	COCC1(C)CCC(=C(CN2CCN(CC2)C2=CC=C(C(=O)NS(=O)(=O)C3=CC=C(NCC4CCOCC4)C(=C3)[N+]([O-])=O)C(OC3=CN=C4NC=CC4=C3)=C2)C1)C1=CC=C(Cl)C=C1	1	898.4829999999997	8.286400000000008	3	12
CHEMBL3654150	CC(C)N1CCC2(CC1)CCC(=C(CN1CCN(CC1)C1=CC=C(C(=O)NS(=O)(=O)C3=CC=C(NCC4CCOCC4)C(=C3)[N+]([O-])=O)C(OC3=CN=C(N)C(Cl)=C3)=C1)C2)C1=CC=C(Cl)C=C1	1	962.0139999999996	8.878600000000004	3	13
CHEMBL3933905	COC1(C)CCC(=C(CN2CCN(CC2)C2=CC=C(C(=O)NS(=O)(=O)C3=CC=C(NCC4CCOCC4)C(=C3)[N+]([O-])=O)C(OC3=CN=C4NC=CC4=C3)=C2)C1)C1=CC=C(Cl)C=C1	1	884.4559999999998	8.038800000000007	3	12
CHEMBL3891510	CC(C)N1CCC2(CC1)CCC(=C(CN1CCN(CC1)C1=CC=C(C(=O)NS(=O)(=O)C3=CC=C(NCC4CCOCC4)C(=C3)[N+]([O-])=O)C(OC3=CN=C4NC=CC4=C3)=C1)C2)C1=CC=C(Cl)C=C1	1	951.5909999999997	9.124300000000002	3	12
CHEMBL3650545	CC1=CNC2=CC=CC(OC3=CC(=CC=C3C(=O)NS(=O)(=O)C3=CC=C(NCCCN4CCOCC4)C(=C3)[N+]([O-])=O)N3CCN(CC4=C(CC(C)(C)CC4)C4=CC=C(Cl)C=C4)CC3)=C12	1	910.5379999999994	8.869020000000004	3	11
CHEMBL3654095	CC1(C)CCC(CN2CCN(CC2)C2=CC=C(C(=O)NS(=O)(=O)C3=CC=C(NCC4(F)CCOCC4)C(=C3)[N+]([O-])=O)C(OC3=C(F)C=C4NC=CC4=C3)=C2)=C(C1)C1=CC=C(Cl)C=C1	1	903.449	9.4961	3	10
CHEMBL3654108	CC1(C)CCC(CN2CCN(CC2)C2=CC=C(C(=O)NS(=O)(=O)C3=CC=C(NCC4CCOCC4)C(=C3)[N+]([O-])=O)C(OC3=CN=C(N)C(Br)=C3)=C2)=C(C1)C1=CC=C(Cl)C=C1	1	923.3309999999999	8.523300000000004	3	12
CHEMBL3929518	CC1(C)CCC(CN2CCN(CC2)C2=CC=C(C(=O)NS(=O)(=O)C3=CC=C(NCC4CCOC4)C(=C3)[N+]([O-])=O)C(OC3=CN=C4NC=CC4=C3)=C2)=C(C1)C1=CC=C(Cl)C=C1	1	854.4300000000001	8.269800000000007	3	11
CHEMBL3654142	CC1(C)CCC(CN2CCN(CC2)C2=CC=C(C(=O)NS(=O)(=O)C3=CC=C(NCC4CCOCC4)C(=C3)[N+]([O-])=O)C(OC3=CN=C4NC=CC4=C3Cl)=C2)=C(C1)C1=CC=C(Cl)C=C1	1	902.9019999999999	9.313300000000002	3	11
CHEMBL3932427	CC1(C)CCC(CN2CCN(CC2)C2=CC=C(C(=O)NS(=O)(=O)C3=CC=C(NC[C@@H]4CC[C@@H](O)C4)C(=C3)[N+]([O-])=O)C(OC3=CN=C4NC=CC4=C3)=C2)=C(C1)C1=CC=C(Cl)C=C1	1	868.457	8.394300000000007	4	11
CHEMBL3939519	CC1(C)CCC(CN2CCN(CC2)C2=CC=C(C(=O)NS(=O)(=O)C3=CC=C(NCC4CCOCC4)C(=C3)[N+]([O-])=O)C(OC3=CC=CC4=C3CCNC4)=C2)=C(C1)C1=CC=C(Cl)C=C1	1	883.5119999999998	8.429300000000007	3	11
CHEMBL3654062	CC1(C)CCC(CN2CCN(CC2)C2=CC=C(C(=O)NS(=O)(=O)C3=CC=C(NCC4CCOCC4)C(=C3)[N+]([O-])=O)C(OC3=CN=C(N)C(F)=C3)=C2)=C(C1)C1=CC=C(Cl)C=C1	1	862.425	7.899900000000009	3	12
CHEMBL3654123	CC(C)C1=CC(OC2=CC(=CC=C2C(=O)NS(=O)(=O)C2=CC=C(NCC3CCOCC3)C(=C2)[N+]([O-])=O)N2CCN(CC3=C(CC(C)(C)CC3)C3=CC=C(Cl)C=C3)CC2)=CN=C1N	1	886.5159999999993	8.884200000000007	3	12
CHEMBL3654165	CC1(C)CCC(CN2CCN(CC2)C2=CC=C(C(=O)NS(=O)(=O)C3=CC=C(NCC4CCOCC4)C(=C3)[N+]([O-])=O)C(OC3=CC=CC=C3C3=NNC=C3)=C2)=C(C1)C1=CC=C(Cl)C=C1	1	894.495	9.173700000000002	3	11
CHEMBL3958319	CC1(C)CCC(CN2CCN(CC2)C2=CC=C(C(=O)NS(=O)(=O)C3=CC=C(NC4CCCCC4N)C(=C3)[N+]([O-])=O)C(OC3=CC=C4NC=CC4=C3)=C2)=C(C1)C1=CC=C(Cl)C=C1	1	866.485	9.108200000000002	4	10
CHEMBL3946532	CC1(C)CC(CN2CCN(CC2)C2=CC=C(C(=O)NS(=O)(=O)C3=CC=C(NCC4CCOCC4)C(=C3)[N+]([O-])=O)C(OC3=CN=C4NC=CC4=C3)=C2)=C(C=C1)C1=CC=C(Cl)C=C1	1	866.4410000000001	8.435900000000006	3	11
CHEMBL3654076	CC1(C)CCC(CN2CCN(CC2)C2=CC=C(C(=O)NS(=O)(=O)C3=CC=C(NCC4CCOCC4)C(=C3)[N+]([O-])=O)C(OC3=CN=C(N)C(Cl)=C3)=C2)=C(C1)C1=CC=C(Cl)C=C1	1	878.8799999999999	8.414200000000006	3	12
CHEMBL3654132	CC1(C)CCC(CN2CCN(CC2)C2=CC=C(C(=O)NS(=O)(=O)C3=CC=C(NCC4CCOCC4)C(=C3)[N+]([O-])=O)C(OC3=CC=C(NC4CC4)N=C3)=C2)=C(C1)C1=CC=C(Cl)C=C1	1	884.4999999999999	8.752900000000004	3	12
CHEMBL3959049	CC1(C)CCC(CN2CCN(CC2)C2=CC=C(C(=O)NS(=O)(=O)C3=CC=C(NC[C@H]4CC[C@H](O)C4)C(=C3)[N+]([O-])=O)C(OC3=CN=C4NC=CC4=C3)=C2)=C(C1)C1=CC=C(Cl)C=C1	1	868.457	8.394300000000007	4	11
CHEMBL3982254	CC1(C)CCC(CN2CCN(CC2)C2=CC=C(C(=O)NS(=O)(=O)C3=CC=C(NCCCN4CCOCC4)C(=C3)[N+]([O-])=O)C(OC3=CC4=CNN=C4C=C3)=C2)=C(C1)C1=CC=C(Cl)C=C1	1	897.4989999999999	7.955600000000008	3	12
CHEMBL3654012	CC1(C)CCC(CN2CCN(CC2)C2=CC=C(C(=O)NS(=O)(=O)C3=CC=C(NCC4(CO)CCOCC4)C(=C3)[N+]([O-])=O)C(OC3=CC=CC=C3Cl)=C2)=C(C1)C1=CC=C(Cl)C=C1	1	892.9029999999999	8.799500000000005	3	11
CHEMBL3960525	CC1(C)CCC(CN2CCN(CC2)C2=CC=C(C(=O)NS(=O)(=O)C3=CC=C(NC4CCN(CC4)C4CCOCC4)C(=C3)[N+]([O-])=O)C(OC3=CC=C4NC=CC4=C3)=C2)=C(C1)C1=CC=C(Cl)C=C1	1	936.5759999999998	9.481700000000002	3	11
CHEMBL3654038	CC1(C)CC(=C(CN2CCN(CC2)C2=CC=C(C(=O)NS(=O)(=O)C3=CC=C(NCC4CCOCC4)C(=C3)[N+]([O-])=O)C(OC3=C(F)C=C4NC=CC4=C3)=C2)CO1)C1=CC=C(Cl)C=C1	1	887.4310000000002	8.392800000000006	3	11
CHEMBL3953668	OC1CCC(=C(CN2CCN(CC2)C2=CC=C(C(=O)NS(=O)(=O)C3=CC=C(NC4CCN(CC4)C4CCOCC4)C(=C3)[N+]([O-])=O)C(OC3=CC=C4NC=CC4=C3)=C2)C1)C1=CC=C(Cl)C=C1	1	924.5209999999998	7.816400000000008	4	12
CHEMBL3654052	CC1(C)CCC(CN2CCN(CC2)C2=CC=C(C(=O)NS(=O)(=O)C3=CC=C(NCC4COCCO4)C(=C3)[N+]([O-])=O)C(OC3=C(Cl)C=C4NC=CC4=C3)=C2)=C(C1)C1=CC=C(Cl)C=C1	1	903.886	8.907100000000003	3	11
CHEMBL3654021	CC1(C)CCC(CN2CCN(CC2)C2=CC=C(C(=O)NS(=O)(=O)C3=CC=C(NC[C@H]4CCCOC4)C(=C3)[N+]([O-])=O)C(OC3=C(F)C=C4NC=CC4=C3)=C2)=C(C1)C1=CC=C(Cl)C=C1	1	885.4590000000001	9.404000000000002	3	10
CHEMBL3654020	CC1(C)CCC(CN2CCN(CC2)C2=CC=C(C(=O)NS(=O)(=O)C3=CC=C(NC[C@@H]4CCCOC4)C(=C3)[N+]([O-])=O)C(OC3=C(F)C=C4NC=CC4=C3)=C2)=C(C1)C1=CC=C(Cl)C=C1	1	885.4590000000001	9.404000000000002	3	10
CHEMBL3927183	CC1(C)CCC(CN2CCN(CC2)C2=CC=C(C(=O)NS(=O)(=O)C3=CC=C(NC4CCN(CCO)CC4)C(=C3)[N+]([O-])=O)C(OC3=C4C=CNC4=CC=C3)=C2)=C(C1)C1=CC=C(Cl)C=C1	1	896.5109999999999	8.295000000000009	4	11
CHEMBL3654110	CC1(C)CCC(CN2CCN(CC2)C2=CC=C(C(=O)NS(=O)(=O)C3=CC=C(NCC4CCOCC4)C(=C3)[N+]([O-])=O)C(OC3=CN=C(N)C(=C3)C#N)=C2)=C(C1)C1=CC=C(Cl)C=C1	1	869.4449999999998	7.632480000000007	3	13
CHEMBL4290795	C[C@@H]1CC[C@H]2[C@@H](C)[C@@H](OCCN3CCN(CC3)C3=CC=C(C(=O)NS(=O)(=O)C4=CC=C(NCC5CCOCC5)C(=C4)[N+]([O-])=O)C(OC4=CN=C5NC=CC5=C4)=C3)O[C@@H]3O[C@]4(C)O[C@]23[C@H]1C[C@H]4O	1	946.0929999999998	5.606400000000004	4	16
CHEMBL3942195	CC1(C)CCC(CN2CCN(CC2)C2=CC=C(C(=O)NS(=O)(=O)C3=CC=C(NCC4COCCN4)C(=C3)[N+]([O-])=O)C(OC3=CN=C4NC=CC4=C3)=C2)=C(C1)C1=CC=C(Cl)C=C1	1	869.4449999999999	7.221700000000007	4	12
CHEMBL3912324	CC1(C)CCC(=C(CN2CCN(CC2)C2=CC=C(C(=O)NS(=O)(=O)C3=CC=C(NCCCN4CCOCC4)C(=C3)[N+]([O-])=O)C(OC3=CC=CC=C3)=C2)C1)C1=CC=C(Cl)C=C1	1	857.4739999999999	8.079300000000009	2	11
CHEMBL3654137	CC1(C)CCC(CN2CCN(CC2)C2=CC=C(C(=O)NS(=O)(=O)C3=CC=C(NCC4CCOCC4)C(=C3)[N+]([O-])=O)C(OC3=CC(N)=NC(Br)=C3)=C2)=C(C1)C1=CC=C(Cl)C=C1	1	923.3309999999999	8.523300000000004	3	12
CHEMBL3927035	CC1(C)CCC(CN2CCN(CC2)C2=CC=C(C(=O)NS(=O)(=O)C3=CC=C(NCCN4CCNC(=O)C4)C(=C3)[N+]([O-])=O)C(OC3=CC=C4NC=CC4=C3)=C2)=C(C1)C1=CC=C(Cl)C=C1	1	895.483	7.270100000000007	4	11
CHEMBL3915389	CC1(C)CCC(CN2CCN(CC2)C2=CC=C(C(=O)NS(=O)(=O)C3=CC=C(NCC4CCOC4)C(=C3)[N+]([O-])=O)C(OC3=C4N=CNC4=CC=C3)=C2)=C(C1)C1=CC=C(Cl)C=C1	1	854.4300000000001	8.269800000000007	3	11
CHEMBL4294191	C[C@@H]1CC[C@H]2[C@@H](C)[C@@H](OCCN3CCN(CC3)C3=CC=C(C(=O)NS(=O)(=O)C4=CC=C(NCC5CCOCC5)C(=C4)[N+]([O-])=O)C(OC4=CN=C5NC=CC5=C4)=C3)O[C@@H]3O[C@@]4(C)CC[C@@H]1[C@@]23O4	1	930.0939999999997	6.6356000000000055	3	15
CHEMBL3901040	CC1(C)CCC(CN2CCN(CC2)C2=CC=C(C(=O)NS(=O)(=O)C3=CC=C(NC[C@H]4CCCOC4)C(=C3)[N+]([O-])=O)C(OC3=CN=C4NC=CC4=C3)=C2)=C(C1)C1=CC=C(Cl)C=C1	1	868.457	8.659900000000006	3	11
CHEMBL3889719	CC1(C)CCC(CN2CCN(CC2)C2=CC=C(C(=O)NS(=O)(=O)C3=CC=C(NCC4CN(C4)C4COC4)C(=C3)[N+]([O-])=O)C(OC3=CN=C4NC=CC4=C3)=C2)=C(C1)C1=CC=C(Cl)C=C1	1	895.4829999999998	7.563900000000008	3	12
CHEMBL3896756	CC1(C)CCC(CN2CCN(CC2)C2=CC=C(C(=O)NS(=O)(=O)C3=CC=C(NCCCN4CCOCC4)C(=C3)[N+]([O-])=O)C(OC3=CC=CC=C3)=C2)=C(C1)C1=CC=C(Cl)C=C1	1	857.474	8.079300000000009	2	11
CHEMBL3654096	CC1(C)CCC(CN2CCN(CC2)C2=CC=C(C(=O)NS(=O)(=O)C3=CC=C(NCC4CCC(O)CC4)C(=C3)[N+]([O-])=O)C(OC3=C(F)C=C4NC=CC4=C3)=C2)=C(C1)C1=CC=C(Cl)C=C1	1	899.486	9.528500000000001	4	10
CHEMBL3650516	CC1=NC(C)=C(S1)C1=CC=CC(OC2=CC(=CC=C2C(=O)NS(=O)(=O)C2=CC=C(NCCCN3CCOCC3)C(=C2)[N+]([O-])=O)N2CCN(CC3=CC=CC=C3C3=CC=C(Cl)C=C3)CC2)=C1	1	936.5569999999996	9.022940000000004	2	13
CHEMBL3654164	CC1(C)CCC(CN2CCN(CC2)C2=CC=C(C(=O)NS(=O)(=O)C3=CC=C(NCC4CCOCC4)C(=C3)[N+]([O-])=O)C(OC3=CC=CC=C3C3=CC=CN=C3N)=C2)=C(C1)C1=CC=C(Cl)C=C1	1	920.5329999999999	9.427800000000003	3	12
CHEMBL3946283	CC1(C)CCC(CN2CCN(CC2)C2=CC=C(C(=O)NS(=O)(=O)C3=CC=C(NCCC(F)(F)F)C(=C3)[N+]([O-])=O)C(OC3=CC=C4NC=CC4=C3)=C2)=C(C1)C1=CC=C(Cl)C=C1	1	865.375	9.790699999999998	3	9
CHEMBL3907427	CC(N1CCN(CC1)C1=CC=C(C(=O)NS(=O)(=O)C2=CC=C(NN3CCN(C)CC3)C(=C2)[N+]([O-])=O)C(OC2=C3C=CNC3=CC=C2)=C1)C1=CC=CC=C1C1=CC=C(Cl)C=C1	1	849.4140000000002	7.765000000000009	3	11
CHEMBL3654134	CC1(C)CCC(CN2CCN(CC2)C2=CC=C(C(=O)NS(=O)(=O)C3=CC=C(NCC4CCOCC4)C(=C3)[N+]([O-])=O)C(OC3=CC=C(NCC(F)F)N=C3)=C2)=C(C1)C1=CC=C(Cl)C=C1	1	908.469	8.855600000000004	3	12
CHEMBL3973960	CC1(C)CCC(CN2CCN(CC2)C2=CC=C(C(=O)NS(=O)(=O)C3=CC=C(NCC4CCC(C)(O)CC4)C(=C3)[N+]([O-])=O)C(OC3=CN=C4NC=CC4=C3)=C2)=C(C1)C1=CC=C(Cl)C=C1	1	896.5109999999999	9.174500000000002	4	11
CHEMBL3654109	CC1(C)CCC(CN2CCN(CC2)C2=CC=C(C(=O)NS(=O)(=O)C3=CC=C(NCC4CCOCC4)C(=C3)[N+]([O-])=O)C(OC3=CN=C(N)C(=C3)C(N)=O)=C2)=C(C1)C1=CC=C(Cl)C=C1	1	887.4599999999998	6.8597000000000055	4	13
CHEMBL3897702	CC1(C)CCC(CN2CCN(CC2)C2=CC=C(C(=O)NS(=O)(=O)C3=CC=C(NCC4(F)CCOCC4)C(=C3)[N+]([O-])=O)C(OC3=C4N=CNC4=CC=C3)=C2)=C(C1)C1=CC=C(Cl)C=C1	1	886.4469999999999	8.752000000000004	3	11
CHEMBL4286311	C[C@@H]1CC[C@H]2[C@@H](C)[C@@H](CCN3CCN(CC3)C3=CC=C(C(=O)NS(=O)(=O)C4=CC=C(NCC5CCOCC5)C(=C4)[N+]([O-])=O)C(OC4=CN=C5NC=CC5=C4)=C3)O[C@@H]3O[C@@]4(C)CC[C@@H]1[C@@]23O4	1	914.0949999999997	7.051600000000007	3	14
CHEMBL3654147	CC1(C)CCC(CN2CCN(CC2)C2=CC=C(C(=O)NS(=O)(=O)C3=CC=C(NCC4CCOC4)C(=C3)[N+]([O-])=O)C(OC3=CN=C(N)C(Cl)=C3)=C2)=C(C1)C1=CC=C(Cl)C=C1	1	864.853	8.024100000000008	3	12
CHEMBL3654053	CC1(C)CCC(CN2CCN(CC2)C2=CC=C(C(=O)NS(=O)(=O)C3=CC=C(NCC4COCCO4)C(=C3)[N+]([O-])=O)C(OC3=C(F)C=C4NC=CC4=C3)=C2)=C(C1)C1=CC=C(Cl)C=C1	1	887.431	8.392800000000006	3	11
CHEMBL3654121	CC1(C)CCC(CN2CCN(CC2)C2=CC=C(C(=O)NS(=O)(=O)C3=CC=C(NCC4(F)CCOCC4)C(=C3)[N+]([O-])=O)C(OC3=CN=C(N)C(Cl)=C3)=C2)=C(C1)C1=CC=C(Cl)C=C1	1	896.8699999999998	8.506300000000005	3	12
CHEMBL3654028	CC1(C)CCC(CN2CCN(CC2)C2=CC=C(C(=O)NS(=O)(=O)C3=CC=C(NCC4CCOCC4)C(=C3)[N+]([O-])=O)C(OC3=CC=C4NC(=O)CC4=C3)=C2)=C(C1)C1=CC=C(Cl)C=C1	1	883.468	8.278200000000007	3	11
CHEMBL3914292	CC1(C)CCC(CN2CCN(CC2)C2=CC=C(C(=O)NS(=O)(=O)C3=CC=C(NCCCN4CCOCC4)C(=C3)[N+]([O-])=O)C(OC3=CN=C4NC=CC4=C3)=C2)=C(C1)C1=CC=C(Cl)C=C1	1	897.4989999999999	7.955600000000008	3	12
CHEMBL3654114	CC1(C)CCC(CN2CCN(CC2)C2=CC=C(C(=O)NS(=O)(=O)C3=CC=C(NCC4CCOCC4)C(=C3)[N+]([O-])=O)C(OC3=CC=C(NS(C)(=O)=O)N=C3)=C2)=C(C1)C1=CC=C(Cl)C=C1	1	922.527	7.550100000000008	3	13
CHEMBL4114397	CC1(C)CCC(CN2CCN(CC2)C2=CC=C(C(=O)NS(=O)(=O)C3=CC=C(NC4C[C@H]5C[C@@H]4[C@@H](O)[C@@H]5O)C(=C3)[N+]([O-])=O)C(OC3=CN=C4NC=CC4=C3)=C2)=C(C1)C1=CC=C(Cl)C=C1	1	896.467	7.363500000000009	5	12
CHEMBL3957494	CC1(C)CCC(CN2CCN(CC2)C2=CC=C(C(=O)NS(=O)(=O)C3=CC=C(NC[C@@H]4CCCOC4)C(=C3)[N+]([O-])=O)C(OC3=CN=C4NC=CC4=C3)=C2)=C(C1)C1=CC=C(Cl)C=C1	1	868.457	8.659900000000006	3	11
CHEMBL3913588	CC1(C)CCC(CN2CCN(CC2)C2=CC=C(C(=O)NS(=O)(=O)C3=CC=C(NC4CN(C4)C4COC4)C(=C3)[N+]([O-])=O)C(OC3=CN=C4NC=CC4=C3)=C2)=C(C1)C1=CC=C(Cl)C=C1	1	881.4559999999999	7.316300000000007	3	12
CHEMBL3654124	CC1(C)CCC(CN2CCN(CC2)C2=CC=C(C(=O)NS(=O)(=O)C3=CC=C(NCC4CCOCC4)C(=C3)[N+]([O-])=O)C(OC3=CN=C(N)C(=C3)C3CC3)=C2)=C(C1)C1=CC=C(Cl)C=C1	1	884.4999999999998	8.638200000000005	3	12
CHEMBL3907686	CC1(C)CCC(CN2CCN(CC2)C2=CC=C(C(=O)NS(=O)(=O)C3=CC=C(NCCN4CCNC(=O)C4)C(=C3)[N+]([O-])=O)C(OC3=C4C=CNC4=CC=C3)=C2)=C(C1)C1=CC=C(Cl)C=C1	1	895.483	7.270100000000007	4	11
CHEMBL3951058	CC1(C)CCC(CN2CCN(CC2)C2=CC=C(C(=O)NS(=O)(=O)C3=CC=C(NCC4CCN(C4)C4COC4)C(=C3)[N+]([O-])=O)C(OC3=CN=C4NC=CC4=C3)=C2)=C(C1)C1=CC=C(Cl)C=C1	1	909.5099999999999	7.954000000000009	3	12
CHEMBL3910087	CC1(C)CC(=C(CN2CCN(CC2)C2=CC=C(C(=O)NS(=O)(=O)C3=CC=C(NCC4CCOCC4)C(=C3)[N+]([O-])=O)C(OC3=CN=C4NC=CC4=C3)=C2)CO1)C1=CC=C(Cl)C=C1	1	870.4290000000001	7.648700000000008	3	12
CHEMBL3650534	CC1(C)CCC(CN2CCN(CC2)C2=CC=C(C(=O)NS(=O)(=O)C3=CC=C(NCCCN4CCOCC4)C(=C3)[N+]([O-])=O)C(OC3=CC=C(N)C(Cl)=C3)=C2)=C(C1)C1=CC=C(Cl)C=C1	1	906.9339999999999	8.314900000000007	3	12
CHEMBL3945470	COC1(C)CCC(=C(CN2CCN(CC2)C2=CC=C(C(=O)NS(=O)(=O)C3=CC=C(NCC4CCC(C)(O)CC4)C(=C3)[N+]([O-])=O)C(OC3=CN=C4NC=CC4=C3)=C2)C1)C1=CC=C(Cl)C=C1	1	912.5099999999999	8.553400000000007	4	12
CHEMBL3654087	CC1(C)CCC(CN2CCN(CC2)C2=CC=C(C(=O)NS(=O)(=O)C3=CC=C(N[C@H]4CCCN(C4)C4CCOCC4)C(=C3)[N+]([O-])=O)C(OC3=C(F)C=C4NC=CC4=C3)=C2)=C(C1)C1=CC=C(Cl)C=C1	1	954.5659999999998	9.620800000000001	3	11
CHEMBL3654135	CNC1=NC=C(OC2=CC(=CC=C2C(=O)NS(=O)(=O)C2=CC=C(NCC3CCOCC3)C(=C2)[N+]([O-])=O)N2CCN(CC3=C(CC(C)(C)CC3)C3=CC=C(Cl)C=C3)CC2)C=C1Cl	1	892.9069999999995	8.873700000000003	3	12
CHEMBL3979895	CC1(C)CCC(CN2CCN(CC2)C2=CC=C(C(=O)NS(=O)(=O)C3=CC=C(NCCCN4CCNC(=O)C4)C(=C3)[N+]([O-])=O)C(OC3=C4C=CNC4=CC=C3)=C2)=C(C1)C1=CC=C(Cl)C=C1	1	909.51	7.660200000000008	4	11
CHEMBL4109545	CC1(C)CCC(CN2CCN(CC2)C2=CC=C(C(=O)NS(=O)(=O)C3=CC=C(NC4C[C@H]5C[C@@H]4[C@H](O)[C@H]5O)C(=C3)[N+]([O-])=O)C(OC3=CN=C4NC=CC4=C3)=C2)=C(C1)C1=CC=C(Cl)C=C1	1	896.467	7.363500000000009	5	12
CHEMBL3654126	CN1C(=O)NC2=CC=CC(OC3=CC(=CC=C3C(=O)NS(=O)(=O)C3=CC=C(NCC4CCOCC4)C(=C3)[N+]([O-])=O)N3CCN(CC4=C(CC(C)(C)CC4)C4=CC=C(Cl)C=C4)CC3)=C12	1	898.4829999999994	7.9636000000000084	3	12
CHEMBL3654113	CC(=O)NC1=CC=C(OC2=CC(=CC=C2C(=O)NS(=O)(=O)C2=CC=C(NCC3CCOCC3)C(=C2)[N+]([O-])=O)N2CCN(CC3=C(CC(C)(C)CC3)C3=CC=C(Cl)C=C3)CC2)C=N1	1	886.4719999999994	8.137000000000008	3	12
CHEMBL3950951	CC1(C)CCC(CN2CCN(CC2)C2=CC=C(C(=O)NS(=O)(=O)C3=CC=C(NCCCN4CCNC(=O)C4)C(=C3)[N+]([O-])=O)C(OC3=CC=C4NC=CC4=C3)=C2)=C(C1)C1=CC=C(Cl)C=C1	1	909.51	7.660200000000008	4	11
CHEMBL3889974	CC1(C)CCC(CN2CCN(CC2)C2=CC=C(C(=O)NS(=O)(=O)C3=CC=C(NCC4COCCO4)C(=C3)[N+]([O-])=O)C(OC3=CN=C4NC=CC4=C3)=C2)=C(C1)C1=CC=C(Cl)C=C1	1	870.429	7.648700000000008	3	12
CHEMBL3654042	CC1(C)CCC(CN2CCN(CC2)C2=CC=C(C(=O)NS(=O)(=O)C3=CC=C(NC4CCN(CC4)C4CCOCC4)C(=C3)[N+]([O-])=O)C(OC3=CC=C4NC=C(Cl)C4=C3)=C2)=C(C1)C1=CC=C(Cl)C=C1	1	971.0209999999997	10.135099999999998	3	11
CHEMBL3654100	COC1=CC=C(CN2N=NC3=C(OC4=CC(=CC=C4C(=O)NS(=O)(=O)C4=CC=C(NCC5CCOCC5)C(=C4)[N+]([O-])=O)N4CCN(CC5=C(CC(C)(C)CC5)C5=CC=C(Cl)C=C5)CC4)C=CC=C23)C=C1	1	989.5959999999993	9.5852	2	14
CHEMBL3650621	CC1(C)CCC(CN2CCN(CC2)C2=CC=C(C(=O)NS(=O)(=O)C3=CC=C(NCCN4CCOCC4)C(=C3)[N+]([O-])=O)C(OC3=CC=CC(Cl)=C3)=C2)=C(C1)C1=CC=C(Cl)C=C1	1	877.892	8.342600000000008	2	11
CHEMBL3650526	CC1=NNC2=CC=CC(OC3=CC(=CC=C3C(=O)NS(=O)(=O)C3=CC=C(NCCCN4CCOCC4)C(=C3)[N+]([O-])=O)N3CCN(CC4=C(CC(C)(C)CC4)C4=CC=C(Cl)C=C4)CC3)=C12	1	911.5259999999995	8.264020000000007	3	12
CHEMBL3900610	CC1(C)CCC(CN2CCN(CC2)C2=CC=C(C(=O)NS(=O)(=O)C3=CC=C(NC4CCN(C4)C4COC4)C(=C3)[N+]([O-])=O)C(OC3=CN=C4NC=CC4=C3)=C2)=C(C1)C1=CC=C(Cl)C=C1	1	895.4829999999998	7.706400000000008	3	12
CHEMBL3936986	CC1(C)CCC(CN2CCN(CC2)C2=CC=C(C(=O)NS(=O)(=O)C3=CC=C(NCCCN4CCOCC4)C(=C3)[N+]([O-])=O)C(OC3=CC=C4NCCCC4=C3)=C2)=C(C1)C1=CC=C(Cl)C=C1	1	912.5539999999997	8.437400000000007	3	12
CHEMBL3961383	CC1(C)CCC(CN2CCN(CC2)C2=CC=C(C(=O)NS(=O)(=O)C3=CC=C(NCC4CCC5(COC5)CC4)C(=C3)[N+]([O-])=O)C(OC3=CN=C4NC=CC4=C3)=C2)=C(C1)C1=CC=C(Cl)C=C1	1	908.5219999999998	9.440100000000003	3	11
CHEMBL3924048	CC1(C)CCC(CN2CCN(CC2)C2=CC=C(C(=O)NS(=O)(=O)C3=CC=C(NC4CCC(CC4)N4CCOCC4)C(=C3)[N+]([O-])=O)C(OC3=CC=CC4=NNC=C34)=C2)=C(C1)C1=CC=C(Cl)C=C1	1	937.5639999999997	8.876700000000003	3	12
CHEMBL3960071	CC1(C)CCC(CN2CCN(CC2)C2=CC=C(C(=O)NS(=O)(=O)C3=CC=C(NCCN4CCCC4=O)C(=C3)[N+]([O-])=O)C(OC3=CC=C4NC=CC4=C3)=C2)=C(C1)C1=CC=C(Cl)C=C1	1	880.4680000000001	8.460700000000006	3	10
CHEMBL3650609	CC1(C)CCC(CN2CCN(CC2)C2=CC=C(C(=O)NS(=O)(=O)C3=CC=C(NCCN4CCOCC4)C(=C3)[N+]([O-])=O)C(OC3=CC=CC(F)=C3)=C2)=C(C1)C1=CC=C(Cl)C=C1	1	861.4370000000001	7.828300000000009	2	11
CHEMBL4442030	CC1(C)CCC(CN2CCN(CC2)C2=CC(OC3=CN=C4NC=CC4=C3)=C(C=C2)C(=O)NS(=O)(=O)C2=CC=C(NCCCCC(=O)NO)C(=C2)[N+]([O-])=O)=C(C1)C1=CC=C(Cl)C=C1	1	885.4439999999997	7.909000000000008	5	12
CHEMBL3941440	CC1(C)CCC(CN2CCN(CC2)C2=CC=C(C(=O)NS(=O)(=O)C3=CC=C(NCCN4CCNC4=O)C(=C3)[N+]([O-])=O)C(OC3=CC=C4NC=CC4=C3)=C2)=C(C1)C1=CC=C(Cl)C=C1	1	881.456	7.863500000000008	4	10
CHEMBL3983456	CC1(C)CCC(CN2CCN(CC2)C2=CC=C(C(=O)NS(=O)(=O)C3=CC=C(NC4CCN(CC4)C4COC4)C(=C3)[N+]([O-])=O)C(OC3=CN=C4NC=CC4=C3)=C2)=C(C1)C1=CC=C(Cl)C=C1	1	909.5099999999999	8.096500000000008	3	12
CHEMBL3918093	CC1(C)CCC(CN2CCN(CC2)C2=CC=C(C(=O)NS(=O)(=O)C3=CC=C(NCC4CCN(CC4)C4COC4)C(=C3)[N+]([O-])=O)C(OC3=CN=C4NC=CC4=C3)=C2)=C(C1)C1=CC=C(Cl)C=C1	1	923.5369999999999	8.344100000000006	3	12
CHEMBL3654145	CC1(C)CC(=C(CN2CCN(CC2)C2=CC=C(C(=O)NS(=O)(=O)C3=CC=C(NCC4CCOCC4)C(=C3)[N+]([O-])=O)C(OC3=CN=C(N)C(Cl)=C3)=C2)CO1)C1=CC=C(Cl)C=C1	1	880.852	7.403000000000007	3	13
CHEMBL3650549	CC1(C)CCC(CN2CCN(CC2)C2=CC=C(C(=O)NS(=O)(=O)C3=CC=C(NCCCN4CCOCC4)C(=C3)[N+]([O-])=O)C(OC3=CC(Cl)=CC=C3Cl)=C2)=C(C1)C1=CC=C(Cl)C=C1	1	926.3639999999999	9.3861	2	11
CHEMBL3937050	CC1(C)CCC(CN2CCN(CC2)C2=CC=C(C(=O)NS(=O)(=O)C3=CC=C(NC4=CC=C(O)C=C4)C(=C3)[N+]([O-])=O)C(OC3=CC=C4NC=CC4=C3)=C2)=C(C1)C1=CC=C(Cl)C=C1	1	861.4209999999999	9.875599999999997	4	10
CHEMBL3963537	CC1(C)CCC(CN2CCN(CC2)C2=CC=C(C(=O)NS(=O)(=O)C3=CC=C(NCC4COCCN4C4CCC4)C(=C3)[N+]([O-])=O)C(OC3=CN=C4NC=CC4=C3)=C2)=C(C1)C1=CC=C(Cl)C=C1	1	923.5369999999998	8.486600000000006	3	12
CHEMBL3654149	NC1=NC=C(OC2=CC(=CC=C2C(=O)NS(=O)(=O)C2=CC=C(NCC3CCOCC3)C(=C2)[N+]([O-])=O)N2CCN(CC3=C(CCC4(CCN(CC4)C(CF)CF)C3)C3=CC=C(Cl)C=C3)CC2)C=C1Cl	1	997.9939999999991	8.777800000000004	3	13
CHEMBL3896368	CC1(C)CCC(CN2CCN(CC2)C2=CC=C(C(=O)NS(=O)(=O)C3=CN=C(NCC4CCOCC4)C(=C3)[N+]([O-])=O)C(OC3=CN=C4NC=CC4=C3)=C2)=C(C1)C1=CC=C(Cl)C=C1	1	869.445	8.054900000000009	3	12
CHEMBL4279468	C[C@@H]1CC[C@H]2[C@@H](C)[C@@H](CC(=O)N3CCN(CC3)C3=CC=C(C(=O)NS(=O)(=O)C4=CC=C(NCC5CCOCC5)C(=C4)[N+]([O-])=O)C(OC4=CN=C5NC=CC5=C4)=C3)O[C@@H]3O[C@]4(C)O[C@]23[C@H]1C[C@H]4O	1	944.0769999999999	5.549000000000006	4	15
CHEMBL3983012	CC1(C)CCC(CN2CCN(CC2)C2=CC=C(C(=O)NS(=O)(=O)C3=CC=C(OCC4CCOCC4)C(=C3)[N+]([O-])=O)C(OC3=CC=C4NC=CC4=C3)=C2)=C(C1)C1=CC=C(Cl)C=C1	1	868.4530000000001	9.231800000000002	2	10
CHEMBL3946032	CC1(C)CCC(CN2CCN(CC2)C2=CC=C(C(=O)NS(=O)(=O)C3=CC=C(NC4CCN(CC4)C4CCOCC4)C(=C3)[N+]([O-])=O)C(OC3=CC=CC4=NNC=C34)=C2)=C(C1)C1=CC=C(Cl)C=C1	1	937.5639999999997	8.876700000000003	3	12
CHEMBL3650600	CC1(C)CCC(CN2CCN(CC2)C2=CC=C(C(=O)NS(=O)(=O)C3=CC=C(NCCCN4CCOCC4)C(=C3)[N+]([O-])=O)C(OC3=CC=C(F)C=C3Cl)=C2)=C(C1)C1=CC=C(Cl)C=C1	1	909.909	8.871800000000004	2	11
CHEMBL3650533	CC1(C)CCC(CN2CCN(CC2)C2=CC=C(C(=O)NS(=O)(=O)C3=CC=C(NCCCN4CCOCC4)C(=C3)[N+]([O-])=O)C(OC3=CC=CC(F)=C3F)=C2)=C(C1)C1=CC=C(Cl)C=C1	1	893.4540000000001	8.357500000000009	2	11
CHEMBL3965841	CC1(C)CCC(CN2CCN(CC2)C2=CC=C(C(=O)NS(=O)(=O)C3=CC=C(NCCCN4C=CN=C4)C(=C3)[N+]([O-])=O)C(OC3=CC=C4NC=CC4=C3)=C2)=C(C1)C1=CC=C(Cl)C=C1	1	877.468	9.125100000000002	3	11
CHEMBL3654029	CC1(C)CCC(CN2CCN(CC2)C2=CC=C(C(=O)NS(=O)(=O)C3=CC=C(NCC4CCOCC4)C(=C3)[N+]([O-])=O)C(OC3=CC=CC4=C3CC(=O)N4)=C2)=C(C1)C1=CC=C(Cl)C=C1	1	883.468	8.278200000000007	3	11
CHEMBL3650615	CC1(C)CCC(CN2CCN(CC2)C2=CC=C(C(=O)NS(=O)(=O)C3=CC=C(NCCN4CCOCC4)C(=C3)[N+]([O-])=O)C(OC3=CC=CC(F)=C3F)=C2)=C(C1)C1=CC=C(Cl)C=C1	1	879.4270000000001	7.967400000000009	2	11
CHEMBL3938700	CC1(C)CCC(CN2CCN(CC2)C2=CC=C(C(=O)NS(=O)(=O)C3=CC=C(NCC4(CCCCC4)N4CCOCC4)C(=C3)[N+]([O-])=O)C(OC3=CN=C4NC=CC4=C3)=C2)=C(C1)C1=CC=C(Cl)C=C1	1	951.5909999999998	9.268400000000003	3	12
CHEMBL3958768	CC1(C)CCC(CN2CCN(CC2)C2=CC=C(C(=O)NS(=O)(=O)C3=CC=C(NC[C@@H]4CC[C@@H](C4)N4CCOCC4)C(=C3)[N+]([O-])=O)C(OC3=CN=C4NC=CC4=C3)=C2)=C(C1)C1=CC=C(Cl)C=C1	1	937.5639999999997	8.734200000000005	3	12
CHEMBL3905937	CC1(C)CCC(CN2CCN(CC2)C2=CC=C(C(=O)NS(=O)(=O)C3=CC=C(CCC4CCOCC4)C(=C3)[N+]([O-])=O)C(OC3=CC=C4NC=CC4=C3)=C2)=C(C1)C1=CC=C(Cl)C=C1	1	866.4810000000001	9.7856	2	9
CHEMBL3650606	CC1(C)CCC(CN2CCN(CC2)C2=CC=C(C(=O)NS(=O)(=O)C3=CC=C(NCCN4CCOCC4)C(=C3)[N+]([O-])=O)C(OC3=CC=CC=C3F)=C2)=C(C1)C1=CC=C(Cl)C=C1	1	861.4370000000001	7.828300000000009	2	11
CHEMBL3964470	CC1(C)CCC(CN2CCN(CC2)C2=CC=C(C(=O)NS(=O)(=O)C3=CC=C(NCCCN4CCCC4=O)C(=C3)[N+]([O-])=O)C(OC3=CC=C4NC=CC4=C3)=C2)=C(C1)C1=CC=C(Cl)C=C1	1	894.4950000000001	8.850800000000005	3	10
CHEMBL3977253	CC1(C)CCC(CN2CCN(CC2)C2=CC=C(C(=O)NS(=O)(=O)C3=CC=C(NC[C@H]4CN(CCO4)C4COC4)C(=C3)[N+]([O-])=O)C(OC3=CN=C4NC=CC4=C3)=C2)=C(C1)C1=CC=C(Cl)C=C1	1	925.5089999999999	7.332900000000008	3	13
CHEMBL3904899	CC1(C)CCC(CN2CCN(CC2)C2=CC=C(C(=O)NS(=O)(=O)C3=CC=C(NCC4COCCN4C4CCOC4)C(=C3)[N+]([O-])=O)C(OC3=CN=C4NC=CC4=C3)=C2)=C(C1)C1=CC=C(Cl)C=C1	1	939.5359999999998	7.723	3	13
CHEMBL3921108	CC1(C)CCC(CN2CCN(CC2)C2=CC=C(C(=O)NS(=O)(=O)C3=CC=C(NC4CCC5(CC4)OCCO5)C(=C3)[N+]([O-])=O)C(OC3=CN=C4NC=CC4=C3)=C2)=C(C1)C1=CC=C(Cl)C=C1	1	910.4939999999999	8.919000000000004	3	12
CHEMBL3950070	CC1(C)CCC(CN2CCN(CC2)C2=CC=C(C(=O)NS(=O)(=O)C3=CC=C(NCC4COCCN4C4CCOCC4)C(=C3)[N+]([O-])=O)C(OC3=CN=C4NC=CC4=C3)=C2)=C(C1)C1=CC=C(Cl)C=C1	1	953.5629999999998	8.113100000000008	3	13
CHEMBL3977224	CC1(C)CCC(CN2CCN(CC2)C2=CC=C(C(=O)NS(=O)(=O)C3=CC=C(N4CCC(CC4)N4CCOCC4)C(=C3)[N+]([O-])=O)C(OC3=CN=C4NC=CC4=C3)=C2)=C(C1)C1=CC=C(Cl)C=C1	1	923.5369999999999	8.122400000000008	2	12
CHEMBL3892359	CC(C)(C)OC(=O)N1CCC2=C(C1)C=CC=C2OC1=CC(=CC=C1C(=O)NS(=O)(=O)C1=CC=C(NCC2CCOCC2)C(=C1)[N+]([O-])=O)N1CCN(CC2=C(CC(C)(C)CC2)C2=CC=C(Cl)C=C2)CC1	1	983.6289999999991	10.076799999999999	2	12
CHEMBL3902661	CC1(C)CCC(CN2CCN(CC2)C2=CC=C(C(=O)NS(=O)(=O)C3=CC=C(NCC4COCCO4)C(=C3)[N+]([O-])=O)C(OC3=C4N=CNC4=CC=C3)=C2)=C(C1)C1=CC=C(Cl)C=C1	1	870.429	7.648700000000008	3	12
CHEMBL3939049	CC1(C)CCC(CN2CCN(CC2)C2=CC=C(C(=O)NS(=O)(=O)C3=CC=C(NCC4CN(CCO4)C4COC4)C(=C3)[N+]([O-])=O)C(OC3=CN=C4NC=CC4=C3)=C2)=C(C1)C1=CC=C(Cl)C=C1	1	925.5089999999999	7.332900000000008	3	13
CHEMBL3650628	CC1(C)CCC(CN2CCN(CC2)C2=CC=C(C(=O)NS(=O)(=O)C3=CC=C(NCCCN4CCOCC4)C(=C3)[N+]([O-])=O)C(OC3=CC=CC(Cl)=C3F)=C2)=C(C1)C1=CC=C(Cl)C=C1	1	909.909	8.871800000000004	2	11
CHEMBL3892405	CC1(C)CCC(CN2CCN(CC2)C2=CC=C(C(=O)NS(=O)(=O)C3=CC=C(NN4CCOCC4)C(=C3)[N+]([O-])=O)C(OC3=CC=C4NC=CC4=C3)=C2)=C(C1)C1=CC=C(Cl)C=C1	1	854.4300000000001	8.085500000000009	3	11
CHEMBL3650629	CC1(C)CCC(CN2CCN(CC2)C2=CC=C(C(=O)NS(=O)(=O)C3=CC=C(NCCN4CCOCC4)C(=C3)[N+]([O-])=O)C(OC3=CC=CC(Cl)=C3F)=C2)=C(C1)C1=CC=C(Cl)C=C1	1	895.8820000000001	8.481700000000007	2	11
CHEMBL3650608	CC1(C)CCC(CN2CCN(CC2)C2=CC=C(C(=O)NS(=O)(=O)C3=CC=C(NCCCN4CCOCC4)C(=C3)[N+]([O-])=O)C(OC3=CC=CC(Cl)=C3)=C2)=C(C1)C1=CC=C(Cl)C=C1	1	891.919	8.732700000000007	2	11
CHEMBL3946628	CC1(C)CCC(CN2CCN(CC2)C2=CC=C(C(=O)NS(=O)(=O)C3=CC=C(OCC4CCOC(C)(C)C4)C(=C3)[N+]([O-])=O)C(OC3=CC=C4NC=CC4=C3)=C2)=C(C1)C1=CC=C(Cl)C=C1	1	896.507	10.010399999999999	2	10
CHEMBL3650597	CC1(C)CCC(CN2CCN(CC2)C2=CC=C(C(=O)NS(=O)(=O)C3=CC=C(NCCCN4CCOCC4)C(=C3)[N+]([O-])=O)C(OC3=CC=CC=C3Cl)=C2)=C(C1)C1=CC=C(Cl)C=C1	1	891.919	8.732700000000007	2	11
CHEMBL3653995	CC1(C)CCC(CN2CCN(CC2)C2=CC=C(C(=O)NS(=O)(=O)C3=CC=C(NCCCN4CCNC(=O)C4)C(=C3)[N+]([O-])=O)C(OC3=C(F)C=C4NC=CC4=C3)=C2)=C(C1)C1=CC=C(Cl)C=C1	1	927.5	7.799300000000008	4	11
CHEMBL3925824	CC1(C)CCC(CN2CCN(CC2)C2=CC=C(C(=O)NS(=O)(=O)C3=CC=C(NCCCN(C4CC4)C4COC4)C(=C3)[N+]([O-])=O)C(OC3=CN=C4NC=CC4=C3)=C2)=C(C1)C1=CC=C(Cl)C=C1	1	923.5369999999999	8.486600000000006	3	12
CHEMBL4469267	CC1(C)CCC(CN2CCN(CC2)C2=CC(OC3=CN=C4NC=CC4=C3)=C(C=C2)C(=O)NS(=O)(=O)C2=CC=C(NCCCCCCC(=O)NO)C(=C2)[N+]([O-])=O)=C(C1)C1=CC=C(Cl)C=C1	1	913.4979999999996	8.689200000000005	5	12
CHEMBL3965839	CC1(C)CCC(CN2CCN(CC2)C2=CC=C(C(=O)NS(=O)(=O)C3=CC=C(NC4CCN(CC4)C4CCOCC4)C(=C3)[N+]([O-])=O)C(OC3=CC=CN=C3)=C2)=C(C1)C1=CC=C(Cl)C=C1	1	898.5269999999998	8.395400000000008	2	12
CHEMBL3942674	CC1(C)CCC(CN2CCN(CC2)C2=CC=C(C(=O)NS(=O)(=O)C3=CC=C(OCCC4CCOCC4)C(=C3)[N+]([O-])=O)C(OC3=C4C=CNC4=CC=C3)=C2)=C(C1)C1=CC=C(Cl)C=C1	1	882.48	9.6219	2	10
CHEMBL3916796	CC1(C)CCC(CN2CCN(CC2)C2=CC=C(C(=O)NS(=O)(=O)C3=CC=C(NCCCNC4CC4)C(=C3)[N+]([O-])=O)C(OC3=CN=C4NC=CC4=C3)=C2)=C(C1)C1=CC=C(Cl)C=C1	1	867.473	8.375400000000006	4	11
CHEMBL4438858	CC1(C)CCC(CN2CCN(CC2)C2=CC(OC3=CN=C4NC=CC4=C3)=C(C=C2)C(=O)NS(=O)(=O)C2=CC=C(NCCCC(=O)NO)C(=C2)[N+]([O-])=O)=C(C1)C1=CC=C(Cl)C=C1	1	871.4169999999998	7.518900000000007	5	12
CHEMBL3654122	CC1(C)CCC(CN2CCN(CC2)C2=CC=C(C(=O)NS(=O)(=O)C3=CC=C(NC4CCN(CC4)C4COC4)C(=C3)[N+]([O-])=O)C(OC3=CN=C(N)C(Cl)=C3)=C2)=C(C1)C1=CC=C(Cl)C=C1	1	919.9329999999998	7.8508000000000076	3	13
CHEMBL3985520	CC1(C)CCC(CN2CCN(CC2)C2=CC=C(C(=O)NS(=O)(=O)C3=CC=C(OCC4CCOCC4)C(=C3)[N+]([O-])=O)C(OC3=C4C=CNC4=CC=C3)=C2)=C(C1)C1=CC=C(Cl)C=C1	1	868.4530000000001	9.231800000000002	2	10
CHEMBL3921856	CC1(C)CCC(CN2CCN(CC2)C2=CC=C(C(=O)NS(=O)(=O)C3=CC=C(NCC4=CC=C(O)C=C4)C(=C3)[N+]([O-])=O)C(OC3=CN=C4NC=CC4=C3)=C2)=C(C1)C1=CC=C(Cl)C=C1	1	876.4359999999999	9.139100000000001	4	11
CHEMBL3650595	CC1(C)CCC(CN2CCN(CC2)C2=CC=C(C(=O)NS(=O)(=O)C3=CC=C(NCCCN4CCOCC4)C(=C3)[N+]([O-])=O)C(OC3=CC=CC(F)=C3)=C2)=C(C1)C1=CC=C(Cl)C=C1	1	875.464	8.218400000000008	2	11
CHEMBL3654104	CC1(C)CCC(CN2CCN(CC2)C2=CC=C(C(=O)NS(=O)(=O)C3=CC=C(NCC4COCCO4)C(=C3)[N+]([O-])=O)C(OC3=CN=C(N)C(Cl)=C3)=C2)=C(C1)C1=CC=C(Cl)C=C1	1	880.8519999999999	7.403000000000008	3	13
CHEMBL3974950	CC1(C)CCC(CN2CCN(CC2)C2=CC=C(C(=O)NS(=O)(=O)C3=CC=C(NCC4CN(CCO4)C4CC4)C(=C3)[N+]([O-])=O)C(OC3=CC=CC4=NNC=C34)=C2)=C(C1)C1=CC=C(Cl)C=C1	1	909.5099999999999	8.096500000000008	3	12
CHEMBL3654119	CC1(C)CCC(CN2CCN(CC2)C2=CC=C(C(=O)NS(=O)(=O)C3=CC=C(NCC4COCCO4)C(=C3)[N+]([O-])=O)C(OC3=CN=C(N)C(Br)=C3)=C2)=C(C1)C1=CC=C(Cl)C=C1	1	925.3029999999999	7.512100000000007	3	13
CHEMBL3915564	CC1(C)CCC(CN2CCN(CC2)C2=CC=C(C(=O)NS(=O)(=O)C3=CC=C(NCC4=CC=CC(O)=C4)C(=C3)[N+]([O-])=O)C(OC3=CN=C4NC=CC4=C3)=C2)=C(C1)C1=CC=C(Cl)C=C1	1	876.4359999999999	9.139100000000001	4	11
CHEMBL3654019	CC1(C)CCC(CN2CCN(CC2)C2=CC=C(C(=O)NS(=O)(=O)C3=CC=C(NCCCN4CCNC(=O)C4)C(=C3)[N+]([O-])=O)C(OC3=C4C=CNC4=CC(F)=C3)=C2)=C(C1)C1=CC=C(Cl)C=C1	1	927.5	7.799300000000009	4	11
CHEMBL3907026	CC1(C)CCC(CN2CCN(CC2)C2=CC=C(C(=O)NS(=O)(=O)C3=CC=C(NC4CN(C4)C4CCOC4)C(=C3)[N+]([O-])=O)C(OC3=CN=C4NC=CC4=C3)=C2)=C(C1)C1=CC=C(Cl)C=C1	1	895.4829999999998	7.7064000000000075	3	12
CHEMBL3973269	CC1(C)CCC(CN2CCN(CC2)C2=CC=C(C(=O)NS(=O)(=O)C3=CC=C(NN4CCOCC4)C(=C3)[N+]([O-])=O)C(OC3=C4C=CNC4=CC=C3)=C2)=C(C1)C1=CC=C(Cl)C=C1	1	854.4300000000001	8.085500000000009	3	11
CHEMBL3903842	CC1(C)CCC(CN2CCN(CC2)C2=CC=C(C(=O)NS(=O)(=O)C3=CC=C(NCC4CN(CCO4)C4COC4)C(=C3)[N+]([O-])=O)C(OC3=C4N=CNC4=CC=C3)=C2)=C(C1)C1=CC=C(Cl)C=C1	1	925.5089999999999	7.332900000000008	3	13
CHEMBL4282932	C[C@@H]1CC[C@H]2[C@@H](C)[C@@H](CC(=O)N3CCN(CC3)C3=CC=C(C(=O)NS(=O)(=O)C4=CC=C(NCC5CCOCC5)C(=C4)[N+]([O-])=O)C(OC4=CN=C5NC=CC5=C4)=C3)O[C@@H]3O[C@@]4(C)CC[C@@H]1[C@@]23O4	1	928.0779999999997	6.578200000000006	3	14
CHEMBL3924850	CC1(C)CCC(CN2CCN(CC2)C2=CC=C(C(=O)NS(=O)(=O)C3=CC=C(NCCC(F)(F)F)C(=C3)[N+]([O-])=O)C(OC3=CN=C4NC=CC4=C3)=C2)=C(C1)C1=CC=C(Cl)C=C1	1	866.3629999999999	9.1857	3	10
CHEMBL3654001	CC1(C)CCC(CN2CCN(CC2)C2=CC=C(C(=O)NS(=O)(=O)C3=CC=C(NCCCN4CCNC(=O)C4)C(=C3)[N+]([O-])=O)C(OC3=C(F)C(F)=C4NC=CC4=C3)=C2)=C(C1)C1=CC=C(Cl)C=C1	1	945.49	7.938400000000008	4	11
CHEMBL3654144	CC1(C)CCC(CN2CCN(CC2)C2=CC=C(C(=O)NS(=O)(=O)C3=CC=C(NCC4CCC(O)CC4)C(=C3)[N+]([O-])=O)C(OC3=CN=C(N)C(Cl)=C3)=C2)=C(C1)C1=CC=C(Cl)C=C1	1	892.9069999999998	8.538700000000006	4	12
CHEMBL3650607	CC1(C)CCC(CN2CCN(CC2)C2=CC=C(C(=O)NS(=O)(=O)C3=CC=C(NC4CCN(CC4)C4CCOCC4)C(=C3)[N+]([O-])=O)C(OC3=CC=CC(Cl)=C3)=C2)=C(C1)C1=CC=C(Cl)C=C1	1	931.9839999999998	9.6538	2	11
CHEMBL3650605	CC1(C)CCC(CN2CCN(CC2)C2=CC=C(C(=O)NS(=O)(=O)C3=CC=C(NCCCN4CCOCC4)C(=C3)[N+]([O-])=O)C(OC3=CC=CC=C3F)=C2)=C(C1)C1=CC=C(Cl)C=C1	1	875.464	8.218400000000008	2	11
CHEMBL3948201	CC1(C)CCC(CN2CCN(CC2)C2=CC=C(C(=O)NS(=O)(=O)C3=CN=C(NCC4CCC(C)(O)CC4)C(=C3)[N+]([O-])=O)C(OC3=CN=C4NC=CC4=C3)=C2)=C(C1)C1=CC=C(Cl)C=C1	1	897.4989999999998	8.569500000000007	4	12
CHEMBL3959426	CC1(C)CCC(CN2CCN(CC2)C2=CC=C(C(=O)NS(=O)(=O)C3=CC=C(OCC4(F)CCOCC4)C(=C3)[N+]([O-])=O)C(OC3=CC=C4NC=CC4=C3)=C2)=C(C1)C1=CC=C(Cl)C=C1	1	886.443	9.323900000000002	2	10
CHEMBL4579774	CC1(C)CCC(CN2CCN(CC2)C2=CC(OC3=CN=C4NC=CC4=C3)=C(C=C2)C(=O)NS(=O)(=O)C2=CC=C(NCCCCCC(=O)NO)C(=C2)[N+]([O-])=O)=C(C1)C1=CC=C(Cl)C=C1	1	899.4709999999997	8.299100000000006	5	12
CHEMBL3650594	CC1(C)CCC(CN2CCN(CC2)C2=CC=C(C(=O)NS(=O)(=O)C3=CC=C(NC4CCN(CC4)C4CCOCC4)C(=C3)[N+]([O-])=O)C(OC3=CC=CC(F)=C3)=C2)=C(C1)C1=CC=C(Cl)C=C1	1	915.5289999999999	9.139500000000004	2	11
CHEMBL3654034	CC1(C)CCC(CN2CCN(CC2)C2=CC=C(C(=O)NS(=O)(=O)C3=CC=C(NC4CCN(CC4)C4CCOCC4)C(=C3)[N+]([O-])=O)C(OC3=CC=NC(N)=C3)=C2)=C(C1)C1=CC=C(Cl)C=C1	1	913.5419999999997	7.977600000000009	3	13
CHEMBL3892616	CC1(C)CCC(CN2CCN(CC2)C2=CC=C(C(=O)NS(=O)(=O)C3=CC=C(NCC4CNCCO4)C(=C3)[N+]([O-])=O)C(OC3=CN=C4NC=CC4=C3)=C2)=C(C1)C1=CC=C(Cl)C=C1	1	869.4449999999999	7.2217000000000064	4	12
CHEMBL4294620	C[C@@H]1CC[C@H]2[C@@H](C)C(OCCN3CCN(C[C@@H]3CO)C3=CC=C(C(=O)NS(=O)(=O)C4=CC=C(NCC5CCOCC5)C(=C4)[N+]([O-])=O)C(OC4=CN=C5NC=CC5=C4)=C3)O[C@@H]3O[C@@]4(C)CC[C@@H]1[C@@]23OO4	1	976.1189999999996	5.928100000000004	4	17
CHEMBL3918781	CC1(C)CCC(CN2CCN(CC2)C2=CC=C(C(=O)NS(=O)(=O)C3=CC=C(N[C@H]4CC[C@H](C4)N4CCOCC4)C(=C3)[N+]([O-])=O)C(OC3=CN=C4NC=CC4=C3)=C2)=C(C1)C1=CC=C(Cl)C=C1	1	923.5369999999998	8.486600000000006	3	12
CHEMBL3905915	CC1(C)CCC(CN2CCN(CC2)C2=CC=C(C(=O)NS(=O)(=O)C3=CC=C(N[C@@H]4CCN(CC#N)C4)C(=C3)[N+]([O-])=O)C(OC3=CN=C4NC=CC4=C3)=C2)=C(C1)C1=CC=C(Cl)C=C1	1	878.456	7.831180000000009	3	12
CHEMBL3653981	CC1(C)CCC(CN2CCN(CC2)C2=CC=C(C(=O)NS(=O)(=O)C3=CC=C(NC4CCN(CC4)C4CCOCC4)C(=C3)[N+]([O-])=O)C(OC3=CC=C(O)C=C3Cl)=C2)=C(C1)C1=CC=C(Cl)C=C1	1	947.9829999999998	9.359399999999999	3	12
CHEMBL3921240	CC1(C)CCC(CN2CCN(CC2)C2=CC=C(C(=O)NS(=O)(=O)C3=CC=C(NC4CCS(=O)(=O)C4)C(=C3)[N+]([O-])=O)C(OC3=CC=C4NC=CC4=C3)=C2)=C(C1)C1=CC=C(Cl)C=C1	1	887.4809999999999	8.025400000000008	3	11
CHEMBL3922866	CC1(C)CCC(CN2CCN(CC2)C2=CC=C(C(=O)NS(=O)(=O)C3=CC=C(NCCCN(C4CC4)C4CCC4)C(=C3)[N+]([O-])=O)C(OC3=CN=C4NC=CC4=C3)=C2)=C(C1)C1=CC=C(Cl)C=C1	1	921.5649999999998	9.640300000000002	3	11
CHEMBL3920089	CC1(C)CCC(CN2CCN(CC2)C2=CC=C(C(=O)NS(=O)(=O)C3=CC=C(NC[C@@H]4CCN(C4)C4CCOCC4)C(=C3)[N+]([O-])=O)C(OC3=CN=C4NC=CC4=C3)=C2)=C(C1)C1=CC=C(Cl)C=C1	1	937.5639999999997	8.734200000000005	3	12
CHEMBL3921409	CC1(C)CCC(CN2CCN(CC2)C2=CC=C(C(=O)NS(=O)(=O)C3=CC=C(N[C@H]4CCN(CCF)C4)C(=C3)[N+]([O-])=O)C(OC3=CN=C4NC=CC4=C3)=C2)=C(C1)C1=CC=C(Cl)C=C1	1	885.4629999999999	8.277100000000006	3	11
CHEMBL3902350	CC1(C)CCC(CN2CCN(CC2)C2=CC=C(C(=O)NS(=O)(=O)C3=CC=C(NCCC#N)C(=C3)[N+]([O-])=O)C(OC3=CN=C4NC=CC4=C3)=C2)=C(C1)C1=CC=C(Cl)C=C1	1	823.376	8.146980000000006	3	11
CHEMBL4288614	C[C@@H]1CC[C@H]2[C@@H](C)[C@@H](OCCN3CCN(CC3)C3=CC=C(C(=O)NS(=O)(=O)C4=CC=C(NCC5CCOCC5)C(=C4)[N+]([O-])=O)C(OC4=CN=C5NC=CC5=C4)=C3)O[C@@H]3O[C@@]4(C)CC[C@@H]1[C@@]23OO4	1	946.0929999999997	6.567200000000005	3	16
CHEMBL3984634	CC1(C)CCC(CN2CCN(CC2)C2=CC=C(C(=O)NS(=O)(=O)C3=CC=C(NC4CCC(CC4)N4CCOCC4)C(=C3)[N+]([O-])=O)C(OC3=CC=CC4=C3CCNC4=O)=C2)=C(C1)C1=CC=C(Cl)C=C1	1	966.6019999999996	8.286300000000008	3	12
CHEMBL3908188	CC1(C)CCC(CN2CCN(CC2)C2=CC=C(C(=O)NS(=O)(=O)C3=CC=C(N[C@H]4CCN(C4)C4CCOCC4)C(=C3)[N+]([O-])=O)C(OC3=CN=C4NC=CC4=C3)=C2)=C(C1)C1=CC=C(Cl)C=C1	1	923.5369999999998	8.486600000000006	3	12
CHEMBL3944877	CC1(C)CCC(CN2CCN(CC2)C2=CC=C(C(=O)NS(=O)(=O)C3=CC=C(NN4CCN(CCO)CC4)C(=C3)[N+]([O-])=O)C(OC3=CC=C4NC=CC4=C3)=C2)=C(C1)C1=CC=C(Cl)C=C1	1	897.4989999999999	7.363200000000009	4	12
CHEMBL3946197	CC1(C)CC(=C(CN2CCN(CC2)C2=CC=C(C(=O)NS(=O)(=O)C3=CC=C(NCC4COCCO4)C(=C3)[N+]([O-])=O)C(OC3=CN=C4NC=CC4=C3)=C2)CO1)C1=CC=C(Cl)C=C1	1	872.4010000000001	6.6375000000000055	3	13
CHEMBL4476315	CC1(C)CCC(CN2CCN(CC2)C2=CC(OC3=CN=C4NC=CC4=C3)=C(C=C2)C(=O)NS(=O)(=O)C2=CC=C(NCC(=O)NO)C(=C2)[N+]([O-])=O)=C(C1)C1=CC=C(Cl)C=C1	1	843.3629999999999	6.738700000000006	5	12
CHEMBL3899015	CC1(C)CCC(CN2CCN(CC2)C2=CC=C(C(=O)NS(=O)(=O)C3=CC=C(OCC4(C)CCOCC4)C(=C3)[N+]([O-])=O)C(OC3=CN=C4NC=CC4=C3)=C2)=C(C1)C1=CC=C(Cl)C=C1	1	883.468	9.016900000000003	2	11
CHEMBL4559296	CC1(C)CCC(CN2CCN(CC2)C2=CC(OC3=CN=C4NC=CC4=C3)=C(C=C2)C(=O)NS(=O)(=O)C2=CC=C(NCCC(=O)NO)C(=C2)[N+]([O-])=O)=C(C1)C1=CC=C(Cl)C=C1	1	857.3899999999999	7.128800000000006	5	12
CHEMBL3907082	CC1(C)CCC(CN2CCN(CC2)C2=CC=C(C(=O)NS(=O)(=O)C3=CC=C(NCC4CN(C4)C(CF)CF)C(=C3)[N+]([O-])=O)C(OC3=CN=C4NC=CC4=C3)=C2)=C(C1)C1=CC=C(Cl)C=C1	1	917.4799999999999	8.472700000000007	3	11
CHEMBL4295247	C[C@@H]1CC[C@H]2[C@@H](C)[C@@H](CCCN3CCN(CC3)C3=CC=C(C(=O)NS(=O)(=O)C4=CC=C(NCC5CCOCC5)C(=C4)[N+]([O-])=O)C(OC4=CN=C5NC=CC5=C4)=C3)O[C@@H]3O[C@@]4(C)CC[C@@H]1[C@@]23OO4	1	944.1209999999998	7.3733000000000075	3	15
CHEMBL3654025	CC1(C)CCC(CN2CCN(CC2)C2=CC=C(C(=O)NS(=O)(=O)C3=CC=C(OCC4CCOCC4)C(=C3)[N+]([O-])=O)C(OC3=C(F)C=C4NC=CC4=C3)=C2)=C(C1)C1=CC=C(Cl)C=C1	1	886.4430000000001	9.370900000000002	2	10
CHEMBL3897594	CC1(C)CCC(CN2CCN(CC2)C2=CC=C(C(=O)NS(=O)(=O)C3=CC=C(NC[C@H]4CCN(C4)C4CCOCC4)C(=C3)[N+]([O-])=O)C(OC3=CN=C4NC=CC4=C3)=C2)=C(C1)C1=CC=C(Cl)C=C1	1	937.5639999999997	8.734200000000005	3	12
CHEMBL3936791	CC1(C)CCC(CN2CCN(CC2)C2=CC=C(C(=O)NS(=O)(=O)C3=CC=C(NC4CN(C4)C(CF)CF)C(=C3)[N+]([O-])=O)C(OC3=CN=C4NC=CC4=C3)=C2)=C(C1)C1=CC=C(Cl)C=C1	1	903.4529999999999	8.225100000000008	3	11
CHEMBL3974315	CC1(C)CCC(CN2CCN(CC2)C2=CC=C(C(=O)NS(=O)(=O)C3=CC=C(NC(=O)N4CCOCC4)C(=C3)[N+]([O-])=O)C(OC3=CN=C4NC=CC4=C3)=C2)=C(C1)C1=CC=C(Cl)C=C1	1	883.4279999999999	7.685500000000008	3	11
CHEMBL3910443	CC1(C)CCC(CN2CCN(CC2)C2=CC=C(C(=O)NS(=O)(=O)C3=CC=C(C=C3)C(=O)NCC3CCOCC3)C(OC3=CC=C4NC=CC4=C3)=C2)=C(C1)C1=CC=C(Cl)C=C1	1	850.4819999999999	8.674600000000005	3	8
CHEMBL3930791	CC1(C)CCC(CN2CCN(CC2)C2=CC=C(C(=O)NS(=O)(=O)C3=CC=C(N[C@H]4CCN(CC(F)F)C4)C(=C3)[N+]([O-])=O)C(OC3=CN=C4NC=CC4=C3)=C2)=C(C1)C1=CC=C(Cl)C=C1	1	903.4529999999999	8.572700000000006	3	11
CHEMBL3986307	CC1(C)CCC(CN2CCN(CC2)C2=CC=C(C(=O)NS(=O)(=O)C3=CC=C(CCC4OCCO4)C(=C3)[N+]([O-])=O)C(OC3=CC=C4NC=CC4=C3)=C2)=C(C1)C1=CC=C(Cl)C=C1	1	854.4260000000002	8.731900000000005	2	10
CHEMBL3929370	CC1(C)CCC(CN2CCN(CC2)C2=CC=C(C(=O)NS(=O)(=O)C3=CC=C(NC[C@H]4CN(CCO4)C4CC4)C(=C3)[N+]([O-])=O)C(OC3=CN=C4NC=CC4=C3)=C2)=C(C1)C1=CC=C(Cl)C=C1	1	909.5099999999999	8.096500000000008	3	12
CHEMBL3654016	CC1(C)CCC(CN2CCN(CC2)C2=CC=C(C(=O)NS(=O)(=O)C3=CC=C(NCCCN4CCNC(=O)C4)C(=C3)[N+]([O-])=O)C(OC3=CC=CC=C3Cl)=C2)=C(C1)C1=CC=C(Cl)C=C1	1	904.918	7.832300000000009	3	11
CHEMBL3952976	CC1(C)CCC(CN2CCN(CC2)C2=CC=C(C(=O)NS(=O)(=O)C3=CC=C(NCC4=CC=CC(OC(F)F)=C4)C(=C3)[N+]([O-])=O)C(OC3=CN=C4NC=CC4=C3)=C2)=C(C1)C1=CC=C(Cl)C=C1	1	926.443	10.034899999999997	3	11
CHEMBL3917124	CC1(C)CCC(CN2CCN(CC2)C2=CC=C(C(=O)NS(=O)(=O)C3=CC=C(OCC4CCOCC4)C(=C3)[N+]([O-])=O)C(OC3=CN=C4NC=CC4=C3)=C2)=C(C1)C1=CC=C(Cl)C=C1	1	869.441	8.626800000000005	2	11
CHEMBL3943608	CC1(C)CCC(CN2CCN(CC2)C2=CC=C(C(=O)NS(=O)(=O)C3=CC=C(NCC4CN(CCF)CCO4)C(=C3)[N+]([O-])=O)C(OC3=CN=C4NC=CC4=C3)=C2)=C(C1)C1=CC=C(Cl)C=C1	1	915.4889999999998	7.903600000000008	3	12
CHEMBL3931265	CC1(C)CCC(CN2CCN(CC2)C2=CC=C(C(=O)NS(=O)(=O)C3=CC=C(OCC4CCC(O)CC4)C(=C3)[N+]([O-])=O)C(OC3=CN=C4NC=CC4=C3)=C2)=C(C1)C1=CC=C(Cl)C=C1	1	883.468	8.751300000000004	3	11
CHEMBL3984828	CC1(C)CCC(CN2CCN(CC2)C2=CC=C(C(=O)NS(=O)(=O)C3=CC=C(OC[C@H]4CC[C@H](O)CC4)C(=C3)[N+]([O-])=O)C(OC3=CN=C4NC=CC4=C3)=C2)=C(C1)C1=CC=C(Cl)C=C1	1	883.468	8.751300000000004	3	11
CHEMBL3952871	CC1(C)CCC(CN2CCN(CC2)C2=CC=C(C(=O)NS(=O)(=O)C3=CC=C(NC4CCN(CC4)C(CF)CF)C(=C3)[N+]([O-])=O)C(OC3=CN=C4NC=CC4=C3)=C2)=C(C1)C1=CC=C(Cl)C=C1	1	931.507	9.005300000000004	3	11
CHEMBL3948418	CC1(C)CCC(CN2CCN(CC2)C2=CC=C(C(=O)NS(=O)(=O)C3=CC=C(NCCCN(CC(F)(F)F)C4CC4)C(=C3)[N+]([O-])=O)C(OC3=CN=C4NC=CC4=C3)=C2)=C(C1)C1=CC=C(Cl)C=C1	1	949.4969999999998	9.6501	3	11
CHEMBL3650531	CC1(C)CCC(CN2CCN(CC2)C2=CC=C(C(=O)NS(=O)(=O)C3=CC=C(NC4CCN(CC4)C4CCOCC4)C(=C3)[N+]([O-])=O)C(OC3=CC=CC(F)=C3F)=C2)=C(C1)C1=CC=C(Cl)C=C1	1	933.5189999999999	9.278600000000003	2	11
CHEMBL3956942	CC1(C)CCC(CN2CCN(CC2)C2=CC=C(C(=O)NS(=O)(=O)C3=CC=C(NC[C@@H]4CN(CCO4)C4CC4)C(=C3)[N+]([O-])=O)C(OC3=CN=C4NC=CC4=C3)=C2)=C(C1)C1=CC=C(Cl)C=C1	1	909.5099999999999	8.096500000000008	3	12
CHEMBL3901126	CC1(C)CCC(CN2CCN(CC2)C2=CC=C(C(=O)NS(=O)(=O)C3=CC=C(NCC4CN(CCO4)C4CC4)C(=C3)[N+]([O-])=O)C(OC3=CN=C4NC=CC4=C3)=C2)=C(C1)C1=CC=C(Cl)C=C1	1	909.5099999999999	8.096500000000008	3	12
CHEMBL3957863	CC1(C)CCC(CN2CCN(CC2)C2=CC=C(C(=O)NS(=O)(=O)C3=CC=C(OCC4COCCN4)C(=C3)[N+]([O-])=O)C(OC3=CN=C4NC=CC4=C3)=C2)=C(C1)C1=CC=C(Cl)C=C1	1	870.429	7.188600000000007	3	12
CHEMBL3906125	CC1(C)CCC(CN2CCN(CC2)C2=CC=C(C(=O)NS(=O)(=O)C3=CC=C(NC4CCC(CC4)N(CCC#N)C4CC4)C(=C3)[N+]([O-])=O)C(OC3=CN=C4NC=CC4=C3)=C2)=C(C1)C1=CC=C(Cl)C=C1	1	960.6019999999996	9.92258	3	12
CHEMBL3918980	CC1(C)CC(=C(CN2CCN(CC2)C2=CC=C(C(=O)NS(=O)(=O)C3=CC=C(NC4CCC(CC4)N4CCOCC4)C(=C3)[N+]([O-])=O)C(OC3=CN=C4NC=CC4=C3)=C2)CO1)C1=CC=C(Cl)C=C1	1	939.5359999999998	7.865500000000008	3	13
CHEMBL3956351	CC1(C)CCC(CN2CCN(CC2)C2=CC=C(C(=O)NS(=O)(=O)C3=CC=C(OC4CCN(CC4)C4CCOCC4)C(=C3)[N+]([O-])=O)C(OC3=CC=C4NC=CC4=C3)=C2)=C(C1)C1=CC=C(Cl)C=C1	1	937.5599999999998	9.448600000000003	2	11
CHEMBL3906281	CC1(C)CCC(CN2CCN(CC2)C2=CC=C(C(=O)NS(=O)(=O)C3=CC=C(OCC4CCN(C4)C4COC4)C(=C3)[N+]([O-])=O)C(OC3=CN=C4NC=CC4=C3)=C2)=C(C1)C1=CC=C(Cl)C=C1	1	910.4939999999999	7.9209000000000085	2	12
CHEMBL3951217	CC1(C)CCC(CN2CCN(CC2)C2=CC=C(C(=O)NS(=O)(=O)C3=CC(F)=C(NCC4CCOCC4)C=C3Cl)C(OC3=CC=C4NC=CC4=C3)=C2)=C(C1)C1=CC=C(Cl)C=C1	1	874.9069999999999	10.149199999999997	3	8
CHEMBL3899475	CC1(C)CCC(CN2CCN(CC2)C2=CC=C(C(=O)NS(=O)(=O)C3=CC=C(OCC4COCCO4)C(=C3)[N+]([O-])=O)C(OC3=CC=C4NC=CC4=C3)=C2)=C(C1)C1=CC=C(Cl)C=C1	1	870.4250000000001	8.220600000000008	2	11
CHEMBL3964863	CC1(C)CCC(CN2CCN(CC2)C2=CC=C(C(=O)NS(=O)(=O)C3=CC=C(OC[C@@H]4COCCO4)C(=C3)[N+]([O-])=O)C(OC3=CC=C4NC=CC4=C3)=C2)=C(C1)C1=CC=C(Cl)C=C1	1	870.4250000000001	8.220600000000008	2	11
CHEMBL3901926	CC1(C)CCC(CN2CCN(CC2)C2=CC=C(C(=O)NS(=O)(=O)C3=CC=C(NCC4CN(CC(F)F)CCO4)C(=C3)[N+]([O-])=O)C(OC3=CN=C4NC=CC4=C3)=C2)=C(C1)C1=CC=C(Cl)C=C1	1	933.4789999999998	8.199200000000006	3	12
CHEMBL4278369	C[C@@H]1CC[C@H]2[C@@H](C)[C@@H](CCN3CCN(CC3)C3=CC=C(C(=O)NS(=O)(=O)C4=CC=C(NCC5CCOCC5)C(=C4)[N+]([O-])=O)C(OC4=CN=C5NC=CC5=C4)=C3)O[C@@H]3O[C@@]4(C)CC[C@@H]1[C@@]23OO4	1	930.0939999999997	6.983200000000007	3	15
CHEMBL3654069	CC1(C)CCC(CN2CCN(CC2)C2=CC=C(C(=O)NS(=O)(=O)C3=CC=C(OC4CCC(CC4)N4CCOCC4)C(=C3)[N+]([O-])=O)C(OC3=C(F)C=C4NC=CC4=C3)=C2)=C(C1)C1=CC=C(Cl)C=C1	1	955.5499999999998	9.587700000000002	2	11
CHEMBL4280705	C[C@@H]1CC[C@H]2[C@@](C)(O)[C@@H](OCCN3CCN(CC3)C3=CC=C(C(=O)NS(=O)(=O)C4=CC=C(NCC5CCOCC5)C(=C4)[N+]([O-])=O)C(OC4=CN=C5NC=CC5=C4)=C3)O[C@@H]3O[C@@]4(C)CC[C@@H]1[C@@]23OO4	1	962.0919999999996	5.682100000000004	4	17
CHEMBL3954372	CC1(C)CCC(CN2CCN(CC2)C2=CC=C(C(=O)NS(=O)(=O)C3=CC=C(OC[C@H]4COCCO4)C(=C3)[N+]([O-])=O)C(OC3=CC=C4NC=CC4=C3)=C2)=C(C1)C1=CC=C(Cl)C=C1	1	870.4250000000001	8.220600000000008	2	11
CHEMBL3918033	CC1(C)CCC(CN2CCN(CC2)C2=CC=C(C(=O)NS(=O)(=O)C3=CC=C(NCC4CN(CCO4)S(C)(=O)=O)C(=C3)[N+]([O-])=O)C(OC3=CN=C4NC=CC4=C3)=C2)=C(C1)C1=CC=C(Cl)C=C1	1	947.5369999999999	6.893700000000008	3	13
CHEMBL3901940	CC1(C)CCC(CN2CCN(CC2)C2=CC=C(C(=O)NS(=O)(=O)C3=CC=C(OCC4CCC(C)(O)CC4)C(=C3)[N+]([O-])=O)C(OC3=CN=C4NC=CC4=C3)=C2)=C(C1)C1=CC=C(Cl)C=C1	1	897.4949999999999	9.141400000000003	3	11
CHEMBL3650620	CC1(C)CCC(CN2CCN(CC2)C2=CC=C(C(=O)NS(=O)(=O)C3=CC=C(NC4CCN(CCF)CC4)C(=C3)[N+]([O-])=O)C(OC3=CC=CC(F)=C3F)=C2)=C(C1)C1=CC=C(Cl)C=C1	1	895.4449999999999	9.069100000000002	2	10
CHEMBL3654014	CC1(C)CCC(CN2CCN(CC2)C2=CC=C(C(=O)NS(=O)(=O)C3=CC=C(NN4CCOCC4)C(=C3)[N+]([O-])=O)C(OC3=C(F)C=C4NC=CC4=C3)=C2)=C(C1)C1=CC=C(Cl)C=C1	1	872.4200000000001	8.224600000000008	3	11
CHEMBL3952081	CC1(C)CCC(CN2CCN(CC2)C2=CC=C(C(=O)NS(=O)(=O)C3=CC=C(NCC4CN(CCO4)C4CC4)C(=C3)[N+]([O-])=O)C(OC3=C4N=CNC4=CC=C3)=C2)=C(C1)C1=CC=C(Cl)C=C1	1	909.5099999999999	8.096500000000008	3	12
CHEMBL3942598	CC1(C)CCC(CN2CCN(CC2)C2=CC=C(C(=O)NS(=O)(=O)C3=CC=C(NCC4CN(CC(F)F)CCO4)C(=C3)[N+]([O-])=O)C(OC3=C4N=CNC4=CC=C3)=C2)=C(C1)C1=CC=C(Cl)C=C1	1	933.4789999999998	8.199200000000008	3	12
CHEMBL4287383	C[C@@H]1CC[C@H]2[C@@H](C)C(OCCN3CCN(C[C@H]3CO)C3=CC=C(C(=O)NS(=O)(=O)C4=CC=C(NCC5CCOCC5)C(=C4)[N+]([O-])=O)C(OC4=CN=C5NC=CC5=C4)=C3)O[C@@H]3O[C@@]4(C)CC[C@@H]1[C@@]23OO4	1	976.1189999999996	5.928100000000004	4	17
CHEMBL3654050	CC1(C)CCC(CN2CCN(CC2)C2=CC=C(C(=O)NS(=O)(=O)C3=CC=C(NC4CCN(CC4)C4CCOCC4)C(=C3)[N+]([O-])=O)C(OC3=CC=CC4=C3CC(=O)N4)=C2)=C(C1)C1=CC=C(Cl)C=C1	1	952.5749999999997	8.495000000000006	3	12
CHEMBL3985489	CC1(C)CCC(CN2CCN(CC2)C2=CC=C(C(=O)NS(=O)(=O)C3=CC=C(OCC4(F)CCOCC4)C(=C3)[N+]([O-])=O)C(OC3=CN=C4NC=CC4=C3)=C2)=C(C1)C1=CC=C(Cl)C=C1	1	887.4309999999999	8.718900000000005	2	11
CHEMBL3963689	CC1(C)CCC(CN2CCN(CC2)C2=CC=C(C(=O)NS(=O)(=O)C3=CN=C(NCC4CCOCC4)C(Br)=C3)C(OC3=CC=C4NC=CC4=C3)=C2)=C(C1)C1=CC=C(Cl)C=C1	1	902.3560000000001	9.5142	3	9
CHEMBL3919569	CC1(C)CCC(CN2CCN(CC2)C2=CC=C(C(=O)NS(=O)(=O)C3=CC=C(NCC4CCOCC4)C(=C3)C#N)C(OC3=CC=C4NC=CC4=C3)=C2)=C(C1)C1=CC=C(Cl)C=C1	1	847.482	9.228380000000001	3	9
CHEMBL4278774	CO[C@H]1OC2O[C@@]3(C)CC[C@H]4[C@H](C)CC[C@@H]([C@]1(C)CC(=O)N1CCN(CC1)C1=CC=C(C(=O)NS(=O)(=O)C5=CC=C(NCC6CCOCC6)C(=C5)[N+]([O-])=O)C(OC5=CN=C6NC=CC6=C5)=C1)[C@@]24OO3	1	974.1029999999997	6.4839000000000055	3	16
CHEMBL3919712	CC1(C)CCC(CN2CCN(CC2)C2=CC=C(C(=O)NS(=O)(=O)C3=CC=C(OCC4CCOC(C)(C)C4)C(=C3)[N+]([O-])=O)C(OC3=CN=C4NC=CC4=C3)=C2)=C(C1)C1=CC=C(Cl)C=C1	1	897.4949999999999	9.405400000000002	2	11
CHEMBL3947479	CC1(C)CCC(=C(CN2CCN(CC2)C2=CC=C(C(=O)NS(=O)(=O)C3=CC=C(OCC4(F)CCOCC4)C(=C3)[N+]([O-])=O)C(OC3=CN=C4NC=CC4=C3)=C2)C1)C1=CC=C(Cl)C=C1	1	887.4309999999998	8.718900000000005	2	11
CHEMBL3654057	CC1(C)CCC(CN2CCN(CC2)C2=CC=C(C(=O)NS(=O)(=O)C3=CC=C(OCC4(F)CCOCC4)C(=C3)[N+]([O-])=O)C(OC3=C(F)C=C4NC=CC4=C3)=C2)=C(C1)C1=CC=C(Cl)C=C1	1	904.433	9.463000000000001	2	10
CHEMBL3894927	CC1(C)CCC(CN2CCN(CC2)C2=CC=C(C(=O)NS(=O)(=O)C3=CC=C(OCC4CCN(CC4)C4COC4)C(=C3)[N+]([O-])=O)C(OC3=CN=C4NC=CC4=C3)=C2)=C(C1)C1=CC=C(Cl)C=C1	1	924.521	8.311000000000007	2	12
CHEMBL3958014	CC1(C)CCC(CN2CCN(CC2)C2=CC=C(C(=O)NS(=O)(=O)C3=CC=C(OCC4COCCN4C4CCOCC4)C(=C3)[N+]([O-])=O)C(OC3=CN=C4NC=CC4=C3)=C2)=C(C1)C1=CC=C(Cl)C=C1	1	954.5469999999998	8.080000000000009	2	13
CHEMBL3946682	CC1(C)CCC(CN2CCN(CC2)C2=CC=C(C(=O)NS(=O)(=O)C3=CC=C(NCC4=CN=CS4)C(=C3)[N+]([O-])=O)C(OC3=CC=C4NC=CC4=C3)=C2)=C(C1)C1=CC=C(Cl)C=C1	1	866.4659999999999	9.495	3	11
CHEMBL3654139	CC1(C)CCC(CN2CCN(CC2)C2=CC=C(C(=O)NS(=O)(=O)C3=CC=C(OCC4CCOCC4)C(=C3)[N+]([O-])=O)C(OC3=CN=C(N)C(Cl)=C3)=C2)=C(C1)C1=CC=C(Cl)C=C1	1	879.8639999999999	8.381100000000007	2	12
CHEMBL3953632	CC1(C)CCC(CN2CCN(CC2)C2=CC=C(C(=O)NS(=O)(=O)C3=CC=C(NCC4CN(CCO4)S(C)(=O)=O)C(=C3)[N+]([O-])=O)C(OC3=C4N=CNC4=CC=C3)=C2)=C(C1)C1=CC=C(Cl)C=C1	1	947.5369999999999	6.893700000000008	3	13
CHEMBL3654174	CC(C)(C)OC(=O)OC1=CC(=CC=C1C(=O)NS(=O)(=O)C1=CC=C(NCC2CCOCC2)C(=C1)[N+]([O-])=O)N1CCC2=C(C1)C=CC=C2N1CCN(CC2=C(CC(C)(C)CC2)C2=CC=C(Cl)C=C2)CC1	1	983.6289999999991	9.8679	2	13
CHEMBL3654015	CC1(C)CCC(CN2CCN(CC2)C2=CC=C(C(=O)NS(=O)(=O)C3=CC=C(NN4CCOCC4)C(=C3)[N+]([O-])=O)C(OC3=CC=CC(Cl)=C3)=C2)=C(C1)C1=CC=C(Cl)C=C1	1	849.8380000000001	8.257600000000007	2	11
CHEMBL3967910	CC1(C)CCC(CN2CCN(CC2)C2=CC=C(C(=O)NS(=O)(=O)C3=CC=C(OCC4(F)CCOCC4)C(=C3)[N+]([O-])=O)C(OC3=C4N=CNC4=CC=C3)=C2)=C(C1)C1=CC=C(Cl)C=C1	1	887.4309999999999	8.718900000000005	2	11
CHEMBL3940729	CC1(C)CCC(CN2CCN(CC2)C2=CC=C(C(=O)NS(=O)(=O)C3=CC=C(OCC4CCOCC4)C(=C3)C(N)=O)C(OC3=CC=C4NC=CC4=C3)=C2)=C(C1)C1=CC=C(Cl)C=C1	1	866.481	8.422500000000005	3	9
CHEMBL3891790	CC1(C)CCC(CN2CCN(CC2)C2=CC=C(C(=O)NS(=O)(=O)C3=CC=C(OCCOC4CCOC4)C(=C3)[N+]([O-])=O)C(OC3=CN=C4NC=CC4=C3)=C2)=C(C1)C1=CC=C(Cl)C=C1	1	885.4399999999999	8.005700000000008	2	12
CHEMBL3900835	CC1(C)CCC(CN2CCN(CC2)C2=CC=C(C(=O)NS(=O)(=O)C3=CC=C(OCC4CCC5(COC5)CC4)C(=C3)[N+]([O-])=O)C(OC3=CN=C4NC=CC4=C3)=C2)=C(C1)C1=CC=C(Cl)C=C1	1	909.5059999999999	9.407000000000002	2	11
CHEMBL4286682	C[C@@H]1CC[C@H]2[C@](C)(O[C@@H]3O[C@@]4(C)CC[C@@H]1[C@@]23OO4)C(=O)N1CCN(CC1)C1=CC=C(C(=O)NS(=O)(=O)C2=CC=C(NCC3CCOCC3)C(=C2)[N+]([O-])=O)C(OC2=CN=C3NC=CC3=C2)=C1	1	916.0229999999997	5.873700000000005	3	15
CHEMBL3654127	CC1(C)CCC(CN2CCN(CC2)C2=CC=C(C(=O)NS(=O)(=O)C3=CC=C(NCC4CN(CCO4)C4CC4)C(=C3)[N+]([O-])=O)C(OC3=CN=C(N)C(Cl)=C3)=C2)=C(C1)C1=CC=C(Cl)C=C1	1	919.9329999999998	7.8508000000000076	3	13
CHEMBL3894323	CC1(C)CCC(CN2CCN(CC2)C2=CC=C(C(=O)NS(=O)(=O)C3=CC=C(OCC4(F)CCN(CC4)C4CCOC4)C(=C3)[N+]([O-])=O)C(OC3=CN=C4NC=CC4=C3)=C2)=C(C1)C1=CC=C(Cl)C=C1	1	956.5379999999998	8.793200000000004	2	12
CHEMBL4293235	COCCOCCOCCOCCOCCOCCOCCOCCOCCOCCO	0	472.57200000000046	-0.2255	1	11
CHEMBL1213506	CCCCCCCCCCCOCCOCCOCCOCCOCCO	0	392.5770000000002	3.5925000000000025	1	6
CHEMBL159443	CCCCCCCCCC[C@H](O)[C@H]1CC[C@H](O1)[C@@H]1CC[C@@H](O1)[C@H](O)CCCCCCCCCC[C@H]1CC(CC(C)O)C(=O)O1	0	624.9440000000006	7.9378	3	7
CHEMBL2368599	OC[C@H]1O[C@@H](O[C@H]2[C@H](O)[C@@H](O)[C@H](OCCCCCCO[C@H]3O[C@@H](CO)[C@H](O[C@H]4O[C@@H](CO)[C@@H](O)[C@@H](O)[C@@H]4O)[C@@H](O)[C@@H]3O)O[C@@H]2CO)[C@H](O)[C@@H](O)[C@H]1O	0	766.7400000000007	-8.1718	14	22
CHEMBL526905	C[C@H]1[C@H]2[C@H](C[C@H]3[C@@H]4CC[C@H]5C[C@H](CC[C@]5(C)[C@H]4CC[C@]23C)O[C@@H]2O[C@H](CO)[C@H](O[C@@H]3O[C@H](CO)[C@@H](O)[C@H](O[C@@H]4OC[C@@H](O)[C@H](O)[C@H]4O)[C@H]3O[C@@H]3O[C@H](CO)[C@@H](O)[C@H](O)[C@H]3O)[C@H](O)[C@H]2O)O[C@@]11OC[C@H](C)C[C@@H]1O[C@@H]1O[C@H](CO)[C@@H](O)[C@H](O)[C@H]1O	0	1213.3240000000012	-5.4753	16	28
CHEMBL1968031	CC(CC[C@@]1(O)OC2C[C@H]3[C@@H]4CC[C@H]5CC(OC6OC(CO)C(OC7OC(CO)C(O)C(OC8OCC(O)C(O)C8O)C7OC7OC(CO)C(O)C(O)C7O)C(O)C6O)[C@H](O)CC5(C)[C@H]4CCC3(C)C2[C@@H]1C)COC1OC(CO)C(O)C(O)C1O	0	1231.3390000000009	-6.5209	18	29
CHEMBL1078707	CO[C@]1(CC[C@@H](C)CO[C@@H]2O[C@H](CO)[C@@H](O)[C@H](O)[C@H]2O)O[C@H]2C[C@H]3[C@@H]4CC[C@@H]5C[C@@H](O[C@@H]6O[C@H](CO)[C@H](O[C@@H]7O[C@H](CO)[C@@H](O)[C@H](O)[C@H]7O[C@@H]7O[C@H](CO)[C@@H](O)[C@H](O)[C@H]7O)[C@H](O)[C@H]6O)[C@@H](O)C[C@]5(C)[C@H]4CC[C@]3(C)[C@H]2[C@@H]1C	0	1113.2510000000007	-4.3301	15	25
CHEMBL1969026	CC1(C)OC(COCCOCCCCCO)C(COCCOCCCCCO)O1	0	422.55900000000037	1.8981	2	8
CHEMBL4466316	C[C@H]1[C@H]2[C@H](C[C@H]3[C@@H]4CC[C@H]5C[C@@H](O[C@@H]6O[C@H](CO)[C@H](O)[C@H](O[C@@H]7O[C@H](CO)[C@@H](O)[C@H](O)[C@H]7O[C@@H]7O[C@H](CO)[C@@H](O)[C@H](O)[C@H]7O)[C@H]6O)[C@H](O)C[C@]5(C)[C@H]4CC[C@]23C)O[C@]11CC[C@@H](C)CO1	0	919.068	-1.7628	11	19
CHEMBL404811	C[C@H]1[C@H]2[C@@H](O[C@]11CC[C@@H](C)CO1)[C@@H](O)[C@H]1[C@@H]3CC[C@H]4C[C@@H](O[C@@H]5O[C@H](CO)[C@H](O[C@@H]6O[C@H](CO)C(O)[C@H](O[C@@H]7OC[C@@H](O)[C@H](O)[C@H]7O)[C@H]6O[C@@H]6O[C@H](CO)[C@H](O)[C@H](O[C@@H]7O[C@H](CO)[C@@H](O)[C@H](O)[C@H]7O)[C@H]6O)[C@H](O)[C@H]5O)[C@H](O)C[C@]4(C)[C@H]3CC[C@]21C	0	1229.3230000000008	-6.5045	17	29
CHEMBL525242	C[C@H](CC[C@@]1(O)O[C@H]2C[C@H]3[C@@H]4CC[C@H]5C[C@@H](O[C@@H]6O[C@H](CO)[C@H](O[C@@H]7O[C@H](CO)[C@@H](O)[C@H](O[C@@H]8OC[C@@H](O)[C@H](O)[C@H]8O)[C@H]7O[C@@H]7O[C@H](CO)[C@H](O)[C@H](O)[C@H]7O)[C@H](O)[C@H]6O)[C@H](O)C[C@]5(C)[C@H]4CC[C@]3(C)[C@H]2[C@@H]1C)CO[C@@H]1O[C@H](CO)[C@@H](O)[C@H](O)[C@H]1O	0	1231.3390000000009	-6.5209	18	29
CHEMBL160640	CCCCCCCCCC[C@H](O)[C@H]1CC[C@@H](O1)[C@H]1CC[C@@H](O1)[C@H](O)CCCCCCCCCCCCC1[C@@H](O)[C@H](C)OC1=O	0	624.9440000000008	7.937800000000011	3	7
CHEMBL507034	CO[C@H]1[C@H](O)CO[C@@H](O[C@@H]2CO[C@@H](O[C@@H]3CO[C@@H](OCC[C@@H](CC[C@@H](C)[C@H]4[C@@H](O)[C@@H](O)[C@@H]5[C@]4(C)CC[C@@H]4[C@@]6(C)CC[C@H](O)[C@H](O)[C@@H]6[C@@H](O)C[C@@]54O)C(C)C)[C@H](O)[C@H]3O)[C@H](O)[C@H]2OC)[C@@H]1O	0	937.1270000000004	-1.2267	11	19
CHEMBL1966207	COC1(CC[C@@H](C)COC2OC(CO)C(O)C(O)C2O)OC2C[C@H]3[C@@H]4CC[C@H]5C[C@@H](OC6OC(CO)C(OC7OC(CO)C(O)C(O)C7O)C(O)C6OC6OC(C)C(O)C(O)C6O)[C@H](O)C[C@]5(C)[C@H]4CC[C@]3(C)C2[C@@H]1C	0	1097.2520000000006	-3.3025	14	24
CHEMBL503533	CO[C@@H]1[C@@H](O)[C@H](O)CO[C@H]1OC[C@@H]1O[C@@H](O[C@@H](CC[C@@H](C)[C@H]2C[C@@H](O)[C@@H]3[C@]2(C)CC[C@@H]2[C@@]4(C)CC[C@H](O[C@@H]5OC[C@@H](O)[C@H](O)[C@H]5OC)[C@H](O)C4[C@@H](O)[C@@H](O)[C@@]32O)C(C)C)[C@H](O)[C@H]1O	0	909.0730000000009	-1.8644	11	19
CHEMBL1958309	C[C@@H](CC[C@@]1(O)O[C@H]2C[C@H]3[C@@H]4CC[C@@H]5C[C@H](CC[C@]5(C)[C@H]4CC[C@]3(C)[C@H]2[C@@H]1C)O[C@@H]1O[C@H](CO)[C@H](O)[C@H](O)[C@H]1O[C@@H]1O[C@H](CO)[C@@H](O)[C@H](O)[C@H]1O)CO[C@@H]1O[C@H](CO)[C@@H](O)[C@H](O)[C@H]1O	0	921.0840000000007	-1.7792	12	19
CHEMBL454275	C[C@@H](CCC1(O)O[C@H]2C[C@H]3[C@@H]4CC[C@@H]5C[C@H](CC[C@]5(C)[C@H]4CC[C@]3(C)[C@H]2[C@@H]1C)O[C@@H]1O[C@H](CO)[C@H](O)[C@H](O)[C@H]1O[C@@H]1O[C@H](CO)[C@@H](O)[C@H](O)[C@H]1O)CO[C@@H]1O[C@H](CO)[C@@H](O)[C@H](O)[C@H]1O	0	921.0840000000007	-1.7792	12	19
CHEMBL510839	CO[C@]1(CC[C@@H](C)CO[C@@H]2O[C@H](CO)[C@@H](O)[C@H](O)[C@H]2O)O[C@H]2C[C@H]3[C@@H]4CC[C@H]5C[C@@H](O[C@@H]6O[C@H](CO)[C@H](O[C@@H]7O[C@H](CO)[C@@H](O)[C@H](O[C@@H]8OC[C@@H](O)[C@H](O)[C@H]8O)[C@H]7O[C@@H]7O[C@H](CO)[C@H](O)[C@H](O)[C@H]7O)[C@H](O)[C@H]6O)[C@H](O)C[C@]5(C)[C@H]4CC[C@]3(C)[C@H]2[C@@H]1C	0	1245.3660000000007	-5.8668	17	29
CHEMBL452064	CO[C@]1(CC[C@@H](C)CO[C@@H]2O[C@H](CO)[C@@H](O)[C@H](O)[C@H]2O)O[C@H]2C[C@H]3[C@@H]4CC[C@H]5C[C@H](CC[C@]5(C)[C@H]4CC[C@]3(C)[C@H]2[C@@H]1C)O[C@@H]1O[C@H](CO)[C@H](O[C@@H]2O[C@H](CO)[C@@H](O)[C@H](O[C@@H]3OC[C@@H](O)[C@H](O)[C@H]3O)[C@H]2O[C@@H]2O[C@H](CO)[C@H](O)[C@H](O)[C@H]2O)[C@H](O)[C@H]1O	0	1229.367000000001	-4.8376	16	28
CHEMBL2271372	C[C@H](CCC1(O)O[C@H]2C[C@H]3[C@@H]4CC[C@H]5C[C@H](CC[C@]5(C)[C@H]4CC[C@]3(C)[C@H]2[C@@H]1C)O[C@@H]1O[C@H](CO)[C@H](O[C@@H]2O[C@H](CO)[C@@H](O)[C@H](O[C@@H]3O[C@H](CO)[C@@H](O)[C@H](O)[C@H]3O)[C@H]2O[C@@H]2O[C@H](CO)[C@@H](O)[C@H](O[C@@H]3O[C@H](CO)[C@@H](O)[C@H](O)[C@H]3O)[C@H]2O)[C@H](O)[C@H]1O)CO[C@@H]1O[C@H](CO)[C@@H](O)[C@H](O)[C@H]1O	0	1407.5070000000017	-8.3066	21	34
CHEMBL2442978	C[C@@H]1O[C@@H](O[C@H]2[C@H](O)[C@@H](CO)O[C@@H](O[C@H]3CO[C@@H](O[C@H]4CC[C@@]5(C)[C@@H](CC[C@]6(C)[C@@H]5CC[C@]57OC[C@@]8(CCC(C)(C)C[C@@H]58)[C@H](O)C[C@@]67C)C4(C)C)[C@H](O[C@@H]4O[C@H](CO)[C@@H](O)[C@H](O)[C@H]4O)[C@H]3O)[C@@H]2O[C@@H]2OC[C@@H](O)[C@H](O[C@@H]3O[C@H](CO)[C@@H](O)[C@H](O)[C@H]3O)[C@H]2O)[C@H](O)[C@H](O)[C@H]1O	0	1355.522000000001	-4.3965	17	30
CHEMBL2271373	COC1(CC[C@@H](C)CO[C@@H]2O[C@H](CO)[C@@H](O)[C@H](O)[C@H]2O)O[C@H]2C[C@H]3[C@@H]4CC[C@H]5C[C@H](CC[C@]5(C)[C@H]4CC[C@]3(C)[C@H]2[C@@H]1C)O[C@@H]1O[C@H](CO)[C@H](O[C@@H]2O[C@H](CO)[C@@H](O)[C@H](O[C@@H]3O[C@H](CO)[C@@H](O)[C@H](O)[C@H]3O)[C@H]2O[C@@H]2O[C@H](CO)[C@@H](O)[C@H](O[C@@H]3O[C@H](CO)[C@@H](O)[C@H](O)[C@H]3O)[C@H]2O)[C@H](O)[C@H]1O	0	1421.5340000000015	-7.6525	20	34
CHEMBL2271370	C[C@H](CCC1(O)O[C@H]2C[C@H]3[C@@H]4CC[C@H]5C[C@@H](O[C@@H]6O[C@H](CO)[C@H](O[C@@H]7O[C@H](CO)[C@@H](O)[C@H](O[C@@H]8O[C@H](CO)[C@@H](O)[C@H](O)[C@H]8O)[C@H]7O[C@@H]7O[C@H](CO)[C@@H](O)[C@H](O[C@@H]8O[C@H](CO)[C@@H](O)[C@H](O)[C@H]8O)[C@H]7O)[C@H](O)[C@H]6O)[C@H](O)C[C@]5(C)[C@H]4CC[C@]3(C)[C@H]2[C@@H]1C)CO[C@@H]1O[C@H](CO)[C@@H](O)[C@H](O)[C@H]1O	0	1423.5060000000012	-9.3358	22	35
CHEMBL3085209	CCCCCCCCCCCCCCCCOC[C@H](CO[C@@H]1O[C@@H](CO)[C@@H](O)[C@H](O)[C@@H]1O)OC	0	492.69400000000013	3.315800000000001	4	8
CHEMBL2271371	COC1(CC[C@@H](C)CO[C@@H]2O[C@H](CO)[C@@H](O)[C@H](O)[C@H]2O)O[C@H]2C[C@H]3[C@@H]4CC[C@H]5C[C@@H](O[C@@H]6O[C@H](CO)[C@H](O[C@@H]7O[C@H](CO)[C@@H](O)[C@H](O[C@@H]8O[C@H](CO)[C@@H](O)[C@H](O)[C@H]8O)[C@H]7O[C@@H]7O[C@H](CO)[C@@H](O)[C@H](O[C@@H]8O[C@H](CO)[C@@H](O)[C@H](O)[C@H]8O)[C@H]7O)[C@H](O)[C@H]6O)[C@H](O)C[C@]5(C)[C@H]4CC[C@]3(C)[C@H]2[C@@H]1C	0	1437.533000000001	-8.6817	21	35
CHEMBL3085208	CCCCCCCCCCCCCCCCOC[C@@H](CO[C@@H]1O[C@@H](CO)[C@@H](O)[C@H](O)[C@@H]1O)OC	0	492.69400000000013	3.315800000000001	4	8
CHEMBL2259712	CCCCCCCCCCCCCCCCO[C@H]1OC[C@H](O[C@H]2OC[C@H](O[C@H]3OC[C@H](O)[C@H](O)[C@H]3O)[C@H](O)[C@H]2O)[C@H](O)[C@H]1O	0	638.7920000000005	0.8499000000000014	7	13
CHEMBL374092	CC1(C)CC[C@]23CO[C@@]4(CC[C@@H]5[C@@]6(C)CC[C@H](O[C@@H]7OC[C@H](O[C@@H]8O[C@H](CO)[C@@H](O)[C@H](O[C@@H]9O[C@H](CO)[C@@H](O)[C@H](O[C@@H]%10O[C@H](CO)[C@@H](O)[C@H](O)[C@H]%10O)[C@H]9O)[C@H]8O[C@@H]8OC[C@@H](O)[C@H](O)[C@H]8O)[C@H](O)[C@H]7O[C@@H]7O[C@H](CO)[C@@H](O)[C@H](O)[C@H]7O)C(C)(C)[C@@H]6CC[C@@]5(C)[C@]4(C)C[C@H]2O)[C@@H]3C1	0	1371.5210000000009	-5.4241	18	31
CHEMBL131462	CCCCCCCCCCCC[C@H](O)[C@@H]1CC[C@H](O1)[C@@H](O)CCCC[C@@H](O)CCCCC[C@@H]1CC(CC(C)O)C(=O)O1	0	598.9060000000005	7.141200000000011	4	7
CHEMBL1078706	CO[C@]1(CC[C@@H](C)CO[C@@H]2O[C@H](CO)[C@@H](O)[C@H](O)[C@H]2O)O[C@H]2C[C@H]3[C@@H]4CC[C@@H]5C[C@H](CC[C@]5(C)[C@H]4CC[C@]3(C)[C@H]2[C@@H]1C)O[C@@H]1O[C@H](CO)[C@@H](O[C@@H]2O[C@H](CO)[C@@H](O)[C@H](O)[C@H]2O)[C@H](O)[C@H]1O	0	935.1110000000008	-1.1251	11	19
CHEMBL504976	CO[C@H]1[C@@H](CO[C@@H](OCC[C@@H](CC[C@@H](C)[C@H]2[C@@H](O)[C@@H](O)[C@@H]3[C@]2(C)CC[C@@H]2[C@@]4(C)CC[C@H](O)[C@H](O)[C@@H]4[C@@H](O)C[C@@]32O)C(C)C)[C@@H]1O)O[C@@H]1OC[C@H](O)[C@H](O)[C@H]1O	0	790.9850000000005	-0.3441	10	15
CHEMBL509577	C[C@H]1[C@H]2[C@H](C[C@H]3[C@@H]4CC[C@H]5C[C@H](CC[C@]5(C)[C@H]4CC[C@]23C)O[C@@H]2O[C@H](CO)[C@H](O[C@@H]3O[C@H](CO)[C@@H](O)[C@H](O)[C@H]3O[C@@H]3O[C@H](CO)[C@@H](O)[C@H](O[C@@H]4OC[C@@H](O)[C@H](O)[C@H]4O)[C@H]3O)[C@H](O)[C@H]2O)O[C@]11CC[C@@H](C)CO1	0	1035.1840000000007	-2.2703	12	22
CHEMBL413646	C[C@]1(CO)CC[C@]23CO[C@@]4(CC[C@@H]5[C@@]6(C)CC[C@H](O[C@@H]7OC[C@H](O[C@@H]8O[C@H](CO)[C@@H](O)[C@H](O[C@@H]9O[C@H](CO)[C@@H](O)[C@H](O)[C@H]9O)[C@H]8O[C@@H]8OC[C@@H](O)[C@H](O)[C@H]8O)[C@H](O)[C@H]7O[C@@H]7O[C@H](CO)[C@@H](O)[C@H](O)[C@H]7O)C(C)(C)[C@@H]6CC[C@@]5(C)[C@]4(C)C[C@H]2O)[C@@H]3C1	0	1225.3790000000006	-4.2759	16	27
CHEMBL1076840	C[C@H]1[C@H]2[C@H](C[C@H]3[C@@H]4CC[C@H]5C[C@H](CC[C@]5(C)[C@H]4CC[C@]23C)O[C@H]2[C@H](CO)O[C@@H](OC[C@H]3O[C@@H](O[C@H]4[C@H](O)CO[C@@H](O[C@H]5[C@H](O)[C@@H](CO)O[C@@H](O[C@H]6[C@@H](CO)O[C@@H](O)[C@H](O[C@@H]7O[C@@H](C)[C@H](O)[C@@H](O)[C@H]7O)[C@H]6O)[C@@H]5O[C@@H]5OC[C@H](O)[C@H](O)[C@H]5O)[C@@H]4O)[C@H](O)[C@@H](O)[C@@H]3O)[C@@H]2O)O[C@]11CC[C@H](C)CO1	0	1445.5560000000016	-6.4919	18	34
CHEMBL1076825	C[C@H]1[C@H]2[C@H](C[C@H]3[C@@H]4CC[C@H]5C[C@@H](O[C@H]6[C@H](CO)O[C@@H](OC[C@H]7O[C@@H](O[C@H]8[C@H](O)CO[C@@H](O[C@H]9[C@H](O)[C@@H](CO)O[C@@H](O[C@H]%10[C@@H](CO)O[C@@H](O)[C@H](O[C@@H]%11O[C@@H](C)[C@H](O)[C@@H](O)[C@H]%11O)[C@H]%10O)[C@@H]9O[C@@H]9OC[C@H](O)[C@H](O)[C@H]9O)[C@@H]8O)[C@H](O)[C@@H](O)[C@@H]7O)[C@@H]6O)[C@H](O)C[C@]5(C)[C@H]4CC[C@]23C)O[C@]11CC[C@H](C)CO1	0	1461.555000000001	-7.5211	19	35
CHEMBL499185	C[C@H](CC[C@@]1(O)O[C@H]2C[C@H]3[C@@H]4CC[C@H]5C[C@H](CC[C@]5(C)[C@H]4CC[C@]3(C)[C@H]2[C@@H]1C)O[C@@H]1O[C@H](CO)[C@H](O[C@@H]2O[C@H](CO)[C@@H](O)[C@H](O[C@@H]3OC[C@@H](O)[C@H](O)[C@H]3O)[C@H]2O[C@@H]2O[C@H](CO)[C@@H](O)[C@H](O)[C@H]2O)[C@H](O)[C@H]1O)CO[C@@H]1O[C@H](CO)[C@@H](O)[C@H](O)[C@H]1O	0	1215.3400000000015	-5.4917	17	28
CHEMBL2271376	C[C@H](CCC1(O)O[C@H]2C[C@H]3[C@@H]4CC[C@H]5C[C@H](CC[C@]5(C)[C@H]4CC[C@]3(C)[C@H]2[C@@H]1C)O[C@@H]1O[C@H](CO)[C@H](O[C@@H]2O[C@H](CO)[C@@H](O)[C@H](O[C@@H]3OC[C@@H](O)[C@H](O)[C@H]3O)[C@H]2O[C@@H]2O[C@H](CO)[C@@H](O)[C@H](O)[C@H]2O)[C@H](O)[C@H]1O)CO[C@@H]1O[C@H](CO)[C@@H](O)[C@H](O)[C@H]1O	0	1215.3400000000015	-5.4917	17	28
CHEMBL4299539	C[C@@H]1[C@@H]2[C@@H](C[C@@H]3[C@H]4CC=C5C[C@@H](CC[C@@]5(C)[C@@H]4CC[C@@]23C)O[C@@H]2O[C@H](CO)[C@@H](O)[C@H](O[C@@H]3O[C@@H](C)[C@H](O[C@@H]4O[C@H](CO)[C@@H](O)[C@H](O)[C@H]4O)[C@@H](O)[C@H]3O)[C@H]2O[C@@H]2O[C@@H](C)[C@H](O)[C@@H](O)[C@H]2O)O[C@@]11OC[C@](C)(O)C[C@H]1O	0	1063.1940000000009	-2.8484	13	23
CHEMBL506321	CO[C@]1(CC[C@@H](C)CO[C@@H]2O[C@H](CO)[C@@H](O)[C@H](O)[C@H]2O)O[C@H]2C[C@H]3[C@@H]4CC=C5C[C@H](CC[C@]5(C)[C@H]4CC[C@]3(C)[C@H]2[C@@H]1C)O[C@@H]1O[C@H](CO)[C@@H](O)[C@H](O[C@@H]2O[C@H](CO)[C@@H](O)[C@H](O)[C@H]2O)[C@H]1O[C@@H]1O[C@@H](C)[C@H](O)[C@@H](O)[C@H]1O	0	1079.237000000001	-2.3532	13	23
CHEMBL2271375	COC1(CC[C@@H](C)CO[C@@H]2O[C@H](CO)[C@@H](O)[C@H](O)[C@H]2O)O[C@H]2C[C@H]3[C@@H]4CC[C@H]5C[C@H](CC[C@]5(C)[C@H]4CC[C@]3(C)[C@H]2[C@@H]1C)O[C@@H]1O[C@H](CO)[C@H](O[C@@H]2O[C@H](CO)[C@@H](O)[C@H](O[C@@H]3OC[C@@H](O)[C@H](O)[C@H]3O)[C@H]2O[C@@H]2O[C@H](CO)[C@@H](O)[C@H](O[C@@H]3O[C@H](CO)[C@@H](O)[C@H](O)[C@H]3O)[C@H]2O)[C@H](O)[C@H]1O	0	1391.5080000000014	-7.0134	19	33
CHEMBL1164913	C[C@@H](CC[C@@]1(O)O[C@H]2C[C@H]3[C@@H]4CC=C5C[C@H](CC[C@]5(C)[C@H]4CC[C@]3(C)[C@H]2[C@@H]1C)O[C@@H]1O[C@H](CO)[C@@H](O)[C@H](O[C@@H]2O[C@H](CO)[C@@H](O)[C@H](O)[C@H]2O)[C@H]1O[C@@H]1O[C@@H](C)[C@H](O)[C@@H](O)[C@H]1O)CO[C@@H]1O[C@H](CO)[C@@H](O)[C@H](O)[C@H]1O	0	1065.210000000001	-3.0073	14	23
CHEMBL1970952	C[C@H]1C2C(C[C@H]3[C@@H]4CC[C@H]5CC(OC6OC(CO)C(O)C(OC7OC(CO)C(OC8OC(CO)C(O)C(OC9OC(CO)C(O)C(O)C9O)C8OC8OC(CO)C(O)C(O)C8O)C(O)C7O)C6O)[C@H](O)CC5(C)[C@H]4CCC23C)O[C@]11CCC(C)CO1	0	1243.3500000000008	-6.1144	17	29
CHEMBL2112495	CCCCCCCCCCCCCCCCOC[C@H](CO[C@H]1C[C@@H](O)[C@H](O)[C@H](CO)O1)OC	0	476.69500000000016	4.345000000000003	3	7
CHEMBL503670	CO[C@H]1[C@H](O)CO[C@@H](O[C@@H]2CO[C@@H](O[C@@H]3CO[C@@H](OCC[C@@H](\\C=C\\[C@@H](C)[C@H]4[C@@H](O)[C@@H](O)[C@]5(C)[C@]4(C)CC[C@@H]4[C@@]6(C)CC[C@H](O)[C@H](O)[C@@H]6[C@@H](O)C[C@@]54O)C(C)C)[C@H](O)[C@H]3O)[C@H](O)[C@H]2OC)[C@@H]1O	0	949.1380000000004	-1.0606	11	19
CHEMBL501502	CCCCCCCCCCC[C@@H](O)[C@H]1CC[C@@H](O1)[C@H](O)CCCCCCCCCC[C@H]1C[C@H](CC(C)=O)C(=O)O1	0	566.8640000000006	7.9885	2	6
CHEMBL4211931	CCCCCCC[C@H](CCCCCCCCCC[C@H](O)[C@H](O)CC[C@H](O)[C@H](O)CCOC[C@H](O)CO)OC(C)=O	0	578.8280000000002	4.163300000000002	6	9
CHEMBL1946451	CCCCCCCCCCCCC(=O)\\C=C\\CCCOC[C@@H](O)COCCOCCOCCO	0	488.7060000000004	4.622500000000005	2	7
CHEMBL1975726	COC1(CC[C@@H](C)COC2OC(CO)C(O)C(O)C2O)O[C@H]2C[C@H]3[C@@H]4CC=C5C[C@H](CC[C@]5(C)[C@H]4CC[C@]3(C)[C@H]2[C@@H]1C)OC1OC(CO)C(O)C(OC2OC(CO)C(O)C(O)C2O)C1OC1OC(C)C(O)C(O)C1O	0	1079.237000000001	-2.3532	13	23
CHEMBL2071193	C[C@H](CC[C@@]1(O)O[C@H]2C[C@H]3[C@@H]4CC=C5C[C@H](CC[C@]5(C)[C@H]4CC[C@]3(C)[C@H]2[C@@H]1C)O[C@@H]1O[C@H](CO)[C@@H](O)[C@H](O[C@@H]2O[C@H](CO)[C@@H](O)[C@H](O)[C@H]2O)[C@H]1O[C@@H]1O[C@@H](C)[C@H](O)[C@@H](O)[C@H]1O)CO[C@@H]1O[C@H](CO)[C@@H](O)[C@H](O)[C@H]1O	0	1065.210000000001	-3.0073	14	23
CHEMBL591521	OC[C@H]1O[C@@H](O[C@H]2[C@H](O)[C@@H](CO)O[C@@H](O[C@H]3[C@H](O)[C@@H](CO)O[C@@H](O[C@H]4[C@H](O)[C@@H](CO)O[C@@H](O[C@H]5[C@H](O)[C@@H](CO)O[C@@H](O[C@H]6[C@H](O)[C@@H](CO)O[C@@H](O[C@@H]7[C@@H](O)[C@H](O)O[C@H](CO)[C@H]7O)[C@@H]6O)[C@@H]5O)[C@@H]4O)[C@@H]3O)[C@@H]2O)[C@H](O)[C@@H](O)[C@@H]1O	0	1153.002000000001	-16.2762	23	36
CHEMBL500181	C[C@@]12CC[C@@H]3O[C@@H]4C[C@@H]5O[C@@H]6C[C@H](O)[C@@H](CO)O[C@H]6CC[C@@]5(C)O[C@H]4C[C@H]3O[C@H]1C[C@H]1O[C@@H](CCOCC3=CC=CC=C3)[C@@H](C[C@@H]1O2)OCC1=CC=CC=C1	0	764.9530000000003	5.194800000000006	2	11
CHEMBL1981285	C[C@@H](CC[C@@]1(O)O[C@H]2C[C@H]3[C@@H]4CC=C5C[C@H](CC[C@]5(C)[C@H]4CC[C@]3(C)[C@H]2[C@@H]1C)OC1OC(CO)C(OC2OC(C)C(O)C(O)C2O)C(O)C1OC1OC(C)C(O)C(O)C1O)COC1OC(CO)C(O)C(O)C1O	0	1049.2110000000011	-1.9797	13	22
CHEMBL1993106	COC1(CC[C@@H](C)COC2OC(CO)C(O)C(O)C2O)O[C@H]2C[C@H]3[C@@H]4CC=C5C[C@H](CC[C@]5(C)[C@H]4CC[C@]3(C)[C@H]2[C@@H]1C)OC1OC(CO)C(OC2OC(C)C(O)C(O)C2O)C(O)C1OC1OC(C)C(O)C(O)C1O	0	1063.2380000000007	-1.3256	12	22
CHEMBL525992	C[C@H](CC[C@@]1(O)O[C@H]2C[C@H]3[C@@H]4CC[C@H]5C[C@H](CC[C@]5(C)[C@H]4CC(=O)[C@]3(C)[C@H]2[C@@H]1C)O[C@@H]1O[C@H](CO)[C@H](O[C@@H]2O[C@H](CO)[C@@H](O)[C@H](O[C@@H]3OC[C@@H](O)[C@H](O)[C@H]3O)[C@H]2O[C@@H]2O[C@H](CO)[C@@H](O)[C@H](O)[C@H]2O)[C@H](O)[C@H]1O)CO[C@@H]1O[C@H](CO)[C@@H](O)[C@H](O)[C@H]1O	1	1229.3230000000012	-6.3127	17	29
CHEMBL2373873	CC(O)CCCCC(O)CCC[C@H](O)[C@H]1CC[C@@H](O1)[C@H]1CC[C@@H](O1)[C@@H](O)CCCCCCCCCCCCC1=C[C@H](C)OC1=O	0	638.9270000000004	6.828700000000008	4	8
CHEMBL509700	CO[C@H]1C[C@@H](O[C@H]2[C@H](C)O[C@@H](C[C@H]2O)O[C@@H]2[C@@H](C)O[C@@H](O[C@H]3CC[C@@]4(C)[C@@H](CC[C@@H]5[C@@H]4CC[C@]4(C)[C@H]([C@H](O)[C@@H](O)[C@]54O)C(C)=O)C3)[C@H](O)[C@H]2OC)O[C@@H](C)[C@@H]1O[C@H]1C[C@@H](OC)[C@H](O[C@@H]2O[C@H](CO)[C@@H](O)[C@H](O)[C@H]2O)[C@@H](C)O1	1	1107.2910000000006	-0.067	9	23
CHEMBL2004298	COC1(CC[C@H](C)COC2OC(CO)C(O)C(O)C2O)O[C@H]2C[C@H]3[C@@H]4CC=C5C[C@H](CC[C@]5(C)[C@H]4CC[C@]3(C)[C@H]2[C@@H]1C)OC1OC(CO)C(OC2OC(C)C(O)C(O)C2O)C(O)C1OC1OC(C)C(O)C(O)C1O	0	1063.2380000000007	-1.3256	12	22
CHEMBL510033	CCCCCCCCCCCC(=O)O[C@H]1[C@H](O[C@H]2[C@H](C)O[C@@H](O[C@@H]3[C@@H](O)[C@@H](O)[C@@H](C)O[C@H]3O[C@@H](CCCCC)CCCCCCCCCC(=O)OC)[C@H](O)[C@@H]2O)O[C@@H](C)[C@H](O[C@@H]2O[C@@H](C)[C@H](O)[C@@H](O)[C@H]2O)[C@H]1O[C@@H]1O[C@@H](C)[C@H](O)[C@@H](O)[C@H]1O	0	1199.473	3.342300000000011	10	24
CHEMBL498911	CO[C@@H]1C[C@H](O[C@H]2[C@H](C)O[C@@H](C[C@@H]2OC)O[C@H]2[C@H](C)O[C@@H](C[C@H]2O)O[C@@H]2[C@@H](C)O[C@@H](O[C@H]3CC[C@@]4(C)[C@@H](CC[C@@H]5[C@@H]4CC[C@]4(C)[C@H]([C@H](O)[C@@H](O)[C@]54O)C(C)=O)C3)[C@H](O)[C@H]2OC)O[C@H](C)[C@H]1O	1	945.1500000000001	2.108800000000007	6	18
CHEMBL4299555	C[C@@H]1[C@@H]2[C@@H](C[C@@H]3[C@H]4CC=C5C[C@@H](CC[C@@]5(C)[C@@H]4CC[C@@]23C)O[C@@H]2O[C@H](CO)[C@@H](O)[C@H](O[C@@H]3O[C@@H](C)[C@H](O[C@@H]4O[C@H](CO)[C@@H](O)[C@H](O)[C@H]4O)[C@@H](O)[C@H]3O)[C@H]2O[C@@H]2O[C@@H](C)[C@H](O)[C@@H](O)[C@H]2O)O[C@@]11OC[C@@H](C)[C@@H](O)[C@H]1O	0	1063.1940000000009	-2.9925	13	23
CHEMBL502879	COC(=O)[C@]12CCC(C)(C)C[C@H]1C1=CC[C@@H]3[C@@]4(C)CC[C@H](O[C@@H]5OC[C@H](O)[C@H](O)[C@H]5O[C@@H]5O[C@@H](C)[C@H](O)[C@@H](O[C@@H]6O[C@H](CO)[C@@H](O[C@@H]7O[C@H](CO)[C@@H](O)[C@H](O)[C@H]7O)[C@H](O)[C@H]6O)[C@H]5O)C(C)(C)[C@@H]4CC[C@@]3(C)[C@]1(C)CC2	1	1073.2770000000005	0.28550000000000897	11	21
CHEMBL453625	CO[C@]1(CC[C@@H](C)CO[C@@H]2O[C@H](CO)[C@@H](O)[C@H](O)[C@H]2O)O[C@H]2C[C@H]3[C@@H]4CC=C5C[C@H](CC[C@]5(C)[C@H]4CC[C@]3(C)[C@H]2[C@@H]1C)O[C@@H]1O[C@H](CO)[C@@H](O[C@@H]2O[C@@H](C)[C@H](O)[C@@H](O)[C@H]2O)[C@H](O)[C@H]1O[C@@H]1O[C@@H](C)[C@H](O)[C@@H](O)[C@H]1O	0	1063.2380000000007	-1.3256	12	22
CHEMBL267882	C[C@@H]1O[C@@H](O[C@@H]2[C@@H](O)[C@H](O)[C@@H](CO)O[C@H]2O[C@H]2CO[C@@H](O[C@H]3CC[C@@]4(C)[C@@H](CC[C@]5(C)[C@@H]4CC[C@]46OC[C@@]7(CC[C@@](C)(C[C@@H]47)C(O)=O)[C@H](O)C[C@@]56C)C3(C)C)[C@H](O[C@@H]3O[C@H](CO)[C@@H](O)[C@H](O)[C@H]3O)[C@H]2O)[C@H](O)[C@H](O)[C@H]1O	1	1091.2480000000005	-1.6193	13	22
CHEMBL503722	C[C@H]1[C@H]2[C@H](C[C@H]3[C@@H]4CC=C5C[C@H](CC[C@]5(C)[C@H]4CC[C@]23C)O[C@@H]2O[C@H](CO)[C@@H](O[C@@H]3OC[C@@H](O)[C@@H](O[C@@H]4O[C@@H](C)[C@H](O[C@@H]5O[C@@H](C)[C@H](O)[C@@H](O)[C@H]5O)[C@@H](O)[C@H]4O)[C@@H]3O)[C@H](O)[C@H]2O[C@@H]2O[C@@H](C)[C@H](O)[C@@H](O)[C@H]2O)O[C@]11CC[C@@H](C)CO1	0	1147.312000000001	-1.4432	12	24
CHEMBL4299577	C[C@@H]1[C@@H]2[C@@H](C[C@@H]3[C@H]4CC=C5C[C@@H](CC[C@@]5(C)[C@@H]4CC[C@@]23C)O[C@H]2O[C@@H](CO)[C@H](O)[C@@H](O[C@H]3O[C@H](C)[C@@H](O[C@@H]4O[C@H](CO)[C@@H](O)[C@H](O)[C@H]4O)[C@H](O)[C@@H]3O)[C@@H]2O[C@H]2O[C@H](C)[C@@H](O)[C@H](O)[C@@H]2O)O[C@]11CC[C@H](C)CO1	0	1031.1960000000006	-0.9341	11	21
CHEMBL1945487	CC(CCCCCCCCCO)CCCCCCCCOCC(CO[C@@H]1OC[C@@H](O)[C@H](O)[C@H]1O)O[C@@H]1O[C@H](CO)[C@@H](O)[C@H](O)[C@H]1N	0	667.8780000000004	1.0900000000000036	8	13
CHEMBL524336	C[C@@H]1O[C@@H](O[C@@H]2[C@@H](O)[C@H](CO[C@H]2O[C@H]2CC[C@@]3(C)[C@@H](CC[C@]4(C)[C@@H]3CC=C3[C@@H]5CC(C)(C)CC[C@@]5(CC[C@@]43C)C(O)=O)C2(C)C)O[C@@H]2O[C@H](CO)[C@@H](O)[C@H](O)[C@H]2O)[C@H](O)[C@H](O[C@@H]2O[C@H](CO)[C@@H](O[C@@H]3O[C@H](CO)[C@@H](O)[C@H](O)[C@H]3O)[C@H](O)[C@H]2O)[C@H]1O	1	1221.3910000000012	-1.9787	15	25
CHEMBL4299542	C[C@@H]1[C@@H]2[C@@H](C[C@@H]3[C@H]4CC=C5C[C@@H](CC[C@@]5(C)[C@@H]4CC[C@@]23C)O[C@@H]2O[C@H](CO)[C@@H](O)[C@H](O[C@@H]3O[C@@H](C)[C@H](O[C@@H]4O[C@H](CO)[C@@H](O)[C@H](O)[C@H]4O)[C@@H](O)[C@H]3O)[C@H]2O[C@@H]2O[C@@H](C)[C@H](O)[C@@H](O)[C@H]2O)O[C@@]11OC[C@@H](C)C[C@H]1O	0	1047.1950000000008	-1.9633	12	22
CHEMBL448809	C[C@@H]1O[C@@H](O[C@@H]2[C@@H](CO)O[C@@H](OC[C@H]3O[C@@H](OC(=O)[C@]45CC[C@H]([C@@H]4[C@H]4CC[C@@H]6[C@@]7(C)CC[C@H](O[C@@H]8OC[C@H](O)[C@H](O)[C@H]8O[C@@H]8O[C@@H](C)[C@H](O)[C@@H](O)[C@H]8O)[C@@](C)(CO)[C@@H]7CC[C@@]6(C)[C@]4(C)CC5)C(C)(C)O)[C@H](O)[C@@H](O)[C@@H]3O)[C@H](O)[C@H]2O)[C@H](O)[C@H](O)[C@H]1O	1	1239.4060000000006	-3.4937	16	27
CHEMBL2271378	COC1(CCC(=C)CO[C@@H]2O[C@H](CO)[C@@H](O)[C@H](O)[C@H]2O)O[C@H]2C[C@H]3[C@@H]4CC[C@H]5C[C@@H](O[C@@H]6O[C@H](CO)[C@H](O[C@@H]7O[C@H](CO)[C@@H](O)[C@H](O[C@@H]8O[C@H](CO)[C@@H](O)[C@H](O)[C@H]8O)[C@H]7O[C@@H]7O[C@H](CO)[C@@H](O)[C@H](O[C@@H]8O[C@H](CO)[C@@H](O)[C@H](O)[C@H]8O)[C@H]7O)[C@H](O)[C@H]6O)[C@H](O)C[C@]5(C)[C@H]4CC[C@]3(C)[C@H]2[C@@H]1C	0	1435.5170000000012	-8.7616	21	35
CHEMBL450855	C[C@H]1[C@H]2[C@H](C[C@H]3[C@@H]4CC=C5C[C@H](CC[C@]5(C)[C@H]4CC[C@]23C)O[C@@H]2O[C@H](CO)[C@@H](O[C@@H]3O[C@@H](C)[C@H](O)[C@@H](O)[C@H]3O)[C@H](O)[C@H]2O[C@@H]2O[C@@H](C)[C@H](O)[C@@H](O)[C@H]2O)O[C@]11CC[C@@H](CO)CO1	0	885.0540000000004	0.2141000000000069	9	17
CHEMBL1978381	C[C@H]1[C@H]2[C@H](C[C@H]3[C@@H]4CC=C5C[C@H](CC[C@]5(C)[C@H]4CC[C@]23C)OC2OC(CO)C(OC3OC(C)C(O)C(O)C3O)C(O)C2OC2OC(C)C(O)C(O)C2O)O[C@]1(O)CC[C@H](CO)COC1OC(CO)C(O)C(O)C1O	0	1065.2100000000007	-3.0073	14	23
CHEMBL12007	COCCC1=CC=C(OCC(O)CNC(C)COC(C)COC(C)COC(C)COC(C)COC(C)COCC(C)N)C=C1	0	630.8640000000001	2.982600000000005	3	11
CHEMBL1976461	COC1(CC[C@H](C)COC2OC(CO)C(O)C(O)C2O)O[C@H]2C[C@H]3[C@@H]4CC=C5C[C@H](CC[C@]5(C)[C@H]4CC[C@]3(C)[C@H]2[C@@H]1C)OC1OC(CO)C(O)C(OC2OC(CO)C(O)C(O)C2O)C1OC1OC(C)C(O)C(O)C1O	0	1079.237000000001	-2.3532	13	23
CHEMBL509238	C[C@@H](CC[C@@]1(O)O[C@H]2C[C@H]3[C@@H]4CC=C5C[C@H](CC[C@]5(C)[C@H]4CC[C@]3(C)[C@H]2[C@@H]1C)O[C@@H]1O[C@H](CO)[C@@H](O)[C@H](O[C@@H]2O[C@@H](C)[C@H](O)[C@@H](O)[C@H]2O)[C@H]1O[C@@H]1O[C@@H](C)[C@H](O)[C@@H](O)[C@H]1O)CO[C@@H]1O[C@H](CO)[C@@H](O)[C@H](O)[C@H]1O	0	1049.211000000001	-1.9797	13	22
CHEMBL394975	CCCCCCCCCCCCCCCC(=O)O[C@H]1C[C@H]2[C@@H]3C[C@@H]4O[C@]5(CC[C@@H](C)CO5)[C@@H](C)[C@@H]4[C@@]3(C)CC[C@@H]2[C@@]2(C)C[C@@H](O)[C@@H](C[C@H]12)O[C@@H]1O[C@H](CO)[C@@H](O[C@H]2O[C@H](C)[C@@H](O)[C@H](O)[C@@H]2O)[C@H](O)[C@H]1O[C@H]1O[C@H](C)[C@@H](O)[C@H](O)[C@@H]1O	1	1141.4840000000006	5.295400000000016	9	19
CHEMBL509384	C[C@@H]1O[C@@H](O[C@H]2[C@H](O)[C@@H](O)[C@H](OC[C@H]3O[C@@H](OC(=O)[C@]45CC[C@H]([C@@H]4[C@H]4CC[C@@H]6[C@@]7(C)CC[C@H](O[C@@H]8OC[C@H](O[C@@H]9O[C@H](CO)[C@@H](O)[C@H](O)[C@H]9O)[C@H](O)[C@H]8O[C@@H]8O[C@@H](C)[C@H](O)[C@@H](O)[C@H]8O)[C@@](C)(CO)[C@@H]7CC[C@@]6(C)[C@]4(C)CC5)C(C)=C)[C@H](O)[C@@H](O)[C@@H]3O)O[C@@H]2CO)[C@H](O)[C@H](O)[C@H]1O	1	1383.5320000000008	-4.8643	18	31
CHEMBL429195	CC(CCC(O)=O)CC(C)CC(C)C(=O)C=C(O)C(C)CC(C)CC=CC(C)C(O)C(C)C(O)CC1CCC(C)(O1)C1CCC(C)(O1)C(C)O	0	709.0179999999999	7.799600000000012	5	8
CHEMBL1222121	CC(CCC(O)=O)CC(C)CC(C)C(=O)C=C(O)C(C)CC(C)CC=CC(C)C(O)C(C)C(O)CC1CCC(C)(O1)C1CCC(C)(O1)C(C)O	0	709.0179999999999	7.799600000000012	5	8
CHEMBL2252211	CC1(C)CC[C@@]2(CC[C@]3(C)C(=CC[C@@H]4[C@@]5(C)CC[C@H](O[C@@H]6O[C@H](CO)[C@@H](O)[C@H](O)[C@H]6O[C@@H]6O[C@H](CO)[C@@H](O)[C@H](O[C@@H]7O[C@H](CO)[C@@H](O)[C@H](O)[C@H]7O[C@@H]7O[C@H](CO)[C@@H](O)[C@H](O)[C@H]7O)[C@H]6O)C(C)(C)[C@@H]5CC[C@@]34C)[C@@H]2C1)C(O)=O	1	1105.2750000000005	-1.4696	14	22
CHEMBL2392064	C[C@@H]1O[C@@H](O[C@@H]2[C@@H](O)[C@H](O)CO[C@H]2O[C@H]2CC[C@@]3(C)[C@@H](CC[C@]4(C)[C@@H]3CC=C3[C@@H]5CC(C)(C)CC[C@@]5(CC[C@@]43C)C(O)=O)C2(C)C)[C@H](O)[C@H](O[C@@H]2O[C@H](CO)[C@@H](O[C@@H]3O[C@H](CO)[C@@H](O)[C@H](O)[C@H]3O)[C@H](O)[C@H]2O)[C@H]1O	1	1059.2500000000007	0.19710000000001016	12	20
CHEMBL526855	C[C@H]1[C@H]2[C@H](C[C@H]3[C@@H]4CC=C5C[C@@H](O[C@@H]6O[C@H](CO)[C@H](O[C@@H]7O[C@H](CO)[C@@H](O)[C@H](O[C@@H]8OC[C@@H](O)[C@H](O)[C@H]8O)[C@H]7O[C@@H]7O[C@H](CO)[C@@H](O)[C@H](O[C@@H]8O[C@H](CO)[C@@H](O)[C@H](O)[C@H]8O)[C@H]7O)[C@H](O)[C@H]6O)[C@H](O)C[C@]5(C)[C@H]4CC[C@]23C)O[C@]11C[C@H](O[C@@H]2O[C@H](CO)[C@@H](O)[C@H](O)[C@H]2O)[C@@H](C)CO1	0	1389.448000000001	-8.7602	20	34
CHEMBL502517	C[C@@H]1O[C@@H](O[C@@H]2[C@@H](O)[C@@H](O)CO[C@H]2O[C@H]2CC[C@@]3(C)[C@@H](CC[C@]4(C)[C@@H]3CC=C3[C@@H]5CC(C)(C)CC[C@@]5(CC[C@@]43C)C(O)=O)C2(C)C)[C@H](O)[C@H](O[C@@H]2OC[C@@H](O[C@@H]3O[C@H](CO)[C@@H](O)[C@H](O)[C@H]3O)[C@H](O)[C@H]2O)[C@H]1O	1	1029.2240000000006	0.8362000000000089	11	19
CHEMBL411209	CO[C@]1(CCC(C)CO[C@@H]2O[C@H](CO)[C@@H](O)[C@H](O)[C@H]2O)O[C@H]2C[C@H]3[C@@H]4CC=C5C[C@@H](O[C@@H]6O[C@H](CO)[C@@H](O[C@H]7O[C@H](C)[C@@H](O)[C@H](O)[C@@H]7O)[C@H](O)[C@H]6O[C@H]6O[C@H](C)[C@@H](O)[C@H](O)[C@@H]6O)[C@H](O)C[C@]5(C)[C@H]4CC[C@]3(C)[C@H]2[C@@H]1C	0	1079.2370000000005	-2.3548	13	23
CHEMBL451145	CCCCCCCCCCCC(=O)O[C@@H]1[C@H](O)[C@@H](O[C@@H]2O[C@@H](C)[C@H](OC(=O)C(C)C(C)O)[C@@H](O)[C@H]2O[C@@H]2O[C@H](CO)[C@@H](O)[C@H](O)[C@H]2O)[C@H](C)O[C@H]1O[C@H]1[C@H](C)OC2O[C@@H]3[C@@H](O)[C@H](O)[C@@H](C)O[C@H]3OC(CCCCC)CCCCCCCCCC(=O)O[C@@H]2[C@@H]1O	0	1283.5470000000012	3.274000000000014	10	26
CHEMBL12630	COC1=CC=C(OCC(O)CN(CC(O)COC2=CC=C(OC)C=C2)C(C)COCC(C)OCC(C)OCC(C)N(CC(O)COC2=CC=C(OC)C=C2)CC(O)COC2=CC=C(OC)C=C2)C=C1	0	969.179	4.988200000000006	4	17
CHEMBL1651994	CCCCCCCCCCCCOCCOCCOCCOC(=O)CC(C(O)=O)S(O)(=O)=O	0	498.6350000000003	3.2314000000000016	2	8
CHEMBL1741084	CCCCCCCCCCCCOCCOCCOCCOC(=O)CC(C(O)=O)S(O)(=O)=O	0	498.6350000000003	3.2314000000000016	2	8
CHEMBL503906	CC(C)[C@H](C)\\C=C\\[C@@H](CO)[C@H]1C[C@H](O)[C@H]2[C@@H]3CC=C4[C@@H](O)[C@H](CC[C@]4(C)[C@H]3CC[C@]12C)O[C@@H]1O[C@H](CO)[C@@H](O[C@@H]2O[C@H](CO)[C@H](O)[C@H](O)[C@H]2O)[C@H](O[C@@H]2OC[C@@H](O)[C@@H](O)[C@@H]2O[C@H]2O[C@H](CO)[C@H](O)[C@H](O)[C@H]2O)[C@H]1O	0	1065.2100000000012	-3.7394	15	23
CHEMBL4299548	C[C@@H]1[C@@H]2[C@@H](C[C@@H]3[C@H]4CC=C5C[C@@H](CC[C@@]5(C)[C@@H]4CC[C@@]23C)O[C@@H]2O[C@H](CO)[C@@H](O)[C@H](O[C@@H]3O[C@@H](C)[C@H](O[C@@H]4O[C@H](CO)[C@@H](O)[C@H](O)[C@H]4O)[C@@H](O)[C@H]3O)[C@H]2O[C@@H]2O[C@@H](C)[C@H](O)[C@@H](O)[C@H]2O)O[C@]11C[C@H](O)[C@H](C)CO1	0	1047.1950000000008	-1.9633	12	22
CHEMBL504489	C[C@@H]1O[C@@H](O[C@H]2[C@H](O)[C@@H](O)[C@H](OC[C@H]3O[C@@H](OC(=O)[C@]45CC[C@H]([C@@H]4[C@H]4CC[C@@H]6[C@@]7(C)CC[C@H](O[C@@H]8OC[C@H](O)[C@H](O)[C@H]8O)[C@@](C)(CO)[C@@H]7CC[C@@]6(C)[C@]4(C)CC5)C(C)=C)[C@H](O)[C@@H](O)[C@@H]3O)O[C@@H]2CO)[C@H](O)[C@H](O)[C@H]1O	1	1075.2490000000005	-1.5403	13	22
CHEMBL449197	C[C@@H]1[C@@]2(CC[C@@H](C)CO2)O[C@H]2C[C@H]3[C@@H]4CC=C5C[C@H](CC[C@]5(C)[C@H]4CC[C@]3(C)[C@@]12O)O[C@@H]1O[C@H](CO)[C@@H](O[C@@H]2O[C@@H](C)[C@H](O)[C@@H](O)[C@H]2O[C@@H]2O[C@H](CO)[C@@H](O)[C@H](O)[C@H]2O)[C@H](O)[C@H]1O[C@@H]1O[C@@H](C)[C@H](O)[C@@H](O)[C@H]1O	0	1047.195000000001	-1.8192	12	22
CHEMBL4635475	C[C@H]1[C@H]2[C@H](C[C@H]3[C@@H]4CC=C5C[C@H](CC[C@]5(C)[C@H]4CC[C@]23C)O[C@@H]2O[C@H](CO)[C@@H](O[C@@H]3O[C@H](CO)[C@@H](O)[C@H](O[C@@H]4O[C@H](CO)[C@@H](O)[C@H](O)[C@H]4O)[C@H]3O)[C@H](O)[C@H]2O[C@@H]2O[C@@H](C)[C@H](O)[C@@H](O)[C@H]2O)O[C@]11CC[C@@](C)(CO[C@@H]2O[C@H](CO)[C@@H](O)[C@H](O)[C@H]2O)O1	0	1225.3350000000012	-5.0226	16	28
CHEMBL269535	C[C@@H]1OC(OC2[C@@H](O)C(O)[C@H](C)OC2O[C@H]2C(O)[C@@H](O)C(CO)O[C@H]2OC2[C@H](O)C(O[C@@H](O[C@H]3CC[C@@]4(C)C(CC[C@]5(C)C4CC[C@]46O[C@H](O)[C@]7(C4CC(C)(C)[C@@H](O)[C@@H]7O)[C@H](O)C[C@@]56C)C3(C)C)[C@H]2O[C@@H]2OC(CO)[C@@H](O)C(O)[C@@H]2O)C(O)=O)[C@@H](O)C(O)[C@H]1O	1	1299.4140000000002	-5.119	18	29
CHEMBL502975	C[C@@H]1O[C@@H](O[C@H]2CC[C@@]3(C)[C@@H](CC[C@]4(C)[C@@H]3CC=C3[C@@H]5CC(C)(C)CC[C@@]5(CC[C@@]43C)C(O)=O)C2(C)C)[C@H](O[C@@H]2O[C@H](CO)[C@@H](O)[C@H](O)[C@H]2O)[C@H](O[C@@H]2O[C@H](CO)[C@@H](O[C@@H]3O[C@H](CO)[C@H](O)[C@H](O[C@@H]4OC[C@@H](O)[C@H](O)[C@H]4O)[C@H]3O)[C@H](O)[C@H]2O)[C@H]1O	1	1221.3910000000012	-1.9787	15	25
CHEMBL1163174	C[C@@H](CC[C@@]1(O)O[C@H]2C[C@H]3[C@@H]4CC=C5C[C@@H](O[C@@H]6O[C@H](CO)[C@@H](O)[C@H](O)[C@H]6O[C@@H]6O[C@H](CO)[C@@H](O)[C@H](O)[C@H]6O[C@@H]6O[C@H](CO)[C@@H](O)[C@H](O)[C@H]6O)[C@H](O)C[C@]5(C)[C@H]4CC[C@]3(C)[C@H]2[C@@H]1C)CO[C@@H]1O[C@H](CO)[C@@H](O)[C@H](O)[C@H]1O	0	1097.2080000000003	-5.0641	16	25
CHEMBL2003996	C[C@H]1[C@H]2[C@H](C[C@H]3[C@@H]4CC=C5C[C@H](CC[C@]5(C)[C@H]4CC[C@]23C)OC2OC(CO)C(O)C(OC3OC(CO)C(O)C(O)C3O)C2OC2OC(C)C(O)C(O)C2O)O[C@]11CC[C@@H](CO)CO1	0	901.0530000000005	-0.8135	10	18
CHEMBL507988	C[C@H]1[C@H]2[C@H](C[C@H]3[C@@H]4CC=C5C[C@H](CC[C@]5(C)[C@H]4CC[C@]23C)O[C@@H]2O[C@H](CO)[C@H](O[C@@H]3O[C@H](CO)[C@@H](C)[C@H](O)[C@H]3O[C@@H]3O[C@H](CO)[C@@H](O)[C@H](O)[C@H]3O)[C@H](O)[C@H]2O)O[C@]11CC[C@@H](CO)CO1	0	915.0800000000005	-0.5659	10	18
CHEMBL1995734	C[C@H](CC[C@@]1(O)O[C@H]2C[C@H]3[C@@H]4CC=C5C[C@H](CC[C@]5(C)[C@H]4CC[C@]3(C)[C@H]2[C@@H]1C)OC1OC(CO)C(OC2OC(C)C(O)C(O)C2O)C(O)C1OC1OC(C)C(O)C(O)C1O)COC1OC(CO)C(O)C(O)C1O	0	1049.2110000000011	-1.9797	13	22
CHEMBL3322797	CCCCCNC(=O)NCCCC\\C=C/CCCCCCC(=O)OCCOCCOCCO	0	472.6670000000004	4.111600000000005	3	6
CHEMBL448368	C[C@@H]1O[C@@H](O[C@@H]2[C@@H](O)[C@@H](O)CO[C@H]2O[C@H]2CC[C@@]3(C)[C@@H](CC[C@]4(C)[C@@H]3CC=C3[C@@H]5CC(C)(C)CC[C@@]5(CC[C@@]43C)C(O)=O)C2(C)C)[C@H](O)[C@H](O[C@@H]2O[C@H](CO)[C@@H](O[C@@H]3O[C@H](CO)[C@@H](O)[C@H](O)[C@H]3O)[C@H](O)[C@H]2O)[C@H]1O	1	1059.2500000000007	0.19710000000001016	12	20
CHEMBL449987	C[C@@H]1O[C@@H](O[C@@H]2[C@@H](O)[C@@H](O)CO[C@H]2O[C@H]2CC[C@@]3(C)[C@@H](CC[C@]4(C)[C@@H]3CC=C3[C@H]5CC(C)(C)CC[C@@]5(CC[C@@]43C)C(O)=O)[C@]2(C)CO)[C@H](O)[C@H](O[C@@H]2O[C@H](CO)[C@@H](O[C@@H]3O[C@H](CO)[C@@H](O)[C@H](O)[C@H]3O)[C@H](O)[C@H]2O)[C@H]1O	1	1075.249000000001	-0.8305	13	21
CHEMBL1761957	CO[C@]1(CC[C@@H](C)CO[C@@H]2O[C@H](CO)[C@@H](O)[C@H](O)[C@H]2O)O[C@H]2C[C@H]3[C@@H]4CC=C5C[C@H](CC[C@]5(C)[C@H]4CC[C@]3(C)[C@H]2[C@@H]1C)O[C@@H]1O[C@H](CO)[C@@H](O[C@@H]2OC[C@H](O)[C@H](O)[C@H]2O)[C@H](O)[C@H]1O[C@@H]1O[C@@H](C)[C@H](O)[C@@H](O)[C@H]1O	0	1049.211000000001	-1.7141	12	22
CHEMBL508823	C[C@@H]1O[C@@H](O[C@H]2CC[C@@]3(C)[C@@H](CC[C@]4(C)[C@@H]3CC=C3[C@@H]5CC(C)(C)CC[C@@]5([C@H](O)C[C@@]43C)C(O)=O)C2(C)C)[C@H](O[C@@H]2O[C@H](CO)[C@@H](O)[C@H](O)[C@H]2O)[C@H](O[C@@H]2O[C@H](CO)[C@@H](O[C@@H]3O[C@H](CO)[C@H](O)[C@H](O[C@@H]4OC[C@@H](O)[C@H](O)[C@H]4O)[C@H]3O)[C@H](O)[C@H]2O)[C@H]1O	1	1237.3900000000015	-3.0079	16	26
CHEMBL449979	CO[C@]1(CC[C@H](C)CO[C@@H]2O[C@H](CO)[C@@H](O)[C@H](O)[C@H]2O)O[C@H]2C[C@H]3[C@@H]4CC=C5C[C@H](CC[C@]5(C)[C@H]4CC[C@]3(C)[C@H]2[C@@H]1C)O[C@@H]1O[C@H](CO)[C@@H](O)[C@H](O[C@@H]2O[C@@H](C)[C@H](O)[C@@H](O)[C@H]2O)[C@H]1O[C@@H]1O[C@@H](C)[C@H](O)[C@@H](O)[C@H]1O	0	1063.2380000000007	-1.3256	12	22
CHEMBL1761956	C[C@H](CC[C@@]1(O)O[C@H]2C[C@H]3[C@@H]4CC=C5C[C@H](CC[C@]5(C)[C@H]4CC[C@]3(C)[C@H]2[C@@H]1C)O[C@@H]1O[C@H](CO)[C@@H](O[C@@H]2OC[C@H](O)[C@H](O)[C@H]2O)[C@H](O)[C@H]1O[C@@H]1O[C@@H](C)[C@H](O)[C@@H](O)[C@H]1O)CO[C@@H]1O[C@H](CO)[C@@H](O)[C@H](O)[C@H]1O	0	1035.1840000000009	-2.3682	13	22
CHEMBL563297	C[C@H]1O[C@@H](O[C@H]2CC[C@@]3(C)[C@@H](CC[C@]4(C)[C@@H]3C=C[C@]35OC[C@@]6(CCC(C)(C)C[C@@H]36)[C@@H](O)C[C@@]45C)[C@]2(C)CO)[C@H](O)[C@@H](O[C@@H]2O[C@H](CO)[C@@H](O)[C@H](O[C@@H]3O[C@H](CO)[C@@H](O)[C@H](O)[C@H]3O[C@@H]3O[C@H](CO)[C@@H](O)[C@H](O)[C@H]3O)[C@H]2O)[C@H]1O	0	1105.2750000000015	-2.5747	14	23
CHEMBL507119	C[C@@H]1OC(=O)C(C[C@H](O)CCCCCCCCCC[C@@H](O)[C@H]2CC[C@@H](O2)[C@H]2CC[C@@H](O2)[C@H](O)CCCCCCCCCCO)=C1	0	638.9269999999999	6.8303	4	8
CHEMBL3327133	C[C@H](CCC=C(C)C)[C@H]1CC[C@@]2(C)[C@@H]3CC=C4C(C)(C)[C@H](CC[C@]4(C)[C@H]3CC[C@]12C)O[C@@H]1O[C@H](CO[C@@H]2O[C@H](CO[C@@H]3O[C@H](CO)[C@@H](O)[C@H](O)[C@H]3O)[C@@H](O)[C@H](O)[C@H]2O)[C@@H](O)[C@H](O)[C@H]1O	0	913.152	1.807600000000003	10	16
CHEMBL1975645	C[C@H]1C2C(C[C@H]3[C@@H]4CC=C5CC(CCC5(C)[C@H]4CCC23C)OC2OC(CO)C(OC3OC(CO)C(O)C(OC4OCC(O)C(O)C4O)C3OC3OC(CO)C(OC4OC(C)C(OC5OC(C)C(O)C(O)C5O)C(O)C4O)C(O)C3O)C(O)C2O)O[C@]11CCC(C)CO1	0	1325.4520000000011	-4.6466	16	30
CHEMBL274481	CCCCCCCC\\C=C\\CCCCCCCC(=O)OCC(CO[C@@H]1O[C@H](CO)[C@@H](O)[C@H](O)[C@H]1O)OC(=O)CCCCCCC\\C=C\\CCCCCCCC	0	783.1409999999992	9.332900000000006	4	10
CHEMBL500210	CO[C@]1(CC[C@@H](C)CO[C@@H]2O[C@H](CO)[C@@H](O)[C@H](O)[C@H]2O)O[C@H]2C[C@H]3[C@@H]4CC=C5C[C@@H](O[C@@H]6O[C@H](CO)[C@H](O[C@@H]7O[C@H](CO)[C@@H](O)[C@H](O[C@@H]8OC[C@@H](O)[C@H](O)[C@H]8O)[C@H]7O[C@@H]7O[C@H](CO)[C@@H](O)[C@H](O[C@@H]8O[C@H](CO)[C@@H](O)[C@H](O)[C@H]8O)[C@H]7O)[C@H](O)[C@H]6O)[C@H](O)C[C@]5(C)[C@H]4CC[C@]3(C)[C@H]2[C@@H]1C	0	1405.4910000000011	-8.1225	20	34
CHEMBL444732	CO[C@]1(CC[C@H](C)CO[C@@H]2O[C@H](CO)[C@@H](O)[C@H](O)[C@H]2O)O[C@H]2C[C@H]3[C@@H]4CC=C5C[C@H](CC[C@]5(C)[C@H]4CC[C@]3(C)[C@H]2[C@@H]1C)O[C@@H]1O[C@H](CO)[C@@H](O)[C@H](O[C@@H]2O[C@@H](C)[C@H](O[C@@H]3O[C@H](CO)[C@@H](O)[C@H](O)[C@H]3O)[C@@H](O)[C@H]2O)[C@H]1O[C@@H]1O[C@@H](C)[C@H](O)[C@@H](O)[C@H]1O	0	1225.379000000001	-3.5014	15	27
CHEMBL232977	C[C@@H]1OC(=O)C(C[C@H](O)CCCCCCCCCC[C@@H](O)[C@H]2CC[C@@H](O2)[C@H]2CC[C@@H](O2)[C@H](O)CCCCCCO)=C1	0	582.8190000000002	5.269900000000007	4	8
CHEMBL427949	CO[C@]1(CC[C@H](C)CO)O[C@H]2C[C@H]3[C@@H]4CC=C5C[C@H](CC[C@]5(C)[C@H]4CC[C@]3(C)[C@H]2[C@@H]1C)O[C@@H]1O[C@H](CO)[C@@H](O)[C@H](O[C@@H]2O[C@H](CO)[C@@H](O)[C@H](O)[C@H]2O)[C@H]1O[C@@H]1O[C@@H](C)[C@H](O)[C@@H](O)[C@H]1O	0	917.096	-0.1774	10	18
CHEMBL1164915	C[C@@H](CC[C@@]1(O)O[C@H]2C[C@H]3[C@@H]4CC=C5C[C@H](CC[C@]5(C)[C@H]4CC[C@]3(C)[C@H]2[C@@H]1C)O[C@@H]1O[C@H](CO)[C@@H](O[C@@H]2O[C@@H](C)[C@H](O[C@@H]3O[C@@H](C)[C@H](O)[C@@H](O)[C@H]3O)[C@@H](O)[C@H]2O)[C@H](O)[C@H]1O[C@@H]1O[C@@H](C)[C@H](O)[C@@H](O)[C@H]1O)CO[C@@H]1O[C@H](CO)[C@@H](O)[C@H](O)[C@H]1O	0	1195.3530000000012	-3.1279	15	26
CHEMBL450226	C[C@@H]1O[C@@H](O[C@H]2[C@H](O)[C@@H](O)[C@H](OC[C@H]3O[C@@H](OC(=O)[C@]45CC[C@H]([C@@H]4[C@H]4CC[C@@H]6[C@@]7(C)CC[C@H](O[C@@H]8OC[C@H](O)[C@H](O)[C@H]8O[C@@H]8O[C@@H](C)[C@H](O)[C@@H](O)[C@H]8O)[C@@](C)(CO)[C@@H]7CC[C@@]6(C)[C@]4(C)CC5)C(C)=C)[C@H](O)[C@@H](O)[C@@H]3O)O[C@@H]2CO)[C@H](O)[C@H](O)[C@H]1O	1	1221.3910000000005	-2.6885	15	26
CHEMBL446867	C[C@@H]1O[C@@H](O[C@H]2[C@H](O)[C@@H](O)[C@H](OC[C@H]3O[C@@H](OC(=O)[C@]45CC[C@H]([C@@H]4[C@H]4CC[C@@H]6[C@@]7(C)CC[C@H](O[C@@H]8OC[C@H](O)[C@H](O)[C@H]8O[C@@H]8O[C@@H](C)[C@H](O)[C@@H](O)[C@H]8O)C(C)(C)[C@@H]7CC[C@@]6(C)[C@]4(C)CC5)C(C)=C)[C@H](O)[C@@H](O)[C@@H]3O)O[C@@H]2CO)[C@H](O)[C@H](O)[C@H]1O	1	1205.3920000000005	-1.6609	14	25
CHEMBL1997088	CC1(C)CCC2(C(O)CC3(C)C(=CCC4C5(C)CCC(OC6OCC(O)C(O)C6OC6OCC(O)C(O)C6OC6OCC(O)C(OC7OC(CO)C(O)C(O)C7O)C6O)C(C)(C)C5CCC34C)C2C1)C(O)=O	1	1031.1960000000004	-0.5815	12	20
CHEMBL506879	C[C@H]1[C@H]2[C@H](C[C@H]3[C@@H]4CC=C5C[C@H](CC[C@]5(C)[C@H]4CC[C@]23C)O[C@@H]2O[C@H](CO)[C@@H](O[C@@H]3O[C@@H](C)[C@H](O)[C@@H](O)[C@H]3O)[C@H](O)[C@H]2O)O[C@]11CC[C@@H](CO[C@@H]2O[C@H](CO)[C@@H](O)[C@H](O)[C@H]2O)CO1	0	901.0530000000005	-0.8135	10	18
CHEMBL2228471	C[C@H](CC[C@@]1(O)O[C@H]2C[C@H]3[C@@H]4CC=C5C[C@H](CC[C@]5(C)[C@H]4CC[C@]3(C)[C@H]2[C@@H]1C)O[C@@H]1O[C@H](CO)[C@@H](O)[C@H](O[C@@H]2OC[C@H](O)[C@@H](O)[C@@H]2O)[C@H]1O[C@@H]1O[C@@H](C)[C@H](O)[C@@H](O)[C@H]1O)CO[C@@H]1O[C@H](CO)[C@@H](O)[C@H](O)[C@H]1O	0	1035.1840000000009	-2.3682	13	22
CHEMBL525402	CC(C)CC(=O)C[C@@](C)(O)[C@H]1CC[C@H]2[C@@H]3C[C@H](OC4O[C@H](C)[C@@H](O)[C@H](OC5OC[C@@H](OC6O[C@H](C)[C@@H](O)[C@H](O)[C@H]6OC6O[C@H](C)[C@H](O)[C@H](OC7O[C@H](C)[C@H](O)[C@H](O)[C@H]7O)[C@H]6O)[C@H](O)[C@H]5OC5O[C@H](C)[C@@H](O)[C@H](O)[C@H]5O)[C@H]4O)[C@H]4C[C@@H](O)CC[C@]4(C)C3=CC[C@]12C	1	1295.470000000001	-2.6243	15	28
CHEMBL611117	C[C@H](CCC1(O)OC2CC3C4CC=C5C[C@H](CC[C@]5(C)C4CC[C@]3(C)C2[C@@H]1C)O[C@@H]1O[C@H](CO)C(O[C@@H]2O[C@@H](CO)[C@H](O)[C@H]2O)[C@@H](O)[C@H]1O[C@@H]1O[C@@H](C)[C@H](O)[C@@H](O)[C@H]1O)CO[C@@H]1O[C@H](CO)[C@@H](O)[C@H](O)[C@H]1O	0	1035.1840000000009	-2.3682	13	22
CHEMBL2228356	C[C@H](CC[C@@]1(O)O[C@H]2C[C@H]3[C@@H]4CC=C5C[C@H](CC[C@]5(C)[C@H]4CC[C@]3(C)[C@H]2[C@@H]1C)O[C@@H]1O[C@H](CO)[C@@H](O)[C@H](O[C@@H]2OC[C@H](O)[C@H](O)[C@H]2O)[C@H]1O[C@@H]1O[C@@H](C)[C@H](O)[C@@H](O)[C@H]1O)CO[C@@H]1O[C@H](CO)[C@@H](O)[C@H](O)[C@H]1O	0	1035.1840000000009	-2.3682	13	22
CHEMBL1077121	C[C@H]1CC[C@]2(C)O[C@]3(C)CC[C@@H]4O[C@@H]5C[C@@H]6O[C@@H]7C[C@H](O)[C@@](C)(CCO)O[C@H]7C[C@H]6O[C@H]5C[C@H]4O[C@H]3C[C@H]2O[C@H]2C[C@H]3O[C@H]4C[C@H]5O[C@@H](C(=C)C[C@@H]5O[C@]4(C)C[C@@H]3O[C@H]12)[C@](C)(O)\\C=C\\C(=C)CC=C	0	967.2469999999997	6.434600000000009	3	14
CHEMBL2430037	C[C@@H]1O[C@@H](O[C@@H]2[C@@H](O)[C@H](CO[C@H]2O[C@H]2CC[C@@]3(C)[C@@H](CC[C@]4(C)[C@@H]3CC=C3[C@@H]5CC(C)(C)CC[C@@]5(CC[C@@]43C)C(O)=O)[C@]2(C)CO)O[C@@H]2O[C@H](CO)[C@@H](O[C@@H]3O[C@H](CO)[C@@H](O)[C@H](O)[C@H]3O)[C@H](O)[C@H]2O)[C@H](O)[C@H](O[C@@H]2OC[C@@H](O)[C@H](O)[C@H]2O)[C@H]1O	1	1207.3640000000014	-2.3672	15	25
CHEMBL1269578	C[C@H]1CC[C@]2(C)O[C@]3(C)CC[C@@H]4O[C@@H]5C[C@@H]6O[C@@H]7C[C@H](O)[C@@](C)(CCO)O[C@H]7C[C@H]6O[C@H]5C[C@H]4O[C@H]3C[C@H]2O[C@H]2C[C@H]3O[C@H]4C[C@H]5O[C@@H](C(=C)C[C@@H]5O[C@]4(C)[C@H](O)[C@@H]3O[C@H]12)[C@](C)(O)\\C=C\\C(=C)CC=C	0	983.2459999999999	5.4054	4	15
CHEMBL1209875	C[C@@H]1O[C@H](O[C@@H]2[C@@H](O)[C@H](O)[C@@H](OC[C@@H]3O[C@H](OC(=O)[C@]45CC[C@H]([C@@H]4[C@H]4C[C@@H](O)[C@@H]6[C@@]7(C)CC[C@@H](O[C@@H]8O[C@H](CO)[C@@H](O)[C@H](O)[C@H]8O)C(C)(C)[C@@H]7CC[C@@]6(C)[C@]4(C)CC5)C(=C)CO)[C@@H](O)[C@H](O)[C@H]3O)O[C@H]2CO)[C@H](O)[C@H](O)[C@H]1O	1	1121.2740000000003	-3.2086	15	24
CHEMBL2031018	CCCCN(CCCC)C(=O)C1=NN(C(C)=C1Cl)C1=CC=C(C=C1C(=O)N1CCC2=CC=CC=C2C1)C(=O)NS(=O)(=O)C1=CC2=CC(I)=CC=C2C=C1	1	866.2220000000003	7.951520000000008	1	7
CHEMBL2031017	CCCCN(CCCC)C(=O)C1=NN(C(C)=C1Cl)C1=CC=C(C=C1C(=O)N1CCC2=CC=CC=C2C1)C(=O)NS(=O)(=O)C1=CC2=C(I)C=CC=C2C=C1	1	866.2220000000003	7.951520000000008	1	7
CHEMBL2031012	CCCCN(CCCC)C(=O)C1=NN(C(C)=C1Cl)C1=CC=C(C=C1C(=O)N1CCC2=CC=CC=C2C1)C(=O)NS(=O)(=O)C1=CC2=CC=CC=C2C=C1	1	740.3260000000004	7.346920000000008	1	7
CHEMBL2031023	CCCCN(CCCC)C(=O)C1=NN(C(C)=C1Cl)C1=C(C=C(C=C1)C(=O)NS(=O)(=O)C1=CC2=CC=CC=C2C=C1)C(=O)N1CCC2=C(C=CC=C2)C1C	1	754.353	7.907920000000008	1	7
CHEMBL3892056	CCCCN(CCCC)C(=O)C1=NN(C(C)=C1Cl)C1=CC=C(C=C1C(=O)N1CCC2=CC=CC=C2C1)C(=O)NS(=O)(=O)C1=CC2=CC(Cl)=CC=C2C=C1	1	774.7710000000003	8.000320000000007	1	7
CHEMBL3928986	CCCCN(CCCC)C(=O)C1=NN(C(C)=C1Cl)C1=CC=C(C=C1C(=O)N1CCC2=CC=CC=C2C1)C(=O)NS(=O)(=O)C1=CC2=CC=CC(Cl)=C2C=C1	1	774.7710000000003	8.000320000000007	1	7
CHEMBL3945459	CCCCN(CC1=CC=C(Cl)C(Cl)=C1)C(=O)C1=NN(C(C)=C1Cl)C1=CC=C(C=C1C(=O)N1CCC2=CC=CC=C2C1)C(=O)NS(=O)(=O)C1=CC2=CC(I)=CC=C2C=C1	1	969.1290000000001	9.658420000000001	1	7
CHEMBL3901024	CCCCN(CCCC)C(=O)C1=NN(C(C)=C1Cl)C1=CC=C(C=C1C(=O)N1CCC2=CC=CC=C2C1)C(=O)NS(=O)(=O)C1=CC2=C(Cl)C=CC=C2C=C1	1	774.7710000000003	8.000320000000007	1	7
CHEMBL3893121	CCCCN(CCCC)C(=O)C1=NN(C(C)=C1Cl)C1=CC=C(C=C1C(=O)N1CCC2=CC=CC=C2C1)C(=O)NS(=O)(=O)C1=CC2=C(Cl)C=CC(Cl)=C2C=C1	1	809.2160000000002	8.653720000000003	1	7
CHEMBL3923567	CCCCN(CCCC)C(=O)C1=NN(C(C)=C1Cl)C1=CC=C(C=C1C(=O)N1CCC2=CC=CC=C2C1)C(=O)NS(=O)(=O)C1=CC2=C(C=CC=C2C=C1)C#N	1	765.3360000000002	7.2186000000000075	1	8
CHEMBL3980078	CCCCN(CCCC)C(=O)C1=NN(C(C)=C1Cl)C1=CC=C(C=C1C(=O)N1CCC2=CC=CC=C2C1)C(=O)NS(=O)(=O)C1=CC2=C(Br)C=CC(Cl)=C2C=C1	1	853.6670000000003	8.762820000000005	1	7
CHEMBL3942482	CCCCN(CCC1=CC=C(Cl)C(Cl)=C1)C(=O)C1=NN(C(C)=C1Cl)C1=CC=C(C=C1C(=O)N1CCC2=CC=CC=C2C1)C(=O)NS(=O)(=O)C1=CC2=CC=CC=C2C=C1	1	857.2600000000001	9.096320000000004	1	7
CHEMBL3947141	CCCCN(CCCC)C(=O)C1=NN(C(C)=C1Cl)C1=CC=C(C=C1C(=O)N1CCC2=CC=CC=C2C1)C(=O)NS(=O)(=O)C1=CC=C2N(CC)C=C(I)C2=C1	1	883.2530000000002	7.772920000000009	1	8
CHEMBL3890787	CCCCN(CCCC)C(=O)C1=NN(C(C)=C1Cl)C1=CC=C(C=C1C(=O)N1CCC2=CC=CC=C2C1)C(=O)NS(=O)(=O)C1=CC2=CC(=CC=C2C=C1)C(=O)N1CCN(C)CC1	1	866.4849999999999	6.734520000000007	1	9
CHEMBL3904423	CCCCN(CCCC)C(=O)C1=NN(C(C)=C1Cl)C1=CC=C(C=C1C(=O)N1CCC2=CC=CC=C2C1)C(=O)NS(=O)(=O)C1=CC2=C(Br)C=CC(N(C)C)=C2C=C1	1	862.2910000000002	8.175420000000008	1	8
CHEMBL2031027	CCCCN(CCCC)C(=O)C1=NN(C(C)=C1Cl)C1=CC=C(C=C1C(=O)N1CC2=CC=CC=C2C[C@H]1CN)C(=O)NS(=O)(=O)C1=CC2=CC=CC=C2C=C1	1	769.3680000000002	6.674220000000006	2	8
CHEMBL2031024	CCCCN(CCCC)C(=O)C1=NN(C(C)=C1Cl)C1=CC=C(C=C1C(=O)N1CC2=CC=CC=C2C[C@H]1CO)C(=O)NS(=O)(=O)C1=CC2=CC=CC=C2C=C1	1	770.3520000000003	6.707820000000008	2	8
CHEMBL2031019	CCCCN(CCCC)C(=O)C1=NN(C(C)=C1Cl)C1=C(C=C(C=C1)C(=O)NS(=O)(=O)C1=CC=C2NCCC2=C1)C(=O)N1CCC2=C(C1)C=CC=C2	1	731.3189999999997	6.161720000000006	2	8
CHEMBL3954188	CCCCN(CCCC)C(=O)C1=NN(C(C)=C1Cl)C1=CC=C(C=C1C(=O)N1CCC2=CC=CC=C2C1)C(=O)NS(=O)(=O)C1=CC=C2N(CC)C=C(Cl)C2=C1	1	791.8020000000001	7.821720000000009	1	8
CHEMBL2031030	CCCCN(CCCC)C(=O)C1=NN(C(C)=C1Cl)C1=C(C=C(C=C1)C(=O)NS(=O)(=O)C1=CC2=CC=CC=C2C=C1)C(=O)N1CC2=C(C[C@H]1CN1CCCC1)C=CC=C2	1	823.4599999999996	7.811320000000009	1	8
CHEMBL2031013	CCCCN(CCCC)C(=O)C1=NN(C(C)=C1Cl)C1=C(C=C(C=C1)C(=O)NS(=O)(=O)C1=CC2=C(C=CC=C2C=C1)S(=O)(=O)CC)C(=O)N1CCC2=C(C1)C=CC=C2	1	832.4449999999999	7.140520000000008	1	9
CHEMBL2031029	CCCCN(CCCC)C(=O)C1=NN(C(C)=C1Cl)C1=C(C=C(C=C1)C(=O)NS(=O)(=O)C1=CC2=CC=CC=C2C=C1)C(=O)N1CC2=C(C[C@H]1CN1CCOCC1)C=CC=C2	1	839.4589999999996	7.047720000000008	1	9
CHEMBL3893154	CCCCN(CCCC)C(=O)C1=NN(C(C)=C1Cl)C1=CC=C(C=C1C(=O)N1CCC2=CC=CC=C2C1)C(=O)NS(=O)(=O)C1=CC=C2N(CC3=CC=C(Cl)C(Cl)=C3)C=CC2=C1	1	888.3180000000001	9.50352	1	8
CHEMBL3901575	CCCCN(CCCC)C(=O)C1=NN(C(C)=C1Cl)C1=CC=C(C=C1C(=O)N1CC2=CC=CC=C2C[C@H]1CN)C(=O)NS(=O)(=O)C1=CC2=C(Cl)C=CC=C2C=C1	1	803.8130000000001	7.327620000000008	2	8
CHEMBL2031021	CCCCN(CCCC)C(=O)C1=NN(C(C)=C1Cl)C1=CC=C(C=C1C(=O)N1CCC2=CC=CC=C2C1)C(=O)NS(=O)(=O)C1=CC=C2N(CC)CCC2=C1	1	759.373	6.576120000000007	1	8
CHEMBL2031028	CCCCN(CCCC)C(=O)C1=NN(C(C)=C1Cl)C1=C(C=C(C=C1)C(=O)NS(=O)(=O)C1=CC2=CC=CC=C2C=C1)C(=O)N1CC2=C(C[C@H]1CN1CCN(C)CC1)C=CC=C2	1	852.5019999999995	6.9629200000000075	1	9
CHEMBL3906577	CCCCN(CC1=CC=C(Cl)C(Cl)=C1)C(=O)C1=NN(C(C)=C1Cl)C1=CC=C(C=C1C(=O)N1CC2=CC=CC=C2C[C@H]1CO)C(=O)NS(=O)(=O)C1=CC2=C(Cl)C=CC=C2C=C1	1	907.7040000000002	9.068120000000004	2	8
CHEMBL3937806	CCCCN(C(=O)C1=NN(C(C)=C1Cl)C1=CC=C(C=C1C(=O)N1CCC2=CC=CC=C2C1)C(=O)NS(=O)(=O)C1=CC2=CC=CC=C2C=C1)C1=CC=C(C=C1)C(=O)OC	1	818.3520000000002	7.538020000000008	1	9
CHEMBL2031032	CCCCN(CCCC)C(=O)C1=NN(C(C)=C1Cl)C1=C(C=C(C=C1)C(=O)NS(=O)(=O)C1=CC2=CC=CC=C2C=C1)C(=O)N1CNC2=C(C1)C=CC=C2	1	741.314	7.173820000000007	2	8
CHEMBL3917569	CCCCN(CCCC)C(=O)C1=NN(C=C1C)C1=CC=C(C=C1C(=O)N1CCC2=CC=CC=C2C1)C(=O)NS(=O)(=O)C1=CC2=CC=CC=C2C=C1	1	705.8810000000003	6.6935200000000075	1	7
CHEMBL3962921	CCCCN(CCCC)C(=O)C1=NN(C(C)=C1Cl)C1=CC=C(C=C1C(=O)N1CCC2=CC=CC=C2C1)C(=O)NS(=O)(=O)C1=CC(Br)=C2N(CC)C=C(Br)C2=C1	1	915.1490000000001	8.693320000000003	1	8
CHEMBL2031025	CCCCN(CCCC)C(=O)C1=NN(C(C)=C1Cl)C1=CC=C(C=C1C(=O)N1CC2=CC=CC=C2C[C@H]1COCCCOC)C(=O)NS(=O)(=O)C1=CC2=CC=CC=C2C=C1	1	842.4590000000001	7.768620000000009	1	9
CHEMBL2031022	CCCCN(CCCC)C(=O)C1=NN(C(C)=C1Cl)C1=CC=C(C=C1C(=O)N1CCC2=CC=CC=C2C1)C(=O)NS(=O)(=O)C1=CC=C2N(CC3=CC=C(Cl)C(Cl)=C3)CCC2=C1	1	890.334	9.063220000000001	1	8
CHEMBL3975289	CCCCN(CCCC)C(=O)C1=NN(C(C)=C1Cl)C1=CC=C(C=C1C(=O)N1CC2=CC=CC=C2C[C@H]1COCCO)C(=O)NS(=O)(=O)C1=CC2=CC=CC=C2C=C1	1	814.4050000000002	6.724420000000007	2	9
CHEMBL2031014	CCCCN(CCCC)C(=O)C1=NN(C(C)=C1Cl)C1=CC=C(C=C1C(=O)N1CCC2=CC=CC=C2C1)C(=O)NS(=O)(=O)C1=CC2=C(OCCN3CCOCC3)C=CC=C2C=C1	1	869.4849999999999	7.057920000000007	1	10
CHEMBL2031031	CCCCN(CCCC)C(=O)C1=NN(C(C)=C1Cl)C1=CC=C(C=C1C(=O)N1COC2=CC=CC=C2C1)C(=O)NS(=O)(=O)C1=CC2=CC=CC=C2C=C1	1	742.2980000000003	7.140720000000007	1	8
CHEMBL3936947	CCCCN(CCCC)C(=O)C1=NN(C(C)=C1Cl)C1=CC=C(C=C1C(=O)N1CC2=CC=CC=C2C[C@H]1CO)C(=O)NS(=O)(=O)C1=CC=C2N(CC3=CC=C(Cl)C(Cl)=C3)C=CC2=C1	1	918.344	8.864420000000003	2	9
CHEMBL3912610	CCCCN(CCCC)C(=O)C1=NN(C(C)=C1Cl)C1=CC=C(C=C1C(=O)N1CC2=CC=CC=C2C[C@H]1CO)C(=O)NS(=O)(=O)C1=CC(Br)=C2N(CC)C=CC2=C1	1	866.2790000000001	7.291720000000009	2	9
CHEMBL3927598	CCCCN(CCCC)C(=O)C1=NN(C(C)=C1Cl)C1=CC=C(C=C1C(=O)N1CCC2=CC=CC=C2C1)C(=O)NS(=O)(=O)C1=CC=C2N(CCC2=C1)C(=O)C1CCCCC1	1	841.4749999999998	7.663120000000009	1	8
CHEMBL2031020	CCCCN(CCCC)C(=O)C1=NN(C(C)=C1Cl)C1=C(C=C(C=C1)C(=O)NS(=O)(=O)C1=CC=C2N(CCC2=C1)C(=O)C1=CC=C(Cl)C(Cl)=C1)C(=O)N1CCC2=C(C1)C=CC=C2	1	904.3169999999996	8.703420000000005	1	8
CHEMBL3917408	CCCCN(CCCC)C(=O)C1=NN(C(C)=C1Cl)C1=CC=C(C=C1C(=O)N1CCC2=CC=CC=C2C1)C(=O)NS(=O)(=O)C1=CC=C2N(CCCN3CCOCC3)C=CC2=C1	1	856.4899999999998	6.8707200000000075	1	10
CHEMBL3954559	CCCCN(C(=O)C1=NN(C(C)=C1Cl)C1=CC=C(C=C1C(=O)N1CCC2=CC=CC=C2C1)C(=O)NS(=O)(=O)C1=CC2=CC=CC=C2C=C1)C1=CC=C2OCCOC2=C1	1	818.3520000000001	7.522620000000009	1	9
CHEMBL3963540	CCCCN(CCCC)C(=O)C1=NN(C(C)=C1Cl)C1=CC=C(C=C1C(=O)N1CC2=CC=CC=C2S(=O)(=O)C1)C(=O)NS(=O)(=O)C1=CC2=CC=CC=C2C=C1	1	790.3640000000001	6.535620000000007	1	9
CHEMBL3938217	CCCCN(CCCC)C(=O)C1=NN(C(C)=C1Cl)C1=CC=C(C=C1C(=O)N1CC2=CC=CC=C2C[C@H]1CO)C(=O)NS(=O)(=O)C1=CC=C2N(CC3=CC=C(Cl)C(Cl)=C3)CCC2=C1	1	920.3599999999999	8.424120000000007	2	9
CHEMBL3955216	CCCCN(CCCC)C(=O)C1=NN(C(C)=C1Cl)C1=CC=C(C=C1C(=O)N1CCC2=CC=CC=C2C1)C(=O)NS(=O)(=O)C1=CC=C2N(CCC2=C1)C(=O)CC1=CC=C(Cl)C(Cl)=C1	1	918.3439999999999	8.632320000000005	1	8
CHEMBL3948491	CCCCN(CCCC)C(=O)C1=NN(C(C)=C1Cl)C1=CC=C(C=C1C(=O)N1CCC2=CC=CC=C2C1)C(=O)NS(=O)(=O)C1=CC=C2N(CCSC3=CC=CC=C3)CCC2=C1	1	867.538	8.348520000000008	1	9
CHEMBL3931548	CCCCN(CCCC)C(=O)C1=NN(C(C)=C1Cl)C1=CC=C(C=C1C(=O)N1CC2=CC=CC=C2C[C@H]1CO)C(=O)NS(=O)(=O)C1=CC(Br)=C2N(CC)CCC2=C1	1	868.295	6.699520000000008	2	9
CHEMBL3912236	CCCCN(CCCC)C(=O)C1=NN(C(C)=C1Cl)C1=CC=C(C=C1C(=O)N1CCC2=CC=CC=C2C1)C(=O)NS(=O)(=O)C1=CC=C2N(CCC2=C1)C(=O)N1CCOCC1	1	844.4349999999998	6.008420000000005	1	9
CHEMBL467229	CCCCN(CCCC)C(=O)C1=NN(C(C)=C1Cl)C1=C(C=CC=C1)C(=O)N1CC2=C(C[C@H]1CO)C=CC=C2	1	537.1040000000004	5.4359200000000065	1	5
CHEMBL3964186	CCCCN(CCCC)C1=NN(C(C)=C1Cl)C1=CC=C(C=C1C(=O)N1CCC2=CC=CC=C2C1)C(=O)NS(=O)(=O)C1=CC2=CC=CC=C2C=C1	1	712.3160000000004	7.711120000000008	1	7
CHEMBL3909422	CCCCN(CCCC)C(=O)C1=NN(C(C)=C1)C1=CC=C(NS(=O)(=O)C2=CC=CC=C2)C=C1C(=O)N1CC2=CC=CC=C2C[C@H]1CO	1	657.837	5.583320000000006	2	7
CHEMBL3895678	CCCCN(CCCC)C(=O)C1=NN(C(C)=C1Cl)C1=CC=C(O)C=C1C(=O)N1CC2=CC=CC=C2C[C@H]1CO	1	553.1030000000003	5.141520000000005	2	6
CHEMBL446802	CCCCN(CCCC)C(=O)C1=NN(C(C)=C1Cl)C1=C(C=C(NC(=O)C2=CC=CC=C2)C=C1)C(=O)N1CCC2=C(C1)C=CC=C2	1	626.201	7.327320000000007	1	5
CHEMBL3931099	CCCN(CCC)C1=NN(C(C)=C1Cl)C1=CC=C(C=C1C(=O)N1CC2=CC=CC=C2C[C@H]1CO)C(=O)NS(=O)(=O)C1=CC2=CC=CC=C2C=C1	1	714.2880000000004	6.291820000000007	2	8
CHEMBL3938600	CCCCN(CCCC)C(=O)C1=NN(C(C)=C1)C1=CC=C(NS(=O)C2=CC=CC=C2Cl)C=C1C(=O)N1CC2=CC=CC=C2C[C@H]1CO	1	676.2829999999999	6.570620000000009	2	6
CHEMBL3923681	CCCCN(CCCC)C(=O)C1=NN(C(C)=C1Cl)C1=CC=C(OC)C=C1C(=O)N1CC2=CC=CC=C2C[C@H]1CO	1	567.1300000000002	5.444520000000006	1	6
CHEMBL3985961	CCCCN(CCCC)C(=O)C1=NN(C(C)=C1)C1=CC=C(NS(=O)C2=CC=CC=C2N)C=C1C(=O)N1CC2=CC=CC=C2C[C@H]1CO	1	656.8530000000001	5.499420000000006	3	7
CHEMBL3927159	CCCCN(CCCC)C(=O)C1=NN(C(C)=C1)C1=CC=C(NS(=O)C2=CC=C(C=C2)C(C)=O)C=C1C(=O)N1CC2=CC=CC=C2C[C@H]1CO	1	683.875	6.119820000000007	2	7
CHEMBL3985364	CCCCN(CCCC)C(=O)C1=NN(C(C)=C1)C1=CC=C(NS(=O)C2=CC=CC=C2F)C=C1C(=O)N1CC2=CC=CC=C2C[C@H]1CO	1	659.828	6.056320000000007	2	6
CHEMBL3967288	CCCCN(CCCC)C(=O)C1=NN(C(C)=C1)C1=CC=C(NS(=O)C2=CC(Cl)=CC=C2F)C=C1C(=O)N1CC2=CC=CC=C2C[C@H]1CO	1	694.2729999999999	6.709720000000009	2	6
CHEMBL3948036	CCCCN(CCCC)C(=O)C1=NN(C(C)=C1)C1=CC=C(NS(=O)C2=CC=CC(Cl)=C2Cl)C=C1C(=O)N1CC2=CC=CC=C2C[C@H]1CO	1	710.7279999999998	7.22402	2	6
CHEMBL3917653	CCCCN(CCCC)C(=O)C1=NN(C(C)=C1)C1=CC=C(NS(=O)C2=C3N(C)C=CC3=CC=C2)C=C1C(=O)N1CC2=CC=CC=C2C[C@H]1CO	1	694.9019999999999	6.408920000000007	2	7
CHEMBL3948552	CCCCN(CCCC)C(=O)C1=NN(C(C)=C1Cl)C1=CC=C(OCC(=O)OCC)C=C1C(=O)N1CC2=CC=CC=C2C[C@H]1CO	1	639.1930000000003	5.377820000000006	1	8
CHEMBL3950403	CCCCN(CCCC)C(=O)C1=NN(C(C)=C1)C1=CC=C(NS(=O)C2=CC=C(OC3=CC=CC=C3C)C=C2)C=C1C(=O)N1CC2=CC=CC=C2C[C@H]1CO	1	747.962	8.01794	2	7
CHEMBL3957281	CCCCN(CCCC)C(=O)C1=NN(C(C)=C1)C1=CC=C(NS(=O)C2=CC(N)=CC=C2C)C=C1C(=O)N1CC2=CC=CC=C2C[C@H]1CO	1	670.88	5.807840000000006	3	7
CHEMBL3943276	CCCCN(CCCC)C(=O)C1=NN(C(C)=C1)C1=CC=C(NS(=O)C2=CC=C(OC3=CC=C(C)C=C3)C=C2)C=C1C(=O)N1CC2=CC=CC=C2C[C@H]1CO	1	747.962	8.01794	2	7
CHEMBL3962530	CCCCN(CCCC)C(=O)C1=NN(C(C)=C1)C1=CC=C(NS(=O)C2=CC=C(C=C2)C2=CC(Cl)=CC(Cl)=C2)C=C1C(=O)N1CC2=CC=CC=C2C[C@H]1CO	1	786.8259999999998	8.891020000000003	2	6
CHEMBL3982550	CCCCN(CCCC)C(=O)C1=NN(C(C)=C1)C1=CC=C(NS(=O)C2=CC=C(C=C2)C2=CC=C(Cl)C=C2)C=C1C(=O)N1CC2=CC=CC=C2C[C@H]1CO	1	752.3809999999999	8.237620000000007	2	6
CHEMBL3890069	CCCCN(CCCC)C(=O)C1=NN(C(C)=C1)C1=CC=C(NS(=O)C2=CC=C(Br)C(Br)=C2)C=C1C(=O)N1CC2=CC=CC=C2C[C@H]1CO	1	799.6299999999999	7.4422200000000105	2	6
CHEMBL504480	CCCCN(CCCC)C(=O)C1=NN(C(C)=C1Cl)C1=C(C=C(NC(=O)COC2=CC=CC=C2)C=C1)C(=O)N1CCC2=C(C1)C=CC=C2	1	656.227	7.0925200000000075	1	6
CHEMBL3927392	CCCN(CCC)C1=NN(C(C)=C1Cl)C1=CC=C(C=C1C(=O)N1CC2=CC=CC=C2C[C@H]1CO)C(=O)NS(=O)(=O)C1=CC2=C(Br)C=CC(Cl)=C2C=C1	1	827.6290000000002	7.707720000000007	2	8
CHEMBL460173	CC1=C(Cl)C(=NN1C1=C(C=CC=C1)C(=O)N1CC2=C(C[C@H]1CO)C=CC=C2)C(=O)N(C1=CC=CC=C1)C1=CC=CC=C1	1	577.0840000000004	6.372020000000006	1	5
CHEMBL3937363	CCCCN(CCCC)C(=O)C1=NN(C(C)=C1)C1=CC=C(NS(C)(=O)=O)C=C1C(=O)N1CC2=CC=CC=C2C[C@H]1CO	1	595.7660000000002	4.1540200000000045	2	7
CHEMBL3897154	CCCCN(CCCC)C(=O)C1=NN(C(C)=C1)C1=CC=C(NS(=O)C2=CC=CC(=C2)C#N)C=C1C(=O)N1CC2=CC=CC=C2C[C@H]1CO	1	666.848	5.788900000000006	2	7
CHEMBL3977288	CCCCN(CCCC)C(=O)C1=NN(C(C)=C1)C1=CC=C(NS(=O)C2=CC=C(NC(C)=O)C(Cl)=C2)C=C1C(=O)N1CC2=CC=CC=C2C[C@H]1CO	1	733.3349999999999	6.529020000000007	3	7
CHEMBL3953351	CCCCN(CCCC)C(=O)C1=NN(C(C)=C1)C1=CC=C(NS(=O)C2=CC=CC=C2C(=O)OC)C=C1C(=O)N1CC2=CC=CC=C2C[C@H]1CO	1	699.874	5.7038200000000066	2	8
CHEMBL3902056	CCCCN(CCCC)C(=O)C1=NN(C(C)=C1)C1=CC=C(NS(=O)C2=CC=C(OC3=CC=C(F)C=C3)C=C2)C=C1C(=O)N1CC2=CC=CC=C2C[C@H]1CO	1	751.925	7.848620000000011	2	7
CHEMBL3959636	CCCCN(CCCC)C(=O)C1=NN(C(C)=C1)C1=CC=C(NS(=O)C2=CC=C(Br)C=C2CC)C=C1C(=O)N1CC2=CC=CC=C2C[C@H]1CO	1	748.7879999999998	7.2421200000000105	2	6
CHEMBL3904990	CCCCN(CCCC)C(=O)C1=NN(C(C)=C1)C1=CC=C(NS(=O)C2=CC=C(C=C2)C2=NN(C)C=C2)C=C1C(=O)N1CC2=CC=CC=C2C[C@H]1CO	1	721.9279999999999	6.3177200000000076	2	8
CHEMBL3914781	CCCCN(CCCC)C(=O)C1=NN(C(C)=C1)C1=CC(O)=CC=C1C(=O)N1CC2=CC=CC=C2C[C@H]1CO	1	518.6580000000004	4.488120000000005	2	6
CHEMBL3926618	CCCCN(CCCC)C(=O)C1=NN(C(C)=C1)C1=CC=C(NS(=O)N(C)C)C=C1C(=O)N1CC2=CC=CC=C2C[C@H]1CO	1	608.8090000000002	4.334720000000004	2	6
CHEMBL3945127	CCCCN(CCCC)C(=O)C1=NN(C(C)=C1)C1=CC=C(NS(=O)C2=CC=CC(OC3=CC=C(C)C=C3)=C2)C=C1C(=O)N1CC2=CC=CC=C2C[C@H]1CO	1	747.962	8.01794	2	7
CHEMBL3972844	CCCCN(CCCC)C(=O)C1=NN(C(C)=C1)C1=CC=C(NS(=O)C2=CC(F)=C(Br)C=C2F)C=C1C(=O)N1CC2=CC=CC=C2C[C@H]1CO	1	756.7139999999998	6.957920000000009	2	6
CHEMBL3900418	CCCCN(CCCC)C(=O)C1=NN(C(C)=C1)C1=CC=C(NS(=O)(=O)C(C)C)C=C1C(=O)N1CC2=CC=CC=C2C[C@H]1CO	1	623.8200000000002	4.932620000000005	2	7
CHEMBL3929521	CCCCN(CCCC)C(=O)C1=NN(C(C)=C1Cl)C1=CC=C(OCC(=O)NC2=CC=CC=C2)C=C1C(=O)N1CC2=CC=CC=C2C[C@H]1CO	1	686.253	6.453420000000007	2	7
CHEMBL3890050	CCCCN(CCCC)C(=O)C1=NN(C(C)=C1)C1=CC=C(NS(=O)C2=C(C)N(C)N=C2C)C=C1C(=O)N1CC2=CC=CC=C2C[C@H]1CO	1	673.884	5.267560000000006	2	8
CHEMBL3893085	CCCCN(CCCC)C(=O)C1=NN(C(C)=C1)C1=CC=C(NS(=O)CCC2=CC=CC3=CC=CC=C23)C=C1C(=O)N1CC2=CC=CC=C2C[C@H]1CO	1	719.952	7.254020000000009	2	6
CHEMBL3912231	CCCCN(CCCC)C(=O)C1=NN(C(C)=C1)C1=CC=C(NS(=O)C2=CC=CC(=C2)C2=NN(C)C=C2)C=C1C(=O)N1CC2=CC=CC=C2C[C@H]1CO	1	721.9279999999999	6.3177200000000076	2	8
CHEMBL3976266	CCCCN(CCCC)C(=O)C1=NN(C(C)=C1)C1=CC=C(NS(=O)C2=CC=C3OCCOC3=C2)C=C1C(=O)N1CC2=CC=CC=C2C[C@H]1CO	1	699.874	5.688420000000007	2	8
CHEMBL3918229	CCCCN(CCCC)C(=O)C1=NN(C(C)=C1)C1=CC(OC)=CC=C1C(=O)N1CC2=CC=CC=C2C[C@H]1CO	1	532.6850000000003	4.791120000000006	1	6
CHEMBL502066	CCCCN(CCCC)C(=O)C1=NN(C(C)=C1)C1=C(C=C(NC(=O)CSC2=CC=CC=C2)C=C1)C(=O)N1CCC2=C(C1)C=CC=C2	1	637.8499999999999	7.152420000000007	1	6
CHEMBL3948609	CCCCN(CCCC)C(=O)C1=NN(C(C)=C1)C1=CC=C(NS(=O)C2=CC=CC3=NON=C23)C=C1C(=O)N1CC2=CC=CC=C2C[C@H]1CO	1	683.8349999999999	5.453420000000006	2	9
CHEMBL3890556	CCCCN(CCCC)C(=O)C1=NN(C(C)=C1)C1=CC=C(NS(=O)C2=CN(C)C=N2)C=C1C(=O)N1CC2=CC=CC=C2C[C@H]1CO	1	645.8300000000002	4.650720000000005	2	8
CHEMBL520607	CCN(CC)C(=O)C1=NN(C(C)=C1Br)C1=C(C=CC=C1)C(=O)N1CC2=C(C[C@H]1CO)C=CC=C2	1	525.4470000000003	3.984620000000003	1	5
CHEMBL3942106	CCCCN(CCCC)C(=O)C1=NN(C(C)=C1)C1=CC=C(NS(=O)CC2=CC=C(Cl)C(Cl)=C2)C=C1C(=O)N1CC2=CC=CC=C2C[C@H]1CO	1	724.7549999999999	7.365120000000011	2	6
CHEMBL4111735	CCCCN(CCCC)C(=O)C1=NN(C(C)=C1)C1=CC=C(NS(=O)C[C@]23CC[C@H](CC2=O)C3(C)C)C=C1C(=O)N1CC2=CC=CC=C2C[C@H]1CO	1	715.9610000000001	6.253520000000008	2	7
CHEMBL509208	CCCCN(CCCC)C(=O)C1=NN(C(C)=C1)C1=C(C=C(OCC(=O)C2=CC=CC=C2)C=C1)C(=O)N1CCC2=C(C1)C=CC=C2	1	606.7670000000002	6.683320000000008	0	6
CHEMBL3916294	CCCCN(CCCC)C(=O)C1=NN(C(C)=C1)C1=CC=C(NS(=O)C2=CC=C(C=C2)C2=CN=CO2)C=C1C(=O)N1CC2=CC=CC=C2C[C@H]1CO	1	708.8849999999999	6.572220000000008	2	8
CHEMBL3932360	CCCCN(CCCC)C(=O)C1=NN(C(C)=C1)C1=CC=C(NS(=O)C2=C(C)C3=CC(F)=CC=C3S2)C=C1C(=O)N1CC2=CC=CC=C2C[C@H]1CO	1	729.9439999999998	7.579440000000011	2	7
CHEMBL3950260	CCCCN(CCCC)C(=O)C1=NN(C(C)=C1)C1=CC=C(NS(=O)CC2=CC=CC=C2)C=C1C(=O)N1CC2=CC=CC=C2C[C@H]1CO	1	655.865	6.058320000000007	2	6
CHEMBL3982160	CCCCN(CCCC)C(=O)C1=NN(C(C)=C1)C1=CC=C(NS(=O)C2=CC=C(C=C2)C2=NOC(C)=N2)C=C1C(=O)N1CC2=CC=CC=C2C[C@H]1CO	1	723.9	6.275640000000006	2	9
CHEMBL3902718	CCCCN(CCCC)C(=O)C1=NN(C(C)=C1)C1=CC=C(NS(=O)C2=C(Br)C=C(Cl)S2)C=C1C(=O)N1CC2=CC=CC=C2C[C@H]1CO	1	761.2079999999999	7.3946200000000095	2	7
CHEMBL444140	CC1=CC(=NN1C1=C(C=CC=C1)C(=O)N1CC2=C(C[C@H]1CO)C=CC=C2)C(=O)N(C1=CC=CC=C1)C1=CC=CC=C1	1	542.6390000000002	5.718620000000006	1	5
CHEMBL451856	CCCCN(CCCC)C(=O)C1=NN(C(C)=C1)C1=C(C=C(NC(=O)COC2=CC=CC=C2)C=C1)C(=O)N1CCC2=C(C1)C=CC=C2	1	621.782	6.439120000000007	1	6
CHEMBL3908169	CCCCN(CCCC)C(=O)C1=NN(C(C)=C1)C1=CC(OCC(=O)OCC2=CC=CC=C2)=CC=C1C(=O)N1CC2=CC=CC=C2C[C@H]1CO	1	666.8190000000001	5.904720000000007	1	8
CHEMBL3974550	CCCCN(CCCC)C(=O)C1=NN(C(C)=C1)C1=CC=C(NS(=O)CCN2C(=O)C3=C(C=CC=C3)C2=O)C=C1C(=O)N1CC2=CC=CC=C2C[C@H]1CO	1	738.911	5.154320000000006	2	8
CHEMBL3926219	CCCCN(CCCC)C(=O)C1=NN(C(C)=C1)C1=CC(OCC(=O)OCC)=CC=C1C(=O)N1CC2=CC=CC=C2C[C@H]1CO	1	604.7480000000003	4.724420000000006	1	8
CHEMBL509760	CC1=CC(=NN1C1=CC=CC(C)=C1C(=O)N1CC2=CC=CC=C2CC1CO)C(=O)N(C1=CC=CC=C1)C1=CC=CC=C1	1	556.6660000000003	6.027040000000007	1	5
CHEMBL503783	CC1=CC(=NN1C1=C(C(=O)N2CC3=CC=CC=C3C[C@@H]2CO)C(C)=CC=C1)C(=O)N(C1=CC=CC=C1)C1=CC=CC=C1	1	556.6660000000003	6.0270400000000075	1	5
CHEMBL508211	CC1=CC(=NN1C1=C(C(=O)N2CC3=CC=CC=C3C[C@H]2CO)C(C)=CC=C1)C(=O)N(C1=CC=CC=C1)C1=CC=CC=C1	1	556.6660000000003	6.0270400000000075	1	5
CHEMBL501871	COC[C@@H]1CC2=C(CN1C(=O)C1=C(C=CC=C1)N1N=C(C=C1C)C(=O)N(C1=CC=CC=C1)C1=CC=CC=C1)C=CC=C2	1	556.6660000000003	6.372720000000006	0	5
CHEMBL3899211	CCCCN(CCCC)C(=O)C1=NN(C(C)=C1)C1=CC(OCC(=O)NC2=CC=CC=C2)=CC=C1C(=O)N1CC2=CC=CC=C2C[C@H]1CO	1	651.8080000000001	5.800020000000006	2	7
CHEMBL3946968	CCCCN(CCCC)C(=O)C1=NN(C(C)=C1)C1=CC=C(NS(=O)C2=C(SC=C2)C(=O)OC)C=C1C(=O)N1CC2=CC=CC=C2C[C@H]1CO	1	705.9029999999999	5.765320000000006	2	9
CHEMBL3899521	CCCCN(CCCC)C(=O)C1=NN(C(C)=C1)C1=CC=C(NS(=O)C2=CC=C(O2)C(=O)OC)C=C1C(=O)N1CC2=CC=CC=C2C[C@H]1CO	1	689.835	5.296820000000006	2	9
CHEMBL509788	CC1=C(Br)C(=NN1C1=C(C=CC=C1)C(=O)N1CC2=C(C[C@H]1CO)C=CC=C2)C(=O)N(C1=CC=CC=C1)C1=CC=CC=C1	1	621.5350000000004	6.481120000000006	1	5
CHEMBL3924890	CCCCN(CCCC)C(=O)C1=NN(C(C)=C1)C1=CC=C(NS(=O)C2=CC(=CS2)S(=O)C2=CC=CC=C2)C=C1C(=O)N1CC2=CC=CC=C2C[C@H]1CO	1	772.031	7.145420000000009	2	8
CHEMBL3932621	CCCCN(CCCC)C(=O)C1=NN(C(C)=C1)C1=CC(OCC(=O)NC2=CC=CC=C2F)=CC=C1C(=O)N1CC2=CC=CC=C2C[C@H]1CO	1	669.798	5.939120000000007	2	7
CHEMBL3912906	CCCCN(CCCC)C(=O)C1=CN(C)C(=N1)C1=CC=C(C=C1C(=O)N1CCC2=CC=CC=C2C1)C(=O)NS(=O)(=O)C1=CC2=CC=CC=C2C=C1	1	705.8810000000003	6.599900000000008	1	7
CHEMBL2030844	CCOC(=O)C1=NN(C(C)=C1C1=C(C=C(C=C1)C(=O)NS(=O)(=O)C1=CC2=CC=CC=C2C=C1)C(=O)N1CCC2=C(C1)C=CC=C2)C1=CC=CC=C1	1	698.8009999999999	6.494820000000007	1	8
CHEMBL2031001	CCCCN(CCCC)C1=NC(=CC=N1)C1=CC=C(C=C1C(=O)N1CCC2=C(C1)C=CC=C2)C(=O)NS(=O)(=O)C1=CC2=CC(I)=CC=C2C=C1	1	801.7510000000002	7.625200000000008	1	7
CHEMBL3897725	CCCCN(CCCC)C(=O)C1=CN(C)C(=N1)C1=CC=C(C=C1C(=O)N1CC2=CC=CC=C2C[C@H]1CN)C(=O)NS(=O)(=O)C1=CC2=C(I)C=CC=C2C=C1	1	860.8190000000003	6.531800000000007	2	8
CHEMBL3965698	CCCCN(CCCC)C(=O)C1=CC=CC(=N1)C1=CC=C(C=C1C(=O)N1CCC2=CC=CC=C2C1)C(=O)NS(=O)(=O)C1=CC2=CC=CC=C2C=C1	1	702.8770000000003	7.261400000000008	1	6
CHEMBL3900742	CCCCN(CCCC)C(=O)C1=NN(C(C)=C1)C1=CC=C(NS(=O)C2=C(OC)C(=CS2)C(=O)OC)C=C1C(=O)N1CC2=CC=CC=C2C[C@H]1CO	1	735.929	5.773920000000007	2	10
CHEMBL3959104	CCCCN(CCCC)C(=O)C1=NN(C(C)=C1)C1=CC=C(NS(=O)C2=C(C)ON=C2C2=CC=CC=C2)C=C1C(=O)N1CC2=CC=CC=C2C[C@H]1CO	1	722.9119999999999	6.8806400000000085	2	8
CHEMBL3912240	CCCCN(CC1=CC=C(Cl)C(Cl)=C1)C1=NC=C(Cl)C(=N1)C1=CC=C(C=C1C(=O)N1CCC2=CC=CC=C2C1)C(=O)NS(=O)(=O)C1=CC2=C(Cl)C=CC=C2C=C1	1	847.6520000000002	10.034299999999996	1	7
CHEMBL2030866	CCCCN(CCCC)C1=NC(=CC=N1)C1=CC=C(C=C1C(=O)N1CCC2=C(C1)C=CC=C2)C(=O)NS(=O)(=O)C1=CC2=C(Cl)C=CC=C2C=C1	1	710.3000000000002	7.674000000000008	1	7
CHEMBL3890311	CCCCN(CCCC)C(=O)C1=CN(CC(=O)NC)C(=N1)C1=CC=C(C=C1C(=O)N1CCC2=CC=CC=C2C1)C(=O)NS(=O)(=O)C1=CC2=CC=CC=C2C=C1	1	762.9330000000002	5.808900000000006	2	8
CHEMBL1437853	CC(=O)C1=CC=C(C=C1)S(=O)(=O)N1CCN(CC1)C(=O)C1=CC=C(C=C1)N1N=C(C)C(Cl)=C1C	1	501.00800000000015	3.4918400000000025	0	6
CHEMBL2031005	CCCCN(CCCC)C1=NC(=C(Cl)C=N1)C1=CC=C(C=C1C(=O)N1CCC2=C(C1)C=CC=C2)C(=O)NS(=O)(=O)C1=CC2=CC=CC=C2C=C1	1	710.3000000000003	7.674000000000008	1	7
CHEMBL2031006	CCCCN(CCCC)C1=NC(=C(C)C=N1)C1=CC=C(C=C1C(=O)N1CCC2=C(C1)C=CC=C2)C(=O)NS(=O)(=O)C1=CC2=CC=CC=C2C=C1	1	689.8820000000003	7.329020000000009	1	7
CHEMBL2030847	CCCCC1=C(C(CO)=NN1C1=CC=CC=C1)C1=C(C=C(C=C1)C(=O)NS(=O)(=O)C1=CC2=CC=CC=C2C=C1)C(=O)N1CCC2=C(C1)C=CC=C2	1	698.8449999999999	6.844600000000007	2	7
CHEMBL2030846	CCCCC1=C(C(=NN1C1=CC=CC=C1)C(O)=O)C1=C(C=C(C=C1)C(=O)NS(=O)(=O)C1=CC2=CC=CC=C2C=C1)C(=O)N1CCC2=C(C1)C=CC=C2	1	712.828	7.050500000000007	2	7
CHEMBL2030865	CCCCN(CCCC)C1=NC(=CC=N1)C1=CC=C(C=C1C(=O)N1CCC2=C(C1)C=CC=C2)C(=O)NS(=O)(=O)C1=CC2=CC=CC=C2C=C1	1	675.8550000000002	7.020600000000008	1	7
CHEMBL4532080	NS(=O)(=O)C1=CC=C(C=C1)N1N=C(C=C1C1=CC=CC(Cl)=C1)C(=O)N1CCOCC1	1	446.9160000000003	2.312500000000001	1	6
CHEMBL2030848	CCCCC1=C(C(=NN1C1=CC=C(OC)C=C1)C(=O)OCC)C1=C(C=C(C=C1)C(=O)NS(=O)(=O)C1=CC2=CC=CC=C2C=C1)C(=O)N1CCC2=C(C1)C=CC=C2	1	770.908	7.537600000000008	1	9
CHEMBL2030855	CCCCC1=C(C(CO)=NN1C1=CC=C(C=C1)C1=CC=CC=C1)C1=C(C=C(C=C1)C(=O)NS(=O)(=O)C1=CC2=CC=CC=C2C=C1)C(=O)N1CCC2=C(C1)C=CC=C2	1	774.9429999999999	8.511600000000007	2	7
CHEMBL397049	COC1=CC=C(C=C1)N1N=C(C(N)=O)C2=C1C(=O)N(CC2)C1CCN(CC1)C1=CC=CC=C1CN1CCOCC1	0	544.6560000000003	2.4793000000000003	1	8
CHEMBL2030845	CCCCC1=C(C(=NN1C1=CC=CC=C1)C(=O)OCC)C1=C(C=C(C=C1)C(=O)NS(=O)(=O)C1=CC2=CC=CC=C2C=C1)C(=O)N1CCC2=C(C1)C=CC=C2	1	740.882	7.529000000000008	1	8
CHEMBL2031004	CCCCN(CCCC)C1=NC(=CC=N1)C1=CC=C(C=C1C(=O)N1CC2=C(C[C@H]1CO)C=CC=C2)C(=O)NS(=O)(=O)C1=CC2=C(Cl)C=CC=C2C=C1	1	740.3260000000002	7.034900000000008	2	8
CHEMBL4539136	CC1=CC=C(C=C1)C1=CC(=NN1C1=CC=C(C=C1)S(N)(=O)=O)C(=O)N1CCOCC1	1	426.49800000000033	1.9675199999999995	1	6
CHEMBL4521969	NS(=O)(=O)C1=CC=C(C=C1)N1N=C(C=C1C1=CC=CC(F)=C1)C(=O)N1CCOCC1	0	430.46100000000024	1.7982000000000002	1	6
CHEMBL2031003	CCCCN(CCCC)C1=NC(=CC=N1)C1=CC=C(C=C1C(=O)N1CC2=C(C[C@H]1CN)C=CC=C2)C(=O)NS(=O)(=O)C1=CC2=CC=CC=C2C=C1	1	704.8970000000004	6.347900000000006	2	8
CHEMBL2030860	CCCCC1=C(C(CO)=NN1C1=CC=CC=C1)C1=C(C=C(C=C1)C(=O)NS(=O)(=O)C1=CC2=CC=CC=C2C=C1)C(=O)N1CC2=C(C[C@H]1CN)C=CC=C2	1	727.8869999999998	6.171900000000005	3	8
CHEMBL2030859	CCCCC1=C(C(CO)=NN1C1=CC=CC=C1)C1=CC=C(C=C1C(=O)N1CC2=CC=CC=C2C[C@H]1CO)C(=O)NS(=O)(=O)C1=CC2=CC=CC=C2C=C1	1	728.8710000000003	6.205500000000008	3	8
CHEMBL4458211	NS(=O)(=O)C1=CC=C(C=C1)N1N=C(C=C1C1=CC=CC=C1)C(=O)N1CCOCC1	0	412.47100000000023	1.6591000000000002	1	6
CHEMBL2031007	CCCN(CCC)C1=NC(=CC=N1)C1=CC=C(C=C1C(=O)N1CCC2=C(C1)C=CC=C2)C(=O)NS(=O)(=O)C1=CC2=CC=CC=C2C=C1	1	647.8010000000003	6.240400000000006	1	7
CHEMBL2031008	CCCN(CCC)C1=NC=C(Cl)C(=N1)C1=CC=C(C=C1C(=O)N1CC2=CC=CC=C2C[C@H]1CN)C(=O)NS(=O)(=O)C1=CC2=C(Cl)C=CC=C2C=C1	1	745.7330000000003	6.8745000000000065	2	8
CHEMBL2030852	CCCCC1=C(C(CO)=NN1C1=CC=C(OC2=CC=C(Cl)C=C2)C=C1)C1=CC=C(C=C1C(=O)N1CCC2=CC=CC=C2C1)C(=O)NS(=O)(=O)C1=CC2=CC=CC=C2C=C1	1	825.3870000000002	9.290300000000004	2	8
CHEMBL4540871	NS(=O)(=O)C1=CC=C(C=C1)N1N=C(C=C1C1=CC=CC=C1)C(=O)NCCN1CCOCC1	0	455.5400000000003	1.2487	2	7
CHEMBL2030851	CCCCC1=C(C(CO)=NN1C1=CC=C(OC2=CC=CC=C2)C=C1)C1=CC=C(C=C1C(=O)N1CCC2=CC=CC=C2C1)C(=O)NS(=O)(=O)C1=CC2=CC=CC=C2C=C1	1	790.9420000000001	8.636900000000006	2	8
CHEMBL3957861	CCCCN(CCCC)C1=NC=C(Cl)C(=N1)C1=CC=C(C=C1C(=O)N1CC2=CC=CC=C2C[C@H]1CO)C(=O)NS(=O)(=O)C1=CC2=CC=CC=C2C=C1	1	740.3260000000002	7.034900000000009	2	8
CHEMBL4545249	COC1=CC=C(C=C1)C1=CC(=NN1C1=CC=C(C=C1)S(N)(=O)=O)C(=O)N1CCOCC1	0	442.4970000000003	1.6676999999999993	1	7
CHEMBL4569221	NS(=O)(=O)C1=CC=C(C=C1)N1N=C(C=C1C1=CC=C(Cl)C=C1)C(=O)N1CCOCC1	1	446.9160000000003	2.312500000000001	1	6
CHEMBL4438116	NS(=O)(=O)C1=CC=C(C=C1)N1N=C(C=C1C1=CC=CC=C1)C(=O)NCCCN1CCOCC1	0	469.56700000000035	1.6388	2	7
CHEMBL2030849	CCCCC1=C(C(=NN1C1=CC=CC(OC2=CC=CC=C2)=C1)C(=O)OCC)C1=C(C=C(C=C1)C(=O)NS(=O)(=O)C1=CC2=CC=CC=C2C=C1)C(=O)N1CCC2=C(C1)C=CC=C2	1	832.9789999999999	9.321300000000003	1	9
CHEMBL4560235	NS(=O)(=O)C1=CC=C(C=C1)N1N=C(C=C1C1=CC=C(Cl)C=C1)C(=O)NCCN1CCOCC1	1	489.98500000000035	1.9021000000000001	2	7
CHEMBL3966210	CCCCC1=C(C(=NN1C1=CC=C(OC2=CC=CC(Cl)=C2)C=C1)C(=O)OCC)C1=CC=C(C=C1C(=O)N1CCC2=CC=CC=C2C1)C(=O)NS(=O)(=O)C1=CC2=C(Br)C=CC(Cl)=C2C=C1	1	980.7649999999999	11.390599999999989	1	9
CHEMBL456676	COC1=CC=C(C=C1)N1N=C(C(N)=O)C2=C1C(=O)N(CC2)C1=CC=C(C=C1)C1(CN2CCOCC2)CC1	0	501.58700000000044	2.546500000000001	1	7
CHEMBL4455944	CCOC1=CC=C(C=C1)C1=CC(=NN1C1=CC=C(C=C1)S(N)(=O)=O)C(=O)NCCCN1CCOCC1	0	513.6200000000003	2.0374999999999996	2	8
CHEMBL416097	CC1=NN(C(=C1)C(=O)NC1=CC=C(C=C1)C1=C(C=CC=C1)S(N)(=O)=O)C1=CC2=CC=CC=C2C=C1CO	1	512.5910000000002	4.392920000000003	3	6
CHEMBL2030850	CCCCC1=C(C(=NN1C1=CC=C(OC2=CC=CC=C2)C=C1)C(=O)OCC)C1=CC=C(C=C1C(=O)N1CCC2=CC=CC=C2C1)C(=O)NS(=O)(=O)C1=CC2=CC=CC=C2C=C1	1	832.9790000000003	9.321300000000003	1	9
CHEMBL4447638	NS(=O)(=O)C1=CC=C(C=C1)N1N=C(C=C1C1=CC=C(F)C=C1)C(=O)N1CCOCC1	0	430.46100000000024	1.7982000000000002	1	6
CHEMBL4552101	NS(=O)(=O)C1=CC=C(C=C1)N1N=C(C=C1C1=CC=C(F)C=C1)C(=O)NCCN1CCOCC1	0	473.5300000000003	1.3878000000000001	2	7
CHEMBL2030853	CCCCC1=C(C(CO)=NN1C1=CC=C(OC2=CC=CC(Cl)=C2)C=C1)C1=CC=C(C=C1C(=O)N1CCC2=CC=CC=C2C1)C(=O)NS(=O)(=O)C1=CC2=CC=CC=C2C=C1	1	825.3870000000002	9.290300000000004	2	8
CHEMBL4440769	COC1=CC=C(C=C1)C1=CC(=NN1C1=CC=C(C=C1)S(N)(=O)=O)C(=O)NCCN1CCOCC1	0	485.5660000000004	1.2572999999999994	2	8
CHEMBL4471996	COC1=CC(=CC=C1)C1=CC(=NN1C1=CC=C(C=C1)S(N)(=O)=O)C(=O)N1CCOCC1	0	442.4970000000003	1.6676999999999993	1	7
CHEMBL3314452	COC1=CC=C(C=C1)N1N=C(C(N)=O)C2=C1C(=O)N(CC2)C1=CC=C(C=C1)C(C)(C)O	0	420.46900000000016	2.4101000000000012	2	6
CHEMBL442030	COC1=CC=C(C=C1)N1N=C(C=C1C(=O)NC1=CC=C(C=C1)C(=O)N1CCCC1)C(=O)NCC1CCCO1	0	517.5860000000005	3.2780000000000014	2	7
CHEMBL4127359	COCCCNC1=CC(=CC=C1C(N)=O)N1N=C(C)C2=C1CN(CC2=O)C(=O)C1=CC=C(C)C=C1	0	475.5490000000003	2.875140000000001	2	7
CHEMBL4465261	CCOC1=CC=C(C=C1)C1=CC(=NN1C1=CC=C(C=C1)S(N)(=O)=O)C(=O)N1CCOCC1	0	456.5240000000003	2.0577999999999994	1	7
CHEMBL4129392	COCCCNC1=CC(=CC=C1C(N)=O)N1N=C(C)C2=C1CN(CC2=O)C(=O)C1CCCC1	0	453.5430000000004	2.4431200000000004	2	7
CHEMBL4127882	COCCCNC1=CC(=CC=C1C(N)=O)N1N=C(C)C2=C1CN(CC2=O)S(C)(=O)=O	0	435.50600000000026	0.68592	2	8
CHEMBL3483308	O=C(N1CCC2=CC=C(C=C2C1)S(=O)(=O)N1CCOCC1)C1=NNC=C1	0	376.4380000000001	0.6290999999999998	1	5
CHEMBL2030864	CCCCC1=C(C(CO)=NN1C1=CC=C(OC2=CC=CC(Cl)=C2)C=C1)C1=CC=C(C=C1C(=O)N1CCC2=CC=CC=C2C1)C(=O)NS(=O)(=O)C1=CC2=C(Cl)C=CC=C2C=C1	1	859.8320000000001	9.943699999999998	2	8
CHEMBL359171	COC1=CC=C(C=C1)N1N=C(C=C1C(=O)NC1=CC=C(C=C1)C(=O)N1CCCC1)C(=O)NCC1=CC=CC=C1	0	523.5930000000004	4.2992000000000035	2	6
CHEMBL4467569	NS(=O)(=O)C1=CC=C(C=C1)N1N=C(C=C1C1=CC=C(Br)C=C1)C(=O)N1CCOCC1	1	491.36700000000025	2.4216000000000006	1	6
CHEMBL4520676	COC1=CC=C(C=C1)C1=CC(=NN1C1=CC=C(C=C1)S(N)(=O)=O)C(=O)NCCCN1CCOCC1	0	499.5930000000004	1.647399999999999	2	8
CHEMBL2031009	CCCN(CCC)C1=NC=C(Cl)C(=N1)C1=CC=C(C=C1C(=O)N1CC2=CC=CC=C2C[C@H]1CO)C(=O)NS(=O)(=O)C1=CC2=C(Cl)C=CC=C2C=C1	1	746.7170000000003	6.908100000000007	2	8
CHEMBL2031002	CCCCN(CCCC)C1=NC(=CC=N1)C1=CC=C(C=C1C(=O)N1CCC2=C(C1)C=CC=C2)C(=O)NS(=O)(=O)C1=CC=C2N(CC3=CC=C(Cl)C(Cl)=C3)CCC2=C1	1	825.8629999999998	8.736900000000004	1	8
CHEMBL3927294	CCCCC1=C(C(=NN1C1=CC=C(OC2=CC=CC(Cl)=C2)C=C1)C(=O)OCC)C1=CC=C(C=C1C(=O)N1CCC2=CC=CC=C2C1)C(=O)NS(=O)(=O)C1=CC2=CC=CC=C2C=C1	1	867.424	9.974699999999999	1	9
CHEMBL4532838	CCOC1=CC=C(C=C1)C1=CC(=NN1C1=CC=C(C=C1)S(N)(=O)=O)C(=O)NCCN1CCOCC1	0	499.59300000000036	1.6473999999999993	2	8
CHEMBL3314448	COC1=CC=C(C=C1)N1N=C(C(N)=O)C2=C1C(=O)N(CC2)C1=CC=C(C=C1)C(C)(C)CN1CCOCC1	0	503.6030000000004	2.7925000000000013	1	7
CHEMBL3314440	COC1=CC=C(C=C1)N1N=C(C(N)=O)C2=C1C(=O)N(CC2)C1=CC=C(C=C1)C(C)(C)CO	0	434.4960000000002	2.452600000000001	2	6
CHEMBL141338	COC1=CC=C(C=C1)N1N=C(C=C1C(=O)NCC1=CC=CC=C1)C(=O)NC1=CC=C(C=C1)C(=O)N1CCCC1	0	523.5930000000002	4.2992000000000035	2	6
CHEMBL4128420	COCCCNC1=CC(=CC=C1C(N)=O)N1N=C(C)C2=C1CN(CC1=CC=CC=C1)CC2=O	0	447.53900000000027	2.926520000000001	2	7
CHEMBL3962772	CCCCN(CCCC)C(=O)C1=CN(CC(O)=O)C(=N1)C1=CC=C(C=C1C(=O)N1CCC2=CC=CC=C2C1)C(=O)NS(=O)(=O)C1=CC=CC2=CC=CC=C12	1	749.8900000000002	6.147500000000006	2	8
CHEMBL143345	COC1=CC=C(C=C1)N1N=C(C=C1C(=O)NC1=CC=C(C=C1)C(=O)N1CCCC1)C(=O)NCC(C)C	0	489.57600000000036	3.7550000000000026	2	6
CHEMBL510030	COC1=CC=C(C=C1)N1N=C(C(N)=O)C2=C1C(=O)N(CC2)C1=CC=C(C=C1)C1(CN2CCCC2=O)CC1	0	499.5710000000004	2.8367000000000013	1	6
CHEMBL1187576	COC1=CC=C(C=C1)N1N=C(C(N)=O)C2=C1C(=O)N(CC2)C1=CC=C(C=C1)C1(CN2CCCC2=O)CC1	0	499.5710000000004	2.8367000000000013	1	6
CHEMBL342220	NC(=O)C1=CC=C(NC(=O)C2=CC(=NN2C2=CC=C(Cl)C=C2)C(=O)NCC2=CC=CC=C2)C=C1	0	473.92000000000013	3.8069000000000024	3	5
CHEMBL4127156	COCCCNC1=CC(=CC=C1C(N)=O)N1N=C(C)C2=C1CN(CC2=O)C(N)=O	0	400.43900000000025	0.8050200000000012	3	7
CHEMBL1705732	CC1=NN(C(C)=C1CNC(=O)C1=CC=C(C=C1)S(=O)(=O)NCC1=CC=CO1)C1=CC=CC=C1	0	464.5470000000002	3.4906400000000017	2	6
CHEMBL4127183	COCCCNC1=CC(=CC=C1C(N)=O)N1N=C(C)C2=C1CN(CC2=O)C(C)=O	0	399.45100000000025	1.2728199999999998	2	7
CHEMBL3678576	CS(=O)(=O)NCC1=CC=C(C=C1)N1N=C(C(=O)N2CCOCC2)C2=C1C1=CC=CC=C1S(=O)(=O)C2	1	516.6010000000003	1.3482	1	8
CHEMBL1728639	CC(C)C1=CC=C(C=C1)S(=O)(=O)N1CCN(CC1)C(=O)C1=CC=C(C=C1)N1N=C(C)C=C1C	1	466.6070000000002	3.759240000000003	0	5
CHEMBL461454	COC1=CC=C(C=C1)N1N=C(C(N)=O)C2=C1C(=O)N(CC2)C1=CC=C(C=C1)C1(CCN2CCOCC2)CC1	0	515.6140000000004	2.936600000000001	1	7
CHEMBL235492	COC1=CC=C(C=C1)N1N=C(C(=O)N(C)C)C2=C1C(=O)N(CC2)C1=CC=C(C=C1)C1=C(CN2CC[C@@H](O)C2)C=CC=C1	1	565.6740000000003	4.019200000000003	1	7
CHEMBL4128351	COCCCNC1=CC(=CC=C1C(N)=O)N1N=C(C)C2=C1CN(CC2=O)C(=O)C(C)C	0	427.5050000000003	1.90892	2	7
CHEMBL82763	COC1=C(CN2C=C(CCC(=O)N3CCC(C)(C)CC3)C3=CC=C(C=C23)C(=O)NCC2CCCC2)C=CC(=C1)C(=O)NS(=O)(=O)C1=C(C)C=CC=C1	1	726.9400000000003	6.626520000000007	2	7
CHEMBL4126263	CCC(=O)N1CC2=C(C(C)=NN2C2=CC=C(C(N)=O)C(NCCCOC)=C2)C(=O)C1	0	413.4780000000003	1.6629199999999997	2	7
CHEMBL1441620	CC(=O)NS(=O)(=O)C1=CC=C(NC(=O)C2=CC=C(C=C2)N2N=C(C)C=C2C)C=C1	0	412.4710000000002	2.5662400000000005	2	6
CHEMBL4538557	COC1=CC=C(C=C1)N1N=C(C=C1C(=O)NC1=CC=C(C=C1)C(=O)N1CCCC1)C(=O)NC1=CC=CC=C1O	0	525.5650000000004	4.327100000000004	3	7
CHEMBL235268	CNC(=O)C1=NN(C2=C1CCN(C2=O)C1=CC=C(C=C1)C1=C(CN2CC[C@@H](O)C2)C=CC=C1)C1=CC=C(OC)C=C1	1	551.6470000000003	3.6770000000000023	2	7
CHEMBL456677	COC1=CC=C(C=C1)N1N=C(C#N)C2=C1C(=O)N(CC2)C1=CC=C(C=C1)C1(CN2CCOCC2)CC1	0	483.5720000000004	3.319280000000002	0	7
CHEMBL3906946	NC(=O)C1=NN(C2=C1CCC1=C2C=C(N)C=C1)C1=CC=C(C=C1)S(=O)(=O)N1CCOCC1	1	453.5240000000003	1.3398999999999996	2	7
CHEMBL1489960	CC1=NN(C(C)=C1)C1=CC=C(C=C1)C(=O)NC1=CC=C(C=C1)S(=O)(=O)NCC1=CC=CO1	0	450.52000000000015	3.812940000000002	2	6
CHEMBL398979	CN(CC1=NC=CN1C1=CC=C2N(CCC2=C1)C(=O)C1=CC(=NN1C1=CC=C2ON=C(N)C2=C1)C(N)=O)S(C)(=O)=O	0	575.6110000000002	1.4746000000000001	2	11
CHEMBL3925669	OC1(CNC(=O)C2=NN(C(NC(=O)C3=CC(=C(Cl)C=C3Cl)C3=CC=CC=N3)=C2)C2=CC=CC=C2)CC1	0	522.3920000000002	4.748100000000003	3	6
CHEMBL3909285	OC1(CNC(=O)C2=NN(C(NC(=O)C3=CC(=C(Cl)C=C3Cl)C3=NC=CC=C3F)=C2)C2=CC=CC=C2)CCC1	0	554.409	5.277300000000004	3	6
CHEMBL2263275	CCCCCNC(=O)C1=NN(C(=C1C(=O)C1=CC=CC=C1)C1=CC=CC=C1)C1=CC=C(C=C1)C(=O)NCCCCC	0	550.7030000000001	6.610300000000007	2	5
CHEMBL605109	NC(=O)CC1=C(N(N=C1C(=O)N1CCC(O)(CC1)C1=CC=CC=C1)C1=CC=CC=C1Cl)C1=CC=C(Cl)C=C1	1	549.4580000000001	4.9977000000000045	2	5
CHEMBL539437	O=C(NC1=CC=C(C=C1)S(=O)(=O)NC1=NC=CC=N1)C1=NN(C(=C1C(=O)C1=CC=CC=C1)C1=CC=CC=C1)C1=CC=CC=C1	1	600.6600000000002	5.613400000000004	2	8
CHEMBL3934347	COCCNC(=O)C1=NN(C(NC(=O)C2=CC(=C(Cl)C=C2Cl)C2=CC=CC=N2)=C1)C1=CC=CC=C1	0	510.38100000000014	4.869600000000003	2	6
CHEMBL248724	CS(=O)(=O)C1=CC=CC=C1C1=CC=C2N(CCC2=C1)C(=O)C1=CC(=NN1C1=CC=C2ON=C(N)C2=C1)C(N)=O	0	542.5770000000002	2.968	2	9
CHEMBL3184287	CN(C1=C(C)N(C)N(C1=O)C1=CC=CC=C1)S(=O)(=O)C1=CC(C(=O)NCC2CCCO2)=C(Cl)C=C1	0	519.0230000000004	2.8717200000000016	1	7
CHEMBL519863	COC(C)(C)CN1CCC2=C(N(N=C2C1=O)C1=CC=CC=C1Cl)C1=CC=C(Cl)C=C1	1	444.3620000000001	5.269400000000005	0	4
CHEMBL3933210	OCC1(CC1)NC(=O)C1=NN(C(NC(=O)C2=CC(=C(Cl)C=C2Cl)C2=NC=CC=C2F)=C1)C1=CC=CC=C1	0	540.3820000000003	4.8872000000000035	3	6
CHEMBL3935446	OCC1(CC1)NC(=O)C1=NN(C(NC(=O)C2=CC(=C(Cl)C=C2Cl)C2=CC=CC=N2)=C1)C1=CC=CC=C1	0	522.3920000000003	4.748100000000003	3	6
CHEMBL3980356	COCCNC(=O)C1=NN(C(NC(=O)C2=CC(=C(Cl)C=C2Cl)C2=NC=CC=C2F)=C1)C1=CC=CC=C1	0	528.3710000000002	5.008700000000004	2	6
CHEMBL4126085	COCCCNC1=CC(=CC=C1C(N)=O)N1N=C(C)C2=C1CN(CC2=O)C(=O)COC	0	429.4770000000003	0.8993200000000006	2	8
CHEMBL3986556	CCCCN(CCCC)C1=CC=C(Br)C(=N1)C1=CC=C(C=C1C(=O)N1CCC2=CC=CC=C2C1)C(=O)NS(=O)(=O)C1=CC2=C(Cl)C=CC=C2C=C1	1	788.2080000000002	9.041500000000005	1	6
CHEMBL3961246	CC1(COC1)NC(=O)C1=NN(C(NC(=O)C2=CC(=C(Cl)C=C2Cl)C2=CC=CC=N2)=C1)C1=CC=CC=C1	0	522.3920000000003	5.012100000000003	2	6
CHEMBL4129326	COCCCNC1=CC(=CC=C1C(N)=O)N1N=C(C)C2=C1CN(CC2=O)C(=O)NCC1=CC=CC=C1	0	490.5640000000003	2.636120000000001	3	7
CHEMBL3891994	CC(C)(O)CNC(=O)C1=NN(C(NC(=O)C2=CC(=C(Cl)C=C2Cl)C2=CC=CC=N2)=C1)C1=CC=CC=C1	0	524.4080000000002	4.994100000000003	3	6
CHEMBL3904686	CC(C)(O)CCNC(=O)C1=NN(C(NC(=O)C2=CC(=C(Cl)C=C2Cl)C2=CC=CC=N2)=C1)C1=CC=CC=C1	0	538.4350000000003	5.384200000000003	3	6
CHEMBL3979153	NC1=NNC(CNC(=O)C2=NN(C(NC(=O)C3=CC(=C(Cl)C=C3Cl)C3=CC=CC=N3)=C2)C2=CC=CC=C2)=C1	0	547.4060000000003	4.728700000000002	4	7
CHEMBL3943048	O[C@H]1C[C@H](C1)NC(=O)C1=NN(C(NC(=O)C2=CC(=C(Cl)C=C2Cl)C2=CC=CC=N2)=C1)C1=CC=CC=C1	0	522.3920000000003	4.746500000000003	3	6
CHEMBL592525	O[C@H]1CC2=C(C=CC=C2)[C@H]1NC(=O)C1=NN(C(=C1CC#N)C1=CC=C(Cl)C=C1)C1=CC=CC=C1Cl	1	503.3890000000001	5.300280000000003	2	5
CHEMBL4465781	CC(C)(O)CNC(=O)C1=NN(C(NC(=O)C2=C(Cl)C=C(Cl)C(=C2)C2=C(F)C=CC=N2)=C1)C1=CC=CC=C1	0	542.3980000000003	5.133200000000003	3	6
CHEMBL3962178	COCCNC(=O)C1=NN(C(NC(=O)C2=CC(=CC=C2Cl)C2=NC=CC=C2F)=C1)C1=CC=CC=C1	0	493.9260000000001	4.355300000000002	2	6
CHEMBL310733	COC1=C(CN2C=C(CC(C)C(=O)N(C)C)C3=CC=C(C=C23)C(=O)NCC2CCCC2)C=CC(=C1)C(=O)NS(=O)(=O)C1=C(C)C=CC=C1	0	672.8480000000004	5.312120000000005	2	7
CHEMBL3968894	NC1=NNC(CNC(=O)C2=NN(C(NC(=O)C3=CC(=C(Cl)C=C3Cl)C3=NC=CC=C3F)=C2)C2=CC=CC=C2)=C1	0	565.3960000000003	4.867800000000001	4	7
CHEMBL3889897	O[C@H]1C[C@H](C1)NC(=O)C1=NN(C(NC(=O)C2=CC(=C(Cl)C=C2Cl)C2=NC=CC=C2F)=C1)C1=CC=CC=C1	0	540.3820000000003	4.885600000000004	3	6
CHEMBL3931040	COC1CN(C1)C(=O)C1=NN(C(NC(=O)C2=CC(=C(F)C=C2Cl)C2=CC=CC=N2)=C1)C1=CC=CC=C1	0	505.9370000000002	4.449900000000002	1	6
CHEMBL3954937	CN1N=C(N)C=C1CNC(=O)C1=NN(C(NC(=O)C2=CC(=C(Cl)C=C2Cl)C2=NC=CC=C2F)=C1)C1=CC=CC=C1	0	579.4230000000002	4.878200000000001	3	8
CHEMBL592526	O[C@@H]1CC2=C(C=CC=C2)[C@@H]1NC(=O)C1=NN(C(=C1CC#N)C1=CC=C(Cl)C=C1)C1=CC=CC=C1Cl	1	503.3890000000001	5.300280000000003	2	5
CHEMBL1765680	CC1=C(N(N=C1C(=O)NC1(CCOCC1)C#N)C1=C(I)C=CC=C1)C1=CC=CC=C1	0	512.351	4.254900000000004	1	5
CHEMBL3940829	FC1(CNC(=O)C2=NN(C(NC(=O)C3=CC(=C(Cl)C=C3Cl)C3=CC=CC=N3)=C2)C2=CC=CC=C2)COC1	0	540.3820000000001	4.961700000000003	2	6
CHEMBL3965212	FC1=CC=CN=C1C1=CC=C(Cl)C(=C1)C(=O)NC1=CC(=NN1C1=CC=CC=C1)C(=O)NCC1CCCO1	0	519.9640000000003	4.887900000000005	2	6
CHEMBL3970836	CC1(COC1)NC(=O)C1=NN(C(NC(=O)C2=CC(=C(Cl)C=C2Cl)C2=NC=CC=C2F)=C1)C1=CC=CC=C1	0	540.3820000000003	5.151200000000004	2	6
CHEMBL3981006	OC1(CNC(=O)C2=NN(C(NC(=O)C3=CC(=CC=C3Cl)C3=NC=CC=C3F)=C2)C2=CC=CC=C2)CCC1	0	519.9640000000002	4.623900000000003	3	6
CHEMBL142444	ClC1=CC=C(C=C1)N1N=C(C=C1C(=O)NC1=CC=C(C=C1)N1CCCCC1)C(=O)NCC1=CN=CC=C1	0	515.0170000000004	5.093300000000003	2	6
CHEMBL604904	NC(=O)CC1=C(N(N=C1C(=O)N1CCC(O)(CC1)C1=CC=C(F)C=C1)C1=CC=CC=C1Cl)C1=CC=C(Cl)C=C1	1	567.4480000000001	5.1368000000000045	2	5
CHEMBL3893946	CC(C)CC1=CC(CNS(=O)(=O)C2=C(F)C=CC=C2F)=NN1C1=CC=CC=C1	0	405.47	3.8275000000000023	1	4
CHEMBL2263277	O=C(NCC1=CC=CC=C1)NC(=O)C1=NN(C(=C1C(=O)C1=CC=CC=C1)C1=CC=CC=C1)C1=CC=C(C=C1)C(=O)NC(=O)NCC1=CC=CC=C1	1	676.7330000000001	6.049500000000005	4	7
CHEMBL3913552	CC1(O)CCC(CC1)NC(=O)C1=NN(C(NC(=O)C2=CC(=C(Cl)C=C2Cl)C2=CC=CC=N2)=C1)C1=CC=CC=C1	0	564.4730000000003	5.916800000000004	3	6
CHEMBL3985524	CC1(CNC(=O)C2=NN(C(NC(=O)C3=CC(=CC=C3Cl)C3=NC=CC=C3F)=C2)C2=CC=CC=C2)COC1	0	519.9640000000002	4.745400000000004	2	6
CHEMBL3683683	O=C(N1CCOCC1)C1=NN(C2=C1CS(=O)(=O)C1=CC=CC=C21)C1=CC=C(C=C1)C1(CN2CCOCC2)CC1	1	548.6650000000002	2.6628000000000007	0	8
CHEMBL3979029	FC1=CC(Cl)=C(C=C1C1=CC=CC=N1)C(=O)NC1=CC(=NN1C1=CC=CC=C1)C(=O)N1C2CC1COC2	1	517.9480000000002	4.592400000000005	1	6
CHEMBL3911127	CC1=CC(Cl)=C(C=C1C1=NC=CC=C1F)C(=O)NC1=CC(=NN1C1=CC=CC=C1)C(=O)NCC(C)(C)O	0	521.9800000000002	4.788220000000005	3	6
CHEMBL3314444	COC1=CC=C(C=C1)N1N=C(C2=C1C(=O)N(CC2)C1=CC=C(C=C1)C(C)(C)CN1CCOCC1)S(C)(=O)=O	1	538.6700000000003	3.097100000000002	0	8
CHEMBL3939890	OC1CN(C1)C(=O)C1=NN(C(NC(=O)C2=CC(=C(Cl)C=C2Cl)C2=CC=CC=N2)=C1)C1=CC=CC=C1	0	508.3650000000002	4.310100000000003	2	6
CHEMBL4128570	COCCCNC1=CC(=CC=C1C(N)=O)N1N=C(C)C2=C1CNCC2=O	0	357.41400000000016	1.0139200000000004	3	7
CHEMBL1397709	CN1N(C(=O)C(NS(=O)(=O)C2=C(Cl)C(Cl)=CC(=C2)C(=O)NCC2CCCO2)=C1C)C1=CC=CC=C1	0	539.4410000000004	3.5008200000000027	2	7
CHEMBL3903478	C[C@@H](O)CNC(=O)C1=NN(C(NC(=O)C2=CC(=C(Cl)C=C2Cl)C2=CC=CC=N2)=C1)C1=CC=CC=C1	0	510.38100000000014	4.604000000000002	3	6
CHEMBL3961511	C[C@H](O)CNC(=O)C1=NN(C(NC(=O)C2=CC(=C(Cl)C=C2Cl)C2=CC=CC=N2)=C1)C1=CC=CC=C1	0	510.38100000000014	4.604000000000002	3	6
CHEMBL1886164	CN(C1=C(C)N(C)N(C1=O)C1=CC=CC=C1)S(=O)(=O)C1=CC(C(=O)NCC(C)(C)N2CCOCC2)=C(Cl)C=C1	0	576.1190000000005	2.8035200000000016	1	8
CHEMBL3942676	OC1(CNC(=O)C2=NN(C(NC(=O)C3=CC(=C(Cl)C=C3Cl)C3=NC=CC=C3F)=C2)C2=CC=CC=C2)CC1	0	540.3820000000001	4.8872000000000035	3	6
CHEMBL3898330	OC[C@H]1C[C@@H](C1)NC(=O)C1=NN(C(NC(=O)C2=CC(=CC=C2Cl)C2=NC=CC=C2F)=C1)C1=CC=CC=C1	0	519.9640000000003	4.479800000000002	3	6
CHEMBL596166	NC(=O)CC1=C(N(N=C1C(=O)N1CCC(O)(CC1)C1=NC=CC=C1)C1=CC=CC=C1Cl)C1=CC=C(Cl)C=C1	0	550.4460000000001	4.392700000000005	2	6
CHEMBL1703744	CN(CC1=C(C)N(N=C1C)C1=CC=CC=C1)C(=O)C1=CC=C(C=C1)S(=O)(=O)NCC1=CC=CO1	0	478.5740000000002	3.8328400000000027	1	6
CHEMBL3977951	NC(=O)[C@H]1CCCN(C1)C(=O)C1=NN(C(NC(=O)C2=CC(=C(Cl)C=C2Cl)C2=CC=CC=N2)=C1)C1=CC=CC=C1	0	563.4450000000003	4.830900000000003	2	6
CHEMBL3987005	OC1(CNC(=O)C2=NN(C(NC(=O)C3=CC(=CC=C3Cl)C3=NC=CC=C3F)=C2)C2=CC=CC=C2)CC1	0	505.9370000000002	4.233800000000002	3	6
CHEMBL1423123	CC1=CC(C)=C(C=C1)N1N=C(C=C1C(=O)NCC1CCCO1)C1=CC=CS1	0	381.5010000000001	4.126440000000003	1	5
CHEMBL3915218	O[C@H]1C[C@@H](C1)NC(=O)C1=NN(C(NC(=O)C2=CC(=C(Cl)C=C2Cl)C2=CC=CC=N2)=C1)C1=CC=CC=C1	0	522.3920000000003	4.746500000000003	3	6
CHEMBL3953511	NC(=O)[C@H]1CCCN(C1)C(=O)C1=NN(C(NC(=O)C2=CC(=C(Cl)C=C2Cl)C2=CC=C(F)C=N2)=C1)C1=CC=CC=C1	0	581.4350000000002	4.970000000000003	2	6
CHEMBL1765672	BrC1=C(C=CC=C1)N1N=C(C=C1C1=CC=CC=C1)C(=O)NC1(CCOCC1)C#N	0	451.3240000000003	4.1043800000000035	1	5
CHEMBL3956237	COCCNC(=O)C1=NN(C(NC(=O)C2=CC(=C(Cl)C=C2Cl)C2=CC=C(F)C=N2)=C1)C1=CC=CC=C1	0	528.3710000000002	5.008700000000004	2	6
CHEMBL3901470	C[C@@H](CO)NC(=O)C1=NN(C(NC(=O)C2=CC(=C(Cl)C=C2Cl)C2=CC=CC=N2)=C1)C1=CC=CC=C1	0	510.38100000000014	4.604000000000002	3	6
CHEMBL1309726	CC1=NN(C(=C1)C(=O)NCCCN1CCOCC1)C1=CC=CC=C1	0	328.41599999999994	1.63282	1	5
CHEMBL3983549	CC(C)(CCO)NC(=O)C1=NN(C(NC(=O)C2=CC(=CC=C2Cl)C2=NC=CC=C2F)=C1)C1=CC=CC=C1	0	521.9800000000002	4.869900000000003	3	6
CHEMBL3962281	NC1=NNC(CNC(=O)C2=NN(C(NC(=O)C3=CC(=CC=C3Cl)C3=NC=CC=C3F)=C2)C2=CC=CC=C2)=C1	0	530.9510000000002	4.214400000000001	4	7
CHEMBL4095055	OC1=CC=C(C=C1)C1=CC(=NN1C1=CC=CC=C1)C(=O)NC1CCN(CC2=CC=CC=C2)CC1	1	452.5580000000003	4.639300000000003	2	5
CHEMBL398444	NC(=O)C1=NN(C(=C1)C(=O)N1CCC2=CC=C(C=C12)N1CCCCCC1=O)C1=CC=C2ON=C(N)C2=C1	0	499.5310000000004	2.8045	2	8
CHEMBL1431844	CCOCCCNC(=O)C1=CC(C)=NN1C1=CC=CC=C1	0	287.363	2.3371200000000005	1	4
CHEMBL3934688	OCC1(CC1)NC(=O)C1=NN(C(NC(=O)C2=CC(=CC=C2Cl)C2=NC=CC=C2F)=C1)C1=CC=CC=C1	0	505.9370000000002	4.233800000000001	3	6
CHEMBL3683652	FC1CN(CC2=CC=C(C=C2)N2N=C(C(=O)N3CCOCC3)C3=C2C2=CC=CC=C2S(=O)(=O)C3)C1	1	496.56400000000036	2.4527	0	7
CHEMBL3927785	C[C@@H](CO)NC(=O)C1=NN(C(NC(=O)C2=CC(=C(Cl)C=C2Cl)C2=NC=CC=C2F)=C1)C1=CC=CC=C1	0	528.3710000000002	4.743100000000003	3	6
CHEMBL3924483	OCC1(CC1)NC(=O)C1=NN(C(NC(=O)C2=CC(=C(Cl)C=C2Cl)C2=CC=C(F)C=N2)=C1)C1=CC=CC=C1	0	540.3820000000003	4.8872000000000035	3	6
CHEMBL4541305	CC1=C(C=NN1C1=NC(=O)C=C(C)N1)C(=O)N1CCC2=CC=C(C=C2C1)S(=O)(=O)N1CCOCC1	0	498.5650000000004	0.7918400000000003	1	8
CHEMBL3924608	CC1(COC1)NC(=O)C1=NN(C(NC(=O)C2=CC(=C(Cl)C=C2Cl)C2=CC=C(F)C=N2)=C1)C1=CC=CC=C1	0	540.3820000000003	5.151200000000004	2	6
CHEMBL3898652	FC1=CC=CN=C1C1=CC(C(=O)NC2=CC(=NN2C2=CC=CC=C2)C(=O)N[C@@H]2CCOC2)=C(Cl)C=C1Cl	0	540.3820000000003	5.151200000000003	2	6
CHEMBL3942060	O[C@H]1C[C@@H](C1)NC(=O)C1=NN(C(NC(=O)C2=CC(=C(Cl)C=C2Cl)C2=NC=CC=C2F)=C1)C1=CC=CC=C1	0	540.3820000000003	4.885600000000004	3	6
CHEMBL250960	NC(=O)C1=NN(C(=C1)C(=O)N1CCC2=CC(=CC=C12)N1CCCCCC1=O)C1=CC=C2ON=C(N)C2=C1	0	499.5310000000004	2.8045	2	8
CHEMBL3904486	OC1CC(C1)NC(=O)C1=NN(C(NC(=O)C2=CC(=CC=C2Cl)C2=NC=CC=C2F)=C1)C1=CC=CC=C1	0	505.9370000000002	4.2322000000000015	3	6
CHEMBL311271	CCN(CC)C(=O)CCC1=CN(CC2=C(OC)C=C(C=C2)C(=O)NS(=O)(=O)C2=C(C)C=CC=C2)C2=CC(=CC=C12)C(=O)NCC1CCCC1	0	686.8749999999998	5.846320000000005	2	7
CHEMBL3654989	CC1=NN(C(C)=C1CN1CCC2=CC(=CC=C2C1)S(=O)(=O)NC1=CC=C(CCCC2CCCC2)C=C1F)C1=CC=CC=C1	0	600.8040000000004	7.500240000000009	1	5
CHEMBL3965472	O[C@H]1C[C@H](C1)NC(=O)C1=NN(C(NC(=O)C2=CC(=CC=C2Cl)C2=NC=CC=C2F)=C1)C1=CC=CC=C1	0	505.9370000000002	4.2322000000000015	3	6
CHEMBL3683522	COC1CN(CC2=CC=C(C=C2)N2N=C(C(=O)N3CCOCC3)C3=C2C2=CC=CC=C2S(=O)(=O)C3)C1	1	508.6000000000004	2.1296	0	8
CHEMBL342490	CC1=NN(C(=C1)C(=O)NC1=CC=C(C=C1)C1=C(C=CC=C1)S(N)(=O)=O)C1=CC=C2NN=C(N)C2=C1	0	487.5450000000002	3.20592	4	7
CHEMBL3957908	ClC1=CC(Cl)=C(C=C1C(=O)NC1=CC(=NN1C1=CC=CC=C1)C(=O)N[C@@H]1CCOC1)C1=CC=CC=N1	0	522.3920000000003	5.012100000000005	2	6
CHEMBL3947229	CC1(C)C(O)C(C)(C)C1NC(=O)C1=NN(C(NC(=O)C2=CC(=CC=C2Cl)C2=NC=CC=C2F)=C1)C1=CC=CC=C1	0	562.0450000000003	5.504400000000004	3	6
CHEMBL3924262	NC(=O)[C@H]1CCCN(C1)C(=O)C1=NN(C(NC(=O)C2=CC(=C(Cl)C=C2Cl)C2=NC=CC=C2F)=C1)C1=CC=CC=C1	0	581.4350000000002	4.970000000000003	2	6
CHEMBL3957626	CO[C@@H]1CCN(C1)C(=O)C1=NN(C(NC(=O)C2=CC(=C(F)C=C2Cl)C2=CC=CC=N2)=C1)C1=CC=CC=C1	0	519.9640000000003	4.840000000000003	1	6
CHEMBL3974598	C[C@H](CO)NC(=O)C1=NN(C(NC(=O)C2=CC(=C(Cl)C=C2Cl)C2=NC=CC=C2F)=C1)C1=CC=CC=C1	0	528.3710000000002	4.743100000000003	3	6
CHEMBL3942203	CC(CO)NC(=O)C1=NN(C(NC(=O)C2=CC(=C(Cl)C=C2Cl)C2=NC=CC=C2F)=C1)C1=CC=CC=C1	0	528.3710000000002	4.743100000000003	3	6
CHEMBL1403912	CN(C1=C(C)N(C)N(C1=O)C1=CC=CC=C1)S(=O)(=O)C1=C(Cl)C=CC(=C1)C(=O)NCC1CCCO1	0	519.0230000000004	2.8717200000000016	1	7
CHEMBL250560	NC(=O)C1=NN(C(=C1)C(=O)N1CCC2=CC(=CC=C12)N1CCCCC1=O)C1=CC=C2ON=C(N)C2=C1	1	485.50400000000036	2.4143999999999997	2	8
CHEMBL3892570	O[C@H]1CC[C@H](CC1)NC(=O)C1=NN(C(NC(=O)C2=CC(=C(Cl)C=C2Cl)C2=CC=CC=N2)=C1)C1=CC=CC=C1	0	550.4460000000003	5.526700000000004	3	6
CHEMBL3985440	OC1(CNC(=O)C2=NN(C(NC(=O)C3=CC(=C(F)C=C3Cl)C3=CC=CC=N3)=C2)C2=CC=CC=C2)CC1	0	505.9370000000002	4.233800000000002	3	6
CHEMBL2030862	CCCCC1=C(C(CO)=NN1C1=CC=C(OC2=CC(Cl)=CC=C2)C=C1)C1=C(C=C(C=C1)C(=O)NS(=O)(=O)CC)C(=O)N1CCC2=C(C1)C=CC=C2	1	727.2829999999998	7.097900000000009	2	8
CHEMBL3938489	OCCCNC(=O)C1=NN(C(NC(=O)C2=CC(=C(Cl)C=C2Cl)C2=CC=CC=N2)=C1)C1=CC=CC=C1	0	510.38100000000014	4.605600000000003	3	6
CHEMBL3964908	OC[C@H]1C[C@H](C1)NC(=O)C1=NN(C(NC(=O)C2=CC(=CC=C2Cl)C2=NC=CC=C2F)=C1)C1=CC=CC=C1	0	519.9640000000003	4.479800000000002	3	6
CHEMBL3904345	CC(C)(O)CNC(=O)C1=NN(C(NC(=O)C2=CC(=CC=C2Cl)C2=NC=CC=C2F)=C1)C1=CC=CC=C1	0	507.95300000000015	4.479800000000002	3	6
CHEMBL3977792	CC(CO)NC(=O)C1=NN(C(NC(=O)C2=CC(=C(Cl)C=C2Cl)C2=CC=CC=N2)=C1)C1=CC=CC=C1	0	510.38100000000014	4.604000000000002	3	6
CHEMBL3927946	C[C@H](CO)NC(=O)C1=NN(C(NC(=O)C2=CC(=C(Cl)C=C2Cl)C2=CC=CC=N2)=C1)C1=CC=CC=C1	0	510.38100000000014	4.604000000000002	3	6
CHEMBL3925392	O[C@@H]1CCCC[C@@H]1NC(=O)C1=NN(C(NC(=O)C2=CC(=CC=C2Cl)C2=NC=CC=C2F)=C1)C1=CC=CC=C1	0	533.9910000000002	5.012400000000004	3	6
CHEMBL1315865	CN(C1=C(C)N(C)N(C1=O)C1=CC=CC=C1)S(=O)(=O)C1=CC(=CC=C1)C(=O)NCC1CCCO1	0	484.5780000000004	2.2183200000000003	1	7
CHEMBL3911025	C[C@@H](CO)NC(=O)C1=NN(C(NC(=O)C2=CC(=CC=C2Cl)C2=NC=CC=C2F)=C1)C1=CC=CC=C1	0	493.9260000000001	4.0897000000000014	3	6
CHEMBL3889774	CN1N=C(N)C=C1CNC(=O)C1=NN(C(NC(=O)C2=CC(=CC=C2Cl)C2=NC=CC=C2F)=C1)C1=CC=CC=C1	0	544.9780000000003	4.224800000000002	3	8
CHEMBL3928864	C[C@@H](O)CNC(=O)C1=NN(C(NC(=O)C2=CC(=C(Cl)C=C2Cl)C2=NC=CC=C2F)=C1)C1=CC=CC=C1	0	528.3710000000002	4.743100000000003	3	6
CHEMBL1607899	CC1=NN(C(NC(=O)CCC2=CC=C(C=C2)S(=O)(=O)N2CCOCC2)=C1)C1=CC=CC=C1	0	454.5520000000003	2.772920000000001	1	6
CHEMBL3912891	CC1(O)CCC(CC1)NC(=O)C1=NN(C(NC(=O)C2=CC(=C(Cl)C=C2Cl)C2=NC=CC=C2F)=C1)C1=CC=CC=C1	0	582.4630000000002	6.055900000000005	3	6
CHEMBL3973166	O[C@H]1C[C@@H](C1)NC(=O)C1=NN(C(NC(=O)C2=CC(=CC=C2Cl)C2=NC=CC=C2F)=C1)C1=CC=CC=C1	0	505.9370000000002	4.2322000000000015	3	6
CHEMBL3901944	NC(=O)C1CCN(C1)C(=O)C1=NN(C(NC(=O)C2=CC(=C(Cl)C=C2Cl)C2=CC=CC=N2)=C1)C1=CC=CC=C1	0	549.4180000000002	4.440800000000003	2	6
CHEMBL3909932	O[C@H]1CCCC[C@@H]1NC(=O)C1=NN(C(NC(=O)C2=CC(=CC=C2Cl)C2=NC=CC=C2F)=C1)C1=CC=CC=C1	0	533.9910000000002	5.012400000000004	3	6
CHEMBL3954181	OCC1(CC1)NC(=O)C1=NN(C(NC(=O)C2=CC(=C(F)C=C2Cl)C2=CC=CC=N2)=C1)C1=CC=CC=C1	0	505.9370000000002	4.233800000000001	3	6
CHEMBL3956053	OC1(CNC(=O)C2=NN(C(NC(=O)C3=CC(=C(Cl)C=C3Cl)C3=CC=CC=N3)=C2)C2=CC=CC=C2)COC1	0	538.3910000000001	3.9845000000000024	3	7
CHEMBL1883201	COCCCNC(=O)C1=CC(C)=NN1C1=CC=CC=C1	0	273.336	1.9470199999999995	1	4
CHEMBL81915	COC1=C(CN2C=C(CCC(=O)N3CCCC3)C3=CC=C(C=C23)C(=O)NCC2CCCC2)C=CC(=C1)C(=O)NS(=O)(=O)C1=C(C)C=CC=C1	0	684.8590000000003	5.600320000000005	2	7
CHEMBL3491138	CCC(O)CN1CCN(CC1)C(=O)C1=NN(C=C1)C1=CC=CC=C1	0	328.41600000000005	1.4009999999999994	1	5
CHEMBL3466353	COC1=CC=C(C)C=C1N1C=CC(=N1)C(=O)NCC1CCCOC1	0	329.40000000000015	2.34572	1	5
CHEMBL3969737	COCCNC(=O)C1=NN(C(NC(=O)C2=CC(=C(F)C=C2Cl)C2=CC=CC=N2)=C1)C1=CC=CC=C1	0	493.9260000000001	4.355300000000002	2	6
CHEMBL3899756	CC1(COC1)NC(=O)C1=NN(C(NC(=O)C2=CC(=C(F)C=C2Cl)C2=CC=CC=N2)=C1)C1=CC=CC=C1	0	505.9370000000002	4.4978000000000025	2	6
CHEMBL3908800	NC(=O)[C@H]1CCCN(C1)C(=O)C1=NN(C(NC(=O)C2=CC(=C(F)C=C2Cl)C2=CC=CC=N2)=C1)C1=CC=CC=C1	0	546.9900000000002	4.316600000000002	2	6
CHEMBL3962270	O[C@H]1C[C@H](C1)NC(=O)C1=NN(C(NC(=O)C2=CC(=C(Cl)C=C2Cl)C2=CC=C(F)C=N2)=C1)C1=CC=CC=C1	0	540.3820000000003	4.885600000000004	3	6
CHEMBL1765681	CC1=C(N(N=C1C(=O)NC1(CCOCC1)C#N)C1=C(C=CC=C1)C1=CC=CC=C1)C1=CC=CC=C1	0	462.55300000000005	5.317300000000005	1	5
CHEMBL3976789	ClC1=CC(Cl)=C(C=C1C(=O)NC1=CC(=NN1C1=CC=CC=C1)C(=O)N[C@H]1CCOC1)C1=CC=CC=N1	0	522.3920000000003	5.012100000000005	2	6
CHEMBL1765674	CC1=C(N(N=C1C(=O)NC1(CCOCC1)C#N)C1=C(Cl)C=CC=C1)C1=CC=CC=C1	0	420.90000000000003	4.303700000000004	1	5
CHEMBL3978099	NC1=NNC=C1CNC(=O)C1=NN(C(NC(=O)C2=CC(=C(Cl)C=C2Cl)C2=NC=CC=C2F)=C1)C1=CC=CC=C1	0	565.3960000000003	4.867800000000003	4	7
CHEMBL3935113	CC(C)(CO)NC(=O)C1=NN(C(NC(=O)C2=CC(=CC=C2Cl)C2=NC=CC=C2F)=C1)C1=CC=CC=C1	0	507.95300000000015	4.479800000000002	3	6
CHEMBL3962302	NC(=O)C1=NN(C2=C1CCC1=C2C=C(NC(=O)C2=C(Cl)C=NC(CN3CCOCC3)=C2)C=C1)C1=CC=C(F)C=C1	1	561.0170000000004	4.0088000000000035	2	7
CHEMBL1765821	CC1=C(N(N=C1C(=O)NC1(CCOCC1)C#N)C1=C(Br)C=CC=C1)C1=CC(F)=CC=C1	0	483.341	4.551900000000004	1	5
CHEMBL3898180	O[C@@H]1CC[C@@H](C1)NC(=O)C1=NN(C(NC(=O)C2=CC(=CC=C2Cl)C2=NC=CC=C2F)=C1)C1=CC=CC=C1	0	519.9640000000002	4.622300000000003	3	6
CHEMBL3943464	FC1=CC=CN=C1C1=CC=C(Cl)C(=C1)C(=O)NC1=CC(=NN1C1=CC=CC=C1)C(=O)NC1CCCOC1	0	519.9640000000003	4.887900000000005	2	6
CHEMBL4110989	C[C@@H](O)CNC(=O)C1=NN(C(NC(=O)C2=CC(=CC=C2Cl)C2=NC=CC=C2F)=C1)C1=CC=CC=C1	0	493.9260000000001	4.0897000000000014	3	6
CHEMBL3899684	OCCCNC(=O)C1=NN(C(NC(=O)C2=CC(=C(Cl)C=C2Cl)C2=NC=CC=C2F)=C1)C1=CC=CC=C1	0	528.3710000000002	4.744700000000003	3	6
CHEMBL3921605	C[C@@H](NC(=O)C1=NN(C2=C1CN(C\\C2=C/C1=CC=C(Cl)C=C1)C(=O)[C@@H](O)CO)C1=CC=C(Cl)C=C1Cl)C1=CC=CC=C1	0	625.9400000000002	5.559500000000007	3	6
CHEMBL3955113	COCCNC(=O)C1=NN(C(NC(=O)C2=CC(=C(F)C=C2Cl)C2=NC=CC=C2F)=C1)C1=CC=CC=C1	0	511.9160000000001	4.494400000000002	2	6
CHEMBL3939436	OCC1=CC=CC(CNC(=O)C2=NN(C(NC(=O)C3=CC(=C(F)C=C3Cl)C3=CC=CC=N3)=C2)C2=CC=CC=C2)=N1	0	556.9850000000002	4.796400000000004	3	7
CHEMBL3969491	OC1(CNC(=O)C2=NN(C(NC(=O)C3=CC(=C(F)C=C3Cl)C3=NC=CC=C3F)=C2)C2=CC=CC=C2)CC1	0	523.9270000000001	4.372900000000002	3	6
CHEMBL3935148	O[C@H]1CC[C@@H](CC1)NC(=O)C1=NN(C(NC(=O)C2=CC(=C(Cl)C=C2Cl)C2=CC=CC=N2)=C1)C1=CC=CC=C1	0	550.4460000000003	5.526700000000004	3	6
CHEMBL4095229	O=C(NC1=CC=C(C=C1)S(=O)(=O)NC1=NC=CC=N1)C1=CC(=NN1C1=CC=CC=C1)C1=CC=CC=C1	0	496.55200000000013	4.382400000000003	2	7
CHEMBL3899398	OCCC1(COC1)NC(=O)C1=NN(C(NC(=O)C2=CC(=C(Cl)C=C2Cl)C2=CC=CC=N2)=C1)C1=CC=CC=C1	0	552.4180000000002	4.374600000000002	3	7
CHEMBL2030863	CCCCCS(=O)(=O)NC(=O)C1=CC(C(=O)N2CCC3=C(C2)C=CC=C3)=C(C=C1)C1=C(CCCC)N(N=C1CO)C1=CC=C(OC2=CC(Cl)=CC=C2)C=C1	1	769.3640000000003	8.268200000000007	2	8
CHEMBL3952602	CN1CCOC(CNC(=O)C2=NN(C(NC(=O)C3=CC(=CC=C3Cl)C3=NC=CC=C3F)=C2)C2=CC=CC=C2)C1	0	549.0060000000002	4.039500000000003	2	7
CHEMBL3983857	OC1(CNC(=O)C2=NN(C(NC(=O)C3=CC(=C(Cl)C=C3Cl)C3=CC=C(F)C=N3)=C2)C2=CC=CC=C2)CC1	0	540.3820000000001	4.8872000000000035	3	6
CHEMBL3985361	C[C@@H](NC(=O)C1=NN(C2=C1CN(C\\C2=C/C1=CC=C(Cl)C=C1)C(=O)[C@@H](O)CO)C1=CC=C(Cl)C=C1Cl)C1=CC=CC=N1	0	626.9280000000001	4.954500000000007	3	7
CHEMBL3917254	NC(=O)C1CCN(C1)C(=O)C1=NN(C(NC(=O)C2=CC(=C(Cl)C=C2Cl)C2=NC=CC=C2F)=C1)C1=CC=CC=C1	0	567.4080000000002	4.579900000000003	2	6
CHEMBL1401713	CC1=CC=CC(=C1)N1C=CC(=O)C(=N1)C(=O)NC1=CC=C(C=C1)S(=O)(=O)NC1=NC(C)=CC=N1	0	476.51800000000014	2.6924400000000004	2	8
CHEMBL3918753	O[C@@H]1CCN(C1)C(=O)C1=NN(C(NC(=O)C2=CC(=C(F)C=C2Cl)C2=CC=CC=N2)=C1)C1=CC=CC=C1	0	505.93700000000007	4.185900000000003	2	6
CHEMBL3928947	OC[C@H]1C[C@@H](C1)NC(=O)C1=NN(C(NC(=O)C2=CC(=C(F)C=C2Cl)C2=CC=CC=N2)=C1)C1=CC=CC=C1	0	519.9640000000003	4.479800000000002	3	6
CHEMBL3977894	C[C@H](O)CNC(=O)C1=NN(C(NC(=O)C2=CC(=C(Cl)C=C2Cl)C2=NC=CC=C2F)=C1)C1=CC=CC=C1	0	528.3710000000002	4.743100000000003	3	6
CHEMBL1729656	CN1N(C(=O)C(NS(=O)(=O)C2=CC(=CC=C2)C(=O)N2CCC(CC2)C(N)=O)=C1C)C1=CC=CC=C1	0	497.57700000000034	1.62272	2	7
CHEMBL1488948	CC1=NN(C(C)=C1)C1=CC=C(C=C1)C(=O)NC1=CC(=C(C)C=C1)S(=O)(=O)N1CCOCC1	0	454.5520000000003	3.070760000000001	1	6
CHEMBL3981396	CC(CO)CNC(=O)C1=NN(C(NC(=O)C2=CC(=C(Cl)C=C2Cl)C2=NC=CC=C2F)=C1)C1=CC=CC=C1	0	542.3980000000003	4.990700000000003	3	6
CHEMBL3944923	CC(C)(O)CNC(=O)C1=NN(C(NC(=O)C2=CC(=C(Cl)C=C2Cl)C2=CC=C(F)C=N2)=C1)C1=CC=CC=C1	0	542.3980000000003	5.133200000000003	3	6
CHEMBL3947413	COC[C@@H](O)CNC(=O)C1=NN(C(NC(=O)C2=CC(=C(Cl)C=C2Cl)C2=NC=CC=C2F)=C1)C1=CC=CC=C1	0	558.3970000000003	4.369600000000002	3	7
CHEMBL393393	COC1=CC=C(C=C1)N1N=C(C#N)C2=C1C(=O)N(CC2)C1=CC=C(C=C1)C1=C(CN2CC[C@@H](O)C2)C=CC=C1	0	519.6050000000004	4.189080000000003	1	7
CHEMBL1386060	CC1=CC=C(C=C1)N1C=CC(=O)C(=N1)C(=O)NC1=CC=C(C=C1)S(=O)(=O)NC1=NC(C)=CC=N1	0	476.51800000000014	2.6924400000000004	2	8
CHEMBL3930393	FC1=CC=CN=C1C1=CC(C(=O)NC2=CC(=NN2C2=CC=CC=C2)C(=O)N[C@H]2CCOC2)=C(Cl)C=C1Cl	0	540.3820000000003	5.151200000000003	2	6
CHEMBL4113407	C[C@H](CO)NC(=O)C1=NN(C(NC(=O)C2=CC(=CC=C2Cl)C2=NC=CC=C2F)=C1)C1=CC=CC=C1	0	493.9260000000001	4.0897000000000014	3	6
CHEMBL3932480	C[C@H](O)CNC(=O)C1=NN(C(NC(=O)C2=CC(=CC=C2Cl)C2=NC=CC=C2F)=C1)C1=CC=CC=C1	0	493.9260000000001	4.0897000000000014	3	6
CHEMBL3967935	NC(=O)[C@H]1CCCN(C1)C(=O)C1=NN(C(NC(=O)C2=CC(=C(F)C=C2Cl)C2=NC=CC=C2F)=C1)C1=CC=CC=C1	0	564.9800000000002	4.455700000000003	2	6
CHEMBL1765675	CC1=C(N(N=C1C(=O)NC1(CCOCC1)C#N)C1=C(Br)C=CC=C1)C1=CC=CC=C1	0	465.351	4.412800000000003	1	5
CHEMBL592051	OC1(CC2=CC=CC=C2)CCN(CC1)C(=O)C1=NN(C(=C1CC#N)C1=CC=C(Cl)C=C1)C1=CC=CC=C1Cl	1	545.4700000000001	6.121980000000005	1	5
CHEMBL3903228	CC1(O)CCC(CC1)NC(=O)C1=NN(C(NC(=O)C2=CC(=CC=C2Cl)C2=NC=CC=C2F)=C1)C1=CC=CC=C1	0	548.0180000000003	5.402500000000003	3	6
CHEMBL3930367	OC1(CNC(=O)C2=NN(C(NC(=O)C3=CC(=C(Cl)C=C3Cl)C3=NC=CC=C3F)=C2)C2=CC=CC=C2)COC1	0	556.3810000000001	4.123600000000003	3	7
CHEMBL3901544	C[C@@H](CO)NC(=O)C1=NN(C(NC(=O)C2=CC(=C(Cl)C=C2Cl)C2=CC=C(F)C=N2)=C1)C1=CC=CC=C1	0	528.3710000000002	4.743100000000003	3	6
CHEMBL398528	CN(C)CC(=O)N(C)C1=CC=C2CCN(C(=O)C3=CC(=NN3C3=CC=C4ON=C(N)C4=C3)C(N)=O)C2=C1	0	502.53500000000025	1.4218999999999997	2	9
CHEMBL596377	OC1(CCN(CC1)C(=O)C1=NN(C(=C1CC#N)C1=CC=C(Cl)C=C1)C1=CC=CC=C1Cl)C1=CC=C(F)C=C1	1	549.4330000000002	6.175080000000005	1	5
CHEMBL230238	CCC1=CC=C(C=C1)S(=O)(=O)N(CC1=NC=CC=C1)[C@H]1[C@H](O)C(C)(C)OC2=CC=C(C=C12)C(=O)NCCC1=CC=CC=C1	1	599.7530000000002	5.080600000000005	2	6
CHEMBL3917779	NC1=NNC=C1CNC(=O)C1=NN(C(NC(=O)C2=CC(=CC=C2Cl)C2=NC=CC=C2F)=C1)C1=CC=CC=C1	0	530.9510000000002	4.214400000000003	4	7
CHEMBL422616	CCCC1=CN(CC2=C(OC)C=C(C=C2)C(=O)NS(=O)(=O)C2=CC=CC=C2)C2=CC(=CC=C12)C(=O)NCC(C)C	0	561.7040000000001	5.155200000000004	2	6
CHEMBL504703	COC1=CC=C(C=C1)N1N=C(C2=C1C(=O)N(CC2)C1=CC=C(C=C1)C1(CN2CCOCC2)CC1)S(C)(=O)=O	1	536.6540000000003	2.8511000000000015	0	8
CHEMBL1187488	COC1=CC=C(C=C1)N1N=C(C2=C1C(=O)N(CC2)C1=CC=C(C=C1)C1(CN2CCOCC2)CC1)S(C)(=O)=O	1	536.6540000000003	2.8511000000000015	0	8
CHEMBL3973023	OC1CCN(C1)C(=O)C1=NN(C(NC(=O)C2=CC(=C(F)C=C2Cl)C2=CC=CC=N2)=C1)C1=CC=CC=C1	0	505.93700000000007	4.185900000000003	2	6
CHEMBL3905443	O[C@H]1CCN(C1)C(=O)C1=NN(C(NC(=O)C2=CC(=C(F)C=C2Cl)C2=CC=CC=N2)=C1)C1=CC=CC=C1	0	505.93700000000007	4.185900000000003	2	6
CHEMBL209878	CC(C)CN([C@H](CO)CCCCNC(=O)[C@@H](NC(=O)C1=C(O)C=CC=N1)C(C1=CC=CC=C1)C1=CC=CC=C1)S(=O)(=O)C1=CC=C(N)C=C1	1	687.863	4.294200000000003	5	8
CHEMBL3939943	OCC1(CC1)NC(=O)C1=NN(C(NC(=O)C2=CC(=C(F)C=C2Cl)C2=NC=CC=C2F)=C1)C1=CC=CC=C1	0	523.9270000000002	4.372900000000002	3	6
CHEMBL531174	CC1=NN(C(=C1)C(=O)NCC1=CC=C(C=C1)C1=C(C)ON=C1C)C1=CC=CC=C1	0	386.4550000000001	4.382560000000003	1	5
CHEMBL461668	COC1=CC=C(C=C1)N1N=C(C#N)C2=C1C(=O)N(CC2)C1=CC=C(C=C1)C1(CCN2CCOCC2)CC1	0	497.59900000000044	3.709380000000003	0	7
CHEMBL3947343	CC1(COC1)NC(=O)C1=NN(C(NC(=O)C2=CC(=C(F)C=C2Cl)C2=NC=CC=C2F)=C1)C1=CC=CC=C1	0	523.9270000000002	4.6369000000000025	2	6
CHEMBL3486868	COCCNS(=O)(=O)C1=CC=C2CN(CCC2=C1)C(=O)C1=CN=CN1C	0	378.45400000000006	0.5432999999999997	1	6
CHEMBL3972649	O[C@H]1C[C@@H](C1)NC(=O)C1=NN(C(NC(=O)C2=CC(=C(Cl)C=C2Cl)C2=CC=C(F)C=N2)=C1)C1=CC=CC=C1	0	540.3820000000003	4.885600000000004	3	6
CHEMBL1765683	COC1=CC=C(C=C1)C1=C(C)C(=NN1C1=C(Br)C=CC=C1)C(=O)NC1(CCOCC1)C#N	0	495.3770000000003	4.421400000000004	1	6
CHEMBL1504372	CC1=CC(C)=NC(NS(=O)(=O)C2=CC=C(NC(=O)C3=NN(C=CC3=O)C3=CC=CC=C3)C=C2)=N1	0	476.5180000000002	2.6924400000000004	2	8
CHEMBL3924203	COC[C@@H](CO)NC(=O)C1=NN(C(NC(=O)C2=CC(=C(Cl)C=C2Cl)C2=CC=CC=N2)=C1)C1=CC=CC=C1	0	540.4070000000003	4.230500000000002	3	7
CHEMBL3899956	C[C@@H](O)CNC(=O)C1=NN(C(NC(=O)C2=CC(=C(Cl)C=C2Cl)C2=CC=C(F)C=N2)=C1)C1=CC=CC=C1	0	528.3710000000002	4.743100000000003	3	6
CHEMBL3986349	O[C@H]1C[C@H](C1)NC(=O)C1=NN(C(NC(=O)C2=CC(=C(F)C=C2Cl)C2=CC=CC=N2)=C1)C1=CC=CC=C1	0	505.9370000000002	4.2322000000000015	3	6
CHEMBL3946766	CC(C)(O)CNC(=O)C1=NN(C(NC(=O)C2=CC(=C(F)C=C2Cl)C2=CC=CC=N2)=C1)C1=CC=CC=C1	0	507.95300000000015	4.479800000000002	3	6
CHEMBL3953158	OC[C@H]1C[C@H](C1)NC(=O)C1=NN(C(NC(=O)C2=CC(=C(F)C=C2Cl)C2=CC=CC=N2)=C1)C1=CC=CC=C1	0	519.9640000000003	4.479800000000002	3	6
CHEMBL3901257	CN1CCC(O)(CNC(=O)C2=NN(C(NC(=O)C3=CC(=CC=C3Cl)C3=NC=CC=C3F)=C2)C2=CC=CC=C2)CC1	0	563.0330000000001	4.165600000000003	3	7
CHEMBL3919225	O[C@H]1CC[C@H](CC1)NC(=O)C1=NN(C(NC(=O)C2=CC(=C(Cl)C=C2Cl)C2=NC=CC=C2F)=C1)C1=CC=CC=C1	0	568.4360000000003	5.665800000000004	3	6
CHEMBL3954486	O[C@H]1CC[C@@H](CC1)NC(=O)C1=NN(C(NC(=O)C2=CC(=C(Cl)C=C2Cl)C2=NC=CC=C2F)=C1)C1=CC=CC=C1	0	568.4360000000003	5.665800000000004	3	6
CHEMBL3961730	OCCC1(COC1)NC(=O)C1=NN(C(NC(=O)C2=CC(=C(Cl)C=C2Cl)C2=NC=CC=C2F)=C1)C1=CC=CC=C1	0	570.4080000000002	4.513700000000003	3	7
CHEMBL1230221	[O-][N+](=O)C1=C(NCCSC2=CC=CC=C2)C=CC(=C1)S(=O)(=O)NC(=O)C1=CC=C(C=C1)C1=CC=C2SC(CCC3=CC=CC=C3)=NC2=C1	1	694.86	7.979600000000006	2	9
CHEMBL3947409	[O-][N+](=O)C1=CC(=CC=C1NCCSC1=CC=CC=C1)S(=O)(=O)NC(=O)C1=CC=C(C=C1)C(=O)C1=CC=CC=C1	1	561.6410000000003	5.148700000000003	2	8
CHEMBL1940677	CC1=CC=C(C=C1)C(=O)NC1=CC=C(C=C1)C(=O)NS(=O)(=O)C1=CC=C(NCCSC2=CC=CC=C2)C(=C1)[N+]([O-])=O	1	590.6830000000002	5.478420000000004	3	8
CHEMBL371861	[O-][N+](=O)C1=C(NCCSC2=CC=CC=C2)C=CC(=C1)S(=O)(=O)NC(=O)C1=CC=C(C=C1)C1=CC=C(F)C=C1	1	551.6210000000003	5.723800000000003	2	7
CHEMBL3891088	COC1=CC=C(\\C=C\\C(=O)NC2=CC=C(C=C2)C(=O)NS(=O)(=O)C2=CC=C(NCCSC3=CC=CC=C3)C(=C2)[N+]([O-])=O)C=C1	1	632.7200000000003	5.578200000000004	3	9
CHEMBL1940680	[O-][N+](=O)C1=CC(=CC=C1NCCSC1=CC=CC=C1)S(=O)(=O)NC(=O)C1=CC=C(NS(=O)(=O)C2=CC=CC=C2)C=C1	1	612.7110000000002	4.718500000000003	3	9
CHEMBL1940668	[O-][N+](=O)C1=CC(=CC=C1NCCSC1=CC=CC=C1)S(=O)(=O)NC(=O)C1=CC=C(NC(=O)C2=CC=CC=C2)C=C1	1	576.6560000000003	5.1700000000000035	3	8
CHEMBL4061074	COC1=CC=C2N(C(C)=C(CC(=O)NS(=O)(=O)C3=CC(=C(NCCSC4=CC=CC=C4)C=C3)[N+]([O-])=O)C2=C1)C1=CC=C(C=C1)C1=CC=CC=C1	0	706.8460000000001	7.774520000000007	2	9
CHEMBL1940678	[O-][N+](=O)C1=CC(=CC=C1NCCSC1=CC=CC=C1)S(=O)(=O)NC(=O)C1=CC=C(NC(=O)C2=CC=C(Br)C=C2)C=C1	1	655.5520000000002	5.932500000000004	3	8
CHEMBL1940670	[O-][N+](=O)C1=CC(=CC=C1NCCSC1=CC=CC=C1)S(=O)(=O)NC(=O)C1=CC=C(NC(=O)C2=CC(F)=CC=C2)C=C1	1	594.6460000000003	5.3091000000000035	3	8
CHEMBL1940669	[O-][N+](=O)C1=CC(=CC=C1NCCSC1=CC=CC=C1)S(=O)(=O)NC(=O)C1=CC=C(NC(=O)C2=C(F)C=CC=C2)C=C1	1	594.6460000000003	5.3091000000000035	3	8
CHEMBL1940671	[O-][N+](=O)C1=CC(=CC=C1NCCSC1=CC=CC=C1)S(=O)(=O)NC(=O)C1=CC=C(NC(=O)C2=CC=C(F)C=C2)C=C1	1	594.6460000000003	5.3091000000000035	3	8
CHEMBL4072468	COC1=CC=C2N(C(C)=C(CC(=O)NS(=O)(=O)C3=CC(=C(NCCCC4=CC=CC=C4)C=C3)[N+]([O-])=O)C2=C1)C1=CC=C(C=C1)C1=CC=CC=C1	0	688.8060000000003	7.6150200000000074	2	8
CHEMBL3699069	CN(C)CCCNC1=CC=C(C=C1[N+]([O-])=O)S(=O)(=O)NC(=O)C1=NC(=CC=C1CCCC1=CC=CC=C1)N1CCC2=CC=CC(C(=O)NC3=NC4=CC=CC=C4S3)=C2C1	1	833.0089999999999	7.072100000000008	3	12
CHEMBL3699071	CN(C)CCCNC1=CC=C(C=C1[N+]([O-])=O)S(=O)(=O)NC(=O)C1=NC(=CC=C1CCC1=CC=CC=C1)N1CCC2=CC=CC(C(=O)NC3=NC4=CC=CC=C4S3)=C2C1	1	818.9819999999999	6.682000000000007	3	12
CHEMBL3699075	[O-][N+](=O)C1=CC(=CC=C1N[C@H](CCN1CCOCC1)CSC1=CC=CC=C1)S(=O)(=O)NC(=O)C1=CSC(=N1)N1CCC2=CC=CC(C(=O)NC3=NC4=CC=CC=C4S3)=C2C1	1	885.0879999999996	6.889800000000007	3	15
CHEMBL3699078	CN(C)CCCNC1=CC=C(C=C1[N+]([O-])=O)S(=O)(=O)NC(=O)C1=C(CCC2=CC=CC=C2)SC(=N1)N1CCC2=CC=CC(C(=O)NC3=NC4=CC=CC=C4S3)=C2C1	1	825.0109999999997	6.743500000000007	3	13
CHEMBL4244521	[O-][N+](=O)C1=CC(=CC=C1NC1CCCCC1)S(=O)(=O)NC(=O)[C@H](CC1=CC=C(OCC2=CC=C(C=C2)C2=CC=CC=C2)C=C1)NC(=O)C1=CC2=CC=CC=C2C=C1	1	782.9190000000002	8.584800000000005	3	8
CHEMBL4082955	COC1=CC=C2N(C(C)=C(CC(=O)NS(=O)(=O)C3=CC(=C(C=C3)N3CCOCC3)[N+]([O-])=O)C2=C1)C1=CC=C(C=C1)C1=CC=CC=C1	0	640.7180000000004	5.406920000000006	1	9
CHEMBL4099393	COC1=CC=C2N(C(C)=C(CC(=O)NS(=O)(=O)C3=CC(=C(NCC4=CC=CC=C4)C=C3)[N+]([O-])=O)C2=C1)C1=CC=C(C=C1)C1=CC=CC=C1	0	660.7520000000002	7.182420000000007	2	8
CHEMBL3699080	CN(C)CCCNC1=CC=C(C=C1[N+]([O-])=O)S(=O)(=O)NC(=O)C1=C(CCCC2=CC=CC=C2)SC(=N1)N1CCC2=CC=CC(C(=O)NC3=NC4=CC=CC=C4S3)=C2C1	1	839.0379999999998	7.1336000000000075	3	13
CHEMBL1488158	O=C(COC(=O)CCC1=NC2=CC=CC=C2S1)NC1=CC=C(C=C1)S(=O)(=O)N1CCOCC1	0	489.57500000000033	2.4317	1	8
CHEMBL1578370	O=C(COC(=O)CCC1=NC2=CC=CC=C2S1)NC1=CC=CC(=C1)S(=O)(=O)N1CCOCC1	0	489.57500000000033	2.4317	1	8
CHEMBL4240794	[O-][N+](=O)C1=CC(=CC=C1NCCCC1=CC=CC=C1)S(=O)(=O)NC(=O)[C@H](CC1=CC=C(OCC2=CC=C(C=C2)C#N)C=C1)NC(=O)C1=CC2=CC=CC=C2C=C1	0	767.8640000000001	7.089580000000007	3	9
CHEMBL1361896	CS(=O)(=O)C1=CC=C2N=C(NC(=O)C3=CC=C(NS(=O)(=O)C4=CC(=CC=C4)[N+]([O-])=O)C=C3)SC2=C1	0	532.5810000000001	3.661100000000002	2	9
CHEMBL3677644	CC1(O)CN(C1)C(=O)C1=CC=C(C=C1)C1=CC=C2SC(=NC2=C1)C(C(=O)NCCS(N)(=O)=O)S(C)(=O)=O	0	566.6830000000002	0.6605000000000006	3	9
CHEMBL4092914	COC1=CC=C2N(C(C)=C(CC(=O)NS(=O)(=O)C3=CC(=C(C=C3)N3CCOCC3)[N+]([O-])=O)C2=C1)C1=CC=C(C)C=C1	0	578.6470000000004	4.048340000000004	1	9
CHEMBL3699074	CN(C)CCCNC1=CC=C(C=C1[N+]([O-])=O)S(=O)(=O)NC(=O)C1=C(CC2=CC=CC=C2)SC(=N1)N1CCC2=CC=CC(C(=O)NC3=NC4=CC=CC=C4S3)=C2C1	1	810.9839999999998	6.549100000000006	3	13
CHEMBL1689147	[O-][N+](=O)C1=CC(=CC=C1NCCSC1=CC=CC=C1)S(=O)(=O)NC1=C2C=CC(=CC2=NC=N1)C1=CC=C(F)C=C1	1	575.6470000000003	6.349100000000004	2	8
CHEMBL3677598	COCCS(=O)(=O)NS(=O)(=O)C1=CC=CC(CNC(=O)C(C2=NC3=CC(=CC=C3S2)C2=CC=CC=C2)S(=O)(=O)CCOC)=C1	0	681.8360000000002	2.6365000000000016	2	11
CHEMBL1463525	CC1=NC2=CC=C(NC(=O)C3=CC=C(C=C3)S(=O)(=O)N3CCOCC3)C=C2S1	0	417.5120000000003	2.8779200000000014	1	6
CHEMBL3682482	COCCOC1=CC=C(C=C1)C1=CC=C2SC(=NC2=C1)C(C(=O)NCCS(N)(=O)=O)S(C)(=O)=O	0	527.6460000000003	1.4789000000000003	2	9
CHEMBL263808	CC1(C)CNC2=C(C=C(CCC(=O)N3CCN(CC4=CC=NC=C4)CC3)C=C2C1)S(=O)(=O)N[C@@H](CC1=NC2=CC=CC=C2S1)C(=O)N1CCC(CCF)CC1	1	790.0439999999998	5.450300000000006	2	9
CHEMBL3682500	CC(C)(O)CN1C=CC(=CC1=O)C1=CC=C2SC(=NC2=C1)C(C(=O)NCCS(N)(=O)=O)S(C)(=O)=O	0	542.6610000000003	0.38630000000000153	3	10
CHEMBL3682490	COCC1=CC=C(C=C1)C1=CC=C2SC(=NC2=C1)C(C(=O)NCCS(N)(=O)=O)S(C)(=O)=O	0	497.62000000000023	1.6001000000000003	2	8
CHEMBL3952752	[O-][N+](=O)C1=CC(=CC=C1NCCCN1CCCC1)S(=O)(=O)NC(=O)C1=CC=C(C=C1OC1=CC=C2NC=CC2=C1)N1CCN(CC2=CC(OCCN3CCOCC3)=CC=C2C2=CC=C(Cl)C=C2)CC1	1	977.5849999999991	8.238500000000009	3	13
CHEMBL3682463	CC1=C(C=C2SC(=NC2=C1)C(C(=O)NCCS(N)(=O)=O)S(C)(=O)=O)C1=CC=C(C=C1)C(=O)N1CC(C)(O)C1	0	580.7100000000002	0.9689199999999998	3	9
CHEMBL4239260	CC(C)(C)OC(=O)N[C@@H](CC1=CC=C(OCC2=CC=C(OC3=CC=CC=C3)C=C2)C=C1)C(=O)NS(=O)(=O)C1=CC=C(NC2CCCCC2)C(=C1)[N+]([O-])=O	1	744.8669999999997	7.651600000000008	3	10
CHEMBL4472744	CC(C)CC(NC(=O)OC1CCN(CC1)S(=O)(=O)C1=C(C=C(C=C1)[N+]([O-])=O)[N+]([O-])=O)C(=O)NC(CCCNC(N)=N)C(=O)C1=NC2=CC=CC=C2S1	0	761.8399999999998	3.037670000000001	5	13
CHEMBL3931621	CCN(CC)C1CCC(CC1)NC1=CC=C(C=C1[N+]([O-])=O)S(=O)(=O)NC(=O)C1=CC=C(C=C1OC1=CC=C2NC=CC2=C1)N1CCN(CC2=C(CC(C)(C)CC2)C2=CC=C(Cl)C=C2)CC1	1	922.5929999999993	10.491299999999994	3	10
CHEMBL4441493	COC1=CC=C2N(C(=O)C3=CC=C(Cl)C=C3)C(C)=C(CC(=O)N[C@@H](CC3=CC=C(OCC4=CC=C(C)C=C4)C=C3)C(=O)NS(=O)(=O)C3=CC=C(Cl)C(=C3)[N+]([O-])=O)C2=C1	1	843.7420000000003	7.524340000000007	2	10
CHEMBL4063698	COC1=CC=C2N(C(C)=C(CC(=O)N[C@@H](CC3=CNC4=CC=CC=C34)C(=O)NS(=O)(=O)C3=CC(=C(Cl)C=C3)[N+]([O-])=O)C2=C1)C1=CC=C(C=C1)C1=CC=CC=C1	1	776.2710000000001	7.4325200000000065	3	8
CHEMBL4060912	COC1=CC=C2N(C(C)=C(CC(=O)N[C@@H](CC3=CC=CC=C3)C(=O)NS(=O)(=O)C3=CC(=C(Cl)C=C3)[N+]([O-])=O)C2=C1)C1=CC=C(C=C1)C1=CC=CC=C1	1	737.234	6.951220000000006	2	8
CHEMBL3682499	CC(C)(O)CN1C=CC(=CC1=O)C1=CC=C2N=C(SC2=C1)C(C(=O)NCCS(N)(=O)=O)S(C)(=O)=O	0	542.6610000000003	0.38630000000000153	3	10
CHEMBL3682501	CC(C)(O)CN1C=C(C=CC1=O)C1=CC=C2SC(=NC2=C1)C(C(=O)NCCS(N)(=O)=O)S(C)(=O)=O	0	542.6610000000003	0.38630000000000153	3	10
CHEMBL3987182	CC1(C)CCC(CN2CCN(CC2)C2=CC=C(C(=O)NS(=O)(=O)C3=CC=C(NCCC#N)C(=C3)[N+]([O-])=O)C(OC3=C4C=CNC4=CC=C3)=C2)=C(C1)C1=CC=C(Cl)C=C1	1	822.388	8.751980000000003	3	10
CHEMBL287715	CC(=O)N1CCN(CC1)C(=O)CCC1=CC(=C2NCC(C)(C)CC2=C1)S(=O)(=O)N[C@@H](CC1=NC2=CC=CC=C2S1)C(=O)N1CCC(CCF)CC1	1	740.968	4.401600000000004	2	8
CHEMBL1299774	CC1=NC2=CC=C(NC(=O)C3=C(F)C=CC(=C3)S(=O)(=O)N3CCOCC3)C=C2S1	0	435.50200000000024	3.0170200000000014	1	6
CHEMBL4067234	FC1=CC=C2SC(COC3=CC=CC(=C3)C(=O)NCC3=CC=C(C=C3)C(=O)NS(=O)(=O)C3=CC(Cl)=CC=C3)=NC2=C1	1	610.0880000000002	5.716500000000005	2	7
CHEMBL3677574	COCCN(C)C(=O)C1=CC=C(C=C1F)C1=CC=C2N=C(SC2=C1)C(C(=O)NCCS(N)(=O)=O)S(C)(=O)=O	0	586.6890000000003	1.3112000000000008	2	9
CHEMBL3976936	COCCOCCNC1=CC=C(C=C1[N+]([O-])=O)S(=O)(=O)NC(=O)C1=CC=C(C=C1OC1=CC=C2NC=CC2=C1)N1CCN(CC2=C(CC(C)(C)CC2)C2=CC=C(Cl)C=C2)CC1	1	871.4569999999993	8.501300000000006	3	11
CHEMBL3677643	CC1(O)CN(C1)C(=O)C1=CC=C(C=C1)C1=CC=C2N=C(SC2=C1)C(C(=O)NCCS(N)(=O)=O)S(C)(=O)=O	0	566.6830000000002	0.6605000000000006	3	9
CHEMBL4064104	COC1=CC=C(C=C1)C1=CC=C(CN2C=C(C(=O)N[C@@H](CC3=CC=C(OCC4=CC=CC=C4)C=C3)C(=O)NS(=O)(=O)C3=CC=C(Cl)C(=C3)[N+]([O-])=O)C3=CC=CC=C23)C=C1	0	829.3310000000001	8.352000000000006	2	9
CHEMBL4482922	COC1=CC=C2N(C(=O)C3=CC=C(Cl)C=C3)C(C)=C(CC(=O)N[C@@H](CC3=CC=C(OCC4=CC=CC(C)=C4)C=C3)C(=O)NS(=O)(=O)C3=CC=C(Cl)C(=C3)[N+]([O-])=O)C2=C1	1	843.7420000000003	7.524340000000007	2	10
CHEMBL4091860	[O-][N+](=O)C1=CC(=CC=C1Cl)S(=O)(=O)NC(=O)[C@H](CC1=CC=C(OCC2=CC=CC=C2)C=C1)NC(=O)C1=CN(CC2=CC=C(C=C2)C2=CC=CC=C2)C2=CC=CC=C12	0	799.305	8.343400000000006	2	8
CHEMBL543067	CC1(C)CNC2=C(C=C(CCC(=O)N3CCN(CC(=O)N4CCOCC4)CC3)C=C2C1)S(=O)(=O)NC(CC1=NC2=CC=CC=C2S1)C(=O)N1CCC(CCF)CC1	1	826.0739999999997	3.713900000000004	2	10
CHEMBL3672639	COCCNC(=O)C1=CC=CC(=C1)C1=CC=C2N=C(SC2=C1)C(C(=O)NCCS(N)(=O)=O)S(C)(=O)=O	0	554.6720000000003	0.8299000000000012	3	9
CHEMBL3672648	CS(=O)(=O)C(C(=O)NCCS(N)(=O)=O)C1=NC2=CC=C(C=C2S1)C1=CC=CC(CCO)=C1	0	497.62000000000023	0.9885000000000006	3	8
CHEMBL2324284	[O-][N+](=O)C1=C(C=C(Cl)C(=C1)C(=O)NC1=CC=CC(=C1)C1=NC2=CC=CC=C2S1)N1CCOCC1	1	494.9600000000003	5.613800000000004	1	7
CHEMBL3677513	COC1CN(C1)C(=O)C1=CC=C(C=C1)C1=CC=C2N=C(SC2=C1)C(C(=O)NCCS(N)(=O)=O)S(C)(=O)=O	0	566.6830000000002	0.9245000000000005	2	9
CHEMBL3682503	CS(=O)(=O)C(C(=O)NCCS(N)(=O)=O)C1=NC2=CC(=CC=C2S1)C(=O)NCCC1=CC=C(F)C=C1	0	542.6360000000003	0.8983000000000014	3	8
CHEMBL312355	CCCCC(CC)C(=O)NC1=CC=C2C=CN(CC3=C(OC)C=C(C=C3)C(=O)NS(=O)(=O)C3=CC=C(C=C3)[N+]([O-])=O)C2=C1	0	606.7010000000002	5.880000000000005	2	8
CHEMBL1538123	CC1=NC2=C(S1)C1=C(C=C2)N=C(NC(=O)C2=CC=C(C=C2)S(=O)(=O)N2CCOCC2)S1	0	474.5890000000003	3.4876200000000024	1	8
CHEMBL4468354	COC1=CC=C2N(C(=O)C3=CC=C(Cl)C=C3)C(C)=C(CC(=O)N[C@@H](CC3=CC=C(OC(C)C)C=C3)C(=O)NS(=O)(=O)C3=CC=C(Cl)C(=C3)[N+]([O-])=O)C2=C1	1	781.6710000000003	6.4241200000000065	2	10
CHEMBL4091513	COC1=CC=C2N(C(C)=C(CC(=O)N[C@@H](CC3=CC=C(OCC4=CC=C(C=C4)[N+]([O-])=O)C=C3)C(=O)NS(=O)(=O)C3=CC(=C(Cl)C=C3)[N+]([O-])=O)C2=C1)C1=CC=C(C=C1)C1=CC=CC=C1	1	888.355	8.438420000000004	2	11
CHEMBL4065151	[O-][N+](=O)C1=CC(=CC=C1Cl)S(=O)(=O)NC(=O)[C@H](CC1=CC=C(OCC2=CC=CC=C2)C=C1)NC(=O)C1=CN(CC2=CC=C(C=C2)C2=CC=C(Cl)C=C2)C2=CC=CC=C12	0	833.7499999999999	8.9968	2	8
CHEMBL4518971	COC1=CC=C2N(C(=O)C3=CC=C(Cl)C=C3)C(C)=C(CC(=O)N[C@@H](CC3=CC=C(OCC4=CC=CC=C4)C=C3)C(=O)NS(=O)(=O)C3=CC=C(Cl)C(=C3)[N+]([O-])=O)C2=C1	1	829.7150000000003	7.215920000000007	2	10
CHEMBL3672638	COCCOC1=CC=C(C=C1)C1=CC=C2N=C(SC2=C1)C(C(=O)NCCS(N)(=O)=O)S(C)(=O)=O	0	527.6460000000003	1.4789000000000003	2	9
CHEMBL4515351	COC1=CC=C2N(C(=O)C3=CC=C(Cl)C=C3)C(C)=C(CC(=O)N[C@@H](CC3=CC=C(OCC4=CC=CC=C4Br)C=C3)C(=O)NS(=O)(=O)C3=CC=C(Cl)C(=C3)[N+]([O-])=O)C2=C1	1	908.6110000000002	7.978420000000007	2	10
CHEMBL82667	COC1=C(CN2C3=C(CCCC3)C3=CC=C(NC(=O)CC4CCCC4)C=C23)C=CC(=C1)C(=O)NS(=O)(=O)C1=CC=CC=C1	1	599.7530000000004	6.214500000000006	2	6
CHEMBL3677526	COCCS(=O)(=O)C(C(=O)NCCS(N)(=O)=O)C1=NC2=CC=C(C=C2S1)C1=CC(=O)NC=C1	0	514.6070000000002	0.1586000000000019	3	9
CHEMBL3677617	COCCN(C)C(=O)C1=CC=C(C=C1)C1=CC=C2N=C(SC2=C1)C(C(=O)NCCS(N)(=O)=O)S(=O)(=O)CC1CC1	0	608.7640000000001	1.9523000000000004	2	9
CHEMBL3677436	COCCN1C=C(C=N1)C1=CC=C2SC(=NC2=C1)C(C(=O)NCCS(N)(=O)=O)S(C)(=O)=O	0	501.61200000000025	0.2966000000000021	2	10
CHEMBL28103	CCCCNC(=O)NCCC1CCN(CC1)C(=O)[C@H](CC1=NC2=CC=CC=C2S1)NS(=O)(=O)C1=C2NCC(C)(C)CC2=CC=C1	1	654.9029999999998	4.908100000000004	4	7
CHEMBL3677576	COCC(C)(C)NC(=O)C1=CC=C(C=C1)C1=CC=C2N=C(SC2=C1)C(C(=O)NCCS(N)(=O)=O)S(=O)(=O)CC1CC1	0	622.7910000000002	2.3887	3	9
CHEMBL3732520	CC1=NC2=C(C=CC=C2S1)S(=O)(=O)NC1=CC=C(C=C1)C(=O)N1CCC(O)(CC1)C1=C(Cl)C=CC=C1	1	542.0820000000003	5.182720000000005	2	6
CHEMBL4109677	COC(=O)N[C@@H](C(C1=CC=CC=C1)C1=CC=CC=C1)C(=O)NCC1=CC=C(S1)[C@@H](CO)N(CC1=CC=NC(OC)=C1)S(=O)(=O)C1=CC=C2SC=NC2=C1	1	771.9430000000002	5.858800000000007	3	11
CHEMBL4060065	COC1=CC=C2N(C(C)=C(CC(=O)N[C@@H](CC3=CC=CC=C3)C(=O)NS(=O)(=O)C3=CC=C(C=C3)[N+]([O-])=O)C2=C1)C1=CC=C(C=C1)C1=CC=CC=C1	0	702.7890000000001	6.297820000000006	2	8
CHEMBL1372311	CS(=O)(=O)C1=CC=C2N=C(NC(=O)C3=CC=C(C=C3)S(=O)(=O)NCC3CCCO3)SC2=C1	0	495.60400000000027	2.4094000000000007	2	8
CHEMBL305647	CCCC1=NC2=CC=C(NC(=O)NC(C)C)C=C2C(=O)N1CC1=C(F)C=C(C=C1)C1=C(C=CC=C1)S(=O)(=O)NC(=O)C1=C(F)C=C(CC)C=C1	1	701.796	6.553500000000006	3	7
CHEMBL4111395	COC(=O)N[C@@H](C(C1=CC=CC=C1)C1=CC=CC=C1)C(=O)NCC1=CC=C(S1)[C@@H](CO)N(CC1=CC2=CC=CC=C2N1)S(=O)(=O)C1=CC=C2SC=NC2=C1	1	779.9660000000002	6.936500000000007	4	9
CHEMBL1901776	CN(CCC1=CC=CC=C1)C(=O)C1=CC=C(NC(=O)CC2=CC=CC(NC(=O)C3CCN(CC3)S(=O)(=O)C3=CC(=CC=C3)[N+]([O-])=O)=C2)C=C1	1	683.7870000000003	5.130100000000004	2	7
CHEMBL3786746	CN1N=C(C)C(=C1C)C1=C2NC(C(=O)NS(=O)(=O)C3=CC(CNC(C)=O)=CC=C3)=C(CCCOC3=CC(C)=C(Cl)C(C)=C3)C2=CC=C1Cl	1	710.6840000000002	6.875280000000007	3	7
CHEMBL4445807	CCCOC1=CC=C(C[C@H](NC(=O)CC2=C(C)N(C(=O)C3=CC=C(Cl)C=C3)C3=CC=C(OC)C=C23)C(=O)NS(=O)(=O)C2=CC=C(Cl)C(=C2)[N+]([O-])=O)C=C1	1	781.6710000000002	6.425720000000006	2	10
CHEMBL1493765	O=C(CCC1=CC=C(C=C1)S(=O)(=O)N1CCOCC1)OCC1=NC2=CC=CC=C2S1	0	446.5500000000002	2.9932000000000016	0	7
CHEMBL4094740	CCCOC1=CC=C(C[C@H](NC(=O)C2=CN(CC3=CC=C(C=C3)C3=CC=C(OC)C=C3)C3=CC=CC=C23)C(=O)NS(=O)(=O)C2=CC=C(Cl)C(=C2)[N+]([O-])=O)C=C1	0	781.2870000000001	7.561800000000008	2	9
CHEMBL3928841	CC(C)CN(C(CO)C1=CC=C(CNC(=O)C(NC(=O)C2=CC=CC=C2)C(C2=CC=CC=C2)C2=CC=CC=C2)S1)S(=O)(=O)C1=CC=C2N=CSC2=C1	1	752.9840000000002	6.985000000000007	3	8
CHEMBL4528136	COC1=CC=C2N(C(=O)C3=CC=C(Cl)C=C3)C(C)=C(CC(=O)N[C@@H](CC3=CC=C(OCC4=CC=CC(OC)=C4)C=C3)C(=O)NS(=O)(=O)C3=CC=C(Cl)C(=C3)[N+]([O-])=O)C2=C1	1	859.7410000000002	7.224520000000007	2	11
CHEMBL435914	CCCCCCCCC1=CSC(CCC2=CC=C(C=C2)S(=O)(=O)NC2=CC=C(CCNC[C@H](O)C3=CC=CC=C3)C=C2)=N1	0	619.8970000000003	7.4978000000000105	3	6
CHEMBL3940524	COCCOCCSC1=CC=C(C=C1[N+]([O-])=O)S(=O)(=O)NC(=O)C1=CC=C(C=C1OC1=CC=C2NC=CC2=C1)N1CCN(CC2=C(CC(C)(C)CC2)C2=CC=C(Cl)C=C2)CC1	1	888.5089999999993	9.181500000000002	2	11
CHEMBL3672653	COCC1=CC=C(C=C1)C1=CC=C2N=C(SC2=C1)C(C(=O)NCCS(N)(=O)=O)S(C)(=O)=O	0	497.62000000000023	1.6001000000000003	2	8
CHEMBL3677545	COCC1=CC=CC(=C1)C1=CC=C2N=C(SC2=C1)C(C(=O)NCCS(N)(=O)=O)S(C)(=O)=O	0	497.62000000000023	1.6001000000000003	2	8
CHEMBL1724330	CN(CC1=CC=CC=C1)C(=O)C1=CC=C(NC(=O)CC2=CC=C(NC(=O)C3CCN(CC3)S(=O)(=O)C3=CC(=CC=C3)[N+]([O-])=O)C=C2)C=C1	1	669.7600000000003	5.087600000000005	2	7
CHEMBL4439398	COC1=CC=C2N(C(=O)C3=CC=C(Cl)C=C3)C(C)=C(CC(=O)N[C@@H](CC3=CC=C(OCC4=CC=C(Br)C=C4)C=C3)C(=O)NS(=O)(=O)C3=CC=C(Cl)C(=C3)[N+]([O-])=O)C2=C1	1	908.6110000000003	7.978420000000007	2	10
CHEMBL312444	CNC(=O)CCC1=CN(CC2=C(OC)C=C(C=C2)C(=O)NS(=O)(=O)C2=CC=CC=C2)C2=CC(NC(=O)CC3CCCC3)=CC=C12	1	630.7669999999998	5.014300000000004	3	7
CHEMBL3682460	CC1=C(C=C2SC(=NC2=C1)C(C(=O)NCCS(N)(=O)=O)S(=O)(=O)CC1=CC=CC=C1)C1=CC=C(C=C1)C(=O)N1CCOCC1	1	656.8079999999999	2.804920000000001	2	9
CHEMBL4539624	COC1=CC=C2N(C(=O)C3=CC=C(Cl)C=C3)C(C)=C(CC(=O)N[C@@H](CC3=CC=C(OCC4=CC=CC=C4C#N)C=C3)C(=O)NS(=O)(=O)C3=CC=C(Cl)C(=C3)[N+]([O-])=O)C2=C1	1	854.7250000000001	7.087600000000007	2	11
CHEMBL3982605	COC(=O)N[C@@H](C(C1=CC=CC=C1)C1=CC=CC=C1)C(=O)NCC1=CC=C(S1)[C@H](CO)N(CC1=CC=NC(OC)=C1)S(=O)(=O)C1=CC=C2SC=NC2=C1	1	771.9430000000002	5.858800000000007	3	11
CHEMBL1333973	COCCN(C(=O)COC(=O)CCC1=NC2=CC=CC=C2S1)C1=C(N)N(CC2=CC=CC=C2)C(=O)NC1=O	0	537.5980000000002	1.9321999999999997	2	10
CHEMBL311484	CCNC(=O)NC1=CC=C2N=C(CC)N(CC3=C(F)C=C(C=C3)C3=C(C=CC=C3)S(=O)(=O)NC(=O)C3=C(F)C=CC=C3)C(=O)C2=C1	1	645.6880000000002	5.212500000000004	3	7
CHEMBL4544703	COC1=CC=C2N(C(=O)C3=CC=C(Cl)C=C3)C(C)=C(CC(=O)N[C@@H](CC3=CC=C(OCC4=CC=CC(=C4)C#N)C=C3)C(=O)NS(=O)(=O)C3=CC=C(Cl)C(=C3)[N+]([O-])=O)C2=C1	1	854.7250000000003	7.087600000000007	2	11
CHEMBL4462597	CC(C)CC(NC(=O)OC1CCN(CC1)S(=O)(=O)C1=CC=CC=C1)C(=O)NC(CCCNC(N)=N)C(=O)C1=NC2=CC=CC=C2S1	0	671.8460000000001	3.2212700000000014	5	9
CHEMBL3677523	CC(C)(O)CN1C=C(C=CC1=O)C1=CC=C2N=C(SC2=C1)C(C(=O)NCCS(N)(=O)=O)S(C)(=O)=O	0	542.6610000000003	0.38630000000000153	3	10
CHEMBL3731265	CC(NC1=NC(C)=NC(=C1)C1=CC=C2N=CSC2=C1)C1=CC=CC(=C1)S(=O)(=O)NCCO	0	469.59200000000027	3.505420000000003	3	8
CHEMBL3920926	O=C1NS(=O)(=O)C2=CC(=CC=C12)C1=CN=C(N2CCOCC2)C2=NC(CCC3=NC4=CC=CC=C4C=C3)=CN12	0	540.6050000000005	2.998400000000002	1	9
CHEMBL1725492	CN(CCC1=CC=CC=C1)C(=O)C1=CC=C(NC(=O)CC2=CC=C(NC(=O)C3CCN(CC3)S(=O)(=O)C3=CC(=CC=C3)[N+]([O-])=O)C=C2)C=C1	1	683.7870000000004	5.130100000000004	2	7
CHEMBL352771	CCCCC1=NC2=CC=C(NC(=O)NC(C)C)C=C2C(=O)N1CC1=CC=C(C=C1)C1=C(C=CC=C1)S(=O)(=O)NC(=O)C1=CC=CC=C1	1	651.7890000000002	6.103000000000005	3	7
CHEMBL3681019	COC1=CC=C(CNS(=O)(=O)C2=CC=C3N=C(SC3=C2)C2=C(C)NN=C2N)C=C1	0	429.52700000000016	3.06412	3	7
CHEMBL3781727	CCCC(SC1=NC2=CC(Cl)=CC=C2S1)C(=O)NS(=O)(=O)C1=CC=C(NC(=O)C2=CC=CC=C2)C=C1	0	560.1220000000003	5.9679000000000055	2	7
CHEMBL2337234	COC1=CC=C(C=C1)C(=O)NC1=CC=C2N=C(SCC(=O)NCC3=CC=C(C=C3)[N+]([O-])=O)SC2=C1	0	508.58100000000024	4.8739000000000035	2	8
CHEMBL4108135	COC(=O)N[C@@H](C(C1=CC=CC=C1)C1=CC=CC=C1)C(=O)NCC1=CC=C(S1)[C@@H](CO)N(CC1=CC2=CC=CN=C2N1)S(=O)(=O)C1=CC=C2SC=NC2=C1	1	780.9540000000002	6.331500000000006	4	10
CHEMBL3677492	COCCS(=O)(=O)C(C(=O)NCCS(N)(=O)=O)C1=NC2=CC=C(C=C2S1)C1=CC=NC(OC)=C1	0	528.6340000000002	0.8739000000000011	2	10
CHEMBL4537657	CC(C)CC(NC(=O)OC1CCN(CC1)S(=O)(=O)C1=C(F)C=CC=C1)C(=O)NC(CCCNC(N)=N)C(=O)C1=NC2=CC=CC=C2S1	0	689.8360000000001	3.3603700000000014	5	9
CHEMBL3891170	CC(C)CN(C(CO)C1=CC=C(CNC(=O)C(NC(=O)C2=CC=CC=C2)C(C2=CC=CC=C2)C2=CC=CC=C2F)S1)S(=O)(=O)C1=CC=C2N=CSC2=C1	1	770.9740000000002	7.1241000000000065	3	8
CHEMBL4474774	COC1=CC=C2N(C(=O)C3=CC=C(Cl)C=C3)C(C)=C(CC(=O)N[C@@H](CC3=CC=C(OCC4=CC=CC5=CC=CC=C45)C=C3)C(=O)NS(=O)(=O)C3=CC=C(Cl)C(=C3)[N+]([O-])=O)C2=C1	1	879.7750000000003	8.369120000000004	2	10
CHEMBL78724	COC(=O)CCC1=CN(CC2=C(OC)C=C(C=C2)C(=O)NS(=O)(=O)C2=CC=CC=C2)C2=CC(NC(=O)CC3CCCC3)=CC=C12	0	631.7509999999999	5.4413000000000045	2	8
CHEMBL3672661	COCCS(=O)(=O)C(C(=O)NCCS(N)(=O)=O)C1=NC2=CC=C(C=C2S1)C1=CC=C(NC(=O)OC)C=C1	0	570.6710000000002	1.6486000000000005	3	10
CHEMBL174080	CCCC1=CC2=C(C=C1)S(=O)(=O)NC(=O)CCCCCCCN(C(=O)OCC1=CC=CC=C1)C1=CC=C3N=C(CCC)N(CC4=CC=C2C=C4)C(=O)C3=C1	1	748.9459999999999	8.319100000000008	1	8
CHEMBL3930365	COC(=O)N[C@@H](C(C1=CC=CC=C1)C1=CC=CC=C1)C(=O)NCC1=CC=C(S1)[C@H](CO)N(CC1=CNN=C1)S(=O)(=O)C1=CC=C2SC=NC2=C1	1	730.8940000000002	5.178300000000005	4	10
CHEMBL1895747	COC1=CC=C(C=C1)S(=O)(=O)N(C)C[C@@H]1OC2=C(C=CC=C2NC(=O)C2=NC3=CC=CC=C3S2)C(=O)N(C[C@H]1C)[C@@H](C)CO	0	638.768	4.098000000000004	2	9
CHEMBL4214926	[O-][N+](=O)C1=CC=C(C=C1)S(=O)(=O)NCC1=CC=C(CNC(=O)C2=CC=C(CNC3=NC=CC=N3)C=C2)C=C1	0	532.5820000000002	3.405400000000002	3	8
CHEMBL4247157	CC1=CC=C(CC(=O)N[C@@H](CC2=CC=C(OCC3=CC=C(C=C3)C3=CC=CC=C3)C=C2)C(=O)NS(=O)(=O)C2=CC=C(Cl)C(=C2)[N+]([O-])=O)C=C1	1	698.197	6.5777200000000065	2	7
CHEMBL4457071	COC1=CC=C2N(C(=O)C3=CC=C(Cl)C=C3)C(C)=C(CC(=O)N[C@@H](CC3=CC=C(OCC4=CC=C(C=C4)[N+]([O-])=O)C=C3)C(=O)NS(=O)(=O)C3=CC=C(Cl)C(=C3)[N+]([O-])=O)C2=C1	1	874.7120000000003	7.124120000000008	2	12
CHEMBL371247	O[C@@H](CNCCC1=CC=C(NS(=O)(=O)C2=CC=C(CCC3=NC(CC4=CC5=CC=CC=C5C=C4)=CS3)C=C2)C=C1)C1=CC=CC=C1	1	647.8660000000003	7.338800000000008	3	6
CHEMBL153741	CC1=NC2=CC(OC[C@H](O)CN3CCN(CC(=O)NC4=CC=C(C=C4)C4=CC=CC=C4)CC3)=CC=C2S1	0	516.6670000000001	4.267720000000003	2	7
CHEMBL566945	CCOC1=CC=C(C=C1)C1=NC2=CC=CC=C2C(=C1)C(=O)NC1=CC=C(C=C1)S(=O)(=O)NC(C)=O	0	489.55300000000017	4.377600000000003	2	6
CHEMBL3728549	COCCNS(=O)(=O)C1=CC(=CC=C1)C(C)NC1=NC(C)=NC(=C1)C1=CC=C2N=CSC2=C1	0	483.6190000000002	4.159520000000003	2	8
CHEMBL3677437	CS(=O)(=O)C(C(=O)NCCS(N)(=O)=O)C1=NC2=CC(=CC=C2S1)C1=CN(CCN2CCOCC2)N=C1	0	556.6920000000001	-0.0176	2	11
CHEMBL1773558	COC1=CC=C(C=C1)S(=O)(=O)NC1=CC(=CC=N1)C1=CC=C2N=C(NC(C)=O)SC2=C1	0	454.5330000000002	4.126100000000002	2	7
CHEMBL2132549	C[C@H](CO)N1C[C@H](C)[C@@H](CN(C)S(=O)(=O)C2=CC=C(C)C=C2)OC2=C(C=CC=C2NC(=O)C2=NC3=CC=CC=C3S2)C1=O	0	622.7690000000002	4.397820000000004	2	8
CHEMBL4439691	COC1=CC=C2N(C(=O)C3=CC=C(Cl)C=C3)C(C)=C(CC(=O)N[C@@H](CC3=CC=C(OCC4=CC=C(C=C4)C#N)C=C3)C(=O)NS(=O)(=O)C3=CC=C(Cl)C(=C3)[N+]([O-])=O)C2=C1	1	854.7250000000003	7.087600000000007	2	11
CHEMBL409843	CCCCOC(=O)NS(=O)(=O)C1=C(C=C(CC(C)C)S1)C1=CC=C(CN2C(CCC)=NC3=CC=C(NC(=O)C4=CC=CC=C4)C=C3C2=O)C=C1	0	714.9100000000002	7.791600000000008	2	9
CHEMBL50370	COC1=C(CC2=CN(C)C3=CC=C(NC(=O)CC4CCCC4)C=C23)C=CC(=C1)C(=O)NS(=O)(=O)C1=CC=CC=C1	0	559.6880000000003	5.415200000000005	2	6
CHEMBL3682477	CC(C)(O)CN1C=CC(=CC1=O)C1=CC=C2N=C(SC2=C1)C(C(=O)NCCS(N)(=O)=O)S(=O)(=O)CC1=CC=C(F)C=C1	0	636.7490000000001	2.0957999999999997	3	10
CHEMBL4558850	CC(C)CC(NC(=O)OC1CCN(CC1)S(=O)(=O)C1=CC=CC(F)=C1)C(=O)NC(CCCNC(N)=N)C(=O)C1=NC2=CC=CC=C2S1	0	689.8360000000001	3.3603700000000014	5	9
CHEMBL3736279	CC(C)(C)OC(=O)N1C[C@H](C[C@H]1C(=O)N[C@@H](CC1=CNC2=CC=CC=C12)C(=O)NS(=O)(=O)C1=CC=C(Cl)C(=C1)[N+]([O-])=O)OC1=CC=C(C=C1)C1=CC=CC=C1	1	788.2790000000001	6.385900000000005	3	9
CHEMBL2316755	CC(C)C[C@H](NC(=O)[C@@H](NC(=O)COC1=CC=C(C=C1)[N+]([O-])=O)C(C)C)C(=O)N[C@@H](C[C@@H]1CCNC1=O)C(=O)C1=NC2=CC=CC=C2S1	0	680.7840000000001	3.148900000000001	4	10
CHEMBL2141218	C[C@H](CO)N1C[C@H](C)[C@H](CN(C)S(=O)(=O)C2=CC=C(C)C=C2)OC2=C(C=CC=C2NC(=O)C2=NC3=CC=CC=C3S2)C1=O	0	622.7690000000002	4.397820000000004	2	8
CHEMBL67801	CCCCCC(=O)NS(=O)(=O)C1=C(C=CC=C1)C1=CC=C(CN2C(CCCC)=NC3=CC(NC(=O)CCCC)=CN=C23)C=C1	0	617.8160000000001	7.003100000000008	2	7
CHEMBL2142262	C[C@@H](CO)N1C[C@H](C)[C@H](CN(C)S(=O)(=O)C2=CC=C(C)C=C2)OC2=C(C=CC=C2NC(=O)C2=NC3=CC=CC=C3S2)C1=O	0	622.7690000000002	4.397820000000004	2	8
CHEMBL127665	CC1=C(C=CC=C1)S(=O)(=O)NC(=O)C1=CC=C(CCNC(=O)C2=CC3=CC(OCC4=NC5=CC=CC=C5C=C4)=CC=C3C=C2)C=C1	1	629.7380000000003	6.3666200000000055	2	6
CHEMBL2136714	C[C@@H](CO)N1C[C@H](C)[C@@H](CN(C)S(=O)(=O)C2=CC=C(C)C=C2)OC2=C(C=CC=C2NC(=O)C2=NC3=CC=CC=C3S2)C1=O	0	622.7690000000002	4.397820000000004	2	8
CHEMBL3959080	CC1=CC=C(C=C1)S(=O)(=O)N1C=CC(=C1)C1=CC=C(N=C1C(O)=O)N1CCC2=CC=CC(C(=O)NC3=NC4=CC=CC=C4S3)=C2C1	1	649.7540000000001	6.2184200000000045	2	9
CHEMBL3901416	COC(=O)N[C@@H](C(C1=CC=CC=C1)C1=CC=CC=C1)C(=O)NCC1=CC=C(S1)[C@H](CO)N(CC(C)C)S(=O)(=O)C1=CC=C2SC=NC2=C1	1	706.9120000000003	5.911000000000007	3	9
CHEMBL3672632	CS(=O)(=O)C(C(=O)NCCS(N)(=O)=O)C1=NC2=CC=C(C=C2S1)C1=CC=C(OCCN2CCOCC2)C=C1	0	582.7260000000002	1.1647000000000018	2	10
CHEMBL4464658	COC1=CC=C2N(C(=O)C3=CC=C(Cl)C=C3)C(C)=C(CC(=O)N[C@@H](CC3=CC=C(OCC4=CC=C(C=C4)[N+]([O-])=O)C=C3)C(=O)NS(=O)(=O)C3=CC=C(Br)C=C3)C2=C1	1	874.1660000000004	7.325020000000007	2	10
CHEMBL3677627	COC1CN(C1)C(=O)C1=CC=C(C=C1)C1=CC=C2N=C(SC2=C1)C(C(=O)NCCS(N)(=O)=O)S(=O)(=O)CC1=CC=C(F)C=C1	0	660.7710000000002	2.6340000000000012	2	9
CHEMBL3672609	NS(=O)(=O)CCNC(=O)C(C1=NC2=CC=C(C=C2S1)C1=CC=C(CN2CCOCC2)C=C1)S(=O)(=O)CC=C	0	578.7380000000003	1.842100000000001	2	9
CHEMBL3936255	CC(=O)NS(=O)(=O)C1=CC=C(C=C1)C1=CN=C(N2CCOCC2)C2=NC(CCC3=NC4=CC=CC=C4C=C3)=CN12	0	556.6480000000005	3.3911000000000024	1	9
CHEMBL1345354	CCOC1=CC=C2N=C(NC(=O)C3=CC=C(C=C3)S(=O)(=O)N3CCOCC3)SC2=C1	0	447.5380000000003	2.9682000000000013	1	7
CHEMBL2349144	COC1=CC=C(C=C1)C(=O)\\C=C\\C1=CC=C(C=C1)C(=O)NC1=CC=C(C=C1)S(=O)(=O)NC1=NC=CS1	0	519.6040000000002	5.100900000000003	2	7
CHEMBL1717993	CC1CN(CC(C)O1)S(=O)(=O)C1=CC=C(C=C1)C(=O)N(CCN(C)C)C1=NC2=C(C)C(C)=CC=C2S1	0	530.7160000000003	3.9194400000000034	0	7
CHEMBL1740145	CC1CN(CC(C)O1)S(=O)(=O)C1=CC=C(C=C1)C(=O)N(CCN(C)C)C1=NC2=C(C)C(C)=CC=C2S1	0	530.7160000000003	3.9194400000000034	0	7
CHEMBL361379	NC(=N)NCCC[C@H](NC(=O)[C@@H]1CCCN1C(=O)[C@H](CO)NS(=O)(=O)C1=CC=CC2=CC=CC=C12)C(=O)C1=NC2=CC=CC=C2S1	1	665.798	1.710670000000002	6	9
CHEMBL3677587	COCCS(=O)(=O)C(C(=O)NCC1=NN=C(C)O1)C1=NC2=CC(F)=C(C=C2S1)C1=CC=C(C(=O)N(C)C)C(F)=C1	0	593.6340000000002	3.053420000000001	1	10
CHEMBL127615	CC(C)[C@H](NC(=O)C1=CC=C(C=C1)C(=O)NS(=O)(=O)C1=CC=CC=C1)C(=O)N1CCC[C@H]1C(=O)N[C@@H](C(C)C)C(=O)C1=NC2=CC=CC=C2O1	1	701.8020000000001	3.715600000000003	3	9
CHEMBL3781666	O=C(NCC1(CCOCC1)C1=NC(=CS1)C1=CC=CC=C1)C1=CC=C(NC2=NC3=CC=CC=C3S2)C=C1	0	526.6870000000002	6.641600000000005	2	7
CHEMBL297952	COC1=C(CC2=CN(C)C3=CC=C(NC(=O)CC4CCCC4)C=C23)C=CC(=C1)C(=O)NS(=O)(=O)C1=C(Cl)C=CC=C1	0	594.1330000000004	6.068600000000005	2	6
CHEMBL3963814	OC(=O)C1=NC(=CC=C1C1=CN(C=C1)S(=O)(=O)C1=CC=CC=C1)N1CCC2=CC=CC(C(=O)NC3=NC4=CC=CC=C4S3)=C2C1	1	635.7270000000002	5.910000000000005	2	9
CHEMBL2132804	C[C@H](CO)N1C[C@H](C)[C@H](CN(C)S(=O)(=O)C2=CC=CC=C2)OC2=C(C=CC=C2NC(=O)C2=NC3=CC=CC=C3S2)C1=O	0	608.7420000000002	4.089400000000003	2	8
CHEMBL1508733	COC1=CC=C2N=C(NC(=O)C3=C(C)C=CC(=C3)S(=O)(=O)N3CCOCC3)SC2=C1	0	447.5380000000003	2.8865200000000018	1	7
CHEMBL4096744	COC1=CC=C(C=C1)S(=O)(=O)N(CC(C)C)C[C@@H](O)[C@H](CC1=CC=CC=C1)NC(=O)C1=CC(=CC=C1)C(=O)N1CC[C@H](C1)C1=NC(C)=CS1	1	704.9149999999998	5.138720000000005	2	8
CHEMBL3699393	CC(C)C1=CC=CC(=C1)[C@H](C)NC(=O)C1=CC=C2N(CC3=CC=C(C=C3)C3=CC=CC=C3S(=O)(=O)NC(C)=O)C(C)=C(C)C2=C1	1	621.8030000000001	7.4126400000000086	2	5
CHEMBL1728405	CC(C)N(CCNC(=O)C1=CC=C(CNS(=O)(=O)C2=CC=C(C)C=C2)C=C1)CC1=CC=C(C=C1)[N+]([O-])=O	0	524.6430000000003	4.022120000000003	2	6
CHEMBL3732921	CC(C)(O)CCCC1(O)CCN(CC1)C(=O)C1=CC=C(NS(=O)(=O)C2=C3N=CSC3=CC=C2)C=C1	0	517.6730000000001	4.0054000000000025	3	7
CHEMBL1531200	CC1=NC2=CC=C(NC3=NC4=CC(=CC=C4O3)S(=O)(=O)N3CCOCC3)C=C2S1	0	430.51100000000025	3.5104200000000025	1	8
CHEMBL3605893	ONC(=O)C1=CC=C(NC(=O)CCCCN2C(=O)C3=C(C=C(C=C3)C3=CC=CC=C3)S2(=O)=O)C=C1	0	493.5410000000001	3.4261000000000017	3	6
CHEMBL4082781	COC1=CC=C2N(C(C)=C(CC(=O)N[C@@H](CC3=CC=CC=C3)C(=O)NS(=O)(=O)C3=CC=C(C=C3)C3=CC=CC=C3)C2=C1)C1=CC=C(C=C1)C1=CC=CC=C1	0	733.8900000000001	8.056620000000008	2	6
CHEMBL4473238	COCCS(=O)(=O)C(C1=NN=C(CNS(N)(=O)=O)O1)C1=NC2=CC=C(C=C2S1)C1=CC=CC=C1	0	523.6180000000003	1.79	2	10
CHEMBL3196100	COCCN1\\C(SC2=CC(=CC=C12)S(N)(=O)=O)=N\\C(=O)C1=CC=C(C=C1)S(=O)(=O)N1CCC2=C(C1)C=CC=C2	0	586.7170000000003	2.4847	1	8
CHEMBL289211	CCCCOC(=O)NS(=O)(=O)C1=C(C=C(CC(C)C)S1)C1=CC=C(CN2C(CCC)=NC3=CC=C(C=C3C2=O)N(CC2=CC=CC=C2)C(C)=O)C=C1	0	742.964	8.092400000000008	1	9
CHEMBL290708	CCCCOC(=O)NS(=O)(=O)C1=C(C=C(CC(C)C)S1)C1=CC=C(CN2C(CCC)=NC3=CC=C(C=C3C2=O)N(CC2=CC=CC=C2)C(=O)C2=CC=CC=C2)C=C1	1	805.0350000000001	9.3863	1	9
CHEMBL3937724	CC1=CC(OC2=CC=CC=C2)=CC=C1C1=CC=C(N=C1C(O)=O)N1CCC2=CC=CC(C(=O)NC3=NC4=CC=CC=C4S3)=C2C1	1	612.7110000000002	7.972220000000006	2	7
CHEMBL1314691	CC1CN(CC(C)O1)S(=O)(=O)C1=CC=C(C=C1)C(=O)N(CCCN(C)C)C1=NC2=C(C)C=C(C)C=C2S1	0	544.7430000000004	4.309540000000004	0	7
CHEMBL1617517	CC1CN(CC(C)O1)S(=O)(=O)C1=CC=C(C=C1)C(=O)N(CCCN(C)C)C1=NC2=C(C)C=C(C)C=C2S1	0	544.7430000000004	4.309540000000004	0	7
CHEMBL3892280	COCCC1(CN2N=CC(=C2C)C2=CC=C(N=C2C(=O)NS(C)(=O)=O)N2CCC3=CC=CC(C(=O)NC4=NC5=CC=CC=C5S4)=C3C2)CCCCCC1	1	755.9669999999996	6.744720000000006	2	11
CHEMBL1461881	COCCN(CCOC)S(=O)(=O)C1=CC=C(C=C1)C(=O)NC1=NC2=C(CCC3=C2C=CC=C3)S1	0	501.6300000000003	3.4445000000000014	1	7
CHEMBL3677503	NS(=O)(=O)CCNC(=O)C(C1=NC2=CC(F)=C(C=C2S1)C1=CC=CC=C1)S(=O)(=O)CCN1CCOCC1	0	570.69	1.2952000000000008	2	9
CHEMBL3977617	CC1=C(OC2=CC=CC=C2)N=CC=C1C1=CC=C(N=C1C(O)=O)N1CCC2=CC=CC(C(=O)NC3=NC4=CC=CC=C4S3)=C2C1	1	613.6990000000002	7.367220000000005	2	8
CHEMBL401047	[O-][N+](=O)C1=C(C=CN=C1)N1CCC(CC1)C1=NC(=CS1)C(=O)NC1=NC2=CC(=CC=C2N1)C(=O)C1=CC=CC=C1	0	553.6040000000002	5.189900000000004	2	9
CHEMBL2143175	C[C@H](CO)N1C[C@H](C)[C@@H](CN(C)S(=O)(=O)C2=CC=C(Cl)C=C2)OC2=C(C=CC=C2NC(=O)C2=NC3=CC=CC=C3S2)C1=O	1	643.1870000000001	4.742800000000004	2	8
CHEMBL3356702	COC1=CC2=NC(=CC(OC3=CC=C(C=C3)[C@H](NC(=O)[C@@H](NC(=O)OC(C)(C)C)C(C)(C)C)C(=O)NC3=C(C=CC=C3)C(=O)NS(=O)(=O)C3=CC=CC=C3)=C2C=C1)C1=CC=CC=C1	1	872.0130000000004	8.556800000000004	4	10
CHEMBL3431114	[O-][N+](=O)C1=CC=C(C=C1)C(=O)NC1=NC(=CS1)C1=CC=C(C=C1)S(=O)(=O)N1CCOCC1	0	474.5200000000003	2.991500000000001	1	8
CHEMBL3677612	COCC1=CC=C(C=C1)C1=CC=C2N=C(SC2=C1)C(C(=O)NCCS(N)(=O)=O)S(=O)(=O)CC1CC1	0	537.6850000000002	2.380300000000001	2	8
CHEMBL1773574	COC1=CC=C(C=C1)S(=O)(=O)NC1=NC(=CC=N1)C1=CC=C2N=C(NC(C)=O)SC2=C1	0	455.5210000000002	3.5211000000000015	2	8
CHEMBL81035	CNC(=O)CCC1=CN(CC2=C(OC)C=C(C=C2)C(=O)NS(=O)(=O)C2=C(C)C=CC=C2)C2=CC(=CC=C12)C(=O)NCC1CCCC1	0	644.7939999999999	4.723920000000004	3	7
CHEMBL3922176	CCCNC1=CC=C(C=C1)S(=O)(=O)NC[C@@H](O)C[C@@H](CC1=CC=CC=C1)C(=O)N[C@@H]1[C@H](O)CC2=CC=CC=C12	0	551.7090000000003	3.1712000000000007	5	6
CHEMBL291593	CCCCCCCCC1=CSC(CC2=CC=C(C=C2)S(=O)(=O)NC2=CC=C(CCNC[C@H](O)C3=CN=CC=C3)C=C2)=N1	0	606.8580000000002	6.698400000000008	3	7
CHEMBL3731834	CC(C)CC1(CO)CCN(CC1)C(=O)C1=CC=C(NS(=O)(=O)C2=C3N=CSC3=CC=C2)C=C1	0	487.6470000000001	4.357900000000003	2	6
CHEMBL1623025	CN(C)CCCN(C(=O)C1=CC=C(C=C1)S(=O)(=O)N1CCOCC1)C1=NC2=CC=C(C)C=C2S1	0	502.6620000000004	3.224120000000002	0	7
CHEMBL1517801	CN(C)CCCN(C(=O)C1=CC=C(C=C1)S(=O)(=O)N1CCOCC1)C1=NC2=CC=C(C)C=C2S1	0	502.6620000000004	3.224120000000002	0	7
CHEMBL1386216	COC1=CC=C(C=C1)C1=NC2=CC=CC=C2C(=C1)C(=O)NC1=C(C=CC(=C1)S(=O)(=O)N1CCOCC1)N1CCOCC1	1	588.686	4.020200000000003	1	8
CHEMBL408799	CCCC1=NC2=CC=C3C=C2C(=O)N1CC1=CC=C(C=C1)C1=C(C=CC=C1)S(=O)(=O)NC(=O)CCCCCCCN3C(=O)OCC1=CC=CC=C1	1	706.8649999999999	7.366600000000008	1	8
CHEMBL1545657	COC1=CC=C2N=C(NC(=O)C3=CC=CC(=C3)S(=O)(=O)N3CCOCC3)SC2=C1	0	433.5110000000003	2.578100000000001	1	7
CHEMBL4109767	COC(=O)N[C@@H](C(C1=CC=CC=C1)C1=CC=CC=C1)C(=O)NCC1=CC=C(S1)[C@@H](CO)N(CC1=CC2=CC=CN=C2N1)S(=O)(=O)C1=CC=C(N)C=C1	1	738.8920000000002	5.304000000000004	5	9
CHEMBL438957	COC(=O)C1=CC=C2NC(=NC2=C1)C(CC1=CC=C(C=C1)C1CC(=O)NS1(=O)=O)NS(=O)(=O)C1=CC=C(C=C1)C1=CC=CC=C1	1	644.7310000000002	4.169600000000003	3	8
CHEMBL291124	CCCCOC(=O)NS(=O)(=O)C1=C(C=C(CC(C)C)S1)C1=CC=C(CN2C(CCC)=NC3=CC=C(C=C3C2=O)N(CC)C(C)=O)C=C1	0	680.893	6.912100000000008	1	9
CHEMBL3731336	CN1CCC(C1=O)C1(CO)CCN(CC1)C(=O)C1=CC=C(NS(=O)(=O)C2=C3N=CSC3=CC=C2)C=C1	0	528.6560000000002	2.7901000000000007	2	7
CHEMBL1590331	COC1=C(OC)C=C2N=C(NC(=O)C3=CC=C(C=C3)S(=O)(=O)N3CCOCC3)SC2=C1	0	463.53700000000026	2.5867000000000004	1	8
CHEMBL405664	COC(=O)C1=CC=C2OC(=NC2=C1)C(=O)[C@@H](NC(=O)[C@@H]1CCCN1C(=O)[C@@H](NC(=O)C1=CC=C(C=C1)C(=O)NS(=O)(=O)C1=CC=C(Cl)C=C1)C(C)C)C(C)C	0	794.2830000000001	4.155600000000003	3	11
CHEMBL2136025	C[C@H](CO)N1C[C@@H](C)[C@H](CN(C)S(=O)(=O)C2=CC=C(Cl)C=C2)OC2=C(C=CC=C2NC(=O)C2=NC3=CC=CC=C3S2)C1=O	1	643.1870000000001	4.742800000000004	2	8
CHEMBL3898495	CC(C)CNC1=CC=C(C=C1)S(=O)(=O)NC[C@@H](O)C[C@@H](CC1=CC=CC=C1)C(=O)N[C@@H]1[C@H](O)CC2=CC=CC=C12	0	565.7360000000002	3.417200000000001	5	6
CHEMBL2132030	C[C@H](CO)N1C[C@H](C)[C@H](CN(C)S(=O)(=O)C2=CC=C(Cl)C=C2)OC2=C(C=CC=C2NC(=O)C2=NC3=CC=CC=C3S2)C1=O	1	643.1870000000001	4.742800000000004	2	8
CHEMBL435134	CC(=O)NC1=CC=C(C=C1)C1=CSC(CC2=CC=C(C=C2)S(=O)(=O)NC2=CC=C(CCNC[C@H](O)C3=CC=CC=C3)C=C2)=N1	1	626.8040000000002	6.0258000000000065	4	7
CHEMBL4074504	CC[C@@H](C)[C@@H](NC(=O)[C@H](CCC1=CC=CC=C1)NC(=O)CCC1=CC=CC=C1)C(=O)N[C@@H](CCCNC(N)=N)C(=O)C1=NC2=CC=CC=C2S1	0	697.9060000000002	4.508370000000002	6	7
CHEMBL131173	CCCCCCC(C)CNC(=O)C1=CC=C2N(C)C=C(CC3=C(OC)C=C(C=C3)C(=O)NS(=O)(=O)C3=C(C)C=CC=C3)C2=C1	0	617.8120000000002	6.541120000000007	2	6
CHEMBL3951516	CC1=CC=C(OC2=CC=CC=C2)C=C1C1=CC=C(N=C1C(O)=O)N1CCC2=CC=CC(C(=O)NC3=NC4=CC=CC=C4S3)=C2C1	1	612.7110000000002	7.972220000000006	2	7
CHEMBL1307056	ClC1=C(NC(=O)CSC2=NC3=CC=CC=C3S2)C=C(C=C1)S(=O)(=O)N1CCOCC1	0	484.0240000000003	3.7014000000000022	1	7
CHEMBL4060650	CC(C)CN(C[C@@H](O)[C@H](CC1=CC=CC=C1)NC(=O)C1=CC(=CC=C1)C(=O)N1CCC[C@@H]1C1=NC(C)=CS1)S(=O)(=O)C1=CC=C(CO)C=C1	1	704.9150000000003	4.970020000000005	3	8
CHEMBL354535	CCCCC1=NC2=CC=C(C=C2C(=O)N1CC1=CC=C(C=C1)C1=C(C=CC=C1)S(=O)(=O)NC(=O)CCCCCNC(=O)OC(C)(C)C)C(C)C	0	702.9179999999999	7.467800000000008	2	8
CHEMBL3342122	COCCOC(=O)C1=C(C)N=C2SC(C(=O)C3=CC=C(OC)C=C3)=C(N)C2=C1C1=CC=C(OC)C=C1	0	506.58000000000027	4.905320000000004	1	9
CHEMBL3902632	OC(=O)C1=NC(=CC=C1C1=CC=CC(OC2=CC=C(C=C2)[N+]([O-])=O)=C1)N1CCC2=CC=CC(C(=O)NC3=NC4=CC=CC=C4S3)=C2C1	1	643.6810000000002	7.572000000000006	2	9
CHEMBL1535070	CN(C)CCN(C(=O)C1=CC=C(C=C1)S(=O)(=O)N(C)CC1CCCO1)C1=NC2=C(C)C=C(C)C=C2S1	0	530.7160000000003	3.921040000000003	0	7
CHEMBL1623356	CN(C)CCN(C(=O)C1=CC=C(C=C1)S(=O)(=O)N(C)CC1CCCO1)C1=NC2=C(C)C=C(C)C=C2S1	0	530.7160000000003	3.921040000000003	0	7
CHEMBL4080327	CC[C@H](C)[C@@H](NC(=O)[C@H](CCC1=CC=CC=C1)NC(=O)CCC1=CC=CC=C1)C(=O)N[C@@H](CCCNC(N)=N)C(=O)C1=NC2=CC=CC=C2S1	0	697.9060000000002	4.508370000000002	6	7
CHEMBL51891	COC1=C(CC2=CN(C)C3=CC=C(NC(=O)CC4CCCC4)C=C23)C=CC(=C1)C(=O)NS(=O)(=O)C1=C(C)C=CC=C1	0	573.7150000000004	5.723620000000005	2	6
CHEMBL3629660	CC1=CC=CC(=C1)C1=CC=C(C[C@@H]2NC(=O)N([C@@H](CC3=CC=CC=C3)C(=O)NS(=O)(=O)C3=CC=C(Cl)C(=C3)[N+]([O-])=O)C2=O)C=C1	0	647.1090000000002	4.802920000000003	2	7
CHEMBL3264639	CC1=CC=C(C=C1)C1=NN(C=C1C(=O)NC1=CC=C(C)C(=C1)S(=O)(=O)N1CCOCC1)C1=NC2=CC=CC=C2S1	0	573.7000000000004	5.039040000000004	1	8
CHEMBL80095	CCCCC(CC)C(=O)NC1=CC=C2C=CN(CC3=CC(OC)=C(C=C3)C(=O)NS(=O)(=O)C3=CC=CC=C3)C2=C1	0	561.7040000000003	5.971800000000005	2	6
CHEMBL1305438	CC(C)[C@H](NC(=O)C1=CC=CC(=C1)S(=O)(=O)N1CCOCC1)C(=O)NC1=NC2=C(C)C=C(C)C=C2S1	0	530.6720000000004	3.327140000000001	2	7
CHEMBL2141672	C[C@H](CO)N1C[C@H](C)[C@@H](CN(C)S(=O)(=O)C2=CC=C(C)C=C2)OC2=C(C=CC=C2NC(=O)C2=CC=C(C=C2)C2=NC=CS2)C1=O	1	648.8070000000002	4.9116200000000045	2	8
CHEMBL2361677	C[C@@H](CO)N1C[C@H](C)[C@H](CN(C)S(=O)(=O)C2=CC=C(C)C=C2)OC2=C(C=CC=C2NC(=O)C2=CC=C(C=C2)C2=NC=CS2)C1=O	1	648.8070000000002	4.9116200000000045	2	8
CHEMBL1609532	O=C(COC(=O)CCCC1=NC2=CC=CC=C2S1)NC(=O)NCC1=CC=CO1	0	401.44400000000013	2.781200000000001	2	7
CHEMBL3946359	COC1(CN2N=CC(=C2C)C2=CC=C(N=C2C(=O)NS(C)(=O)=O)N2CCC3=CC=CC(C(=O)NC4=NC5=CC=CC=C5S4)=C3C2)CCCC(C)(C)C1	1	741.9399999999998	6.353020000000006	2	11
CHEMBL4089041	COC1=CC=C(C=C1)S(=O)(=O)N(CC(C)C)C[C@@H](O)[C@H](CC1=CC=CC=C1)NC(=O)C1=CC(CN2CCC[C@@H]2C2=NC(C)=CS2)=CC=C1	1	690.932	5.846120000000006	2	8
CHEMBL3786706	CN1N=C(C)C(=C1C)C1=C2NC(C(=O)NS(=O)(=O)C3=CC(CNC(=O)C4=COC=C4)=CC=C3)=C(CCCOC3=CC(C)=C(Cl)C(C)=C3)C2=CC=C1Cl	1	762.716	7.762180000000007	3	8
CHEMBL503454	CC1=C(Cl)C(=NN1C1=CC=CC=C1C(=O)N1CC2=CC=CC=C2C[C@H]1CN)C(=O)N(C1=CC=CC=C1)C1=CC=CC=C1	1	576.1000000000004	6.3384200000000055	1	5
CHEMBL453380	CC1=CC(=NN1C1=C(C=CC=C1)C(=O)N1CC2=C(C[C@H]1CN)C=CC=C2)C(=O)N(C1=CC=CC=C1)C1=CC=CC=C1	1	541.6550000000002	5.685020000000005	1	5
CHEMBL481581	CCCCN(CCCC)C(=O)C1=NN(C(C)=C1Cl)C1=C(C=CC=C1)C(=O)N1CC2=C(C[C@H]1CN)C=CC=C2	1	536.1200000000003	5.402320000000005	1	5
CHEMBL500574	CN(C)C[C@@H]1CC2=C(CN1C(=O)C1=C(C=CC=C1)N1N=C(C=C1C)C(=O)N(C1=CC=CC=C1)C1=CC=CC=C1)C=CC=C2	1	569.7090000000003	6.287920000000007	0	5
CHEMBL500866	CNC[C@@H]1CC2=C(CN1C(=O)C1=C(C=CC=C1)N1N=C(C=C1C)C(=O)N(C1=CC=CC=C1)C1=CC=CC=C1)C=CC=C2	1	555.6820000000002	5.945720000000006	1	5
CHEMBL518649	CCCCN(CCCC)C(=O)C1=NN(C(C)=C1Cl)C1=C(C=C(N)C=C1)C(=O)N1CC2=C(C[C@H]1CN)C=CC=C2	1	551.1350000000004	4.984520000000003	2	6
CHEMBL454411	CCCCN(CCCC)C(=O)C1=NN(C(C)=C1Cl)C1=CC=CC(C)=C1C(=O)N1CC2=CC=CC=C2C[C@H]1CN	1	550.1470000000002	5.710740000000005	1	5
CHEMBL498873	CCCCN(CCCC)C(=O)C1=NN(C(C)=C1Cl)C1=C(C=C(NCC2=CC=NC=C2)C=C1)C(=O)N1CC2=C(C[C@H]1CN)C=CC=C2	1	642.248	6.409420000000005	2	7
CHEMBL510332	CC(=O)NC[C@@H]1CC2=C(CN1C(=O)C1=C(C=CC=C1)N1N=C(C=C1C)C(=O)N(C1=CC=CC=C1)C1=CC=CC=C1)C=CC=C2	1	583.6920000000002	5.8624200000000055	1	5
CHEMBL4438456	CCCCN(CCCC)C(=O)C1=NN(C(C)=C1)C1=C(C=CC=C1)C(=O)N1CC2=C(C[C@H]1CN)C=CC=C2	1	501.6750000000003	4.748920000000004	1	5
CHEMBL454406	CCCCN(CCCC)C(=O)C1=NN(C(C)=C1)C1=CC=CC(C)=C1C(=O)N1CC2=CC=CC=C2C[C@H]1CN	1	515.7020000000002	5.057340000000004	1	5
CHEMBL452586	CCCCN(CCCC)C(=O)C1=NN(C(C)=C1)C1=CC=CC(Cl)=C1C(=O)N1CC2=CC=CC=C2C[C@H]1CN	1	536.1200000000001	5.402320000000005	1	5
CHEMBL508392	CCCCN(CCCC)C(=O)C1=NN(C(C)=C1Cl)C1=C(C=C(NC(=O)COC2=CC=CC=C2)C=C1)C(=O)N1CC2=C(C[C@H]1CN)C=CC=C2	1	685.2689999999999	6.419820000000006	2	7
CHEMBL481775	CCCCN(CCCC)C(=O)C1=NN(C(C)=C1Cl)C1=C(C=C(N)C=C1)C(=O)N1CCC2=C(C1)C=CC=C2	1	522.0930000000004	5.657220000000006	1	5
CHEMBL449546	CCCCN(CCCC)C(=O)C1=NN(C(C)=C1Cl)C1=C(C=C(NC(=O)CC2=CC=CC=C2)C=C1)C(=O)N1CCC2=C(C1)C=CC=C2	1	640.228	7.256220000000008	1	5
CHEMBL3359592	COC1=CC=C(C=C1)N1N=C(C(N)=O)C2=C1C(=O)N(CC2)C1=CC=C(C=C1)C(C)(C)CNC1CC1	0	473.5770000000003	3.2123000000000017	2	6
CHEMBL1186462	CNC1(CC1)C1=CC=C(C=C1)N1CCC2=C(N(N=C2C(N)=O)C2=CC=C(OC)C=C2)C1=O	0	431.4960000000002	2.3912000000000004	2	6
CHEMBL464555	CNC1(CC1)C1=CC=C(C=C1)N1CCC2=C(N(N=C2C(N)=O)C2=CC=C(OC)C=C2)C1=O	0	431.4960000000002	2.3912000000000004	2	6
CHEMBL468792	CNCC1(CC1)C1=CC=C(C=C1)N1CCC2=C(N(N=C2C(N)=O)C2=CC=C(OC)C=C2)C1=O	0	445.5230000000002	2.4337	2	6
CHEMBL3314445	COC1=CC=C(C=C1)N1N=C(C(N)=O)C2=C1C(=O)N(CC2)C1=CC=C(C=C1)C(C)(C)CN(C)C	0	461.56600000000026	3.0219000000000014	1	6
CHEMBL518473	COC1=CC=C(C=C1)N1N=C(C(N)=O)C2=C1C(=O)N(CC2)C1=CC=C(C=C1)C1(CC1)N(C)C	0	445.52300000000025	2.7334000000000014	1	6
CHEMBL460385	COC1=CC=C(C=C1)N1N=C(C(N)=O)C2=C1C(=O)N(CC2)C1=CC=C(C=C1)C1(CN(C)C)CC1	0	459.5500000000003	2.775900000000001	1	6
CHEMBL3314453	COC1=CC=C(C=C1)N1N=C(C(N)=O)C2=C1C(=O)N(CC2)C1=CC=C(C=C1)C(C)(C)N(C)C	0	447.5390000000002	2.979400000000002	1	6
CHEMBL3314450	COC1=CC=C(C=C1)N1N=C(C(N)=O)C2=C1C(=O)N(CC2)C1=CC=C(C=C1)C(C)(C)CN	0	433.5120000000002	2.419	2	6
CHEMBL20832	CN(C)CC1=C(C=CC=C1)C1=CC=C(NC(=O)C2=CC(C)=NN2C2=CC3=CC=C(Cl)C=C3C=C2)C=C1	0	495.0260000000001	6.968220000000006	1	4
CHEMBL1186467	COC1=CC=C(C=C1)N1N=C(C(N)=O)C2=C1C(=O)N(CC2)C1=CC=C(C=C1)C1(CC(N)=O)CC1	0	459.5060000000003	2.0896999999999997	2	6
CHEMBL464756	COC1=CC=C(C=C1)N1N=C(C(N)=O)C2=C1C(=O)N(CC2)C1=CC=C(C=C1)C1(CC(N)=O)CC1	0	459.5060000000003	2.0896999999999997	2	6
CHEMBL237228	CCN(CC)CC1=CC=CC=C1C1=CC=C(C=C1)N1CCC2=C(N(N=C2C(N)=O)C2=CC=C(OC)C=C2)C1=O	0	523.6370000000004	4.691500000000003	1	6
CHEMBL237226	CNCC1=CC=CC=C1C1=CC=C(C=C1)N1CCC2=C(N(N=C2C(N)=O)C2=CC=C(OC)C=C2)C1=O	0	481.5560000000002	3.5691000000000015	2	6
CHEMBL391484	COC1=CC=C(C=C1)N1N=C(C(N)=O)C2=C1C(=O)N(CC2)C1=CC=C(C=C1)C1=CC=CC=C1CN(C)C	0	495.58300000000025	3.9113000000000033	1	6
CHEMBL247191	COC1=CC=C(C=C1)N1N=C(C(N)=O)C2=C1C(=O)N(CC2)C1CCN(CC1)C1=CC=CC=C1CN(C)C	0	502.61900000000037	2.7087000000000003	1	7
CHEMBL516771	CNCC1(CC1)C1=CC=C(C=C1)N1CCC2=C(N(N=C2C#N)C2=CC=C(OC)C=C2)C1=O	0	427.50800000000015	3.2064800000000018	1	6
CHEMBL279187	COC1=CC=C(C=C1)N1N=C(C(N)=O)C2=C1C(=O)N(CC2)C1=CC=C(C=C1)C1=CC=CC=C1CN	0	467.5290000000002	3.3084000000000016	2	6
CHEMBL514567	CNC1(CC1)C1=CC=C(C=C1)N1CCC2=C(N(N=C2C#N)C2=CC=C(OC)C=C2)C1=O	0	413.48100000000017	3.1639800000000022	1	6
CHEMBL396640	CNCC1=CC=CC=C1N1CCC(CC1)N1CCC2=C(N(N=C2C(N)=O)C2=CC=C(OC)C=C2)C1=O	0	488.5920000000002	2.3665000000000003	2	7
CHEMBL459286	COC1=CC=C(C=C1)N1N=C(C(N)=O)C2=C1C(=O)N(CC2)C1=CC=C(C=C1)C1(CC1)C(C)=O	0	444.49100000000027	2.803300000000001	1	6
CHEMBL297423	CC1=NN(C(=C1)C(=O)NC1=CC=C(C=C1)C1=C(C=CC=C1)S(N)(=O)=O)C1=CC2=CC=CC=C2C=C1CN	1	511.60700000000026	4.359320000000002	3	6
CHEMBL277949	CN(C)CC1=C(C=CC=C1)C1=CC(F)=C(NC(=O)C2=CC(C)=NN2C2=CC3=CC=C(Cl)C=C3C=C2)C=C1	0	513.0160000000002	7.107320000000005	1	4
CHEMBL20281	CC1=NN(C(=C1)C(=O)NC1=CC=C(C=C1)C1=C(CN)C=CC=C1)C1=CC2=CC=C(Cl)C=C2C=C1	0	466.97200000000015	6.365320000000004	2	4
CHEMBL1940184	CC1=CC=CC(NC(=O)C2=NN(C(=C2)C(=O)NC2=CC=C(N)C=C2)C2=CC=C(N)C=C2)=C1C	0	440.50700000000023	4.158140000000002	4	6
CHEMBL461453	COC1=CC=C(C=C1)N1N=C(C#N)C2=C1C(=O)N(CC2)C1=CC=C(C=C1)C1(CC1)N(C)C	0	427.5080000000002	3.5061800000000023	0	6
CHEMBL247756	CCN(CC)CC1=CC=CC=C1N1CCC(CC1)N1CCC2=C(N(N=C2C(N)=O)C2=CC=C(OC)C=C2)C1=O	0	530.6730000000003	3.488900000000001	1	7
CHEMBL3314451	COC1=CC=C(C=C1)N1N=C(C(N)=O)C2=C1C(=O)N(CC2)C1=CC=C(C=C1)C(C)(C)CN1CCCCC1=O	0	515.6140000000004	3.472800000000002	1	6
CHEMBL518253	COC1=CC=C(C=C1)N1N=C(C#N)C2=C1C(=O)N(CC2)C1=CC=C(C=C1)C1(CN(C)C)CC1	0	441.53500000000025	3.5486800000000027	0	6
CHEMBL1187751	COC1=CC=C(C=C1)N1N=C(C#N)C2=C1C(=O)N(CC2)C1=CC=C(C=C1)C1(CN(C)C)CC1	0	441.53500000000025	3.5486800000000027	0	6
CHEMBL20639	CN(C)C(=O)C1=CC=C(NC(=O)C2=CC(C)=NN2C2=CC3=CC=C(Cl)C=C3C=C2)C=C1	1	432.9110000000001	4.941420000000004	1	4
CHEMBL1186130	COC1=CC=C(C=C1)N1N=C(C(N)=O)C2=C1C(=O)N(CC2)C1=CC=C(C=C1)C1(CN2CCCC2)CC1	0	485.5880000000004	3.310100000000002	1	6
CHEMBL451053	COC1=CC=C(C=C1)N1N=C(C(N)=O)C2=C1C(=O)N(CC2)C1=CC=C(C=C1)C1(CN2CCCC2)CC1	0	485.5880000000004	3.310100000000002	1	6
CHEMBL3549903	NC(=O)C1=NN(C2=C1CCN(C1=CC=C(C=C1)N1CCCCC1=O)C2=O)C1=CC=C(O)C=C1	0	445.47900000000027	2.3966000000000003	2	6
CHEMBL3526969	NC(=O)C1=NN(C2=C1CCN(C1=CC=C(C=C1)N1CCCC[14C]1=O)C2=O)C1=CC=C(O)C=C1	0	447.47124199000024	2.3966000000000003	2	6
CHEMBL345731	COC1=CC(CN)=C(C=C1)N1N=C(C)C=C1C(=O)NC1=CC=C(C=C1)C1=C(C=CC=C1)S(N)(=O)=O	0	491.5730000000002	3.2147200000000007	3	7
CHEMBL235710	COC1=CC=C(C=C1)N1N=C(C(N)=O)C2=C1C(=O)N(CC2)C1=CC=C(C=C1)N(C)C(C)=O	0	433.4680000000002	2.1654	1	6
CHEMBL443578	COC1=CC=C(C=C1)N1N=C(C(N)=O)C2=C1C(=O)N(CC2)C1=CC=C(C=C1)C1=CC=CC=C1CN1CCCC1	0	521.6210000000003	4.4455000000000044	1	6
CHEMBL1830593	CCNC(=O)C1=NN(C(=C1)C1=CC2=C(C=C1)C=CC1=C2C=CC=C1)C1=CC=C(NC(=O)CCN)C=C1	1	477.56800000000027	4.882700000000003	3	5
CHEMBL1830589	CNC(=O)C1=NN(C(=C1)C1=CC2=C(C=C1)C=CC1=C2C=CC=C1)C1=CC=C(NC(=O)CN)C=C1	1	449.5140000000002	4.102500000000002	3	5
CHEMBL3526474	COC1=CC=C(C=C1)N1N=C(C(N)=O)C2=C1C(=O)N(CC2)C1=CC=C(C=C1)N1CCCC[14C]1=O	0	461.4982419900003	2.699600000000001	1	6
CHEMBL231779	COC1=CC=C(C=C1)N1N=C(C(N)=O)C2=C1C(=O)N(CC2)C1=CC=C(C=C1)N1CCCCC1=O	0	459.5060000000003	2.699600000000001	1	6
CHEMBL1830592	CCNC(=O)C1=NN(C(=C1)C1=CC2=C(C=C1)C=CC1=C2C=CC=C1)C1=CC=C(NC(=O)CN)C=C1	1	463.5410000000002	4.492600000000003	3	5
CHEMBL1830594	CNC(=O)C1=NN(C(=C1)C1=CC2=C(C=C1)C1=C(C=CC=C1)C=C2)C1=CC=C(NC(=O)CCN)C=C1	1	463.5410000000002	4.492600000000003	3	5
CHEMBL1828650	CNC(=O)C1=NN(C(=C1)C1=CC2=C(C=C1)C1=C(C=CC=C1)C=C2)C1=CC=C(NC(=O)CN)C=C1	1	449.5140000000002	4.102500000000002	3	5
CHEMBL20934	CC1=NN(C(=C1)C(=O)NC1=C(F)C=C(C=C1)C1=C(CN)C=CC=C1)C1=CC2=CC=CC=C2C=C1F	0	468.5070000000001	5.990120000000004	2	4
CHEMBL20475	CC1=NN(C(=C1)C(=O)NC1=CC=C(C=C1)N1C=CC=N1)C1=CC2=CC=C(Cl)C=C2C=C1	0	427.89500000000015	5.425320000000004	1	5
CHEMBL1313841	CC(=O)NC1=CC=C(NC(=O)C2=CC(C)=NN2C2=CC=CC=C2)C=C1	0	334.379	3.391420000000002	2	4
CHEMBL457774	COC1=CC=C(C=C1)N1N=C(C(N)=O)C2=C1C(=O)N(CC2)C1=CC=C(C=C1)C1(CS(C)(=O)=O)CC1	0	494.5730000000003	2.2588999999999997	1	7
CHEMBL4548328	O=C(N1CCCCC1)C1=C2CC(CCC2=NN1C1=CC=CC=C1)NCC1=CC=CC=C1	0	414.55300000000005	4.145500000000003	1	4
CHEMBL4589939	O=C(N1CCCCC1)C1=NN(C2=C1CC(CC2)NCC1=CC=CC=C1)C1=CC=CC=C1	1	414.5530000000001	4.145500000000003	1	4
CHEMBL4570650	CN(C)C(CNC(=O)C1=CC(=NN1C1=CC=CC=C1)C1CC1)CC1=CC=CC=C1	0	388.5150000000002	3.652400000000002	1	4
CHEMBL3314455	COC1=CC=C(C=C1)N1N=C(C(N)=O)C2=C1C(=O)N(CC2)C1=CC=C(C=C1)C(C)(C)S(C)(=O)=O	0	482.56200000000024	2.4624000000000006	1	7
CHEMBL3908445	CN[C@@H](C)CNC(=O)C1=NN(C(NC(=O)C2=CC(=CC=C2Cl)C2=NC=CC=C2F)=C1)C1=CC=CC=C1	0	506.9690000000001	4.316800000000002	3	6
CHEMBL143552	COC1=CC=C(C=C1)N1N=C(C=C1C(=O)NC1=CC=CC=C1)C(=O)NCC1=CN=CC=C1	0	427.4640000000001	3.4582000000000015	2	6
CHEMBL341925	ClC1=CC=C(C=C1)N1N=C(C=C1C(=O)NC1=CC=CC=C1)C(=O)NCC1=CN=CC=C1	0	431.8830000000001	4.1030000000000015	2	5
CHEMBL384880	CC1=NN(C(=C1)C(=O)NC1=C(F)C=C(C=C1)C1=CC=CC=C1CN1CCCCC1)C1=CC2=CC=CC=C2C=C1F	1	536.6260000000004	7.517320000000006	1	4
CHEMBL3931194	O=C(NC1=CC=C(C=C1)C1CNCCO1)C1=NN(C=C1)C1=CC=CC=C1	0	348.406	2.7855000000000008	2	5
CHEMBL394039	COC1=CC=C(C=C1)N1N=C(C(N)=O)C2=C1C(=O)N(CC2)C1CCN(CC1)C1=CC=CC=C1CN(C)C(C)=O	0	530.6290000000004	2.625400000000001	1	7
CHEMBL2229944	CCCCNC(=O)C1=C(NC(=O)C2=CC(=NN2C2=NC=CC=C2Cl)C(=O)NC)C(C)=CC(Cl)=C1	0	503.3900000000002	4.024320000000002	3	6
CHEMBL3898634	N[C@@H]1CCC[C@H]1NC(=O)C1=NN(C(NC(=O)C2=CC(=CC=C2Cl)C2=NC=CC=C2F)=C1)C1=CC=CC=C1	0	518.9800000000002	4.588700000000003	3	6
CHEMBL247561	COC1=CC=C(C=C1)N1N=C(C(N)=O)C2=C1C(=O)N(CC2)C1CCN(CC1)C1=CC=CC=C1CN1CCC[C@@H]1O	0	544.6560000000004	2.5613000000000006	2	8
CHEMBL2326556	CC[C@H](C)[C@H](NC(=O)[C@H](CC(C)C)NC(=O)[C@H](CCCNC(N)=N)NC(=O)C1=NN(C(C)=C1)C1=CC=CC=C1)C(=O)N[C@@H](CC1=CC=CC=C1)C(N)=O	0	730.9150000000001	1.816990000000008	8	8
CHEMBL3933238	CN[C@@H](C)C(=O)N[C@H]1[C@H](C)N(C(C)=O)C2=CC=CC=C2N(CC2=NN(C3=CC=CC=C23)C2=CC=CC=C2C#N)C1=O	0	549.6350000000002	3.278080000000002	2	7
CHEMBL3969287	CC(C)(CN)NC(=O)C1=NN(C(NC(=O)C2=CC(=CC=C2Cl)C2=NC=CC=C2F)=C1)C1=CC=CC=C1	0	506.9690000000001	4.446200000000002	3	6
CHEMBL513954	COC1=CC=C(C=C1)N1N=C(C(N)=O)C2=C1C(=O)N(CC2)C1=CC=C(C=C1)C1(CC1)C1=NCCO1	0	471.51700000000034	2.6430000000000007	1	7
CHEMBL3929403	C[C@H](CN)NC(=O)C1=NN(C(NC(=O)C2=CC(=CC=C2Cl)C2=NC=CC=C2F)=C1)C1=CC=CC=C1	0	492.94200000000006	4.0561000000000025	3	6
CHEMBL3991468	CN(C)CCC(=O)NC1=CC=C(C=C1)N1N=C(C(N)=O)C2=C1C1=C(CC2)C=CC(NC(=O)C2=C(Cl)C=CC=C2)=C1	1	557.0540000000004	4.532700000000003	3	6
CHEMBL3892229	CN(C)CCC(=O)NC1=CC=C(C=C1)N1N=C(C(N)=O)C2=C1C1=C(CC2)C=CC(NC(=O)C2=C(Cl)C=CC=C2)=C1	1	557.0540000000004	4.532700000000003	3	6
CHEMBL3966482	C[C@@H](CN)NC(=O)C1=NN(C(NC(=O)C2=CC(=C(Cl)C=C2Cl)C2=CC=CC=N2)=C1)C1=CC=CC=C1	0	509.3970000000001	4.570400000000002	3	6
CHEMBL4457581	FC1=CC=C(CNC2CCC3=NN(C(C(=O)N4CCCCC4)=C3C2)C2=CC=CC=C2)C=C1	0	432.5430000000003	4.284600000000004	1	4
CHEMBL20258	CC1=NN(C(=C1)C(=O)NC1=CC=C(C=C1)N1C=CN=C1)C1=CC2=CC=C(Cl)C=C2C=C1	0	427.89500000000015	5.425320000000004	1	5
CHEMBL1731419	CCN(CC)CCNC(=O)C1=NN(C2=C1CCC1=C2C=CC(OC)=C1)C1=CC=C(Cl)C=C1	1	452.9860000000001	4.371500000000004	1	5
CHEMBL1973545	CCN(CC)CCNC(=O)C1=NN(C2=C1CCC1=CC(OC)=CC=C21)C1=CC=C(Cl)C=C1	1	452.9860000000001	4.371500000000004	1	5
CHEMBL3969736	C[C@H](CN)NC(=O)C1=NN(C(NC(=O)C2=CC(=C(Cl)C=C2Cl)C2=CC=CC=N2)=C1)C1=CC=CC=C1	0	509.3970000000001	4.570400000000002	3	6
CHEMBL280725	CC1=NN(C(=C1)C(=O)NC1=C(F)C=C(C=C1)C1=CC=NC=C1)C1=CC2=CC=C(Cl)C=C2C=C1	0	456.9080000000001	6.440720000000003	1	4
CHEMBL3948218	CN(C)CCC1=CC(C(=O)NC2=CC3=C(CCC4=C3N(N=C4C(N)=O)C3=CC=C(F)C=C3)C=C2)=C(Cl)C=N1	1	533.0070000000001	4.280700000000002	2	6
CHEMBL3663708	O=C(NC1=CC=C(C=C1)[C@H]1CNCCO1)C1=CC=NN1C1=CC=CC=C1	0	348.406	2.7855000000000008	2	5
CHEMBL418559	CN(C)CCN(C)C(=N)C1=CC(F)=C(NC(=O)C2=CC(C)=NN2C2=CC3=CC=CC=C3C=C2F)C=C1	0	490.55800000000016	4.683190000000003	2	5
CHEMBL3934706	CCN(CC)CC1=CC=CN1C1=NN(C2=C1CCN(C2=O)C1=CC=C(C=C1)N1CCCCC1=O)C1=CC=C(OC)C=C1	0	566.7060000000004	5.233200000000005	0	7
CHEMBL3983025	CC(CN)NC(=O)C1=NN(C(NC(=O)C2=CC(=CC=C2Cl)C2=NC=CC=C2F)=C1)C1=CC=CC=C1	0	492.94200000000006	4.0561000000000025	3	6
CHEMBL3960824	C[C@@H](CN)NC(=O)C1=NN(C(NC(=O)C2=CC(=CC=C2Cl)C2=NC=CC=C2F)=C1)C1=CC=CC=C1	0	492.94200000000006	4.0561000000000025	3	6
CHEMBL3891808	CNCCNC(=O)C1=NN(C(NC(=O)C2=CC(=CC=C2Cl)C2=NC=CC=C2F)=C1)C1=CC=CC=C1	0	492.94200000000006	3.928300000000002	3	6
CHEMBL526467	CN(C)C(C)(C)C(=O)NC(=O)C1=NN(C(=C1C)C1=CC=C(Cl)C=C1)C1=CC=C(Cl)C=C1Cl	0	493.8220000000001	5.404520000000004	1	5
CHEMBL3964192	CNC1CN(C1)C(=O)C1=NN(C(NC(=O)C2=CC(=C(Cl)C=C2Cl)C2=NC=CC=C2F)=C1)C1=CC=CC=C1	0	539.3980000000003	4.676300000000002	2	6
CHEMBL3912981	CN(C)CCCNC(=O)C1=NN(C(=C1)C1=CC=C(Cl)C=C1)C1=CC=C(Cl)C=C1	0	417.34000000000003	4.527600000000003	1	4
CHEMBL156775	CC1=NN(C(=C1)C(=O)NC1=CC=C(C=C1)C1=C(C=CC=C1)S(C)(=O)=O)C1=CC(CN)=CC=C1	0	460.5590000000002	3.962220000000002	2	6
CHEMBL217605	CN(C)CC1=CC=C(CCN2CCN3N=C(C=C3C2=O)C(=O)NC2=CC=C(F)C=C2)C=C1	0	435.50300000000004	3.0346	1	5
CHEMBL3936377	C[C@H](CN)NC(=O)C1=NN(C(NC(=O)C2=CC(=C(Cl)C=C2Cl)C2=NC=CC=C2F)=C1)C1=CC=CC=C1	0	527.3870000000002	4.709500000000002	3	6
CHEMBL3981676	C[C@@H](CN)NC(=O)C1=NN(C(NC(=O)C2=CC(=C(Cl)C=C2Cl)C2=NC=CC=C2F)=C1)C1=CC=CC=C1	0	527.3870000000002	4.709500000000002	3	6
CHEMBL3961433	CN(CCN)C(=O)C1=NN(C(NC(=O)C2=CC(=C(Cl)C=C2Cl)C2=CC=CC=N2)=C1)C1=CC=CC=C1	0	509.3970000000001	4.5241000000000025	2	6
CHEMBL4086389	OC1=CC=C(C=C1)C1=CC(=NN1C1=CC=CC=C1)C(=O)N1CCN(CC1)C1=CC=CC=C1	1	424.50400000000025	4.207300000000003	1	5
CHEMBL3943634	N[C@@H]1CC[C@H](C1)NC(=O)C1=NN(C(NC(=O)C2=CC(=C(Cl)C=C2Cl)C2=CC=CC=N2)=C1)C1=CC=CC=C1	0	535.4350000000003	5.103000000000003	3	6
CHEMBL3922137	C[C@H](CCN)NC(=O)C1=NN(C(NC(=O)C2=CC(=CC=C2Cl)C2=NC=CC=C2F)=C1)C1=CC=CC=C1	0	506.9690000000001	4.446200000000002	3	6
CHEMBL3894092	C[C@@H](N)CNC(=O)C1=NN(C(NC(=O)C2=CC(=C(Cl)C=C2Cl)C2=CC=CC=N2)=C1)C1=CC=CC=C1	0	509.3970000000001	4.570400000000002	3	6
CHEMBL3986385	C[C@H](N)CNC(=O)C1=NN(C(NC(=O)C2=CC(=C(Cl)C=C2Cl)C2=CC=CC=N2)=C1)C1=CC=CC=C1	0	509.3970000000001	4.570400000000002	3	6
CHEMBL3920950	N[C@@H]1CCN(C1)C(=O)C1=NN(C(NC(=O)C2=CC(=C(Cl)C=C2Cl)C2=NC=CC=C2F)=C1)C1=CC=CC=C1	0	539.3980000000003	4.805700000000003	2	6
CHEMBL3978433	CNCCNC(=O)C1=NN(C(NC(=O)C2=CC(=C(Cl)C=C2Cl)C2=CC=CC=N2)=C1)C1=CC=CC=C1	0	509.3970000000001	4.442600000000002	3	6
CHEMBL3929871	CN(C)C[C@H]1C[C@H](C1)NC(=O)C1=NN(C(NC(=O)C2=CC(=CC=C2Cl)C2=NC=CC=C2F)=C1)C1=CC=CC=C1	0	547.0340000000002	5.049100000000004	2	6
CHEMBL2229945	CNC(=O)C1=NN(C(=C1)C(=O)NC1=C(C=C(Cl)C=C1C)C(=O)NCC1=CC=CC=C1)C1=NC=CC=C1Cl	0	537.4070000000003	4.424420000000003	3	6
CHEMBL3898126	CC(C)(N)CNC(=O)C1=NN(C(NC(=O)C2=CC(=CC=C2Cl)C2=NC=CC=C2F)=C1)C1=CC=CC=C1	0	506.9690000000001	4.446200000000002	3	6
CHEMBL3921509	NC(=O)C1=NN(C2=C1CCC1=C2C=C(NC(=O)C2=C(Cl)C=CC=C2)C=C1)C1=CC=C(NC(=O)C2=CC=CC=C2)C=C1	1	562.0290000000002	5.894800000000004	3	5
CHEMBL3902322	C[C@@H](CNC(=O)C1=NN(C(NC(=O)C2=CC(=C(Cl)C=C2Cl)C2=NC=CC=C2F)=C1)C1=CC=CC=C1)NC(=O)CN	0	584.4390000000001	3.825700000000002	4	7
CHEMBL3926668	N[C@@H]1CC[C@H](C1)NC(=O)C1=NN(C(NC(=O)C2=CC(=CC=C2Cl)C2=NC=CC=C2F)=C1)C1=CC=CC=C1	0	518.9800000000002	4.588700000000003	3	6
CHEMBL3941838	CN[C@@H](C)C(=O)N[C@H]1[C@H](C)N(C(=O)C2=CC=C(C=C2)C#N)C2=CC(=CC=C2N(CC2=NN(C3=CC=CC=C23)C2=CC=CC=C2C#N)C1=O)C#N	1	661.726	4.315340000000004	2	9
CHEMBL109390	CC1=CC(O)=CC(C)=C1C[C@H](N)C(=O)N1CC2=C(C[C@H]1C(=O)NCC1=NC3=CC=CC=C3N1)C=CC=C2	0	497.59900000000016	3.0250400000000006	4	5
CHEMBL3901473	N[C@@H]1CC[C@H](C1)NC(=O)C1=NN(C(NC(=O)C2=CC(=C(Cl)C=C2Cl)C2=NC=CC=C2F)=C1)C1=CC=CC=C1	0	553.4250000000003	5.242100000000003	3	6
CHEMBL3930824	C[C@@H](N)CNC(=O)C1=NN(C(NC(=O)C2=CC(=CC=C2Cl)C2=NC=CC=C2F)=C1)C1=CC=CC=C1	0	492.94200000000006	4.0561000000000025	3	6
CHEMBL3900437	C[C@H](CN)NC(=O)C1=NN(C(NC(=O)C2=CC(=C(F)C=C2Cl)C2=CC=CC=N2)=C1)C1=CC=CC=C1	0	492.94200000000006	4.056100000000002	3	6
CHEMBL1473157	CCN(CC(=O)NC1=CC=C(NC(C)=O)C=C1)C(=O)C1=CC(=NN1C1=CC=CC=C1)C1=CC=CC=C1	0	481.55600000000015	4.598500000000004	2	5
CHEMBL3983964	NC(=O)C1=NN(C2=C1CCC1=C2C=C(NC(=O)C2=C(Cl)C=CC=C2)C=C1)C1=CC=C(NC(=O)C2=CC=CC=C2Cl)C=C1	1	596.4740000000002	6.548200000000004	3	5
CHEMBL3891370	CNCCNC(=O)C1=NN(C(NC(=O)C2=CC(=C(Cl)C=C2Cl)C2=NC=CC=C2F)=C1)C1=CC=CC=C1	0	527.3870000000002	4.581700000000002	3	6
CHEMBL3931473	C[C@H](N)CNC(=O)C1=NN(C(NC(=O)C2=CC(=CC=C2Cl)C2=NC=CC=C2F)=C1)C1=CC=CC=C1	0	492.94200000000006	4.0561000000000025	3	6
CHEMBL3922808	C[C@H](CN)NC(=O)C1=NN(C(NC(=O)C2=CC(=C(Cl)C=C2Cl)C2=CC=C(F)C=N2)=C1)C1=CC=CC=C1	0	527.3870000000002	4.709500000000002	3	6
CHEMBL3917004	CC1(N)CN(C1)C(=O)C1=NN(C(NC(=O)C2=CC(=C(Cl)C=C2Cl)C2=NC=CC=C2F)=C1)C1=CC=CC=C1	0	539.3980000000003	4.8057000000000025	2	6
CHEMBL3455543	CCN(CC)CCCC(C)NC(=O)C1=CC=CC=C1N1C=CC=N1	0	328.46000000000004	3.1126000000000014	1	4
CHEMBL3935593	NC1(CNC(=O)C2=NN(C(NC(=O)C3=CC(=CC=C3Cl)C3=NC=CC=C3F)=C2)C2=CC=CC=C2)CCC1	0	518.9800000000002	4.590300000000004	3	6
CHEMBL21312	CC1=NN(C(=C1)C(=O)NC1=C(F)C=C(C=C1)N1C=CN=C1CN)C1=CC2=CC=CC=C2C=C1F	0	458.4720000000002	4.508820000000003	2	6
CHEMBL3950467	CN[C@@H](C)C(=O)N[C@H]1[C@H](C)N(C(=O)C2=CC=C(C=C2)C(C)=O)C2=CC=CC=C2N(CC2=NN(C3=CC=CC=C23)C2=CC=CC=C2C#N)C1=O	1	653.743	4.774580000000005	2	8
CHEMBL3906491	NC(=O)C1=NN(C2=C1CCC1=C2C=C(NC(=O)C2=C(Cl)C=NC(=C2)C2=CC=NC=C2)C=C1)C1=CC=C(F)C=C1	1	538.9700000000001	5.238600000000003	2	6
CHEMBL217861	CCN(CC)CC1=CC=C(CCN2CCN3N=C(C=C3C2=O)C(=O)NC2=CC=C(F)C=C2)C=C1	0	463.55700000000013	3.8148000000000026	1	5
CHEMBL3946499	CN(CCN)C(=O)C1=NN(C(NC(=O)C2=CC(=C(Cl)C=C2Cl)C2=NC=CC=C2F)=C1)C1=CC=CC=C1	0	527.3870000000002	4.6632000000000025	2	6
CHEMBL287353	CC(=O)C1=CC=C(C=C1)C1=C(C)C(=NN1C1=C(Cl)C=CC=C1)C(=O)NC1=CC=CC=C1	0	429.90700000000004	5.956020000000005	1	4
CHEMBL1894011	CN1N=CC(Cl)=C1C(=O)NC1=CC=C(CN2CCCCC2)C=C1	0	332.83500000000015	3.311700000000002	1	4
CHEMBL3911006	N[C@H]1CC[C@H](CC1)NC(=O)C1=NN(C(NC(=O)C2=CC(=CC=C2Cl)C2=NC=CC=C2F)=C1)C1=CC=CC=C1	0	533.0070000000002	4.978800000000003	3	6
CHEMBL3919326	CC1(N)CCN(C1)C(=O)C1=NN(C(NC(=O)C2=CC(=C(Cl)C=C2Cl)C2=NC=CC=C2F)=C1)C1=CC=CC=C1	0	553.4250000000003	5.195800000000004	2	6
CHEMBL1335359	CC1=NN(C(=C1)C(=O)NCCCN1CCN(CC1)C1=C(C)C=CC(Cl)=C1)C1=CC=CC=C1	0	452.002	4.084640000000003	1	5
CHEMBL4549639	CC1=CC(O)=CC(C)=C1CC(N)C(=O)NC1CCN(C(=O)C2=CC=CC=C2)C2=CC=C(CN3CCC4=C(C3)C=CC=C4)C=C12	1	588.7520000000004	5.345140000000005	3	5
CHEMBL3951091	CC(CN(C)C)NC(=O)C1=NN(C(NC(=O)C2=CC(=CC=C2Cl)C2=NC=CC=C2F)=C1)C1=CC=CC=C1	0	520.9960000000002	4.659000000000003	2	6
CHEMBL3946090	CC1(N)CCN(CC1)C(=O)C1=NN(C(NC(=O)C2=CC(=C(Cl)C=C2Cl)C2=NC=CC=C2F)=C1)C1=CC=CC=C1	0	567.4520000000003	5.585900000000005	2	6
CHEMBL4570746	O=C(N1CCCCC1)C1=C2CC(CCC2=NN1C1=CC=CC=C1)NCCC1=CC2=C(OCO2)C=C1	1	472.5890000000002	3.9167000000000023	1	6
CHEMBL3971956	N[C@H]1CC[C@@H](CC1)NC(=O)C1=NN(C(NC(=O)C2=CC(=CC=C2Cl)C2=NC=CC=C2F)=C1)C1=CC=CC=C1	0	533.0070000000002	4.978800000000003	3	6
CHEMBL3953397	N[C@H]1C[C@@H](C1)NC(=O)C1=NN(C(NC(=O)C2=CC(=C(Cl)C=C2Cl)C2=CC=CC=N2)=C1)C1=CC=CC=C1	0	521.4080000000002	4.712900000000003	3	6
CHEMBL3935216	C[C@@H](N)CNC(=O)C1=NN(C(NC(=O)C2=CC(=C(Cl)C=C2Cl)C2=NC=CC=C2F)=C1)C1=CC=CC=C1	0	527.3870000000002	4.709500000000002	3	6
CHEMBL4580611	O=C(NC1=CC=CC(CN2C=CN=C2)=C1)C1=NN(C2=C1CCC2)C1=CC=CC=C1	0	383.4550000000002	3.858100000000003	1	5
CHEMBL3957335	C[C@H](N)CNC(=O)C1=NN(C(NC(=O)C2=CC(=C(Cl)C=C2Cl)C2=NC=CC=C2F)=C1)C1=CC=CC=C1	0	527.3870000000002	4.709500000000002	3	6
CHEMBL246742	COC1=CC=C(C=C1)N1N=C(C(N)=O)C2=C1C(=O)N(CC2)C1CCN(CC1)C1=CC=CC=C1CN(C)S(C)(=O)=O	0	566.6840000000003	2.0385000000000004	1	8
CHEMBL4210158	CN(C)C1CCCN(C(=O)C2=C(Cl)C=C(C=C2)N2C=CC(C)=N2)C2=C1C=CC=C2	0	408.93300000000016	4.877420000000004	0	4
CHEMBL3972609	CN(CCN)C(=O)C1=NN(C(NC(=O)C2=CC(=C(F)C=C2Cl)C2=CC=CC=N2)=C1)C1=CC=CC=C1	0	492.9420000000002	4.009800000000002	2	6
CHEMBL422351	CC1=NN(C(=C1)C(=O)NC1=C(F)C=C(C=C1)C1=C(C=CC=C1)S(C)(=O)=O)C1=CC(CN)=CC=C1	0	478.5490000000002	4.101320000000002	2	6
CHEMBL3969849	NC(=O)C1=NN(C2=C1CCC1=C2C=C(NC(=O)C2=CC=CC=C2Cl)C=C1)C1=CC=C(C=C1)C1=CC(N)=CC=C1	1	534.0190000000002	5.891700000000005	3	5
CHEMBL3948323	NC1CCN(CC1)C(=O)C1=NN(C(NC(=O)C2=CC(=C(Cl)C=C2Cl)C2=NC=CC=C2F)=C1)C1=CC=CC=C1	1	553.4250000000003	5.195800000000004	2	6
CHEMBL20766	CN(C)CC1=C(C=CC=C1)C1=CC(F)=C(NC(=O)C2=CC(C)=NN2C2=CC3=CC=CC=C3C=C2S(C)(=O)=O)C=C1	1	556.6630000000002	5.857420000000006	1	6
CHEMBL3919919	NCCNC(=O)C1=NN(C(NC(=O)C2=CC(=C(Cl)C=C2Cl)C2=CC=CC=N2)=C1)C1=CC=CC=C1	0	495.3700000000002	4.181900000000002	3	6
CHEMBL3983172	CNC1(C)CN(C1)C(=O)C1=NN(C(NC(=O)C2=CC(=C(Cl)C=C2Cl)C2=NC=CC=C2F)=C1)C1=CC=CC=C1	0	553.4250000000003	5.066400000000004	2	6
CHEMBL3685463	CN(C)C1CCN(C1)C(=O)C1=NN(C)C=C1NC(=O)C1=NC(=CC=C1NC1=CN=CN=C1)C1CC1	0	475.55700000000024	2.2545	2	9
CHEMBL3943640	NC1=CC=C(NC(=O)C2=CC(=NN2C2=CC=CC=C2)C2=CC=C(Cl)C=C2)C=C1	0	388.85800000000006	5.027200000000003	2	4
CHEMBL4066972	CC1=CC=C(C=C1)N1N=C(C=C1C1=CC=C(O)C=C1)C(=O)N1CCC(CC2=CC=CC=C2)CC1	1	451.57000000000033	5.648220000000006	1	4
CHEMBL3974370	NC(=O)C1=NN(C2=C1CCC1=CC=C(NC(=O)C3=C(Cl)C=CC=C3)C=C21)C1=CC=C(O)C=C1	1	458.9050000000001	4.348100000000002	3	5
CHEMBL3916625	N[C@H]1C[C@H](C1)NC(=O)C1=NN(C(NC(=O)C2=CC(=C(Cl)C=C2Cl)C2=CC=CC=N2)=C1)C1=CC=CC=C1	0	521.4080000000002	4.712900000000003	3	6
CHEMBL3969826	CC(C)C1=CC=C(C=C1)N1N=C(C(N)=O)C2=C1C1=C(CC2)C=CC(NC(=O)C2=C(Cl)C=CC=C2)=C1	1	484.9870000000002	5.765900000000005	2	4
CHEMBL3985674	N[C@@H]1CC[C@H](C1)NC(=O)C1=NN(C(NC(=O)C2=CC(=C(F)C=C2Cl)C2=CC=CC=N2)=C1)C1=CC=CC=C1	0	518.9800000000002	4.588700000000003	3	6
CHEMBL3898225	CN(C)CCOC1=CC=C(C=C1)N1N=C(C(N)=O)C2=C1C1=CC(NC(=O)C3=C(Cl)C=CC=C3)=CC=C1CC2	1	530.0280000000001	4.582900000000003	2	6
CHEMBL4594714	CC1=CC(O)=CC(C)=C1C[C@H](N)C(=O)N[C@@H]1CCN(C(=O)C2=CC=CC=C2)C2=CC=C(CN3CCC4=C(C3)C=CC=C4)C=C12	1	588.7520000000004	5.345140000000005	3	5
CHEMBL3961145	NC1CCN(C1)C(=O)C1=NN(C(NC(=O)C2=CC(=C(Cl)C=C2Cl)C2=NC=CC=C2F)=C1)C1=CC=CC=C1	0	539.3980000000003	4.805700000000003	2	6
CHEMBL3924767	N[C@H]1CCN(C1)C(=O)C1=NN(C(NC(=O)C2=CC(=C(Cl)C=C2Cl)C2=NC=CC=C2F)=C1)C1=CC=CC=C1	0	539.3980000000003	4.805700000000003	2	6
CHEMBL3972258	CNC1CCN(CC1)C(=O)C1=NN(C(NC(=O)C2=CC(=C(Cl)C=C2Cl)C2=NC=CC=C2F)=C1)C1=CC=CC=C1	1	567.4520000000003	5.456500000000005	2	6
CHEMBL20567	COCCN(C)C(=N)C1=CC(F)=C(NC(=O)C2=CC(C)=NN2C2=CC3=CC=CC=C3C=C2F)C=C1	0	477.51500000000016	4.767990000000004	2	5
CHEMBL4476021	OC1=CC=CC(CCNC2CCC3=C(C2)C(=NN3C2=CC=CC=C2)C(=O)N2CCCCC2)=C1	1	444.57900000000024	3.893600000000003	2	5
CHEMBL134736	CC1=NN(C(=C1)C(=O)NC1=CC=C(C=C1)C1=C(C=CC=C1)S(N)(=O)=O)C1=CC(CN)=CC=C1	0	461.5470000000002	3.2061200000000003	3	6
CHEMBL3949328	NCCCNC(=O)C1=NN(C(NC(=O)C2=CC(=C(Cl)C=C2Cl)C2=CC=CC=N2)=C1)C1=CC=CC=C1	0	509.3970000000001	4.572000000000003	3	6
CHEMBL3954109	NC(=O)C1=NN(C2=C1CCC1=C2C=C(NC(=O)C2=C(Cl)C=CC=C2)C=C1)C1=CC=C(C=C1)N1C=CC=C1	1	507.9810000000001	5.433200000000003	2	5
CHEMBL3461898	COC1=CC=C(C=C1)N1C=CC(=N1)C(=O)N(CCN(C)C)C(C)C	0	330.4320000000001	2.2931	0	5
CHEMBL2229943	CNC(=O)C1=C(NC(=O)C2=CC(=NN2C2=NC=CC=C2Cl)C(=O)NCC2=CC=CC=C2)C(C)=CC(Cl)=C1	0	537.4070000000003	4.424420000000003	3	6
CHEMBL3917638	N[C@H]1C[C@H](C1)NC(=O)C1=NN(C(NC(=O)C2=CC(=CC=C2Cl)C2=NC=CC=C2F)=C1)C1=CC=CC=C1	0	504.95300000000015	4.1986000000000026	3	6
CHEMBL4445781	FC1=CC=C(CNC2CCC3=NN(C(C(=O)N4CCCCC4)=C3C2)C2=CC=C(F)C=C2)C=C1	0	450.5330000000003	4.423700000000005	1	4
CHEMBL3967923	NCCNC(=O)C1=NN(C(NC(=O)C2=CC(=CC=C2Cl)C2=NC=CC=C2F)=C1)C1=CC=CC=C1	0	478.91500000000013	3.667600000000002	3	6
CHEMBL2030741	CC1=C(N(N=C1C(=O)N1CCC(N)(CC1)C1=CC=CC=C1)C1=CC=C(Cl)C=C1Cl)C1=CC=C(Cl)C=C1	1	539.8940000000001	6.898120000000005	1	4
CHEMBL3961114	C[C@@H](CN)NC(=O)C1=NN(C(NC(=O)C2=CC(=C(F)C=C2Cl)C2=CC=CC=N2)=C1)C1=CC=CC=C1	0	492.94200000000006	4.056100000000002	3	6
CHEMBL3924917	C[C@H](N)CNC(=O)C1=NN(C(NC(=O)C2=CC(=C(F)C=C2Cl)C2=CC=CC=N2)=C1)C1=CC=CC=C1	0	492.94200000000006	4.056100000000002	3	6
CHEMBL4587515	FC1=CC=C(CNC2CCC3=C(C2)C(=NN3C2=CC=CC=C2)C(=O)N2CCCCC2)C=C1	1	432.5430000000003	4.284600000000004	1	4
CHEMBL3759541	CC1=CC(O)=CC(C)=C1C[C@H](N)C(=O)N1CC2=C(C[C@@H]1C(=O)NCC(=O)N(C1=CC=CC=C1)C1=CC=CC=C1)C=CC=C2	1	576.6970000000002	4.3134400000000035	3	5
CHEMBL3980341	CN(C)CCSC1=NC(C(=O)NC2=CC=C3CCC4=C(N(N=C4C(N)=O)C4=CC=C(F)C=C4)C3=C2)=C(Cl)C=C1	1	565.0740000000003	4.830300000000003	2	7
CHEMBL3908183	N[C@@H]1CC[C@H](C1)NC(=O)C1=NN(C(NC(=O)C2=CC(=C(F)C=C2Cl)C2=NC=CC=C2F)=C1)C1=CC=CC=C1	0	536.9700000000003	4.727800000000003	3	6
CHEMBL3909856	NC(=O)C1=NN(C2=C1CCC1=C2C=C(NC(=O)C2=C(Cl)C=CC=C2)C=C1)C1=CC=C(N)C=C1	1	457.9210000000001	4.224700000000002	3	5
CHEMBL3955901	N[C@H]1C[C@H](C1)NC(=O)C1=NN(C(NC(=O)C2=CC(=C(F)C=C2Cl)C2=CC=CC=N2)=C1)C1=CC=CC=C1	0	504.95300000000015	4.198600000000002	3	6
CHEMBL3916159	C[C@@H](CN)NC(=O)C1=NN(C(NC(=O)C2=CC(=C(Cl)C=C2Cl)C2=CC=C(F)C=N2)=C1)C1=CC=CC=C1	0	527.3870000000002	4.709500000000002	3	6
CHEMBL3314442	COC1=CC=C(C=C1)N1N=C(C2=C1C(=O)N(CC2)C1=CC=C(C=C1)C(C)(C)CN(C)C)S(C)(=O)=O	0	496.6330000000002	3.326500000000002	0	7
CHEMBL3947290	N[C@H]1C[C@@H](C1)NC(=O)C1=NN(C(NC(=O)C2=CC(=CC=C2Cl)C2=NC=CC=C2F)=C1)C1=CC=CC=C1	0	504.95300000000015	4.1986000000000026	3	6
CHEMBL3958392	CN(C)CC=CC1=CC=C(C=C1)N1N=C(C(N)=O)C2=C1C1=C(CC2)C=CC(NC(=O)C2=CC=CC=C2Cl)=C1	1	526.0400000000003	5.217300000000003	2	5
CHEMBL2229919	CNC(=O)C1=C(NC(=O)C2=CC(CN)=NN2C2=NC=CC=C2Cl)C(C)=CC(Cl)=C1	0	433.2990000000001	2.953120000000002	3	6
CHEMBL3962544	N[C@H]1C[C@H](C1)NC(=O)C1=NN(C(NC(=O)C2=CC(=C(Cl)C=C2Cl)C2=NC=CC=C2F)=C1)C1=CC=CC=C1	0	539.3980000000003	4.852000000000003	3	6
CHEMBL4436056	CC(NC(=O)C1=CC=CC=C1)C1=NN(C2=C1C(=O)CC(C)(C)C2)C1=CC=C(C=C1)C(N)=O	0	430.5080000000002	3.617300000000002	2	5
CHEMBL3954555	C[C@@H](N)CNC(=O)C1=NN(C(NC(=O)C2=CC(=C(F)C=C2Cl)C2=CC=CC=N2)=C1)C1=CC=CC=C1	0	492.94200000000006	4.056100000000002	3	6
CHEMBL3687287	CC(C)C1=C2C(N(C(=O)C2=NN1C1=CC=C(C=C1)C(N)=O)C1=CC=CC(Cl)=C1F)C1=CC=C(Cl)C=C1C	1	537.4220000000001	6.598720000000005	1	4
CHEMBL3449414	NCC1=CN(N=C1)C1=CC=CC=C1C(=O)NCCC1=CC=CC=N1	0	321.38399999999996	1.6984999999999997	2	5
CHEMBL3906728	COC1=CC=C(C=C1)N1N=C(N2C=CC=C2CN(C)C)C2=C1C(=O)N(CC2)C1=CC=C(C=C1)N1CCCCC1=O	0	538.6520000000005	4.453000000000004	0	7
CHEMBL3960100	C[C@H](CN)NC(=O)C1=NN(C(NC(=O)C2=CC(=C(F)C=C2Cl)C2=NC=CC=C2F)=C1)C1=CC=CC=C1	0	510.9320000000001	4.195200000000002	3	6
CHEMBL3908458	N[C@@H]1CC[C@H](C1)NC(=O)C1=NN(C(NC(=O)C2=CC(=C(Cl)C=C2Cl)C2=CC=C(F)C=N2)=C1)C1=CC=CC=C1	0	553.4250000000003	5.242100000000003	3	6
CHEMBL3905524	C[C@@H](N)CNC(=O)C1=NN(C(NC(=O)C2=CC(=C(Cl)C=C2Cl)C2=CC=C(F)C=N2)=C1)C1=CC=CC=C1	0	527.3870000000002	4.709500000000002	3	6
CHEMBL3966284	CNCCNC(=O)C1=NN(C(NC(=O)C2=CC(=C(Cl)C=C2Cl)C2=CC=C(F)C=N2)=C1)C1=CC=CC=C1	0	527.3870000000002	4.581700000000002	3	6
CHEMBL556063	CC1=CC(O)=CC(C)=C1C[C@H](N)C(=O)N1CC2=C(C[C@H]1C(=O)N[C@@H](CC1=CC=CC=C1)C(=O)C1=NC3=CC=CC=C3N1)C=CC=C2	1	615.7340000000003	4.319040000000003	4	6
CHEMBL3971923	NC(=O)CNC(=O)C1=NN(C(NC(=O)C2=CC(=C(Cl)C=C2Cl)C2=CC=CC=N2)=C1)C1=CC=CC=C1	0	509.3530000000001	3.7085000000000017	3	6
CHEMBL4100417	COC1=CC=C(C=C1)N1N=C(CN2C=CN=N2)C2=C1C(=O)N(CC2)C1=CC=C(C=C1)N1CCCCC1=O	0	497.5590000000004	3.2405000000000017	0	8
CHEMBL3919624	CC(=O)NC1=CC=C(C=C1)N1N=C(C(N)=O)C2=C1C1=C(CC2)C=CC(NC(=O)C2=C(Cl)C=CC=C2)=C1	1	499.9580000000002	4.600900000000003	3	5
CHEMBL3941622	CSC1=CC=C(Cl)C(=C1)C(=O)NC1=CC=C2CCC3=C(N(N=C3C(N)=O)C3=CC=C(C=C3)S(C)(=O)=O)C2=C1	1	567.0920000000003	4.767900000000004	2	7
CHEMBL3890683	CN(C)CCNC(=O)C1=NN(C(NC(=O)C2=CC(=C(F)C=C2Cl)C2=CC=CC=N2)=C1)C1=CC=CC=C1	0	506.9690000000001	4.270500000000002	2	6
CHEMBL1213988	N[C@@H](CC1=CC=C(O)C=C1)C(=O)N1CC2=C(C[C@H]1C(=O)NCC1=NC3=CC=CC=C3N1)C=CC=C2	0	469.5450000000001	2.4082	4	5
CHEMBL3950505	COC1=C(OC)C=C(C=C1)C1=CC=C(C=C1)N1N=C(C(N)=O)C2=C1C1=C(CC2)C=CC(NC(=O)C2=CC=CC=C2Cl)=C1	1	579.0560000000004	6.326700000000005	2	6
CHEMBL561960	CC(=O)C1=CC=C(NC(=O)C2=NN(C(=C2C(=O)C2=CC=CC=C2)C2=CC=CC=C2)C2=CC=CC=C2)C=C1	0	485.54300000000006	6.2252000000000045	1	5
CHEMBL44753	CC1=NN(C(=C1)C(=O)NC1=CC=C(C=C1)C1=C(C=CC=C1)S(N)(=O)=O)C1=CC2=CC=C(O)C=C2C=C1	1	498.5640000000002	4.606220000000003	3	6
CHEMBL581665	CC(=O)C1=CC=CC(CN2CCC(CC2)C(=O)NC2=CC=C(C=C2)N2N=C(C)C=C2C)=C1	0	430.5520000000001	4.542440000000004	1	5
CHEMBL1940183	CC1=CC=CC(C2=NN(C(=C2)C(=O)NC2=CC=C(N)C=C2)C2=CC=C(N)C=C2)=C1C	0	397.48200000000014	4.572840000000002	3	5
CHEMBL3903766	CCOC1=CC=C(C[C@@H](NC(=O)C2=CC(C)=NN2C)C(=O)N[C@@H](CC2=CC=CC=C2)C(=O)NCC2=CC=C(CN)C=C2)C=C1	0	596.7320000000001	2.9709200000000013	4	7
CHEMBL3965043	NCCCNC(=O)C1=NN(C(NC(=O)C2=CC(=CC=C2Cl)C2=NC=CC=C2F)=C1)C1=CC=CC=C1	0	492.94200000000006	4.057700000000002	3	6
CHEMBL3916235	NC(=O)C1=NN(C2=C1CCC1=CC=C(NC(=O)C3=C(Cl)C=CC=C3)C=C21)C1=CC(O)=CC=C1	1	458.9050000000001	4.348100000000002	3	5
CHEMBL3895981	NCCNC(=O)C1=NN(C(NC(=O)C2=CC(=C(Cl)C=C2Cl)C2=NC=CC=C2F)=C1)C1=CC=CC=C1	0	513.3600000000002	4.321000000000002	3	6
CHEMBL3455472	CN(C)CCN(CC1=CC=CN=C1)C(=O)C1=NN(C=C1)C1=CC=CC=C1	0	349.43800000000005	2.4713000000000003	0	5
CHEMBL3934641	CS(=O)(=O)C1=CC=C(C=C1)N1N=C(C(N)=O)C2=C1C1=CC(NC(=O)C3=C(Cl)C=CC(=C3)S(C)(=O)=O)=CC=C1CC2	1	599.0900000000001	3.4495000000000022	2	8
CHEMBL4556150	FC1=CC=C(CCNC2CCC3=C(C2)C(=NN3C2=CC=CC=C2)C(=O)N2CCCCC2)C=C1	1	446.5700000000003	4.327100000000004	1	4
CHEMBL480790	CCNCC1=CC=C(NC(=O)C2=NN(CC3=CC(Cl)=CC=C3OCC3=CC=CC=C3)C(C)=C2)C=C1	0	489.0190000000002	5.834020000000005	2	5
CHEMBL1186853	CCNCC1=CC=C(NC(=O)C2=NN(CC3=CC(Cl)=CC=C3OCC3=CC=CC=C3)C(C)=C2)C=C1	0	489.0190000000002	5.834020000000005	2	5
CHEMBL3971172	N[C@H]1C[C@@H](C1)NC(=O)C1=NN(C(NC(=O)C2=CC(=C(Cl)C=C2Cl)C2=NC=CC=C2F)=C1)C1=CC=CC=C1	0	539.3980000000003	4.852000000000003	3	6
CHEMBL3691739	COC1=CC=CC=C1N1N=C2C(=O)N([C@H](C2=C1C(C)C)C1=CC=C(Cl)C=C1C)C1=CC(Cl)=CC=C1OCCN(C)C	1	593.5549999999998	7.309720000000008	0	6
CHEMBL3947853	CN(C)CCCOC1=CC=C(C=C1)N1N=C(C(N)=O)C2=C1C1=CC(NC(=O)C3=C(Cl)C=CC=C3)=CC=C1CC2	1	544.0550000000001	4.973000000000003	2	6
CHEMBL3939948	C[C@H](N)CCNC(=O)C1=NN(C(NC(=O)C2=CC(=CC=C2Cl)C2=NC=CC=C2F)=C1)C1=CC=CC=C1	0	506.9690000000001	4.446200000000003	3	6
CHEMBL606737	CC1=CC(O)=CC(C)=C1C[C@H](N)C(=O)N1CC2=C(C[C@H]1C1=NC3=CC=CC=C3N1)C=CC=C2	0	440.5470000000001	4.081340000000003	3	4
CHEMBL3926665	C[C@H](N)CNC(=O)C1=NN(C(NC(=O)C2=CC(=C(Cl)C=C2Cl)C2=CC=C(F)C=N2)=C1)C1=CC=CC=C1	0	527.3870000000002	4.709500000000002	3	6
CHEMBL3991280	CN(C)C\\C=C\\C1=CC=C(C=C1)N1N=C(C(N)=O)C2=C1C1=C(CC2)C=CC(NC(=O)C2=CC=CC=C2Cl)=C1	1	526.0400000000003	5.217300000000003	2	5
CHEMBL3902952	CNCCCNC(=O)C1=NN(C(NC(=O)C2=CC(=CC=C2Cl)C2=NC=CC=C2F)=C1)C1=CC=CC=C1	0	506.9690000000001	4.318400000000002	3	6
CHEMBL3906403	NC(=O)C1=NN(C2=C1CCC1=CC=C(NC(=O)C3=C(Cl)C=CC(N)=C3)C=C21)C1=CC=C(O)C=C1	1	473.92000000000013	3.9303000000000017	4	6
CHEMBL3898230	NCCCNC(=O)C1=NN(C(NC(=O)C2=CC(=C(Cl)C=C2Cl)C2=NC=CC=C2F)=C1)C1=CC=CC=C1	0	527.3870000000002	4.711100000000003	3	6
CHEMBL3911218	N[C@H]1CC[C@@H](C1)NC(=O)C1=NN(C(NC(=O)C2=CC(=CC=C2Cl)C2=NC=CC=C2F)=C1)C1=CC=CC=C1	0	518.9800000000002	4.588700000000003	3	6
CHEMBL3949627	CC(=O)CCC1=CC=C(C=C1)N1N=C(C(N)=O)C2=C1C1=C(CC2)C=CC(NC(=O)C2=C(Cl)C=CC=C2)=C1	0	512.9970000000003	5.164100000000004	2	5
CHEMBL3980360	CSC1=CC=C(Cl)C(=C1)C(=O)NC1=CC=C2CCC3=C(N(N=C3C(N)=O)C3=CC=C(F)C=C3)C2=C1	1	506.9900000000003	5.503500000000004	2	5
CHEMBL4444990	CN1N=C(CNCCC2=NC3=CC=CC=C3N2)C=C1C(=O)NCC1=C(F)C=CC=N1	0	407.45300000000015	2.092799999999999	3	6
CHEMBL270247	CCOC(=O)C1=NN(C=C1C(=O)C1=C(C)N(N=C1C(=O)NC1=CC=CC=C1)C1=CC=CC=C1)C1=CC=C(C=C1)[N+]([O-])=O	0	564.5580000000002	4.934620000000005	1	10
CHEMBL565001	COC1=CC=C(NC(=O)C2=NN(C(=C2C(=O)C2=CC=CC=C2)C2=CC=CC=C2)C2=CC=CC=C2)C=C1	0	473.5320000000001	6.031200000000005	1	5
CHEMBL3924032	CNC1CCN(C1)C(=O)C1=NN(C(NC(=O)C2=CC(=C(Cl)C=C2Cl)C2=NC=CC=C2F)=C1)C1=CC=CC=C1	0	553.4250000000003	5.066400000000004	2	6
CHEMBL3946111	NC12CC1CN(C2)C(=O)C1=NN(C(NC(=O)C2=CC(=C(Cl)C=C2Cl)C2=NC=CC=C2F)=C1)C1=CC=CC=C1	0	551.4090000000003	4.805700000000003	2	6
CHEMBL3945497	NC(=O)C1=NN(C2=C1CCC1=CC=C(NC(=O)C3=C(Cl)C=C(N)C=C3)C=C21)C1=CC=C(F)C=C1	0	475.9110000000001	4.363800000000002	3	5
CHEMBL4102813	OC1=CC=C(C=C1)C1=CC(=NN1C1=CC=CC=C1)C(=O)N1CCN(CC2=CC=CC=C2)CC1	1	438.5310000000003	4.202900000000002	1	5
CHEMBL554625	N[C@@H](CC1=CC=C(O)C=C1)C(=O)N1CC2=C(C[C@H]1C(=O)N[C@@H](CC1=CC=CC=C1)C(=O)C1=NC3=CC=CC=C3N1)C=CC=C2	0	587.6800000000002	3.702200000000002	4	6
CHEMBL4095757	CN1N=CN=C1COC1=CC(=NN1C1=CC=C(C=C1)C#N)C(=O)N1CCC[C@@H](N)C1	0	406.4500000000003	1.01478	1	9
CHEMBL354392	CC1=CC(O)=CC(C)=C1C[C@H](N)C(=O)N1CC2=C(C[C@H]1C(=O)NCC1=NC3=CC=CC=C3N1CC=C)C=CC=C2	1	537.6640000000003	3.684440000000002	3	6
CHEMBL1836257	COC1=CC=C(CN2CCC(CNC(=O)C3=NN(C(CC(C)C)=C3)C3=CC=CC=C3)(CC2)C#N)C=C1	0	485.6320000000003	4.615180000000004	1	6
CHEMBL3914352	CS(=O)(=O)C1=CC=C(C=C1)N1N=C(C(N)=O)C2=C1C1=CC(NC(=O)C3=CC=C(N)C=C3Cl)=CC=C1CC2	1	536.0130000000001	3.6282000000000023	3	7
CHEMBL3901302	CC(CN)CNC(=O)C1=NN(C(NC(=O)C2=CC(=CC=C2Cl)C2=NC=CC=C2F)=C1)C1=CC=CC=C1	0	506.9690000000001	4.303700000000003	3	6
CHEMBL3927172	NC(=O)C1=NN(C2=C1CCC1=CC=C(NC(=O)C3=C(Cl)C=CC=C3)C=C21)C1=CC=C(OCC2=CC=CC=C2)C=C1	1	549.0300000000002	6.221500000000004	2	5
CHEMBL3929818	NC(CF)CNC(=O)C1=NN(C(NC(=O)C2=CC(=CC=C2Cl)C2=NC=CC=C2F)=C1)C1=CC=CC=C1	0	510.9320000000002	4.005700000000002	3	6
CHEMBL3934574	NC(=O)C1=NN(C2=C1CCC1=CC=C(NC(=O)C3=C(Cl)C(N)=CC=C3)C=C21)C1=CC=C(F)C=C1	1	475.9110000000001	4.363800000000002	3	5
CHEMBL3894967	CC(C)(C)C(=O)ONCCCCC(=O)NC1=CC=C(C=C1)N1N=C(C(N)=O)C2=C1C1=C(CC2)C=CC(NC(=O)C2=C(Cl)C=CC=C2)=C1	1	657.1710000000003	5.845200000000005	4	8
[truncated: 5,993 more rows]
