# Supplementary material for: Virtual Screening of Small Molecules Targeting BCL2 with Machine Learning, Molecular Docking, and MD Simulation
Source: Biomolecules. 2024 May 1;14(5):544. doi: 10.3390/biom14050544 (PMC11118195; doi:10.3390/biom14050544)
Supplement: Supplementary file 1 [file biomolecules-14-00544-s001.zip › Supplementary data S12- Vina-Docking-Scores-All.xlsx]

## Sheet: sorted
Ligand_Name	Score
CHEMBL3940231	-11
CHEMBL3938023	-10.9
CHEMBL3947358	-10.8									CHEMBL3137309	CC1(C)CCC(CN2CCN(CC2)C2=CC=C(C(=O)NS(=O)(=O)C3=CC=C(NCC4CCOCC4)C(=C3)[N+]([O-])=O)C(OC3=CN=C4NC=CC4=C3)=C2)=C(C1)C1=CC=C(Cl)C=C1	1	868.457	8.659900000000006	3	11
CHEMBL2031007	-10.6
CHEMBL3958123	-10.6
CHEMBL3983989	-10.6
CHEMBL2431929	-10.5
CHEMBL3654087	-10.5
DB03063	-10.5
CHEMBL2030847	-10.4
CHEMBL2030849	-10.4
CHEMBL2089294	-10.4
CHEMBL3949068	-10.4
CHEMBL3951516	-10.4
CHEMBL2030846	-10.3
CHEMBL2030851	-10.3
CHEMBL2030852	-10.3
CHEMBL3942482	-10.3
CHEMBL3955157	-10.3
CHEMBL4067234	-10.3
CHEMBL3901024	-10.2
CHEMBL3921240	-10.2
CHEMBL3942110	-10.2
CHEMBL3981616	-10.2
CHEMBL2136744	-10.1
CHEMBL3185525	-10.1
CHEMBL3650554	-10.1
CHEMBL3650577	-10.1
CHEMBL3654018	-10.1
CHEMBL3889500	-10.1
CHEMBL3890955	-10.1
CHEMBL3893121	-10.1
CHEMBL3897737	-10.1
CHEMBL3904516	-10.1
CHEMBL3910443	-10.1
CHEMBL3967969	-10.1
CHEMBL3978010	-10.1
CHEMBL3978206	-10.1
CHEMBL3978257	-10.1
CHEMBL1933170	-10
CHEMBL2031017	-10
CHEMBL3650568	-10
CHEMBL3654049	-10
CHEMBL3654147	-10
CHEMBL3654171	-10
CHEMBL3704786	-10
CHEMBL3892645	-10
CHEMBL3897450	-10
CHEMBL3897821	-10
CHEMBL3899015	-10
CHEMBL3899265	-10
CHEMBL3920614	-10
CHEMBL3929518	-10
CHEMBL3932065	-10
CHEMBL3935908	-10
CHEMBL3938477	-10
CHEMBL3940244	-10
CHEMBL3952965	-10
CHEMBL3956368	-10
CHEMBL3959426	-10
CHEMBL3961007	-10
CHEMBL3970055	-10
CHEMBL3980328	-10
CHEMBL3982736	-10
CHEMBL3650537	-9.9
CHEMBL3650644	-9.9
CHEMBL3653991	-9.9
CHEMBL3654034	-9.9
CHEMBL3654047	-9.9
CHEMBL3654109	-9.9
CHEMBL3699074	-9.9
CHEMBL3701343	-9.9
CHEMBL3892056	-9.9
CHEMBL3896980	-9.9
CHEMBL3898333	-9.9
CHEMBL3904327	-9.9
CHEMBL3909105	-9.9
CHEMBL3925998	-9.9
CHEMBL3927254	-9.9
CHEMBL3935970	-9.9
CHEMBL3943511	-9.9
CHEMBL3954322	-9.9
CHEMBL3958919	-9.9
CHEMBL3963584	-9.9
CHEMBL3967305	-9.9
CHEMBL3970353	-9.9
CHEMBL3976783	-9.9
CHEMBL3980144	-9.9
CHEMBL3986694	-9.9
CHEMBL4594714	-9.9
DB04016	-9.9
CHEMBL2030866	-9.8
CHEMBL3137309	-9.8
CHEMBL3650487	-9.8
CHEMBL3650520	-9.8
CHEMBL3650523	-9.8
CHEMBL3650544	-9.8
CHEMBL3650553	-9.8
CHEMBL3650570	-9.8
CHEMBL3650571	-9.8
CHEMBL3650657	-9.8
CHEMBL3653987	-9.8
CHEMBL3653990	-9.8
CHEMBL3654053	-9.8
CHEMBL3654086	-9.8
CHEMBL3894323	-9.8
CHEMBL3901040	-9.8
CHEMBL3903984	-9.8
CHEMBL3906823	-9.8
CHEMBL3907788	-9.8
CHEMBL3910209	-9.8
CHEMBL3912171	-9.8
CHEMBL3912906	-9.8
CHEMBL3913988	-9.8
CHEMBL3920090	-9.8
CHEMBL3931099	-9.8
CHEMBL3934333	-9.8
CHEMBL3937724	-9.8
CHEMBL3937806	-9.8
CHEMBL3945033	-9.8
CHEMBL3948412	-9.8
CHEMBL3951217	-9.8
CHEMBL3952778	-9.8
CHEMBL3955933	-9.8
CHEMBL3959080	-9.8
CHEMBL3963814	-9.8
CHEMBL3970500	-9.8
CHEMBL3975773	-9.8
CHEMBL3976629	-9.8
CHEMBL3977292	-9.8
CHEMBL3977435	-9.8
CHEMBL3980397	-9.8
CHEMBL3984107	-9.8
CHEMBL4208633	-9.8
DB15688	-9.8
CHEMBL2030853	-9.7
CHEMBL2031005	-9.7
CHEMBL2031008	-9.7
CHEMBL2031029	-9.7
CHEMBL2263277	-9.7
CHEMBL3650527	-9.7
CHEMBL3650613	-9.7
CHEMBL3650625	-9.7
CHEMBL3650641	-9.7
CHEMBL3650669	-9.7
CHEMBL3653972	-9.7
CHEMBL3654000	-9.7
CHEMBL3654008	-9.7
CHEMBL3654013	-9.7
CHEMBL3654020	-9.7
CHEMBL3654038	-9.7
CHEMBL3654043	-9.7
CHEMBL3654095	-9.7
CHEMBL3654121	-9.7
CHEMBL3895321	-9.7
CHEMBL3898763	-9.7
CHEMBL3898982	-9.7
CHEMBL3903058	-9.7
CHEMBL3903226	-9.7
CHEMBL3906596	-9.7
CHEMBL3909402	-9.7
CHEMBL3912344	-9.7
CHEMBL3917595	-9.7
CHEMBL3918831	-9.7
CHEMBL3920900	-9.7
CHEMBL3921856	-9.7
CHEMBL3930644	-9.7
CHEMBL3932427	-9.7
CHEMBL3940132	-9.7
CHEMBL3940505	-9.7
CHEMBL3950077	-9.7
CHEMBL3957851	-9.7
CHEMBL3960038	-9.7
CHEMBL3961029	-9.7
CHEMBL3961292	-9.7
CHEMBL3961644	-9.7
CHEMBL3968309	-9.7
CHEMBL3977617	-9.7
CHEMBL3980235	-9.7
CHEMBL3980454	-9.7
CHEMBL3983051	-9.7
CHEMBL4544703	-9.7
DB00696	-9.7
DB00872	-9.7
DB06638	-9.7
CHEMBL127665	-9.6
CHEMBL1288367	-9.6
CHEMBL1730677	-9.6
CHEMBL2030865	-9.6
CHEMBL2031002	-9.6
CHEMBL2322026	-9.6
CHEMBL2431990	-9.6
CHEMBL3639528	-9.6
CHEMBL3650488	-9.6
CHEMBL3650517	-9.6
CHEMBL3650588	-9.6
CHEMBL3650652	-9.6
CHEMBL3650659	-9.6
CHEMBL3650668	-9.6
CHEMBL3654010	-9.6
CHEMBL3654021	-9.6
CHEMBL3654026	-9.6
CHEMBL3654029	-9.6
CHEMBL3654037	-9.6
CHEMBL3654042	-9.6
CHEMBL3654090	-9.6
CHEMBL3654093	-9.6
CHEMBL3654118	-9.6
CHEMBL3699071	-9.6
CHEMBL3701378	-9.6
CHEMBL3895642	-9.6
CHEMBL3899170	-9.6
CHEMBL3900610	-9.6
CHEMBL3901829	-9.6
CHEMBL3902632	-9.6
CHEMBL3908852	-9.6
CHEMBL3913630	-9.6
CHEMBL3916323	-9.6
CHEMBL3916807	-9.6
CHEMBL3917569	-9.6
CHEMBL3919328	-9.6
CHEMBL3919569	-9.6
CHEMBL3920620	-9.6
CHEMBL3920717	-9.6
CHEMBL3922255	-9.6
CHEMBL3923879	-9.6
CHEMBL3928305	-9.6
CHEMBL3936786	-9.6
CHEMBL3946032	-9.6
CHEMBL3948201	-9.6
CHEMBL3952137	-9.6
CHEMBL3954269	-9.6
CHEMBL3955794	-9.6
CHEMBL3958369	-9.6
CHEMBL3964186	-9.6
CHEMBL3972195	-9.6
CHEMBL3974238	-9.6
CHEMBL3975423	-9.6
CHEMBL3978114	-9.6
CHEMBL3978223	-9.6
CHEMBL3979029	-9.6
CHEMBL3982905	-9.6
CHEMBL3984191	-9.6
CHEMBL3984828	-9.6
CHEMBL4202464	-9.6
CHEMBL1707918	-9.5
CHEMBL1901776	-9.5
CHEMBL2030844	-9.5
CHEMBL2431963	-9.5
CHEMBL361379	-9.5
CHEMBL3650518	-9.5
CHEMBL3650525	-9.5
CHEMBL3650530	-9.5
CHEMBL3650531	-9.5
CHEMBL3650543	-9.5
CHEMBL3650548	-9.5
CHEMBL3650566	-9.5
CHEMBL3650635	-9.5
CHEMBL3650671	-9.5
CHEMBL3653967	-9.5
CHEMBL3653983	-9.5
CHEMBL3653992	-9.5
CHEMBL3654004	-9.5
CHEMBL3654072	-9.5
CHEMBL3654120	-9.5
CHEMBL3654168	-9.5
CHEMBL3699393	-9.5
CHEMBL3701341	-9.5
CHEMBL3701342	-9.5
CHEMBL3701359	-9.5
CHEMBL3703613	-9.5
CHEMBL3889974	-9.5
CHEMBL3897594	-9.5
CHEMBL3900365	-9.5
CHEMBL3901483	-9.5
CHEMBL3902290	-9.5
CHEMBL3902916	-9.5
CHEMBL3904016	-9.5
CHEMBL3905314	-9.5
CHEMBL3908558	-9.5
CHEMBL3914513	-9.5
CHEMBL3915564	-9.5
CHEMBL3916963	-9.5
CHEMBL3917124	-9.5
CHEMBL3918781	-9.5
CHEMBL3919112	-9.5
CHEMBL3923292	-9.5
CHEMBL3926217	-9.5
CHEMBL3928802	-9.5
CHEMBL3934632	-9.5
CHEMBL3934859	-9.5
CHEMBL3936894	-9.5
CHEMBL3938700	-9.5
CHEMBL3940998	-9.5
CHEMBL3941155	-9.5
CHEMBL3941696	-9.5
CHEMBL3943297	-9.5
CHEMBL3944779	-9.5
CHEMBL3946628	-9.5
CHEMBL3948416	-9.5
CHEMBL3949367	-9.5
CHEMBL3952976	-9.5
CHEMBL3956176	-9.5
CHEMBL3956351	-9.5
CHEMBL3960525	-9.5
CHEMBL3960746	-9.5
CHEMBL3962385	-9.5
CHEMBL3963689	-9.5
CHEMBL3966012	-9.5
CHEMBL3966962	-9.5
CHEMBL3973960	-9.5
CHEMBL3974308	-9.5
CHEMBL3974315	-9.5
CHEMBL3976616	-9.5
CHEMBL3979716	-9.5
CHEMBL3980078	-9.5
CHEMBL3982090	-9.5
CHEMBL3982226	-9.5
CHEMBL3983118	-9.5
CHEMBL4109545	-9.5
CHEMBL4111550	-9.5
CHEMBL4476315	-9.5
CHEMBL510332	-9.5
CHEMBL1724330	-9.4
CHEMBL1869441	-9.4
CHEMBL2005331	-9.4
CHEMBL2030855	-9.4
CHEMBL2031009	-9.4
CHEMBL2031013	-9.4
CHEMBL2031032	-9.4
CHEMBL2143579	-9.4
CHEMBL2170839	-9.4
CHEMBL2362763	-9.4
CHEMBL2431924	-9.4
CHEMBL3650515	-9.4
CHEMBL3650532	-9.4
CHEMBL3650564	-9.4
CHEMBL3650581	-9.4
CHEMBL3650624	-9.4
CHEMBL3650627	-9.4
CHEMBL3650632	-9.4
CHEMBL3650637	-9.4
CHEMBL3650638	-9.4
CHEMBL3650642	-9.4
CHEMBL3650649	-9.4
CHEMBL3653964	-9.4
CHEMBL3653995	-9.4
CHEMBL3653997	-9.4
CHEMBL3654014	-9.4
CHEMBL3654015	-9.4
CHEMBL3654023	-9.4
CHEMBL3654045	-9.4
CHEMBL3654052	-9.4
CHEMBL3654054	-9.4
CHEMBL3654069	-9.4
CHEMBL3654070	-9.4
CHEMBL3654079	-9.4
CHEMBL3654108	-9.4
CHEMBL3654123	-9.4
CHEMBL3654124	-9.4
CHEMBL3654126	-9.4
CHEMBL3654137	-9.4
CHEMBL3654165	-9.4
CHEMBL3654172	-9.4
CHEMBL3699078	-9.4
CHEMBL3701330	-9.4
CHEMBL3736279	-9.4
CHEMBL375628	-9.4
CHEMBL3785426	-9.4
CHEMBL384880	-9.4
CHEMBL386631	-9.4
CHEMBL3891258	-9.4
CHEMBL3891608	-9.4
CHEMBL3892405	-9.4
CHEMBL3896871	-9.4
CHEMBL3897725	-9.4
CHEMBL3901126	-9.4
CHEMBL3901190	-9.4
CHEMBL3903991	-9.4
CHEMBL3904899	-9.4
CHEMBL3905470	-9.4
CHEMBL3905937	-9.4
CHEMBL3910273	-9.4
CHEMBL3913455	-9.4
CHEMBL3913997	-9.4
CHEMBL3914735	-9.4
CHEMBL3915240	-9.4
CHEMBL3915389	-9.4
CHEMBL3918033	-9.4
CHEMBL3921108	-9.4
CHEMBL3921509	-9.4
CHEMBL3923567	-9.4
CHEMBL3924508	-9.4
CHEMBL3926923	-9.4
CHEMBL3929559	-9.4
CHEMBL3932261	-9.4
CHEMBL3933542	-9.4
CHEMBL3933894	-9.4
CHEMBL3935346	-9.4
CHEMBL3936065	-9.4
CHEMBL3937401	-9.4
CHEMBL3943608	-9.4
CHEMBL3944880	-9.4
CHEMBL3946532	-9.4
CHEMBL3946776	-9.4
CHEMBL3948558	-9.4
CHEMBL3951058	-9.4
CHEMBL3961062	-9.4
CHEMBL3962052	-9.4
CHEMBL3962964	-9.4
CHEMBL3965830	-9.4
CHEMBL3969006	-9.4
CHEMBL3969380	-9.4
CHEMBL3971470	-9.4
CHEMBL3977028	-9.4
CHEMBL3978226	-9.4
CHEMBL3978678	-9.4
CHEMBL3983012	-9.4
CHEMBL3983456	-9.4
CHEMBL3983964	-9.4
CHEMBL3984634	-9.4
CHEMBL3985475	-9.4
CHEMBL3985489	-9.4
CHEMBL3986307	-9.4
CHEMBL4114397	-9.4
CHEMBL4209752	-9.4
CHEMBL4300659	-9.4
DB02155	-9.4
DB13041	-9.4
CHEMBL1871280	-9.3
CHEMBL1900138	-9.3
CHEMBL2031022	-9.3
CHEMBL2031024	-9.3
CHEMBL2159058	-9.3
CHEMBL2159060	-9.3
CHEMBL218223	-9.3
CHEMBL2431923	-9.3
CHEMBL2431932	-9.3
CHEMBL3650506	-9.3
CHEMBL3650511	-9.3
CHEMBL3650513	-9.3
CHEMBL3650536	-9.3
CHEMBL3650558	-9.3
CHEMBL3650559	-9.3
CHEMBL3650567	-9.3
CHEMBL3650582	-9.3
CHEMBL3650614	-9.3
CHEMBL3650645	-9.3
CHEMBL3650664	-9.3
CHEMBL3650672	-9.3
CHEMBL3653981	-9.3
CHEMBL3654009	-9.3
CHEMBL3654012	-9.3
CHEMBL3654036	-9.3
CHEMBL3654055	-9.3
CHEMBL3654057	-9.3
CHEMBL3654073	-9.3
CHEMBL3654088	-9.3
CHEMBL3654098	-9.3
CHEMBL3654106	-9.3
CHEMBL3654113	-9.3
CHEMBL3654132	-9.3
CHEMBL3654142	-9.3
CHEMBL3701396	-9.3
CHEMBL371247	-9.3
CHEMBL3732520	-9.3
CHEMBL3890011	-9.3
CHEMBL3891021	-9.3
CHEMBL3894927	-9.3
CHEMBL3896368	-9.3
CHEMBL3897872	-9.3
CHEMBL3898157	-9.3
CHEMBL3900835	-9.3
CHEMBL3901575	-9.3
CHEMBL3902661	-9.3
CHEMBL3903130	-9.3
CHEMBL3904063	-9.3
CHEMBL3905693	-9.3
CHEMBL3908188	-9.3
CHEMBL3910087	-9.3
CHEMBL3912240	-9.3
CHEMBL3917229	-9.3
CHEMBL3917958	-9.3
CHEMBL3918014	-9.3
CHEMBL3920089	-9.3
CHEMBL3921268	-9.3
CHEMBL3921409	-9.3
CHEMBL3922626	-9.3
CHEMBL3926506	-9.3
CHEMBL3926508	-9.3
CHEMBL3928884	-9.3
CHEMBL3929370	-9.3
CHEMBL3933544	-9.3
CHEMBL3933905	-9.3
CHEMBL3936986	-9.3
CHEMBL3944855	-9.3
CHEMBL3946863	-9.3
CHEMBL3947479	-9.3
CHEMBL3948972	-9.3
CHEMBL3950070	-9.3
CHEMBL3953161	-9.3
CHEMBL3953668	-9.3
CHEMBL3954638	-9.3
CHEMBL3957863	-9.3
CHEMBL3958319	-9.3
CHEMBL3958768	-9.3
CHEMBL3958980	-9.3
CHEMBL3959049	-9.3
CHEMBL3960071	-9.3
CHEMBL3961383	-9.3
CHEMBL3965698	-9.3
CHEMBL3967495	-9.3
CHEMBL3968384	-9.3
CHEMBL3969574	-9.3
CHEMBL3969902	-9.3
CHEMBL3976802	-9.3
CHEMBL3977224	-9.3
CHEMBL3981941	-9.3
CHEMBL3985520	-9.3
CHEMBL3985747	-9.3
CHEMBL4211496	-9.3
CHEMBL4215940	-9.3
CHEMBL4474774	-9.3
CHEMBL82667	-9.3
DB02009	-9.3
DB16347	-9.3
CHEMBL1725492	-9.2
CHEMBL1878809	-9.2
CHEMBL2031003	-9.2
CHEMBL2105690	-9.2
CHEMBL2322027	-9.2
CHEMBL2429889	-9.2
CHEMBL2431941	-9.2
CHEMBL3133469	-9.2
CHEMBL3311331	-9.2
CHEMBL3639530	-9.2
CHEMBL3650490	-9.2
CHEMBL3650491	-9.2
CHEMBL3650492	-9.2
CHEMBL3650501	-9.2
CHEMBL3650507	-9.2
CHEMBL3650587	-9.2
CHEMBL3650594	-9.2
CHEMBL3650610	-9.2
CHEMBL3650630	-9.2
CHEMBL3650634	-9.2
CHEMBL3650670	-9.2
CHEMBL3653966	-9.2
CHEMBL3653982	-9.2
CHEMBL3653985	-9.2
CHEMBL3653993	-9.2
CHEMBL3654005	-9.2
CHEMBL3654024	-9.2
CHEMBL3654028	-9.2
CHEMBL3654033	-9.2
CHEMBL3654059	-9.2
CHEMBL3654061	-9.2
CHEMBL3654067	-9.2
CHEMBL3654074	-9.2
CHEMBL3654091	-9.2
CHEMBL3654105	-9.2
CHEMBL3654117	-9.2
CHEMBL3654122	-9.2
CHEMBL3654138	-9.2
CHEMBL3654153	-9.2
CHEMBL3654154	-9.2
CHEMBL3701326	-9.2
CHEMBL3701339	-9.2
CHEMBL3701346	-9.2
CHEMBL3701370	-9.2
CHEMBL3701375	-9.2
CHEMBL3703629	-9.2
CHEMBL3891510	-9.2
CHEMBL3891905	-9.2
CHEMBL3892359	-9.2
CHEMBL3892749	-9.2
CHEMBL3894022	-9.2
CHEMBL3894236	-9.2
CHEMBL3895065	-9.2
CHEMBL3896412	-9.2
CHEMBL3896415	-9.2
CHEMBL3899534	-9.2
CHEMBL3899864	-9.2
CHEMBL3902966	-9.2
CHEMBL3909113	-9.2
CHEMBL3911950	-9.2
CHEMBL3912830	-9.2
CHEMBL3916510	-9.2
CHEMBL3917378	-9.2
CHEMBL3918447	-9.2
CHEMBL3919460	-9.2
CHEMBL3920020	-9.2
CHEMBL3924596	-9.2
CHEMBL3924773	-9.2
CHEMBL3924850	-9.2
CHEMBL3925354	-9.2
CHEMBL3926835	-9.2
CHEMBL3927294	-9.2
CHEMBL3931033	-9.2
CHEMBL3931265	-9.2
CHEMBL3932630	-9.2
CHEMBL3932734	-9.2
CHEMBL3934907	-9.2
CHEMBL3936256	-9.2
CHEMBL3937341	-9.2
CHEMBL3938217	-9.2
CHEMBL3938448	-9.2
CHEMBL3939067	-9.2
CHEMBL3939500	-9.2
CHEMBL3940742	-9.2
CHEMBL3941326	-9.2
CHEMBL3942195	-9.2
CHEMBL3942518	-9.2
CHEMBL3946359	-9.2
CHEMBL3946682	-9.2
CHEMBL3947942	-9.2
CHEMBL3949077	-9.2
CHEMBL3950951	-9.2
CHEMBL3951116	-9.2
CHEMBL3954559	-9.2
CHEMBL3955668	-9.2
CHEMBL3957494	-9.2
CHEMBL3958061	-9.2
CHEMBL3962175	-9.2
CHEMBL3971721	-9.2
CHEMBL3973305	-9.2
CHEMBL3974950	-9.2
CHEMBL3979135	-9.2
CHEMBL3980509	-9.2
CHEMBL3982254	-9.2
CHEMBL3983424	-9.2
CHEMBL4228713	-9.2
CHEMBL4245295	-9.2
CHEMBL4457071	-9.2
CHEMBL4476021	-9.2
CHEMBL539437	-9.2
CHEMBL82763	-9.2
DB00471	-9.2
DB11986	-9.2
CHEMBL2030864	-9.1
CHEMBL2031031	-9.1
CHEMBL217960	-9.1
CHEMBL2322025	-9.1
CHEMBL3311330	-9.1
CHEMBL3358596	-9.1
CHEMBL3358614	-9.1
CHEMBL341262	-9.1
CHEMBL3639493	-9.1
CHEMBL3650509	-9.1
CHEMBL3650514	-9.1
CHEMBL3650516	-9.1
CHEMBL3650528	-9.1
CHEMBL3650538	-9.1
CHEMBL3650542	-9.1
CHEMBL3650562	-9.1
CHEMBL3650565	-9.1
CHEMBL3650593	-9.1
CHEMBL3650598	-9.1
CHEMBL3650615	-9.1
CHEMBL3650623	-9.1
CHEMBL3650650	-9.1
CHEMBL3650658	-9.1
CHEMBL3653998	-9.1
CHEMBL3654003	-9.1
CHEMBL3654016	-9.1
CHEMBL3654019	-9.1
CHEMBL3654030	-9.1
CHEMBL3654035	-9.1
CHEMBL3654096	-9.1
CHEMBL3654099	-9.1
CHEMBL3654101	-9.1
CHEMBL3654104	-9.1
CHEMBL3654114	-9.1
CHEMBL3654125	-9.1
CHEMBL3654135	-9.1
CHEMBL3654144	-9.1
CHEMBL3654164	-9.1
CHEMBL3656032	-9.1
CHEMBL3701319	-9.1
CHEMBL3701393	-9.1
CHEMBL3786327	-9.1
CHEMBL3786746	-9.1
CHEMBL3893990	-9.1
CHEMBL3894139	-9.1
CHEMBL3894614	-9.1
CHEMBL3897702	-9.1
CHEMBL3898078	-9.1
CHEMBL3899315	-9.1
CHEMBL3899558	-9.1
CHEMBL3901351	-9.1
CHEMBL3901940	-9.1
CHEMBL3902350	-9.1
CHEMBL3905254	-9.1
CHEMBL3906343	-9.1
CHEMBL3911961	-9.1
CHEMBL3913655	-9.1
CHEMBL3914675	-9.1
CHEMBL3915983	-9.1
CHEMBL3916185	-9.1
CHEMBL3921893	-9.1
CHEMBL3924899	-9.1
CHEMBL3927581	-9.1
CHEMBL3931411	-9.1
CHEMBL3931993	-9.1
CHEMBL3932238	-9.1
CHEMBL3933099	-9.1
CHEMBL3939519	-9.1
CHEMBL3940729	-9.1
CHEMBL3941440	-9.1
CHEMBL3942598	-9.1
CHEMBL3942674	-9.1
CHEMBL3943273	-9.1
CHEMBL3947235	-9.1
CHEMBL3948323	-9.1
CHEMBL3949504	-9.1
CHEMBL3953600	-9.1
CHEMBL3953632	-9.1
CHEMBL3956942	-9.1
CHEMBL3962772	-9.1
CHEMBL3962921	-9.1
CHEMBL3963984	-9.1
CHEMBL3964700	-9.1
CHEMBL3964863	-9.1
CHEMBL3965521	-9.1
CHEMBL3965839	-9.1
CHEMBL3966550	-9.1
CHEMBL3975659	-9.1
CHEMBL3977628	-9.1
CHEMBL3978975	-9.1
CHEMBL3984987	-9.1
CHEMBL4216466	-9.1
CHEMBL4438858	-9.1
CHEMBL4528136	-9.1
CHEMBL4559296	-9.1
CHEMBL4584015	-9.1
DB06240	-9.1
ZINC000257252131	-9.1
CHEMBL1075622	-9
CHEMBL1075956	-9
CHEMBL1185418	-9
CHEMBL1288464	-9
CHEMBL1830589	-9
CHEMBL1830594	-9
CHEMBL2031014	-9
CHEMBL2031023	-9
CHEMBL221294	-9
CHEMBL2431960	-9
CHEMBL2431972	-9
CHEMBL3133484	-9
CHEMBL3650496	-9
CHEMBL3650503	-9
CHEMBL3650569	-9
CHEMBL3650572	-9
CHEMBL3650584	-9
CHEMBL3650585	-9
CHEMBL3650589	-9
CHEMBL3650591	-9
CHEMBL3650629	-9
CHEMBL3650633	-9
CHEMBL3650661	-9
CHEMBL3654006	-9
CHEMBL3654031	-9
CHEMBL3654048	-9
CHEMBL3654050	-9
CHEMBL3654056	-9
CHEMBL3654062	-9
CHEMBL3654076	-9
CHEMBL3654082	-9
CHEMBL3654100	-9
CHEMBL3654110	-9
CHEMBL3654119	-9
CHEMBL3654139	-9
CHEMBL3701293	-9
CHEMBL3701301	-9
CHEMBL3701377	-9
CHEMBL3701398	-9
CHEMBL3703627	-9
CHEMBL3794549	-9
CHEMBL3891622	-9
CHEMBL3897950	-9
CHEMBL3899140	-9
CHEMBL3903333	-9
CHEMBL3903842	-9
CHEMBL3909131	-9
CHEMBL3910202	-9
CHEMBL3910577	-9
CHEMBL3910683	-9
CHEMBL3912991	-9
CHEMBL3913473	-9
CHEMBL3913588	-9
CHEMBL3913824	-9
CHEMBL3915037	-9
CHEMBL3918093	-9
CHEMBL3918945	-9
CHEMBL3918980	-9
CHEMBL3919078	-9
CHEMBL3921561	-9
CHEMBL3922866	-9
CHEMBL3923781	-9
CHEMBL3925983	-9
CHEMBL3927297	-9
CHEMBL3927396	-9
CHEMBL3928123	-9
CHEMBL3928986	-9
CHEMBL3933141	-9
CHEMBL3935082	-9
CHEMBL3937050	-9
CHEMBL3944409	-9
CHEMBL3945470	-9
CHEMBL3945773	-9
CHEMBL3945900	-9
CHEMBL3946148	-9
CHEMBL3946283	-9
CHEMBL3947179	-9
CHEMBL3947347	-9
CHEMBL3948418	-9
CHEMBL3953034	-9
CHEMBL3953887	-9
CHEMBL3955751	-9
CHEMBL3956798	-9
CHEMBL3957861	-9
CHEMBL3961090	-9
CHEMBL3964470	-9
CHEMBL3965552	-9
CHEMBL3966122	-9
CHEMBL3966210	-9
CHEMBL3966838	-9
CHEMBL3967910	-9
CHEMBL3969223	-9
CHEMBL3969849	-9
CHEMBL3976157	-9
CHEMBL3977431	-9
CHEMBL3978720	-9
CHEMBL3979321	-9
CHEMBL4103412	-9
CHEMBL4280576	-9
CHEMBL4292298	-9
CHEMBL500815	-9
DB03966	-9
DB04881	-9
CHEMBL1689143	-8.9
CHEMBL1828650	-8.9
CHEMBL1829864	-8.9
CHEMBL1880069	-8.9
CHEMBL2030845	-8.9
CHEMBL2030850	-8.9
CHEMBL2031006	-8.9
CHEMBL2031028	-8.9
CHEMBL2322024	-8.9
CHEMBL2326038	-8.9
CHEMBL2355691	-8.9
CHEMBL2431925	-8.9
CHEMBL2431933	-8.9
CHEMBL2431939	-8.9
CHEMBL2431971	-8.9
CHEMBL3218925	-8.9
CHEMBL3309262	-8.9
CHEMBL3650486	-8.9
CHEMBL3650497	-8.9
CHEMBL3650502	-8.9
CHEMBL3650540	-8.9
CHEMBL3650550	-8.9
CHEMBL3650561	-8.9
CHEMBL3650575	-8.9
CHEMBL3650583	-8.9
CHEMBL3650590	-8.9
CHEMBL3650609	-8.9
CHEMBL3653968	-8.9
CHEMBL3653973	-8.9
CHEMBL3653974	-8.9
CHEMBL3653975	-8.9
CHEMBL3653984	-8.9
CHEMBL3654001	-8.9
CHEMBL3654040	-8.9
CHEMBL3654065	-8.9
CHEMBL3654136	-8.9
CHEMBL3654140	-8.9
CHEMBL3654145	-8.9
CHEMBL3654149	-8.9
CHEMBL3654155	-8.9
CHEMBL3699075	-8.9
CHEMBL3701410	-8.9
CHEMBL3703599	-8.9
CHEMBL3703612	-8.9
CHEMBL385104	-8.9
CHEMBL3889719	-8.9
CHEMBL3891790	-8.9
CHEMBL3900203	-8.9
CHEMBL3904423	-8.9
CHEMBL3907427	-8.9
CHEMBL3909288	-8.9
CHEMBL3910657	-8.9
CHEMBL3911010	-8.9
CHEMBL3914292	-8.9
CHEMBL3915244	-8.9
CHEMBL3921211	-8.9
CHEMBL3924533	-8.9
CHEMBL3925951	-8.9
CHEMBL3925990	-8.9
CHEMBL3927159	-8.9
CHEMBL3927836	-8.9
CHEMBL3930791	-8.9
CHEMBL3931621	-8.9
CHEMBL3934574	-8.9
CHEMBL3934982	-8.9
CHEMBL3936947	-8.9
CHEMBL3939864	-8.9
CHEMBL3942371	-8.9
CHEMBL3944500	-8.9
CHEMBL3946197	-8.9
CHEMBL3948491	-8.9
CHEMBL3949045	-8.9
CHEMBL3952286	-8.9
CHEMBL3954325	-8.9
CHEMBL3954372	-8.9
CHEMBL3959326	-8.9
CHEMBL3963704	-8.9
CHEMBL3963818	-8.9
CHEMBL3964991	-8.9
CHEMBL3965841	-8.9
CHEMBL3973825	-8.9
CHEMBL3975289	-8.9
CHEMBL3975600	-8.9
CHEMBL3977790	-8.9
CHEMBL3979356	-8.9
CHEMBL3986183	-8.9
CHEMBL4066972	-8.9
CHEMBL443684	-8.9
CHEMBL4441493	-8.9
CHEMBL4561305	-8.9
DB04805	-8.9
DB06248	-8.9
DB11581	-8.9
DB11611	-8.9
DB11855	-8.9
DB12678	-8.9
DB12756	-8.9
DB14850	-8.9
DB16053	-8.9
ZINC000009313706	-8.9
ZINC000057495870	-8.9
CHEMBL1230221	-8.8
CHEMBL127615	-8.8
CHEMBL1532330	-8.8
CHEMBL1689144	-8.8
CHEMBL1689147	-8.8
CHEMBL1830592	-8.8
CHEMBL1940666	-8.8
CHEMBL1940680	-8.8
CHEMBL2178811	-8.8
CHEMBL218524	-8.8
CHEMBL221750	-8.8
CHEMBL239176	-8.8
CHEMBL2431973	-8.8
CHEMBL266944	-8.8
CHEMBL311484	-8.8
CHEMBL3218926	-8.8
CHEMBL3650533	-8.8
CHEMBL3650592	-8.8
CHEMBL3650628	-8.8
CHEMBL3650662	-8.8
CHEMBL3654133	-8.8
CHEMBL3654134	-8.8
CHEMBL3699069	-8.8
CHEMBL3699080	-8.8
CHEMBL3701318	-8.8
CHEMBL3701320	-8.8
CHEMBL3701328	-8.8
CHEMBL3701344	-8.8
CHEMBL3701395	-8.8
CHEMBL374303	-8.8
CHEMBL3752533	-8.8
CHEMBL3786706	-8.8
CHEMBL3889549	-8.8
CHEMBL3892616	-8.8
CHEMBL3893085	-8.8
CHEMBL3901926	-8.8
CHEMBL3903292	-8.8
CHEMBL3905915	-8.8
CHEMBL3906281	-8.8
CHEMBL3907400	-8.8
CHEMBL3909289	-8.8
CHEMBL3912236	-8.8
CHEMBL3916235	-8.8
CHEMBL3919712	-8.8
CHEMBL3925824	-8.8
CHEMBL3926562	-8.8
CHEMBL3927598	-8.8
CHEMBL3934509	-8.8
CHEMBL3939049	-8.8
CHEMBL3940219	-8.8
CHEMBL3941252	-8.8
CHEMBL3944117	-8.8
CHEMBL3944459	-8.8
CHEMBL3944877	-8.8
CHEMBL3946893	-8.8
CHEMBL3947864	-8.8
CHEMBL3950403	-8.8
CHEMBL3952489	-8.8
CHEMBL3952871	-8.8
CHEMBL3954186	-8.8
CHEMBL3954669	-8.8
CHEMBL3954914	-8.8
CHEMBL3955312	-8.8
CHEMBL3959963	-8.8
CHEMBL3961749	-8.8
CHEMBL3962755	-8.8
CHEMBL3973269	-8.8
CHEMBL3975130	-8.8
CHEMBL3977253	-8.8
CHEMBL3980884	-8.8
CHEMBL3986326	-8.8
CHEMBL413515	-8.8
CHEMBL4207006	-8.8
CHEMBL4218253	-8.8
CHEMBL4244521	-8.8
CHEMBL4283211	-8.8
CHEMBL438957	-8.8
CHEMBL4482922	-8.8
CHEMBL4637550	-8.8
CHEMBL508093	-8.8
DB12225	-8.8
DB14070	-8.8
ZINC000012544783	-8.8
ZINC000012986273	-8.8
ZINC000057495869	-8.8
ZINC000103602684	-8.8
CHEMBL1075943	-8.7
CHEMBL1288462	-8.7
CHEMBL1703572	-8.7
CHEMBL1829869	-8.7
CHEMBL1940665	-8.7
CHEMBL1940675	-8.7
CHEMBL221805	-8.7
CHEMBL2324284	-8.7
CHEMBL2398289	-8.7
CHEMBL2431931	-8.7
CHEMBL2431946	-8.7
CHEMBL2431951	-8.7
CHEMBL2431953	-8.7
CHEMBL2431970	-8.7
CHEMBL297423	-8.7
CHEMBL3311491	-8.7
CHEMBL3311493	-8.7
CHEMBL3356702	-8.7
CHEMBL3650493	-8.7
CHEMBL3650499	-8.7
CHEMBL3650505	-8.7
CHEMBL3650512	-8.7
CHEMBL3650522	-8.7
CHEMBL3650524	-8.7
CHEMBL3650526	-8.7
CHEMBL3650560	-8.7
CHEMBL3650580	-8.7
CHEMBL3650599	-8.7
CHEMBL3650600	-8.7
CHEMBL3650602	-8.7
CHEMBL3650607	-8.7
CHEMBL3650608	-8.7
CHEMBL3650622	-8.7
CHEMBL3650646	-8.7
CHEMBL3650647	-8.7
CHEMBL3650653	-8.7
CHEMBL3650667	-8.7
CHEMBL3653965	-8.7
CHEMBL3654027	-8.7
CHEMBL3654044	-8.7
CHEMBL3654078	-8.7
CHEMBL3654092	-8.7
CHEMBL3654102	-8.7
CHEMBL3654141	-8.7
CHEMBL3654143	-8.7
CHEMBL3654150	-8.7
CHEMBL3654159	-8.7
CHEMBL3654175	-8.7
CHEMBL3701349	-8.7
CHEMBL3701358	-8.7
CHEMBL3701366	-8.7
CHEMBL3701391	-8.7
CHEMBL3701403	-8.7
CHEMBL3703611	-8.7
CHEMBL3794524	-8.7
CHEMBL3891501	-8.7
CHEMBL3903167	-8.7
CHEMBL3904600	-8.7
CHEMBL3907359	-8.7
CHEMBL3907686	-8.7
CHEMBL3909703	-8.7
CHEMBL3910037	-8.7
CHEMBL3911061	-8.7
CHEMBL3912209	-8.7
CHEMBL3914379	-8.7
CHEMBL3914764	-8.7
CHEMBL3915506	-8.7
CHEMBL3918129	-8.7
CHEMBL3921048	-8.7
CHEMBL3924048	-8.7
CHEMBL3925867	-8.7
CHEMBL3927982	-8.7
CHEMBL3928046	-8.7
CHEMBL3928841	-8.7
CHEMBL3933631	-8.7
CHEMBL3933816	-8.7
CHEMBL3936554	-8.7
CHEMBL3936872	-8.7
CHEMBL3938580	-8.7
CHEMBL3939258	-8.7
CHEMBL3939826	-8.7
CHEMBL3942015	-8.7
CHEMBL3945459	-8.7
CHEMBL3946056	-8.7
CHEMBL3947141	-8.7
CHEMBL3947409	-8.7
CHEMBL3950467	-8.7
CHEMBL3954237	-8.7
CHEMBL3959149	-8.7
CHEMBL3963540	-8.7
CHEMBL3966367	-8.7
CHEMBL3969409	-8.7
CHEMBL3970001	-8.7
CHEMBL3977749	-8.7
CHEMBL3983530	-8.7
CHEMBL3983630	-8.7
CHEMBL3986974	-8.7
CHEMBL4239370	-8.7
CHEMBL4247157	-8.7
CHEMBL4468354	-8.7
CHEMBL451683	-8.7
CHEMBL4549639	-8.7
CHEMBL4570746	-8.7
CHEMBL508211	-8.7
CHEMBL547645	-8.7
CHEMBL585953	-8.7
DB03067	-8.7
ZINC000004058265	-8.7
ZINC000006296228	-8.7
CHEMBL1075951	-8.6
CHEMBL1288365	-8.6
CHEMBL1288375	-8.6
CHEMBL1288463	-8.6
CHEMBL1386216	-8.6
CHEMBL1801290	-8.6
CHEMBL1830593	-8.6
CHEMBL2030848	-8.6
CHEMBL2031020	-8.6
CHEMBL2138552	-8.6
CHEMBL2178814	-8.6
CHEMBL241495	-8.6
CHEMBL2431934	-8.6
CHEMBL2431989	-8.6
CHEMBL2431991	-8.6
CHEMBL263808	-8.6
CHEMBL305647	-8.6
CHEMBL3311492	-8.6
CHEMBL3650489	-8.6
CHEMBL3650494	-8.6
CHEMBL3650529	-8.6
CHEMBL3650551	-8.6
CHEMBL3650563	-8.6
CHEMBL3650586	-8.6
CHEMBL3650618	-8.6
CHEMBL3653986	-8.6
CHEMBL3653996	-8.6
CHEMBL3654077	-8.6
CHEMBL3654169	-8.6
CHEMBL3670104	-8.6
CHEMBL3699066	-8.6
CHEMBL3701317	-8.6
CHEMBL3701360	-8.6
CHEMBL3701374	-8.6
CHEMBL3703610	-8.6
CHEMBL3703623	-8.6
CHEMBL3704784	-8.6
CHEMBL3704785	-8.6
CHEMBL3704787	-8.6
CHEMBL3704797	-8.6
CHEMBL3704806	-8.6
CHEMBL376696	-8.6
CHEMBL383399	-8.6
CHEMBL3893949	-8.6
CHEMBL3894778	-8.6
CHEMBL3896756	-8.6
CHEMBL3899873	-8.6
CHEMBL3909627	-8.6
CHEMBL3912115	-8.6
CHEMBL3916796	-8.6
CHEMBL3917011	-8.6
CHEMBL3920522	-8.6
CHEMBL3920721	-8.6
CHEMBL3921948	-8.6
CHEMBL3924651	-8.6
CHEMBL3927183	-8.6
CHEMBL3929366	-8.6
CHEMBL3930124	-8.6
CHEMBL3931638	-8.6
CHEMBL3931918	-8.6
CHEMBL3934641	-8.6
CHEMBL3935432	-8.6
CHEMBL3937283	-8.6
CHEMBL3940211	-8.6
CHEMBL3940524	-8.6
CHEMBL3944215	-8.6
CHEMBL3948599	-8.6
CHEMBL3952081	-8.6
CHEMBL3953351	-8.6
CHEMBL3959528	-8.6
CHEMBL3961198	-8.6
CHEMBL3963247	-8.6
CHEMBL3963693	-8.6
CHEMBL3966070	-8.6
CHEMBL3968162	-8.6
CHEMBL3970337	-8.6
CHEMBL3971226	-8.6
CHEMBL3975145	-8.6
CHEMBL3977784	-8.6
CHEMBL3980363	-8.6
CHEMBL3981705	-8.6
CHEMBL3982550	-8.6
CHEMBL4060650	-8.6
CHEMBL4079489	-8.6
CHEMBL4211198	-8.6
CHEMBL4216380	-8.6
CHEMBL4239260	-8.6
CHEMBL4442030	-8.6
CHEMBL4453237	-8.6
CHEMBL4515351	-8.6
CHEMBL4534249	-8.6
CHEMBL4587515	-8.6
CHEMBL4592905	-8.6
CHEMBL508864	-8.6
CHEMBL591907	-8.6
CHEMBL592051	-8.6
CHEMBL600028	-8.6
CHEMBL604904	-8.6
DB01232	-8.6
DB03157	-8.6
DB14792	-8.6
ZINC000008898858	-8.6
ZINC000009125481	-8.6
ZINC000009222709	-8.6
CHEMBL1288345	-8.5
CHEMBL1288364	-8.5
CHEMBL1288368	-8.5
CHEMBL1355026	-8.5
CHEMBL174080	-8.5
CHEMBL1896896	-8.5
CHEMBL1940670	-8.5
CHEMBL2023988	-8.5
CHEMBL2031001	-8.5
CHEMBL2031025	-8.5
CHEMBL2031030	-8.5
CHEMBL20766	-8.5
CHEMBL218408	-8.5
CHEMBL221708	-8.5
CHEMBL221856	-8.5
CHEMBL2431922	-8.5
CHEMBL2431940	-8.5
CHEMBL2431947	-8.5
CHEMBL2431959	-8.5
CHEMBL2431978	-8.5
CHEMBL3605902	-8.5
CHEMBL3650545	-8.5
CHEMBL3650621	-8.5
CHEMBL3650660	-8.5
CHEMBL3650665	-8.5
CHEMBL3654007	-8.5
CHEMBL3654097	-8.5
CHEMBL3654127	-8.5
CHEMBL3654174	-8.5
CHEMBL3670137	-8.5
CHEMBL3701294	-8.5
CHEMBL3701336	-8.5
CHEMBL3701365	-8.5
CHEMBL3701376	-8.5
CHEMBL3701381	-8.5
CHEMBL3701384	-8.5
CHEMBL3704783	-8.5
CHEMBL3704807	-8.5
CHEMBL3704811	-8.5
CHEMBL3704815	-8.5
CHEMBL374309	-8.5
CHEMBL376409	-8.5
CHEMBL380502	-8.5
CHEMBL384217	-8.5
CHEMBL385101	-8.5
CHEMBL3890787	-8.5
CHEMBL3892280	-8.5
CHEMBL3894316	-8.5
CHEMBL3896724	-8.5
CHEMBL3900077	-8.5
CHEMBL3902225	-8.5
CHEMBL3904260	-8.5
CHEMBL3906577	-8.5
CHEMBL3907082	-8.5
CHEMBL3912610	-8.5
CHEMBL3913571	-8.5
CHEMBL3916309	-8.5
CHEMBL3917217	-8.5
CHEMBL3923492	-8.5
CHEMBL3927035	-8.5
CHEMBL3927433	-8.5
CHEMBL3928763	-8.5
CHEMBL3929266	-8.5
CHEMBL3933727	-8.5
CHEMBL3935266	-8.5
CHEMBL3935948	-8.5
CHEMBL3947654	-8.5
CHEMBL3948846	-8.5
CHEMBL3949282	-8.5
CHEMBL3951040	-8.5
CHEMBL3953784	-8.5
CHEMBL3954740	-8.5
CHEMBL3956131	-8.5
CHEMBL3962639	-8.5
CHEMBL3964082	-8.5
CHEMBL3964632	-8.5
CHEMBL3971090	-8.5
CHEMBL3974863	-8.5
CHEMBL3974997	-8.5
CHEMBL3976473	-8.5
CHEMBL3976773	-8.5
CHEMBL3987116	-8.5
CHEMBL3987182	-8.5
CHEMBL4102813	-8.5
CHEMBL412689	-8.5
CHEMBL416097	-8.5
CHEMBL4175858	-8.5
CHEMBL4560892	-8.5
CHEMBL500866	-8.5
CHEMBL509700	-8.5
CHEMBL592525	-8.5
DB06569	-8.5
DB11896	-8.5
ZINC000009096959	-8.5
ZINC000030362753	-8.5
CHEMBL1236741	-8.4
CHEMBL1288356	-8.4
CHEMBL1288376	-8.4
CHEMBL1355036	-8.4
CHEMBL1801280	-8.4
CHEMBL1801308	-8.4
CHEMBL1940674	-8.4
CHEMBL2031004	-8.4
CHEMBL2031012	-8.4
CHEMBL2031019	-8.4
CHEMBL2063884	-8.4
CHEMBL209878	-8.4
CHEMBL2159741	-8.4
CHEMBL2178813	-8.4
CHEMBL218222	-8.4
CHEMBL230238	-8.4
CHEMBL2362584	-8.4
CHEMBL2431938	-8.4
CHEMBL2431954	-8.4
CHEMBL2431958	-8.4
CHEMBL2431962	-8.4
CHEMBL2431974	-8.4
CHEMBL2431992	-8.4
CHEMBL311714	-8.4
CHEMBL3358613	-8.4
CHEMBL3650495	-8.4
CHEMBL3650521	-8.4
CHEMBL3650552	-8.4
CHEMBL3650557	-8.4
CHEMBL3650617	-8.4
CHEMBL3677714	-8.4
CHEMBL3701305	-8.4
CHEMBL3701306	-8.4
CHEMBL3701307	-8.4
CHEMBL3701327	-8.4
CHEMBL3701394	-8.4
CHEMBL3701397	-8.4
CHEMBL3703626	-8.4
CHEMBL3704777	-8.4
CHEMBL3704778	-8.4
CHEMBL3704801	-8.4
CHEMBL3704808	-8.4
CHEMBL3704809	-8.4
CHEMBL3704817	-8.4
CHEMBL374941	-8.4
CHEMBL376408	-8.4
CHEMBL3890069	-8.4
CHEMBL3893154	-8.4
CHEMBL3894967	-8.4
CHEMBL3899475	-8.4
CHEMBL3901008	-8.4
CHEMBL3902924	-8.4
CHEMBL3915032	-8.4
CHEMBL3921813	-8.4
CHEMBL3924145	-8.4
CHEMBL3924162	-8.4
CHEMBL3927310	-8.4
CHEMBL3927392	-8.4
CHEMBL3933426	-8.4
CHEMBL3940196	-8.4
CHEMBL3941728	-8.4
CHEMBL3943815	-8.4
CHEMBL3951428	-8.4
CHEMBL3957281	-8.4
CHEMBL3959636	-8.4
CHEMBL3962088	-8.4
CHEMBL3969644	-8.4
CHEMBL3971037	-8.4
CHEMBL3972844	-8.4
CHEMBL3974370	-8.4
CHEMBL3979383	-8.4
CHEMBL3980846	-8.4
CHEMBL3985932	-8.4
CHEMBL3986783	-8.4
CHEMBL4063698	-8.4
CHEMBL4203463	-8.4
CHEMBL4250906	-8.4
CHEMBL4251028	-8.4
CHEMBL4286576	-8.4
CHEMBL4300123	-8.4
CHEMBL4439691	-8.4
CHEMBL444140	-8.4
CHEMBL4469267	-8.4
CHEMBL4476281	-8.4
CHEMBL4518971	-8.4
CHEMBL4579774	-8.4
CHEMBL4598139	-8.4
CHEMBL509208	-8.4
DB04289	-8.4
DB12044	-8.4
DB12340	-8.4
ZINC000013020214	-8.4
ZINC000022471584	-8.4
ZINC000035527168	-8.4
CHEMBL1288359	-8.3
CHEMBL1288366	-8.3
CHEMBL1288374	-8.3
CHEMBL1288377	-8.3
CHEMBL1288461	-8.3
CHEMBL1689139	-8.3
CHEMBL1728639	-8.3
CHEMBL1940671	-8.3
CHEMBL1940677	-8.3
CHEMBL2031021	-8.3
CHEMBL221295	-8.3
CHEMBL235268	-8.3
CHEMBL2431937	-8.3
CHEMBL2431961	-8.3
CHEMBL2431976	-8.3
CHEMBL28103	-8.3
CHEMBL3133466	-8.3
CHEMBL322890	-8.3
CHEMBL3650504	-8.3
CHEMBL3650508	-8.3
CHEMBL3650576	-8.3
CHEMBL3650578	-8.3
CHEMBL3650579	-8.3
CHEMBL3650605	-8.3
CHEMBL3650619	-8.3
CHEMBL3650620	-8.3
CHEMBL3653969	-8.3
CHEMBL3682460	-8.3
CHEMBL3701300	-8.3
CHEMBL3701363	-8.3
CHEMBL3701379	-8.3
CHEMBL3701380	-8.3
CHEMBL3701408	-8.3
CHEMBL3704776	-8.3
CHEMBL373544	-8.3
CHEMBL374097	-8.3
CHEMBL379895	-8.3
CHEMBL383229	-8.3
CHEMBL384218	-8.3
CHEMBL3897577	-8.3
CHEMBL3899673	-8.3
CHEMBL3901604	-8.3
CHEMBL3902056	-8.3
CHEMBL3912324	-8.3
CHEMBL3916294	-8.3
CHEMBL3918235	-8.3
CHEMBL3921039	-8.3
CHEMBL3922165	-8.3
CHEMBL3923448	-8.3
CHEMBL3924890	-8.3
CHEMBL3927695	-8.3
CHEMBL3929882	-8.3
CHEMBL3932621	-8.3
CHEMBL3934401	-8.3
CHEMBL3935047	-8.3
CHEMBL3937031	-8.3
CHEMBL3938853	-8.3
CHEMBL3943276	-8.3
CHEMBL3943518	-8.3
CHEMBL3948600	-8.3
CHEMBL3954188	-8.3
CHEMBL3955979	-8.3
CHEMBL3956101	-8.3
CHEMBL3956245	-8.3
CHEMBL3965616	-8.3
CHEMBL3965758	-8.3
CHEMBL3967746	-8.3
CHEMBL3970422	-8.3
CHEMBL3974550	-8.3
CHEMBL3982751	-8.3
CHEMBL4060912	-8.3
CHEMBL408799	-8.3
CHEMBL4111395	-8.3
CHEMBL444481	-8.3
CHEMBL448740	-8.3
CHEMBL449546	-8.3
CHEMBL460173	-8.3
CHEMBL469778	-8.3
CHEMBL498911	-8.3
CHEMBL543067	-8.3
CHEMBL596377	-8.3
DB00224	-8.3
DB12178	-8.3
DB16045	-8.3
ZINC000009614580	-8.3
ZINC000009614581	-8.3
ZINC000009714590	-8.3
ZINC000014538766	-8.3
ZINC000023681637	-8.3
ZINC000062621057	-8.3
CHEMBL126697	-8.2
CHEMBL1288363	-8.2
CHEMBL1288373	-8.2
CHEMBL1288460	-8.2
CHEMBL192571	-8.2
CHEMBL1940669	-8.2
CHEMBL1940673	-8.2
CHEMBL1940676	-8.2
CHEMBL1940678	-8.2
CHEMBL2023987	-8.2
CHEMBL2030741	-8.2
CHEMBL2030863	-8.2
CHEMBL2178812	-8.2
CHEMBL2333155	-8.2
CHEMBL235492	-8.2
CHEMBL2431964	-8.2
CHEMBL312444	-8.2
CHEMBL339022	-8.2
CHEMBL3650498	-8.2
CHEMBL3650510	-8.2
CHEMBL3650534	-8.2
CHEMBL3650549	-8.2
CHEMBL3650655	-8.2
CHEMBL3654075	-8.2
CHEMBL3701291	-8.2
CHEMBL3701314	-8.2
CHEMBL3701332	-8.2
CHEMBL3701333	-8.2
CHEMBL3701334	-8.2
CHEMBL3701364	-8.2
CHEMBL3701385	-8.2
CHEMBL3701389	-8.2
CHEMBL3701390	-8.2
CHEMBL3701399	-8.2
CHEMBL3701407	-8.2
CHEMBL3701415	-8.2
CHEMBL3703624	-8.2
CHEMBL3703628	-8.2
CHEMBL373631	-8.2
CHEMBL378820	-8.2
CHEMBL379013	-8.2
CHEMBL3822544	-8.2
CHEMBL387142	-8.2
CHEMBL3889970	-8.2
CHEMBL3891088	-8.2
CHEMBL3891170	-8.2
CHEMBL3893173	-8.2
CHEMBL3896532	-8.2
CHEMBL3896666	-8.2
CHEMBL3898225	-8.2
CHEMBL3899834	-8.2
CHEMBL3901850	-8.2
CHEMBL3904944	-8.2
CHEMBL3906491	-8.2
CHEMBL3907026	-8.2
CHEMBL3917121	-8.2
CHEMBL3923157	-8.2
CHEMBL3928017	-8.2
CHEMBL3929521	-8.2
CHEMBL3931032	-8.2
CHEMBL3941838	-8.2
CHEMBL3943706	-8.2
CHEMBL3945127	-8.2
CHEMBL3945926	-8.2
CHEMBL3958014	-8.2
CHEMBL3960206	-8.2
CHEMBL3962302	-8.2
CHEMBL3963537	-8.2
CHEMBL3964351	-8.2
CHEMBL3966290	-8.2
CHEMBL3969826	-8.2
CHEMBL3971312	-8.2
CHEMBL3972258	-8.2
CHEMBL3979895	-8.2
CHEMBL3980451	-8.2
CHEMBL3983103	-8.2
CHEMBL3984580	-8.2
CHEMBL402005	-8.2
CHEMBL4086389	-8.2
CHEMBL4111735	-8.2
CHEMBL4206829	-8.2
CHEMBL4227489	-8.2
CHEMBL436063	-8.2
CHEMBL4461786	-8.2
CHEMBL4529727	-8.2
CHEMBL453380	-8.2
CHEMBL508210	-8.2
CHEMBL508392	-8.2
CHEMBL509760	-8.2
CHEMBL605109	-8.2
DB02378	-8.2
DB04852	-8.2
DB06810	-8.2
ZINC000009053899	-8.2
ZINC000009668916	-8.2
ZINC000014899908	-8.2
ZINC000062613869	-8.2
ZINC000124137792	-8.2
ZINC000257252130	-8.2
CHEMBL1288349	-8.1
CHEMBL1288350	-8.1
CHEMBL1437853	-8.1
CHEMBL169880	-8.1
CHEMBL1801088	-8.1
CHEMBL1940672	-8.1
CHEMBL2031018	-8.1
CHEMBL203620	-8.1
CHEMBL2170838	-8.1
CHEMBL221218	-8.1
CHEMBL2325757	-8.1
CHEMBL250560	-8.1
CHEMBL3133489	-8.1
CHEMBL3133494	-8.1
CHEMBL3309311	-8.1
CHEMBL3314444	-8.1
CHEMBL3426018	-8.1
CHEMBL3650595	-8.1
CHEMBL3654002	-8.1
CHEMBL3654156	-8.1
CHEMBL3683652	-8.1
CHEMBL3701292	-8.1
CHEMBL3701297	-8.1
CHEMBL3701299	-8.1
CHEMBL3701323	-8.1
CHEMBL3701329	-8.1
CHEMBL3701353	-8.1
CHEMBL3701354	-8.1
CHEMBL3701368	-8.1
CHEMBL3701373	-8.1
CHEMBL3701392	-8.1
CHEMBL3701412	-8.1
CHEMBL3701413	-8.1
CHEMBL3701414	-8.1
CHEMBL3703625	-8.1
CHEMBL3704781	-8.1
CHEMBL3704792	-8.1
CHEMBL3704793	-8.1
CHEMBL3704794	-8.1
CHEMBL3704799	-8.1
CHEMBL3704800	-8.1
CHEMBL3704804	-8.1
CHEMBL3704813	-8.1
CHEMBL371861	-8.1
CHEMBL373577	-8.1
CHEMBL374214	-8.1
CHEMBL387141	-8.1
CHEMBL3894500	-8.1
CHEMBL3896974	-8.1
CHEMBL3904445	-8.1
CHEMBL3906403	-8.1
CHEMBL3912231	-8.1
CHEMBL3917653	-8.1
CHEMBL3920154	-8.1
CHEMBL3923872	-8.1
CHEMBL3933569	-8.1
CHEMBL3934121	-8.1
CHEMBL3936791	-8.1
CHEMBL3939942	-8.1
CHEMBL3940891	-8.1
CHEMBL3941381	-8.1
CHEMBL3945758	-8.1
CHEMBL3952674	-8.1
CHEMBL3954109	-8.1
CHEMBL3955216	-8.1
CHEMBL395967	-8.1
CHEMBL3976936	-8.1
CHEMBL3983908	-8.1
CHEMBL3991034	-8.1
CHEMBL4085930	-8.1
CHEMBL4109767	-8.1
CHEMBL4218405	-8.1
CHEMBL426558	-8.1
CHEMBL4464658	-8.1
DB02505	-8.1
DB04786	-8.1
DB11510	-8.1
DB12538	-8.1
DB12778	-8.1
DB13054	-8.1
DB13060	-8.1
DB14779	-8.1
DB15291	-8.1
ZINC000013003923	-8.1
ZINC000013020216	-8.1
ZINC000029758595	-8.1
ZINC000032879666	-8.1
ZINC000033408355	-8.1
ZINC000034858214	-8.1
ZINC000252569023	-8.1
CHEMBL1288351	-8
CHEMBL1288355	-8
CHEMBL1288357	-8
CHEMBL1486879	-8
CHEMBL1595207	-8
CHEMBL1801387	-8
CHEMBL1829872	-8
CHEMBL1940668	-8
CHEMBL202314	-8
CHEMBL2030862	-8
CHEMBL20639	-8
CHEMBL2146824	-8
CHEMBL2146827	-8
CHEMBL2431980	-8
CHEMBL268908	-8
CHEMBL3133470	-8
CHEMBL3309312	-8
CHEMBL3358611	-8
CHEMBL342315	-8
CHEMBL354392	-8
CHEMBL3650597	-8
CHEMBL3650606	-8
CHEMBL3653978	-8
CHEMBL3654103	-8
CHEMBL3678576	-8
CHEMBL3683683	-8
CHEMBL3701302	-8
CHEMBL3701308	-8
CHEMBL3701312	-8
CHEMBL3701347	-8
CHEMBL3701351	-8
CHEMBL3701367	-8
CHEMBL3701369	-8
CHEMBL3701400	-8
CHEMBL3704775	-8
CHEMBL3704790	-8
CHEMBL370835	-8
CHEMBL376659	-8
CHEMBL382361	-8
CHEMBL385119	-8
CHEMBL3890393	-8
CHEMBL3896671	-8
CHEMBL3899521	-8
CHEMBL3901673	-8
CHEMBL3902245	-8
CHEMBL3909856	-8
CHEMBL3909919	-8
CHEMBL3910816	-8
CHEMBL3917180	-8
CHEMBL3917408	-8
CHEMBL3919624	-8
CHEMBL3927172	-8
CHEMBL3929493	-8
CHEMBL3938600	-8
CHEMBL3946235	-8
CHEMBL3948585	-8
CHEMBL3957503	-8
CHEMBL3958070	-8
CHEMBL3962412	-8
CHEMBL3962530	-8
CHEMBL3977122	-8
CHEMBL3980360	-8
CHEMBL3980684	-8
CHEMBL3986556	-8
CHEMBL435134	-8
CHEMBL435348	-8
CHEMBL4439398	-8
CHEMBL466090	-8
CHEMBL473870	-8
CHEMBL501871	-8
CHEMBL504480	-8
CHEMBL535278	-8
DB00796	-8
DB04118	-8
DB04318	-8
DB04872	-8
DB06251	-8
DB11476	-8
DB11871	-8
DB12062	-8
DB13016	-8
DB13950	-8
ZINC000032969220	-8
CHEMBL1178912	-7.9
CHEMBL1187488	-7.9
CHEMBL126541	-7.9
CHEMBL1288344	-7.9
CHEMBL1288353	-7.9
CHEMBL1288370	-7.9
CHEMBL1288371	-7.9
CHEMBL1288466	-7.9
CHEMBL1829870	-7.9
CHEMBL1829874	-7.9
CHEMBL1997336	-7.9
CHEMBL202540	-7.9
CHEMBL2146818	-7.9
CHEMBL2170840	-7.9
CHEMBL221855	-7.9
CHEMBL2431930	-7.9
CHEMBL2431986	-7.9
CHEMBL3133482	-7.9
CHEMBL3426010	-7.9
CHEMBL3426016	-7.9
CHEMBL3426017	-7.9
CHEMBL3677718	-7.9
CHEMBL3683522	-7.9
CHEMBL3701309	-7.9
CHEMBL3701315	-7.9
CHEMBL3701322	-7.9
CHEMBL3701331	-7.9
CHEMBL3701350	-7.9
CHEMBL3701362	-7.9
CHEMBL3701371	-7.9
CHEMBL3701386	-7.9
CHEMBL3701401	-7.9
CHEMBL3701402	-7.9
CHEMBL3701404	-7.9
CHEMBL3701406	-7.9
CHEMBL3701409	-7.9
CHEMBL3701411	-7.9
CHEMBL3704782	-7.9
CHEMBL3704803	-7.9
CHEMBL3704812	-7.9
CHEMBL370836	-7.9
CHEMBL373712	-7.9
CHEMBL375299	-7.9
CHEMBL375770	-7.9
CHEMBL3898063	-7.9
CHEMBL3903678	-7.9
CHEMBL3905577	-7.9
CHEMBL3906946	-7.9
CHEMBL3908169	-7.9
CHEMBL3919561	-7.9
CHEMBL3937273	-7.9
CHEMBL3939679	-7.9
CHEMBL3941622	-7.9
CHEMBL3945956	-7.9
CHEMBL3950260	-7.9
CHEMBL3950505	-7.9
CHEMBL3952752	-7.9
CHEMBL3957665	-7.9
CHEMBL3965900	-7.9
CHEMBL3966755	-7.9
CHEMBL3978319	-7.9
CHEMBL3986763	-7.9
CHEMBL3991075	-7.9
CHEMBL3991136	-7.9
CHEMBL4095959	-7.9
CHEMBL4204650	-7.9
CHEMBL4244705	-7.9
CHEMBL437148	-7.9
CHEMBL44753	-7.9
CHEMBL4550537	-7.9
CHEMBL4589939	-7.9
CHEMBL500574	-7.9
CHEMBL502066	-7.9
CHEMBL509460	-7.9
CHEMBL592526	-7.9
DB01177	-7.9
DB01984	-7.9
DB04738	-7.9
DB05412	-7.9
DB12887	-7.9
DB14839	-7.9
DB15646	-7.9
ZINC000009560660	-7.9
ZINC000012742029	-7.9
ZINC000012926366	-7.9
ZINC000033408356	-7.9
CHEMBL1288352	-7.8
CHEMBL1288372	-7.8
CHEMBL1940679	-7.8
CHEMBL2030859	-7.8
CHEMBL2146821	-7.8
CHEMBL2431936	-7.8
CHEMBL2431965	-7.8
CHEMBL2431975	-7.8
CHEMBL2431985	-7.8
CHEMBL290708	-7.8
CHEMBL3310018	-7.8
CHEMBL333687	-7.8
CHEMBL3426019	-7.8
CHEMBL352771	-7.8
CHEMBL3654025	-7.8
CHEMBL3701382	-7.8
CHEMBL3701387	-7.8
CHEMBL3704805	-7.8
CHEMBL373713	-7.8
CHEMBL3899211	-7.8
CHEMBL3899303	-7.8
CHEMBL3908421	-7.8
CHEMBL3913917	-7.8
CHEMBL3943999	-7.8
CHEMBL3948609	-7.8
CHEMBL3956422	-7.8
CHEMBL3959998	-7.8
CHEMBL3967288	-7.8
CHEMBL3976674	-7.8
CHEMBL4095055	-7.8
CHEMBL4096744	-7.8
CHEMBL4109677	-7.8
CHEMBL437146	-7.8
CHEMBL4521064	-7.8
CHEMBL4539624	-7.8
CHEMBL504703	-7.8
CHEMBL509788	-7.8
CHEMBL556063	-7.8
DB12352	-7.8
DB14923	-7.8
ZINC000008899052	-7.8
ZINC000009560902	-7.8
ZINC000024773807	-7.8
CHEMBL126242	-7.7
CHEMBL1288346	-7.7
CHEMBL1288360	-7.7
CHEMBL1464947	-7.7
CHEMBL1551124	-7.7
CHEMBL1940664	-7.7
CHEMBL2024645	-7.7
CHEMBL2132030	-7.7
CHEMBL2146815	-7.7
CHEMBL2159054	-7.7
CHEMBL2159147	-7.7
CHEMBL2178815	-7.7
CHEMBL287715	-7.7
CHEMBL3133486	-7.7
CHEMBL3133491	-7.7
CHEMBL3309313	-7.7
CHEMBL3358597	-7.7
CHEMBL3426009	-7.7
CHEMBL3701303	-7.7
CHEMBL3704789	-7.7
CHEMBL3704791	-7.7
CHEMBL3704795	-7.7
CHEMBL3704802	-7.7
CHEMBL372834	-7.7
CHEMBL374271	-7.7
CHEMBL3892229	-7.7
CHEMBL3914352	-7.7
CHEMBL3932360	-7.7
CHEMBL3934685	-7.7
CHEMBL3945131	-7.7
CHEMBL3952142	-7.7
CHEMBL3958392	-7.7
CHEMBL3972831	-7.7
CHEMBL3976786	-7.7
CHEMBL3980341	-7.7
CHEMBL3982605	-7.7
CHEMBL3991280	-7.7
CHEMBL3991468	-7.7
CHEMBL4071845	-7.7
CHEMBL4113211	-7.7
CHEMBL413230	-7.7
CHEMBL426535	-7.7
CHEMBL439495	-7.7
CHEMBL4445807	-7.7
CHEMBL4539136	-7.7
CHEMBL4544989	-7.7
DB02702	-7.7
DB03932	-7.7
DB11363	-7.7
DB11808	-7.7
DB12761	-7.7
ZINC000002663586	-7.7
ZINC000009668917	-7.7
ZINC000012301430	-7.7
ZINC000012520849	-7.7
ZINC000012627023	-7.7
ZINC000012926370	-7.7
ZINC000014899907	-7.7
ZINC000024773796	-7.7
ZINC000029758596	-7.7
ZINC000033408358	-7.7
ZINC000034724298	-7.7
ZINC000100884651	-7.7
ZINC000103602675	-7.7
ZINC000103602683	-7.7
CHEMBL1288347	-7.6
CHEMBL162947	-7.6
CHEMBL1940662	-7.6
CHEMBL202509	-7.6
CHEMBL204915	-7.6
CHEMBL2140994	-7.6
CHEMBL2159146	-7.6
CHEMBL2355498	-7.6
CHEMBL2361677	-7.6
CHEMBL2431988	-7.6
CHEMBL2448089	-7.6
CHEMBL3133483	-7.6
CHEMBL3426008	-7.6
CHEMBL3426014	-7.6
[truncated: 267 more rows]
