# Supplementary material for: Virtual Screening of Small Molecules Targeting BCL2 with Machine Learning, Molecular Docking, and MD Simulation
Source: Biomolecules. 2024 May 1;14(5):544. doi: 10.3390/biom14050544 (PMC11118195; doi:10.3390/biom14050544)
Supplement: Supplementary file 1 [file biomolecules-14-00544-s001.zip › Supplementary data S2- BCL2_PubChem_activity_Lipinski.csv]

PUBCHEM_SID	PUBCHEM_CID	SMILES	Activity	MW	LogP	NumHDonors	NumHAcceptors
24834766.0	16196702.0	CN(C)C(CC1=CC=CC=C1)C(=O)C2=CC=CS2.Cl	Inactive	295.835	3.525500000000003	0.0	3.0
14722067.0	1452362.0	CC(C)N1C(=NN=N1)SCC(=O)N2CCN(CC2)C(=O)C3=CC=CO3	Inactive	364.4310000000001	0.9237	0.0	8.0
24834100.0	4215262.0	CCC1=CC=C(C=C1)NC(=O)C(C)OC(=O)C2=C(N=CC=C2)OCC	Inactive	342.39500000000004	3.226700000000002	1.0	5.0
24787839.0	2940489.0	CC1C=CCC2C1C(=O)N(C2=O)C3=CC=C(C=C3)OC(=O)C4=CC=CS4	Inactive	367.4260000000001	3.6689000000000025	0.0	5.0
14721901.0	3226716.0	C1CCC(CC1)NC(=O)NCCCN2CCCC2=O	Inactive	267.37299999999993	1.6308	2.0	2.0
24816005.0	7532038.0	CCOC1=CC=CC=C1NC(=O)CSC2=NN=C3N2N=C(C=C3)C4=CN=CC=C4	Inactive	406.47100000000006	3.315800000000001	1.0	8.0
14730146.0	2225555.0	C1=CC=C(C(=C1)OCC(=O)NCC2=CC=CC=N2)Br	Inactive	321.174	2.5393	1.0	3.0
17511881.0	6869437.0	CN1C2=C(C(=O)N(C1=O)C)N(C(=N2)N/N=C/C3=CC(=C(C=C3)OC(=O)C4=CC=CO4)OC)CC5=CC=CC=C5	Inactive	528.5250000000003	2.748800000000002	1.0	12.0
14728069.0	1798806.0	COC(=O)/C(=C\OCCOC1=CC=C(C=C1)Cl)/C2=CC=CC=C2	Inactive	332.783	3.949500000000003	0.0	4.0
22405757.0	4608646.0	C1=CC=C2C(=C1)C(=O)C(=C(C2=O)NC(=O)C3=CC=C(C=C3)Cl)NC4=CC=C(C=C4)F	Inactive	420.82700000000006	4.611800000000002	2.0	4.0
4263496.0	2962706.0	CN1C2=C(C(=O)N(C1=O)C)N(C(=N2)NCCO)CCC3=CC=CC=C3	Inactive	343.38700000000006	0.08060000000000045	2.0	8.0
22411031.0	4637224.0	CC1=CC=C(C=C1)C(=O)CCC(=O)NC2=CC(=C(C=C2)Cl)S(=O)(=O)NC3=CC(=CC=C3)Cl	Inactive	491.3960000000001	5.704220000000004	2.0	4.0
4259251.0	925199.0	CC1=CC=C(C=C1)S(=O)(=O)N(C)CC(=O)N2CCC3=CC=CC=C32	Inactive	344.43600000000004	2.20482	0.0	3.0
24799131.0	16190802.0	C1CN(C(CN1CC2=CC3=C(C=C2)N=CC=C3)CCO)CC4=CC=CC=C4	Inactive	361.4890000000001	3.303600000000001	1.0	4.0
14736569.0	1262275.0	CCC(CC)C(=O)NC1=CC(=CC=C1)S(=O)(=O)C2=CC=CC(=C2)NC(=O)C(CC)CC	Inactive	444.59700000000026	5.268800000000005	2.0	4.0
24790935.0	135412312.0	CCC1=NN=C(S1)NS(=O)(=O)C2=CC=C(C=C2)N=CC3=C(CC(CC3=O)(C)C)O	Inactive	434.5430000000003	3.804800000000003	2.0	8.0
4244531.0	3239115.0	CCOC(=O)C1CCCN(C1)C2=NC=NC3=C2C=NN3C4=CC=CC(=C4)C	Inactive	365.43700000000007	2.9034200000000014	0.0	7.0
14739066.0	870509.0	COC1=CC=C(C=C1)COC(=O)NNC(=O)C2=CC=CC=C2Cl	Inactive	334.759	2.9198000000000004	2.0	4.0
17515609.0	12006097.0	C1C(CN(C1=O)C2=CC=CC=C2)C(=O)NC3=NN=C(S3)SCC4=CC=CC=N4	Inactive	411.5120000000001	3.2170000000000014	1.0	7.0
24813025.0	4088451.0	CC1NC2=CC=CC=C2C(=O)N1NS(=O)(=O)C	Inactive	255.29899999999998	0.3644999999999999	2.0	4.0
14718927.0	9549114.0	CCNCC1=CC(=C(C(=C1)Br)OCC(=O)NC2=CC=CC=C2)OC.Cl	Inactive	429.742	4.0065000000000035	2.0	4.0
14725964.0	746609.0	C1=CC=C(C=C1)NC2=NC(=CS2)C3=CC=NC=C3	Inactive	253.33	3.9487000000000023	1.0	4.0
14726863.0	286547.0	CN1CCN(CC1)C2=CC=CC=C2N	Inactive	191.278	1.0205999999999997	1.0	3.0
14721330.0	9549381.0	C1COCCN1C2=NC(=NC3=CC=CC=C32)N4CCOCC4.Cl	Inactive	336.82300000000015	1.7247999999999999	0.0	6.0
22413727.0	15945730.0	CC(C(C1=CC=CC=C1)O)NCC2=CC=C(C=C2)C3=CC=CC=C3.Cl	Inactive	353.893	4.987100000000004	2.0	2.0
22407633.0	2128351.0	CC1=NN(C(=C1/C=C(\C#N)/C(=O)NC2=CC(=C(C=C2)OC)Cl)Cl)C3=CC=C(C=C3)F	Inactive	445.281	5.180900000000003	1.0	5.0
17506656.0	1217616.0	COC1=CC=CC=C1OC2=CC3=C(C=C2)C(=O)N(C3=O)C4=CC=CC5=C4C=CC=N5	Inactive	396.4020000000001	4.836300000000003	0.0	5.0
17432408.0	781245.0	CC1=CC=C(C=C1)NN2C(=O)C=CC2=O	Inactive	202.213	1.2469199999999998	1.0	3.0
24831515.0	2530160.0	C1CCC(C1)NC(=O)CC2=CC=C(C=C2)C3=CC=CC=C3	Inactive	279.38300000000004	3.954900000000003	1.0	1.0
24797908.0	16189839.0	CC(C)CN1CCN(CC1CCO)CC2=NC3=C(C=C2)C=C(C=C3)NC(=O)C	Inactive	384.52400000000006	2.7178000000000004	2.0	5.0
24832131.0	4882752.0	CC(C1=CC=CC=C1)NC(=O)CN(C)CC2=C(C=C(C=C2)OC)OC	Inactive	342.439	3.0130000000000017	1.0	4.0
24818989.0	5707302.0	CN(C)/C=C/C(=O)C1=C(C=C(C=C1)C(F)(F)F)F	Inactive	261.21799999999996	3.102500000000002	0.0	2.0
24830958.0	719482.0	CC(=O)NC1=CC=C(C=C1)N2C=C(NC2=S)C3=CC=CC=C3	Inactive	309.394	4.1602900000000025	2.0	3.0
17511227.0	12005467.0	CC1=CC(=C(N1C2=CN=CC=C2)C)/C=C(/C#N)\C(=O)NC3=CC=C(C=C3)Cl	Inactive	376.8470000000001	4.688220000000003	1.0	4.0
851187.0	653747.0	COC1=CC=CC(=C1)NC(=O)CSC2=NN=CN2N	Inactive	279.325	0.7313000000000001	2.0	7.0
24823698.0	4020783.0	CC1=CC=C(C=C1)NC2=NC(=C(S2)CC(=O)O)C3=CC=CC=C3	Inactive	324.40500000000003	4.489220000000002	2.0	4.0
22416613.0	2932390.0	C1CCC2=C(CC1)SC(=C2C(=O)N)NC(=O)C3CCCO3	Inactive	308.40300000000013	2.2334000000000005	2.0	4.0
24788324.0	4132205.0	CC1=C(C=C(C=C1)NC(=O)CSC2=NC3=CC=CC=C3C(=O)N2CCCN4CCCCC4)Cl	Inactive	485.05300000000045	4.965120000000004	1.0	6.0
17511795.0	5384164.0	C1C/C(=C\C2=CC=CC=C2)/C3=C(C1)C(NC(=S)N3)C4=CC=CC=C4	Inactive	332.47200000000004	4.727000000000003	2.0	1.0
24790939.0	974401.0	CN(C1=CC=CC=C1)C(=O)NC2CCCCC2	Inactive	232.3269999999999	3.1651000000000016	1.0	1.0
24814519.0	15998262.0	CC1=CC(=C(C=C1)OC)NC2=C(C=C(C=C2)C(=O)O)[N+](=O)[O-]	Inactive	302.286	3.353620000000001	2.0	5.0
24813566.0	4442686.0	CC(C)NS(=O)(=O)C1=CC=C(C=C1)OCC(=O)NC2=CC=C(C=C2)F	Inactive	366.41400000000004	2.5299000000000005	2.0	4.0
24810218.0	16193035.0	CC1=CC(=NC2=C1C=C(C=C2)NC(=S)N3CCN(CC3)C4=CC=C(C=C4)F)N5CCN(CC5)C	Inactive	478.64100000000036	3.953120000000003	1.0	5.0
14726927.0	2951105.0	C1COCCN1CC(COC2=CC3=C(C=C2)C=C(C=C3)Br)O	Inactive	366.255	2.6742000000000012	1.0	4.0
4264086.0	2232362.0	CC1=CC=C(C=C1)C2=CC=C(N2NC(=O)C3=CC=CS3)CCC(=O)O	Inactive	354.43100000000015	3.926120000000002	2.0	4.0
849302.0	651779.0	CC1=C(SC(=C1C#N)NC(=O)C2=CC=C(O2)CN3C=C(C=N3)Cl)C(=O)OC	Inactive	404.83500000000015	3.458300000000002	1.0	8.0
24807524.0	3153700.0	CC1=CC(=NO1)NC(=O)CCCC(=O)NCC2=CC=CC=C2	Inactive	301.34599999999995	2.40822	2.0	4.0
7970733.0	2159329.0	COC1=C2C(=C(C=C1)OC)SC(=N2)NC(=O)C3=CC=C(S3)Br	Inactive	399.291	4.389800000000001	1.0	6.0
17432333.0	1218392.0	COC1=CC=C(C=C1)C(=O)NC2=CC=C(C=C2)C(=O)OCC(=O)C3=CC=CC4=CC=CC=C43	Inactive	439.4670000000002	5.140400000000004	1.0	5.0
24810488.0	9624916.0	CC1=CC=C(C=C1)NC(=O)C/C(=N/OC(=O)C2=CC=CC=C2)/N	Inactive	311.341	2.45282	2.0	4.0
24786441.0	16189172.0	CC1=C(C(=CC=C1)N2CCN(CC2)C(=S)NC3=CC4=C(C=C3)N=C(C=C4C)N5CCN(CC5)C)C	Inactive	488.7050000000003	4.430860000000004	1.0	5.0
24810455.0	16193105.0	CCN1CCN(CC1)C2=NC3=C(C=C(C=C3)NC(=S)N4CC(CC(C4)C)C)C(=C2)C	Inactive	425.64600000000024	4.359820000000004	1.0	4.0
847136.0	649536.0	CC1CC2=CC=CC=C2N1C(=O)CSC3=NN=NN3C4=CC5=C(C=C4)OCCO5	Inactive	409.4710000000002	2.503400000000001	0.0	8.0
852742.0	655383.0	CCOCCOC1=NC2=C(N1CCC3=CC=CC=C3)C(=O)N(C(=O)N2C)C	Inactive	372.4250000000001	1.0916999999999997	0.0	8.0
7975598.0	711446.0	CC(C)CC1=CC(=C(C(=N1)N)C#N)C2=CC=CO2	Inactive	241.29399999999998	2.9939800000000005	1.0	4.0
24819935.0	3804988.0	COC(=O)CSC1=NC=CC(=N1)C2=CC=CS2	Inactive	266.34700000000004	2.4702	0.0	6.0
22407126.0	2316077.0	C1=CC=C2C(=C1)C(=O)N(C2=O)CN(C3=CC(=CC=C3)F)C(=O)COC4=C(C=C(C=C4)Cl)Cl	Inactive	473.28700000000015	4.798200000000002	0.0	4.0
3714448.0	6602992.0	CC1=CC=C(C=C1)CC(=O)OCCNC(=O)C2=CN=CC=C2.Cl	Inactive	334.80299999999994	2.327520000000001	1.0	4.0
24810439.0	16193100.0	CC1=CC(=NC2=C1C=C(C=C2)NC(=S)N3CCN(CC3)C4=CC(=CC=C4)Cl)N5CCN(CC5)C	Inactive	495.0960000000004	4.467420000000003	1.0	5.0
17505325.0	3158797.0	CC1=CC(=CC=C1)N2C(NC(=O)C(=C2S)C#N)C3=CC=CS3	Inactive	327.434	3.3565000000000014	2.0	5.0
17415033.0	9587374.0	C1=CSC(=C1)C(=O)O/N=C(/CC2=CC(=C(C=C2)Cl)Cl)\N	Inactive	329.20799999999997	3.7266000000000012	1.0	4.0
17510113.0	12005102.0	C1=CC=C(C=C1)N2C=CC=C2/C=C/3\C(=O)N(C(=O)N3)CC4=CC=C(C=C4)F	Inactive	361.3760000000001	3.7093000000000025	1.0	3.0
24823742.0	3374628.0	C1=CC=C(C=C1)C2=CN(C(=S)N2)C3=CC=CC=C3F	Inactive	270.332	4.340990000000002	1.0	2.0
22416181.0	2917103.0	C1CN(CCN1C2=CC=CC=N2)C(=O)CCCN3C(=O)C4=CC=CC5=C4C(=CC=C5)C3=O	Inactive	428.4920000000002	2.9598000000000013	0.0	5.0
17433475.0	2211282.0	CCOC(=O)C1=C(SC2=C1CCCC2)NC(=O)C3=CC=CC=C3N(C)S(=O)(=O)C4=CC=CC=C4	Inactive	498.62600000000015	4.881000000000004	1.0	6.0
857742.0	659099.0	C1CSC(=N1)NC(=O)NC23CC4CC(C2)CC(C4)C3	Inactive	279.40900000000005	2.3572000000000006	2.0	3.0
24806089.0	1017645.0	CC1=CC(=CC(=C1OC)C(=O)NC2=CC=C(C=C2)S(=O)(=O)N)Br	Inactive	399.2660000000001	2.66582	2.0	4.0
17509314.0	20846814.0	C1=CC=C(C(=C1)C(=O)NC2=CC=CC(=C2)C(=O)N/N=C/C3=CC=NC=C3)Cl	Inactive	378.8190000000001	3.7512000000000016	2.0	4.0
4265786.0	2233286.0	COC1=C(C=C(C=C1)C2=NOC(=N2)COC3=CC4=C(C=C3)OCO4)OC	Inactive	356.33400000000006	3.0615000000000006	0.0	8.0
17432332.0	135425018.0	CN(C)C1=CC=C(C=C1)/C=C/2\C(=O)N(C(=O)S2)CCN=C3C4=CC=CC=C4S(=O)(=O)N3	Inactive	456.54900000000015	2.5275999999999996	1.0	7.0
4262388.0	2233380.0	C1=CC=C(C(=C1)COC(=O)CNC(=O)CNC(=O)C2=CC=CO2)Br	Inactive	395.209	1.6314999999999993	2.0	5.0
17515749.0	5064437.0	CC1=CC=C(C=C1)NC(=S)N2CCN3C=CC=C3C2C4=CN=CC=C4	Inactive	348.4750000000001	3.993520000000002	1.0	3.0
22402114.0	15944852.0	COC1=CC=C(C=C1)N2CC(CC2=O)C(=O)NC3=NN=C(S3)SCC(=O)C4=CC=CC=C4	Inactive	468.5600000000001	3.513300000000002	1.0	8.0
17507554.0	3167346.0	CCOC1=CC2=CC(=C(N=C2C=C1)SCC(=O)N3C4=CC=CC=C4SC5=CC=CC=C53)C#N	Inactive	469.5910000000001	6.4267800000000035	0.0	6.0
24807165.0	9567958.0	CC1=CC(=NC(=N1)/N=C(\N)/N2CCC3=CC=CC=C32)C	Inactive	267.336	2.10234	1.0	3.0
7972768.0	722048.0	CC1=C(SC(=C1C(=O)N)N)CC2=CC=CC=C2	Inactive	246.33499999999998	2.3284200000000004	2.0	3.0
24810192.0	9556541.0	CC1=CC=CC=C1OCC(=O)N/N=C/C2=CC=CC=N2	Inactive	269.30400000000003	1.91912	1.0	4.0
7973561.0	2920703.0	CC1=C(C(NC(=O)N1)C2=C(C(=CC=C2)OC)OC)C(=O)NC3=C(C=C(C=C3)OC)OC	Inactive	427.45700000000016	2.9876000000000014	3.0	6.0
24828046.0	2346919.0	CCC1=C(C(=CC=C1)CC)N2C(=NNC2=S)C3=CN=CC=C3	Inactive	310.426	4.116690000000002	1.0	4.0
14720989.0	776247.0	CCCN1C2=C(N=C1N3CCN(CC3)C)N(C(=O)NC2=O)C	Inactive	306.37	-0.4148999999999985	1.0	7.0
4247038.0	1177170.0	CC1=C(C(=O)N(N1C)C2=CC=CC=C2)NC3=C(C(=O)N(C3=O)C4=CC=C(C=C4)OC)Cl	Inactive	438.8710000000002	2.928720000000001	1.0	7.0
14742255.0	9551772.0	CC1(CC2=C(C=CC3=CC=CC=C23)/C(=C/C(=O)N4CCCCC4)/N1)C.Cl	Inactive	370.92400000000015	4.539300000000004	1.0	2.0
14719251.0	1002249.0	CN1CCN(CC1)C2=C(C(=O)C(=C(C2=O)Cl)C3=CN=C(S3)N4CCCCC4)Cl	Inactive	441.38400000000024	2.932900000000001	0.0	7.0
24814549.0	16194398.0	C1CC(=O)NC2=C1C=C(C=C2)S(=O)(=O)NCCCC(=O)N3CCN(CC3)CC4=CC5=C(C=C4)OCO5	Inactive	514.6040000000004	1.7028999999999999	2.0	7.0
17409030.0	1236722.0	CC1=CC=C(C=C1)C(=O)/C=C/C(=C/C2=CC=CC=C2)/C	Inactive	262.35200000000003	4.837420000000004	0.0	1.0
14718751.0	1002248.0	CN(C)C1=NC=C(S1)C2=C(C(=O)C(=C(C2=O)Cl)N3CCCC3)Cl	Inactive	372.27700000000016	2.857000000000001	0.0	6.0
24789082.0	2791433.0	COC1=CC=C(C=C1)N2C(=O)C(=C(C2=O)Cl)OC3=CC=CC(=C3)OC	Inactive	359.76500000000004	3.1064000000000016	0.0	5.0
24811897.0	5402648.0	CN1C=CC=C1CC(=O)N/N=C\C2=CC=CC=C2	Inactive	241.29400000000004	1.7179000000000002	1.0	3.0
17505686.0	9662863.0	CCCOC1=CC=C(C=C1)C2=C(N=NN2C3=NON=C3N)C(=O)N/N=C/C4=CC=C(C=C4)OC	Inactive	462.4700000000002	2.4608000000000008	2.0	11.0
14745176.0	135512397.0	C1CN(CCN1C/C(=C(\C#N)/C2=NC(=CS2)C3=CC=CC=C3)/O)C4=CC=CC=C4F	Inactive	420.5130000000001	4.564080000000003	1.0	6.0
17506068.0	1561895.0	CC(C)COC(=O)/C(=C/C1=CN(C2=CC=CC=C21)CC3=CC=CC=C3)/C#N	Inactive	358.44100000000003	4.795780000000005	0.0	4.0
3714959.0	6602929.0	CC1=CC(=C(N1CCC2=CC=CC=C2)C)C3=CSC(=N3)N.Cl	Inactive	333.8880000000001	4.475140000000003	1.0	4.0
22405293.0	4361244.0	CCN(CC)C1=C(C=C(C=C1)NC(=O)C2=CC=CC=C2)S(=O)(=O)NC3=CC=CC=C3OC	Inactive	453.5640000000002	4.594500000000004	2.0	5.0
14737655.0	4184351.0	C1CC(OC1)CNC(=O)CSC2=NC3=C(C(=O)N2CC4=CC=C(C=C4)C(=O)O)SC=C3	Inactive	459.54900000000015	2.5918	2.0	8.0
24832145.0	135498532.0	C1CCC(C1)NC(=O)NC(=O)COC(=O)CCCN=C2C3=CC=CC=C3S(=O)(=O)N2	Inactive	436.49000000000007	0.8169	3.0	7.0
14720568.0	1150948.0	CC1=NC(=NC=C1)NS(=O)(=O)C2=CC=C(C=C2)NC(=O)C3=C(ON=C3C4=CC=CC=C4Cl)C	Inactive	483.9370000000002	4.454940000000003	2.0	7.0
3713416.0	2324512.0	CCOP1(=S)C2=C(N=C(N1C)C3=CC=C(C=C3)F)N(N=C2C)CCC#N	Inactive	391.41200000000015	3.239300000000002	0.0	6.0
24819423.0	1488502.0	C1=CC(=CC(=C1)Cl)NC(=O)NC2=NC(=NC=C2)C3=CN=CC=C3	Inactive	325.75900000000007	3.836000000000001	2.0	4.0
17514028.0	4561725.0	C1CN(CCN1C2=CC=CC=C2[N+](=O)[O-])C3=C(C(=O)C4=CC=CC=C4C3=O)Cl	Inactive	397.8180000000001	3.246400000000002	0.0	6.0
24795343.0	5738911.0	C1C/C(=C\C2=CC=CC=C2F)/C3=C(C1)C(NC(=S)N3)C4=CC=CC=C4F	Inactive	368.452	5.005200000000003	2.0	1.0
4244856.0	715724.0	COC1=CC(=CC(=C1)N=C2C(=NSS2)Cl)OC	Inactive	288.78100000000006	3.1076000000000015	0.0	6.0
17431813.0	5730407.0	CC(=O)N/C(=C\C1=CC=C(C=C1)F)/C(=O)OC	Inactive	237.22999999999996	1.4757	1.0	3.0
17401925.0	11957209.0	CC(=O)OCCCNC1=C(C2=NON=C2C(=C1)SC3=NC4=CC=CC=C4S3)[N+](=O)[O-]	Inactive	445.48200000000014	4.257000000000002	1.0	11.0
17510638.0	4661200.0	CC1CC(NC(=S)N1CCCC(=O)NC2=C(C=CC(=C2)OC)OC)(C)C	Inactive	379.5260000000001	3.169800000000002	2.0	4.0
17401576.0	135510938.0	COC1=CC=CC(=C1O)/C=N/NC2=NN3C=NN=C3C4=CC=CC=C42	Inactive	334.3390000000001	2.4377000000000004	2.0	8.0
24823431.0	16195481.0	COC1=C(C=C2C(=C1)C(=NC(=S)N2)NCCC3=CC=C(C=C3)S(=O)(=O)N)OC	Inactive	420.51600000000013	2.6115899999999996	3.0	7.0
24814490.0	5081115.0	CC1=CC=C(C=C1)C2=NC3=CC=CC=C3C(=C2)C(=O)NC4=C(C=CC(=C4)C(=O)O)C	Inactive	396.44600000000014	5.469140000000003	2.0	3.0
17401857.0	11957180.0	C1=CC=C2C(=C1)N=C(S2)SC3=CC(=C(C4=NON=C34)[N+](=O)[O-])NCCCO	Inactive	403.4450000000002	3.6862000000000026	2.0	10.0
4249526.0	3243470.0	COC1=C(C=C2C(=C1)C(=NC(=S)N2)NCC3CCCO3)OC	Inactive	321.4020000000001	2.9004900000000005	2.0	6.0
14734078.0	9550553.0	CCC(=O)OCCNC1=C(C2=NON=C2C(=C1)SC3=NC4=CC=CC=C4S3)[N+](=O)[O-]	Inactive	445.48200000000014	4.257000000000002	1.0	11.0
24790257.0	5337459.0	CC1=C(N2C=CC=NC2=N1)C3=CSC(=N3)NC4=CC=C(C=C4)O.Br	Inactive	404.293	4.188320000000003	2.0	7.0
17515560.0	12006070.0	C1C(C=CS1(=O)=O)N(C2=CC=CC=C2)C(=O)C3=CC4=CC=CC=C4OC3=O	Inactive	381.4090000000001	2.7505000000000006	0.0	5.0
17516180.0	3966362.0	CC(C)(C)C1CCC(=NNC(=O)C2=CC3=C(S2)CCCC3)CC1	Inactive	332.51300000000026	4.949000000000004	1.0	3.0
4244763.0	3239318.0	CC1=C(C(=O)N(C(=O)C1=NC2=CC=C(C=C2)N(C)C)CCCO)C#N	Inactive	340.38300000000015	1.41638	1.0	6.0
4245451.0	3239921.0	COCCCNC1=NC(=S)NC2=CC(=C(C=C21)OC)OC	Inactive	309.3910000000001	2.7579900000000013	2.0	6.0
22402015.0	5051642.0	C1CN(CCN1C2=CC=C(C=C2)O)C3=C(C=C(C=C3)[N+](=O)[O-])Cl	Inactive	333.7750000000001	3.280400000000002	1.0	5.0
17402029.0	11957260.0	C1=CC=C2C(=C1)N=C(S2)SC3=CC(=C(C4=NON=C34)[N+](=O)[O-])NCCO	Inactive	389.4180000000002	3.2961000000000023	2.0	10.0
24791240.0	4326009.0	CC1=CC(=C(C=C1)NS(=O)(=O)C2=C(C=CC(=C2)NC(=O)C3=CC4=C(C=C3)SCC(=O)N4)C)C	Inactive	481.5990000000002	4.7091600000000025	3.0	5.0
17415011.0	1017323.0	CCOC1=C(C(=CC(=C1)CNC2=CC=C(C=C2)N(C)C)Br)OCC(=O)NC(C)(C)C	Inactive	478.4310000000002	4.819400000000004	2.0	5.0
22415017.0	833990.0	C1=CC=C(C=C1)COC2=CC=CC=C2CNC3=CC=C(C=C3)O	Inactive	305.377	4.583300000000003	2.0	3.0
17505337.0	135468612.0	COC1=C(C(=CC(=C1)/C=N/NC(=O)C2=C(C=C(C=C2)[N+](=O)[O-])Cl)Br)O	Inactive	428.62600000000003	3.4888000000000017	2.0	6.0
22416786.0	1369299.0	CC(C)CNC(=O)C1=CC(=CC=C1)NC(=O)C2=CC(=C(C=C2)Cl)[N+](=O)[O-]	Inactive	375.81200000000007	3.886300000000002	2.0	4.0
17413536.0	2879069.0	CCC(=O)N(CC)C1=C(C2=CC=CC=C2C(=O)C1=O)O	Inactive	273.288	1.9371	1.0	4.0
7977061.0	1177165.0	CC1=C(C(=O)N(N1C)C2=CC=CC=C2)NC3=C(C(=O)N(C3=O)C4=CC=CC=C4)Cl	Inactive	408.84500000000014	2.9201200000000007	1.0	6.0
24813024.0	3653016.0	CS(=O)(=O)NN1C(NC2=CC=CC=C2C1=O)C3=CC=CS3	Inactive	323.399	1.7788	2.0	5.0
17515652.0	2789559.0	C1CCC2=C(C1)C(=C(S2)NC(=O)C3CCCO3)C(=O)N	Inactive	294.37600000000003	1.8432999999999995	2.0	4.0
24835110.0	2512392.0	CC1=CC=CC=C1N2C(=S)SC(=N2)SCC(=O)O	Inactive	298.41400000000004	3.148410000000001	1.0	6.0
17504321.0	12004492.0	C1=CC=C2C(=C1)C=CC(=N2)C(=O)C3=NN[C@H]4[C@@H]3C(=O)N(C4=O)C5=CC=CC=C5C(F)(F)F	Inactive	438.36500000000007	2.9537000000000004	1.0	6.0
17514607.0	9678868.0	C1CCN(C1)S(=O)(=O)C2=CC=C(C=C2)C(=O)NCC(=O)N/N=C/C3=C(C=C(C=C3)Cl)Cl	Inactive	483.3770000000002	2.6580000000000013	2.0	5.0
24836242.0	4545874.0	CCN(CC)C1=C(C=C(C=C1)NC(=O)C2=CNC(=O)C=C2)S(=O)(=O)NC3=CC=CC=C3OC	Inactive	470.5510000000002	3.2828000000000017	3.0	6.0
14742823.0	937381.0	COC1=C(C=C(C=C1)C2=NN3C(=NN=C3SC2)C4=CC=CO4)OC	Inactive	342.38000000000005	2.913400000000001	0.0	8.0
14728132.0	830670.0	CC1N(C2=CC=CC3=C2C(=CC=C3)N1C)C	Inactive	212.296	3.0718000000000014	0.0	2.0
14738507.0	1192535.0	CCOC(=O)C1=CC=C(C=C1)NC2=NC(=NC3=CC=CC=C32)C(=O)OCC	Inactive	365.3890000000002	3.7268000000000017	1.0	7.0
14737248.0	672376.0	CC1=C(C(=O)N(C(=O)C1=NC2=CC=C(C=C2)N(C)C)CCO)C#N	Inactive	326.3560000000001	1.0262799999999999	1.0	6.0
848480.0	650929.0	C1CCC2(C1)CC3=CC=CC=C3C4=C2C(=O)N(C5=NN=NN45)CC6=CC=CC=C6	Inactive	383.4550000000001	3.369200000000002	0.0	6.0
17510693.0	12005314.0	CCC(=O)OCCNC1=C(C2=NON=C2C(=C1)SC3=NC4=CC=CC=C4N3)[N+](=O)[O-]	Inactive	428.4300000000001	3.523600000000001	2.0	10.0
4261208.0	938026.0	CC1=CC2=NN(N=C2C=C1N)C3=CC=CC4=CC=CC=C43	Inactive	274.32700000000006	3.4643200000000007	1.0	4.0
4244761.0	3239316.0	COCCNC1=NC(=S)NC2=CC(=C(C=C21)OC)OC	Inactive	295.36400000000003	2.36789	2.0	6.0
4242452.0	3237310.0	CCOCCCNC1=NC(=S)NC2=CC(=C(C=C21)OC)OC	Inactive	323.4180000000001	3.1480900000000016	2.0	6.0
17386668.0	990752.0	COC(=O)C1=C(C2=CC=CC3=CC(=C4C=CC1=C4N32)C5=CC=CC=C5)C(=O)OC	Inactive	383.40300000000013	4.923700000000004	0.0	5.0
17515463.0	4087198.0	CC1=CC(=CC=C1)NC(=S)N2CCN3C=CC=C3C2C4=CN=CC=C4	Inactive	348.475	3.993520000000002	1.0	3.0
14743069.0	1930463.0	COCCCN1C(=C(C2=NC3=CC=CC=C3N=C21)C(=O)NC4=C(C5=C(S4)CCCC5)C(=O)OC)N	Inactive	493.5890000000004	4.182400000000002	2.0	9.0
14737342.0	9551010.0	CC(C)OCCCNC1=NC(=S)NC2=CC(=C(C=C21)OC)OC	Inactive	337.44500000000016	3.5365900000000012	2.0	6.0
17401712.0	611216.0	CC1=NN(C2=CC=CC3=C(C=CC1=C32)OC)C	Active	226.27899999999997	3.0222000000000016	0.0	3.0
852992.0	655635.0	CCCC1(C2C(C(N1)C3=CC(=C(C(=C3)OC)OC)OC)C(=O)N(C2=O)CC)C(=O)OCC	Inactive	448.5160000000003	2.0797999999999996	1.0	8.0
7976804.0	2281855.0	COC1=C(C=C(C=C1)S(=O)(=O)NCCSC2=CC=CC=C2)OC	Inactive	353.46500000000003	2.774400000000001	1.0	5.0
17403649.0	5759067.0	C1CC(OC1)CN2C(=O)/C(=C\C3=CC=C(O3)C4=CC=CC=C4Cl)/SC2=S	Active	405.92800000000005	4.9802000000000035	0.0	5.0
17409234.0	6875437.0	CN(C1=NS(=O)(=O)C2=CC=CC=C21)/N=C/C3=CC=NC=C3	Inactive	300.343	1.4964000000000002	0.0	5.0
14734419.0	6867282.0	COC1=CC=CC(=C1)/C=N/NC2=NN3C=NN=C3C4=CC=CC=C42	Inactive	318.34000000000003	2.732100000000001	1.0	7.0
22407222.0	2452900.0	CCCCCCN1C(=O)C2=CC=CC=C2C(=N1)C(=O)NC3=NC4=C(S3)CCCC4	Inactive	410.5430000000003	4.564400000000004	1.0	6.0
14736355.0	1311254.0	C1=CC=C(C=C1)NC2=NC(=CC=C2)NC3=CC=CC=C3	Inactive	261.32800000000003	4.568800000000002	2.0	3.0
14744509.0	3646030.0	C1C(=NN2C(=NN=C2S1)C3=CC=NC=C3)C4=CC=CS4	Inactive	299.384	2.7597000000000014	0.0	7.0
14720971.0	3210779.0	CC1=CC(=NO1)NC(=O)CCC(=O)N(CC2=CC=C(C=C2)OC)CC(=O)NC3CCCC3	Inactive	442.5160000000003	2.7979200000000004	2.0	6.0
4246113.0	3240497.0	CC(NC(=O)NC1=CC=CC=N1)N2C(=O)C3C4CC(C3C2=O)C=C4	Inactive	326.35600000000005	1.3561999999999999	2.0	4.0
861627.0	662865.0	COC1=CC=CC=C1NC(=O)CSC2=NN=C(N2CC3=CC=CO3)C4=CC=CO4	Inactive	410.45500000000015	3.9188000000000027	1.0	8.0
17507953.0	1447962.0	CCC1=NN2C=C(C=NC2=C1C3=CC=C(C=C3)F)C(=O)C4=C(C=CC(=C4)C)O	Inactive	375.4030000000001	4.342820000000004	1.0	5.0
17507513.0	5758250.0	CC1=CC=C(C=C1)C2=CC=C(O2)/C=C/C(=O)C3=CC=C(C=C3)C	Inactive	302.37300000000005	5.459540000000004	0.0	2.0
14743138.0	3629419.0	CCOC1=CC=C(C=C1)C2=NN3C(=NN=C3SC2)C4=CC=CO4	Inactive	326.3810000000001	3.294900000000002	0.0	7.0
24784559.0	6087863.0	CC1C/C(=C\C2=CC(=CC=C2)F)/C3=C(C1)C(NC(=S)N3)C4=CC(=CC=C4)F	Inactive	382.479	5.251200000000003	2.0	1.0
22404772.0	15945010.0	C1CCC(CC1)NCC(COCCOC2=CC=C(C=C2)Br)O.Cl	Inactive	408.76399999999995	3.5495000000000028	2.0	4.0
14730489.0	705445.0	CC1=CC=C(O1)C2=NC(=C(C(=C2)C3=CC=C(C=C3)F)C#N)N	Inactive	293.30100000000004	3.910000000000003	1.0	4.0
14734071.0	1017339.0	CC(C)(C)NC(=O)COC1=C(C=C(C=C1Br)CNC2=CC3=C(C=C2)NC(=O)N3)OC	Inactive	477.3590000000002	3.5329000000000006	4.0	5.0
17506216.0	9547735.0	CN1C(=C(C(=O)N(C1=O)CC2=CC=CC=C2)C(=O)COC(=O)C3=CC(=NC4=CC=CC=C43)C5=CC=CO5)N	Inactive	510.50600000000026	3.0254000000000003	1.0	10.0
24840440.0	4133879.0	CN(C)CCNC(=O)C(=O)C1C2=CC=CC=C2NC1=O	Inactive	275.30800000000005	-0.030800000000000327	2.0	4.0
24798689.0	16190360.0	C[C@@]12C[C@@H](CC(C1)(C)C)N(C2)CC3=CN(N=C3C4=CC5=C(C=C4)OCCO5)C	Inactive	381.5200000000002	4.258900000000003	0.0	5.0
17513541.0	6868038.0	CC1=CC(=NN1CC(=O)N/N=C/C2=CC(=CC=C2)[N+](=O)[O-])C	Inactive	301.3060000000001	1.5584399999999996	1.0	6.0
14743068.0	1930774.0	CCOCCCN1C(=C(C2=NC3=CC=CC=C3N=C21)C(=O)NC4=C(C5=C(S4)CCCC5)C(=O)OC)N	Inactive	507.61600000000044	4.5725000000000025	2.0	9.0
17409200.0	801625.0	COC1=CC=CC=C1C2=NC3=CC=CC4=C3C(=CC=C4)N2	Inactive	274.323	4.3522000000000025	1.0	3.0
24786636.0	833983.0	CCOC1=CC=CC=C1CNC2=CC=C(C=C2)O	Inactive	243.30599999999998	3.403000000000002	2.0	3.0
24839550.0	2110403.0	C1=CC2=C(C=CC=N2)C(=C1)NC(=O)CC3=C(C=CC=C3Cl)F	Inactive	314.747	4.208500000000001	1.0	2.0
17403527.0	5717129.0	CC[N+]1=C(SC2=CC=CC=C21)/C=C/C=C/N(C3=CC=CC=C3)C(=O)C.[I-]	Inactive	476.3830000000001	1.7927000000000006	0.0	2.0
17431838.0	2299067.0	CC1=C(ON=C1C)NS(=O)(=O)C2=CC=C(C=C2)N/C=C/C(=O)C3=CC(=CC=C3)OC	Inactive	427.48200000000014	3.909340000000002	2.0	7.0
24829550.0	982808.0	C1COCCN1CCNC2=NN3C(=NC4=C(C3=O)C(=CS4)C5=CC=CC=C5)C6=CC=CC=C62	Inactive	457.55900000000014	3.8685000000000027	1.0	8.0
24815782.0	16194752.0	CCN(CC)CCN(C1=NC2=CC3=C(C=C2S1)OCCO3)C(=O)C4=CC=C(C=C4)N5C(=O)CCC5=O.Cl	Inactive	545.0610000000005	4.131300000000004	0.0	8.0
862610.0	663844.0	C1=CC=C2C(=C1)C3=C4C(=NO3)C=CC(=C4C2=O)NCCCN5C=CN=C5	Active	344.3740000000001	3.7379000000000016	1.0	6.0
14721404.0	734614.0	C1COCCN1C2=CC=CC=C2NC(=O)C3=CC=CS3	Inactive	288.372	2.8370000000000006	1.0	4.0
24828521.0	284927.0	CC(=O)NC1=C(C(=O)C2=CC=CC=C2C1=O)NC3=CC=CC=C3OC	Inactive	336.3470000000001	2.5340000000000007	2.0	5.0
17517457.0	5082182.0	CC1=C(C=C(C=C1)NC2=C(C(=O)C3=CC=CC=C3C2=O)NC(=O)C4=CC=CC=C4)Cl	Inactive	416.86400000000003	4.781120000000002	2.0	4.0
17508280.0	1172884.0	CCNC(=S)NC1=C(C=C(C(=C1)OCC)NC(=O)C2=CC=CS2)OCC	Inactive	393.53400000000016	4.104100000000003	3.0	5.0
24829524.0	135439916.0	CC1=CSC(=N1)/C(=C\2/C3=C(C=CC(=C3)F)NC2=O)/C#N	Inactive	285.30300000000005	2.977100000000001	1.0	4.0
14733930.0	1017369.0	CC(C)(C)NC(=O)COC1=CC=C(C=C1)CNC2=CC3=C(C=C2)NC(=O)N3	Inactive	368.43700000000007	2.7618	4.0	4.0
24786048.0	135460539.0	C1COCCN1S(=O)(=O)C2=C(C=CC(=C2)[N+](=O)[O-])N/N=C/C3=C(C(=C(C=C3)O)O)O	Inactive	438.4180000000001	1.1784999999999999	4.0	10.0
22404884.0	7125637.0	C1CC1NC(=O)C2=C(C3=C(S2)N=C4/C(=C\C5=CC=CO5)/CCC4=C3C6=CC=CO6)N	Active	417.49000000000024	5.110500000000004	2.0	6.0
14731944.0	9550179.0	CCCCNC1=NC(=S)NC2=CC(=C(C=C21)OC)OC	Inactive	293.39200000000005	3.5215900000000016	2.0	5.0
17388550.0	1807333.0	CCOC1=CC=CC(=C1OCC2=CC=C(C=C2)Cl)CNC3=CC=C(C=C3)O	Inactive	383.87500000000006	5.635400000000004	2.0	4.0
24789851.0	135446825.0	CCOC1=C(C=CC(=C1)/C=C/2\C(=C(C(=N2)C)C(=O)OC)O)O	Inactive	303.31399999999996	2.5914000000000006	2.0	6.0
3712357.0	2079240.0	CC1=CC=C(O1)/C=C/C2=CC3=C(C(C2)(C)C)SC(=C3C#N)NC(=O)CSC4=NNC(=N4)N	Inactive	466.5920000000002	4.730400000000002	3.0	8.0
24835186.0	2096417.0	CCN(CC)C(=O)COC(=O)C1=CC(=NC2=CC=CC=C21)C3=CC=CO3	Inactive	352.3900000000001	3.5200000000000022	0.0	5.0
17505503.0	9639973.0	CN(C1=NS(=O)(=O)C2=CC=CC=C21)/N=C/C=C/C3=CC=CC=C3	Inactive	325.3930000000001	2.7665000000000015	0.0	4.0
22410442.0	2407524.0	COC1=CC(=CC(=C1O)OC)/C=C\2/C(=O)/C(=C/C3=CC(=C(C(=C3)OC)O)OC)/CC2	Active	412.4380000000002	3.962100000000003	2.0	7.0
22404720.0	6311834.0	C1CC(OC1)CNC(=O)C2=C(C3=C(S2)N=C4/C(=C/C5=CC=CO5)/CCC4=C3C6=CC=CO6)N	Active	461.5430000000003	5.127100000000004	2.0	7.0
24821804.0	1482788.0	COC1=CC2=C(N(C(=S)N=C2C=C1OC)CCCN3CCOCC3)N	Inactive	364.47100000000023	2.08749	1.0	8.0
22412538.0	846545.0	CC1=CC=C(O1)/C=C/2\C(=O)N(C(=O)N2)CC3=CC=CC=C3	Inactive	282.299	2.6809200000000013	1.0	3.0
17512367.0	6882735.0	CC1=CC(=CC=C1)OCC(=O)NCC(=O)N/N=C/C2=C(C=CC(=C2)Br)OCC3=CC=CC=C3	Inactive	510.3880000000002	3.9818200000000026	2.0	5.0
24823681.0	6009770.0	C/C(=N/NC(=O)C1=CC(=C(C(=C1)O)O)O)/C2=CC=C(C=C2)[N+](=O)[O-]	Inactive	331.28400000000005	1.8655999999999993	4.0	7.0
24828682.0	4962043.0	COC1=CC=CC=C1N2C(=CNC2=S)C3=CC=CC=C3	Inactive	282.368	4.210490000000003	1.0	3.0
22407264.0	2361698.0	CC1=NN(C(=C1/C=C(\C#N)/C(=O)N)Cl)C2=CC=C(C=C2)Cl	Inactive	321.16700000000003	2.8798000000000004	1.0	4.0
7978261.0	2925160.0	CCOC(=O)C1CCN(CC1)C(=O)NC2=CC3=C(C=C2)N=C(C(=N3)C4=CC=CO4)C5=CC=CO5	Active	460.4900000000001	4.956800000000005	1.0	7.0
24784499.0	5522952.0	CCOC(=O)C1=C2C3=CC=CC=C3C(=O)C4=C2C(=CC=C4)NC1=O	Inactive	319.31600000000003	2.916200000000001	1.0	4.0
14744435.0	2346399.0	CC1=CC=C(C=C1)C2=NNC(=S)N2C3=C(C=CC(=C3)OC)OC	Inactive	327.4090000000001	3.9225100000000017	1.0	5.0
24804789.0	3155287.0	C=CS(=O)(=O)C1=C(C(=C(S1)Cl)N2CCOCC2)[N+](=O)[O-]	Inactive	338.7940000000001	2.0635	0.0	7.0
22413802.0	5455628.0	COC1=CC=C(C=C1)N2C(=O)/C(=C/C3=CC=CS3)/NC2=S	Inactive	316.407	3.0189000000000012	1.0	4.0
14739036.0	1329592.0	C1=CC=C(C=C1)CNC(=O)C2=CC3=C(C=C2)N=C(C(=N3)C4=CC=CO4)C5=CC=CO5	Active	395.4180000000001	5.079800000000003	1.0	5.0
24788160.0	5774988.0	CCOC(=O)C1=C2C3=CC=CC=C3C(=O)C4=C(C=CC(=C42)NC1=O)Cl	Inactive	353.7610000000001	3.569600000000002	1.0	4.0
14737500.0	4109389.0	CC1=CC(=CC(=C1)NS(=O)(=O)C2=CC3=C(C=C2)N(C(=O)N(C3=O)C)C)C	Inactive	373.43400000000014	1.6548399999999996	1.0	6.0
17508284.0	5409636.0	CCOC(=O)CSC1=NC(=O)/C(=C/C2=CC=C(C=C2)OC)/S1	Inactive	337.422	2.961800000000001	0.0	6.0
17506133.0	6887771.0	CC1=CC=C(O1)/C=N/NC(=O)CSC2=NN=C(N2C3=CC=CC=C3)C4=CC=C(C=C4)Cl	Inactive	451.9390000000001	4.731520000000003	1.0	7.0
17514260.0	12005789.0	CC1=CC(=NC(=N1)SCC2=CC(=O)C(=CO2)OC(=O)C3=CC(=C(C=C3)Cl)[N+](=O)[O-])C	Inactive	447.8560000000002	4.119740000000003	0.0	9.0
17401910.0	135510954.0	COC1=C(C=CC(=C1)/C=N/NC2=NN3C=NN=C3C4=CC=CC=C42)O	Inactive	334.339	2.437700000000001	2.0	8.0
17509129.0	5706152.0	CC1=CC=C(C=C1)C2=CC=C(O2)/C=C/C(=O)C3=CC=CC=C3	Inactive	288.346	5.151120000000004	0.0	2.0
14740115.0	1331726.0	CC(=O)C1=CC=C(C=C1)NC(=O)C2=CC3=C(C=C2)N=C(C(=N3)C4=CC=CO4)C5=CC=CO5	Active	423.4280000000001	5.604700000000004	1.0	6.0
4265222.0	726956.0	C1=CC(=CC=C1OCC2=CC=C(O2)C(=O)NC3=NC=CS3)F	Inactive	318.329	3.706500000000002	1.0	5.0
22415219.0	1278518.0	C1CN(CCN1C2=CC=CC=N2)C(=O)NC3=CC4=C(C=C3)N=C(C(=N4)C5=CC=CO5)C6=CC=CO6	Inactive	466.5010000000002	4.898900000000004	1.0	7.0
4263392.0	2214554.0	C1COCCN1C2=CC=C(C=C2)NC(=O)NC3=CC4=C(C=C3)N=C(C(=N4)C5=CC=CO5)C6=CC=CO6	Inactive	481.5120000000002	5.630400000000004	2.0	7.0
17510533.0	697303.0	CC1=C(N2C=CC=NC2=N1)C3=CSC(=N3)NC4=CC=CC=C4	Inactive	307.382	3.9048200000000017	1.0	6.0
14719120.0	7314627.0	CNC1=CC=C(C=C(C1=O)C(=O)/C=C/C2=C(C=CC(=C2)OC)OC)Br	Inactive	404.26000000000005	3.764300000000003	1.0	5.0
17431554.0	9564545.0	CC1=CC(=C2C=CC=C(C2=N1)OC)SCC(=O)N/N=C/C3=CC=CC=C3	Inactive	365.45799999999997	3.794220000000002	1.0	5.0
22402822.0	9663934.0	C1=CC=C(C(=C1)/C=N/NC2=C3C=CC(=CC3=NC=C2)Cl)Br	Inactive	360.642	5.096700000000001	1.0	3.0
842476.0	644740.0	CC1=CC(=NC=C1)NC2=NC(=CS2)C3=C(N=C4N3C=CS4)C	Inactive	327.43800000000005	4.274740000000002	1.0	7.0
14721060.0	1072898.0	C1CC1NC(=O)NC2=CC3=C(C=C2)N=C(C(=N3)C4=CC=CO4)C5=CC=CO5	Inactive	360.3730000000001	4.433700000000003	2.0	5.0
24805078.0	802809.0	C1=CC2=C3C(=C1)NC(=NC3=CC=C2)C4=CC=C(C=C4)F	Inactive	262.28700000000003	4.482700000000002	1.0	2.0
24787829.0	2234203.0	COC1=C(C=C(C=C1)C(=O)NC(=S)N2CCNC(=O)C2)Br	Inactive	372.244	0.9042	2.0	4.0
24805234.0	376355.0	C1=CC2=C3C(=C1)NC(=NC3=CC=C2)C4=CC=CO4	Inactive	234.258	3.936600000000002	1.0	3.0
24828875.0	2322352.0	C1=CC=C(C=C1)CNC(=O)COCC(=O)NCC2=CC=CC=C2	Inactive	312.36899999999997	1.6357999999999995	2.0	3.0
860976.0	662251.0	CCOC1=CC=C(C=C1)C2=NN3C(=NN=C3SC2)C4=CC=CC=N4	Inactive	337.4080000000001	3.0969000000000015	0.0	7.0
4258586.0	755971.0	CCOC1=CC=C(C=C1)CNC2=CC=C(C=C2)N3CCCC3	Inactive	296.4140000000001	4.297600000000003	1.0	3.0
22406242.0	1257929.0	CC1=NC2=C(S1)C=C(C=C2)NC(=O)CC3=CC(=C(C=C3)OC)OC	Inactive	342.4200000000001	3.8031200000000025	1.0	5.0
4260946.0	1982054.0	C1=CC=C(C=C1)/C=C/CSC2=NN=C(N2CC3=CC=CO3)C4=CC=CC=N4	Inactive	374.46900000000005	4.786900000000004	0.0	6.0
7976565.0	2880344.0	CC1=CC2=C(C=C1)OC(=N2)C3=C(C=C(C=C3)NC(=O)CC4=CC(=C(C=C4)OC)OC)O	Inactive	418.4490000000002	4.707220000000004	2.0	6.0
22406214.0	135521588.0	CN=C1N(C(=CS1)C2=CC=CS2)/N=C/C3=C(C(=C(C=C3)O)O)O	Inactive	347.42100000000005	2.807600000000002	3.0	8.0
17431626.0	5334380.0	C1=CC=C(C=C1)C(=O)/C=C/C2=CC=C(O2)C3=CC=CC=C3[N+](=O)[O-]	Inactive	319.31600000000003	4.750900000000004	0.0	4.0
865088.0	666339.0	C1CCC2C3(CC4=C(N2CC1)N=C5C=CC=CN5C4=O)C(=O)NC(=O)N(C3=O)CC6=CC=CC=C6	Inactive	471.5170000000002	2.2645999999999997	1.0	7.0
14731506.0	6240448.0	CN(CC(=O)O/N=C(/C1=CC=C(C=C1)[N+](=O)[O-])\N)S(=O)(=O)C2=CC=CC=C2	Inactive	392.3930000000001	1.0789999999999997	1.0	7.0
24808407.0	2850517.0	C1C2CC3CC1CC(C2)(C3)C(=O)NNC(=O)C4=CC=CO4	Inactive	288.34700000000004	2.2570000000000006	2.0	3.0
14730815.0	1331611.0	C1=CC(=CC(=C1)NC(=O)C2=CC3=C(C=C2)N=C(C(=N3)C4=CC=CO4)C5=CC=CO5)C(F)(F)F	Inactive	449.3880000000001	6.420900000000004	1.0	5.0
14730689.0	1177166.0	CC1=C(C(=O)N(N1C)C2=CC=CC=C2)NC3=C(C(=O)N(C3=O)C4=CC=CC=C4Cl)Cl	Inactive	443.2900000000001	3.573520000000002	1.0	6.0
24780952.0	4375033.0	C1C(=O)NC2=C(S1)C=CC(=C2)C(=O)NC3=CC(=CC=C3)S(=O)(=O)NC4=CC=C(C=C4)Br	Inactive	518.4140000000001	4.546400000000002	3.0	5.0
856243.0	657613.0	CN1C2=C(N=C1OCC3=CN=CC=C3)N(C(=O)N(C2=O)CC4=CC=CC=C4)C	Inactive	377.40400000000017	1.4559999999999993	0.0	8.0
853195.0	655850.0	CC(=O)OC1=C(C=C(C=C1)C2NC3=CC=CC4=C3C(=CC=C4)N2)OC	Inactive	334.37500000000006	4.309900000000003	2.0	5.0
17514305.0	2892892.0	COC1=CC(=C(C=C1)OC)N2C(=O)C3=CC=CC=C3C4=CC=CC=C4C2=O	Inactive	359.3810000000001	3.521300000000002	0.0	5.0
17513860.0	135517141.0	CC1=CC=C(C=C1)C(=O)N/N=C\2/NC(=O)CC(S2)C(=O)NC3=CC=CC=C3	Inactive	382.44500000000005	2.256220000000001	3.0	5.0
861615.0	135441828.0	CC1(CC(=C(C(=O)C1)C=NCCN2CCN(CC2)CCC3=CC=CC=C3)O)C	Inactive	383.53600000000006	3.1187000000000005	1.0	5.0
4248535.0	3242602.0	C1C(=NN2C(=NN=C2S1)C3=CN=CC=C3)C4=CC=CS4	Inactive	299.384	2.7597000000000014	0.0	7.0
14744853.0	2307365.0	CC1=CN=NN1C2=CC=C(C=C2)C(=O)CCl	Inactive	235.67399999999998	1.99722	0.0	4.0
14746993.0	2347431.0	CCN(CC)C1=CC=C(C=C1)NC2=NC3=CC=CC=C3C(=N2)N4CCOCC4	Inactive	377.49200000000025	4.056200000000002	1.0	6.0
17515666.0	2151868.0	COC1=CC(=C(C=C1)N2C(=O)C3=CC=CC=C3C4=CC=CC=C4C2=O)OC	Inactive	359.38100000000014	3.521300000000002	0.0	5.0
4243820.0	3238500.0	COC1=C(C=C(C=C1)CCNC(=O)C2=CC3=C(C=C2)N=C(C(=N3)C4=CC=CO4)C5=CC=CO5)OC	Inactive	469.4970000000002	5.139500000000004	1.0	7.0
14736778.0	1068432.0	CCOC(=O)C1=C(C(=O)C2=CC=CC=C2C1=O)CC3=CC=C(C=C3)OC	Inactive	350.37000000000006	3.1766000000000014	0.0	5.0
14744983.0	109673.0	CC1=C(C=CC(=C1)N)N2CCCC2.Cl	Inactive	212.72399999999996	2.599220000000001	1.0	2.0
22404742.0	15945006.0	C1COCCN1C2=NC(=[N+](S2)C3=CC=CC=C3)C4=CC=CC=C4.[O-]Cl(=O)(=O)=O	Inactive	423.87800000000016	-1.8325999999999962	0.0	8.0
17432852.0	807202.0	C#CCN1C=C(C2=CC=CC=C21)C=C3C(=O)C4=CC=CC=C4C3=O	Inactive	311.34000000000003	3.7371000000000025	0.0	3.0
22410790.0	135401277.0	CCN(CC)S(=O)(=O)C1=CC=CC(=C1)C(=O)N/N=C/C2=C(C(=C(C=C2)O)O)O	Inactive	407.44800000000015	1.5977999999999999	4.0	7.0
4245216.0	3239711.0	C1=CC=NC(=C1)CNC(=O)C2=CC3=C(C=C2)N=C(C(=N3)C4=CC=CO4)C5=CC=CO5	Inactive	396.4060000000001	4.474800000000003	1.0	6.0
3717019.0	1990994.0	C/C(=C\C1=CC=CO1)/C2NC3=CC=CC4=C3C(=CC=C4)N2	Inactive	276.33899999999994	4.699800000000002	2.0	3.0
14731556.0	762708.0	COC1=CC2=C(C=C1)N=C(C(=N2)C3=CC=CO3)C4=CC=CO4	Inactive	292.29400000000004	4.158400000000003	0.0	5.0
24814555.0	6622009.0	C1CCN(C1)C(=O)C2=CC=C(C=C2)CNS(=O)(=O)C3=CC=C(C=C3)Br	Inactive	423.33200000000005	3.1636000000000015	1.0	3.0
17515159.0	700189.0	CC1=C(C=CC(=C1)OCC2=CN3C=CC=NC3=N2)Cl	Inactive	273.723	3.2701200000000012	0.0	4.0
22412726.0	8219205.0	C1=CC=C(C(=C1)/C=C/C(=O)C2=C(C(=O)C=CC=C2)O)Cl	Inactive	286.71399999999994	3.301900000000001	1.0	3.0
17401932.0	1192536.0	CCOC(=O)C1=NC2=CC=CC=C2C(=N1)NC3=CC=C(C=C3)C(=O)OC	Inactive	351.36200000000014	3.3367000000000013	1.0	7.0
14746281.0	135446674.0	C1=CC=C(C=C1)C(=O)N/C(=C\C2=CC=C(C=C2)[N+](=O)[O-])/C(=O)N/N=C/C3=C(C(=C(C=C3)O)O)O	Inactive	462.4180000000002	2.632800000000002	5.0	8.0
4261900.0	2208027.0	C=CCN1C(=NN=C1SCC(=O)NC2=CC3=C(C=C2)OCO3)C4=C(C=CC(=C4)Br)O	Inactive	489.35100000000017	4.058700000000003	2.0	8.0
7977540.0	778626.0	CC1=CC=C2N1CCN3C2=CC(=C3)C	Inactive	186.25800000000004	2.587040000000001	0.0	2.0
24780913.0	1037240.0	C1=CC=C(C=C1)C(=O)C2=CC3=C(C=C2)N=C(C(=N3)C4=CC=CO4)C5=CC=CO5	Inactive	366.3760000000001	5.380800000000003	0.0	5.0
11532952.0	6852389.0	CN1CCC2=C3[C@@H]1CC4=C(C3=CC=C2)C(=C(C=C4)O)O.Cl	Inactive	303.78899999999993	3.271700000000003	2.0	3.0
17509145.0	12004742.0	CC/C(=C\C1=[N+](C2=C(S1)C=CC(=C2)OC)CCO)/C=C\3/N(C4=C(S3)C=CC(=C4)OC)CCO.[Cl-]	Inactive	521.1040000000003	1.4416999999999998	2.0	7.0
24816927.0	2840530.0	CN(C)C1=C(C=C(C=C1)C=C2C(=O)NC(=O)NC2=O)[N+](=O)[O-]	Inactive	304.26200000000006	0.41020000000000023	2.0	6.0
17504132.0	1380424.0	CCN(CC)C1=CC=C(C=C1)NC2=C(C(=O)C3=CC=CC=C3C2=O)Cl	Inactive	354.8370000000001	4.474300000000004	1.0	4.0
17433912.0	5738904.0	CC1=CC=C(C=C1)/C=C/2\CCCC3=C2NC(=S)NC3C4=CC=C(C=C4)C	Inactive	360.52600000000007	5.343840000000004	2.0	1.0
22405760.0	4112523.0	C1=CC=C(C=C1)C(=O)NC2=C(C(=O)C3=CC=CC=C3C2=O)NC4=CC=C(C=C4)Cl	Inactive	402.8370000000001	4.472700000000002	2.0	4.0
22413185.0	15945682.0	C1CC2=CC3=C(CCC3)C(=C2C1)CCCN4CCN(CC4)CCO.Cl	Inactive	364.96100000000007	2.628300000000002	1.0	3.0
17504573.0	777097.0	C1=CC2=C3C(=C1)NC(=NC3=CC=C2)C4=CC=C(C=C4)N	Inactive	259.312	3.9258000000000024	2.0	3.0
17504780.0	1113009.0	C1=CC2=C(C=C1N=CC3=C(C=CC4=C3C=CC(=C4)Br)O)NC(=O)N2	Inactive	382.217	4.228100000000002	3.0	3.0
14725449.0	573876.0	COC1=CC=C(C=C1)NC(=O)C2=CC=CS2	Inactive	233.292	3.0090000000000012	1.0	3.0
22405324.0	7314608.0	CC1=CC(=C(C=C1)C)/C=C/C(=O)C2=C(C(=O)C=CC=C2)O	Inactive	280.323	3.2653400000000024	1.0	3.0
24782350.0	4654931.0	C1CS(=O)(=O)CC1NC2=C(C(=O)C3=CC=CC=C3C2=O)NC(=O)C4=CC=CC=C4	Inactive	410.45100000000014	1.4838999999999998	2.0	6.0
17433347.0	755997.0	CCOC1=CC=CC=C1N2C(=O)C3=CC=CC=C3C4=CC=CC=C4C2=O	Inactive	343.38200000000006	3.9028000000000027	0.0	4.0
864349.0	665597.0	C1CCCN(CC1)C2=NC(=NC3=CC=CC=C32)C4=CC=CC=N4	Inactive	304.39700000000005	4.072200000000003	0.0	4.0
16952768.0	2331540.0	CC1=CC(=C[N+](=C1)C2=NC3=CC=CC=C3N=C2C(=C=[N-])C#N)C	Inactive	299.33700000000005	2.6694200000000006	0.0	3.0
24813565.0	3122089.0	C1=CC(=C(C=C1Cl)C2=CC=C(O2)C=C3C(=O)NC(=O)NC3=O)[N+](=O)[O-]	Inactive	361.6970000000001	2.2575999999999996	2.0	6.0
22405312.0	6974996.0	CCN=C1N(C(=O)/C(=C/C2=CC(=C(C=C2OC)N3CCCC3)OC)/S1)CC	Inactive	389.5210000000002	3.616100000000003	0.0	6.0
22404596.0	4361310.0	CCN(CC)C1=C(C=C(C=C1)NC(=O)COC2=CC=CC=C2C)S(=O)(=O)NC3=CC=CC=C3OC	Inactive	497.6170000000002	4.668120000000004	2.0	6.0
24826688.0	6364517.0	CCN\1C2=CC=CC=C2S/C1=C\C(=C\C3=[N+](C4=CC=CC=C4S3)CC)\C.[I-]	Inactive	506.47800000000007	3.089600000000001	0.0	3.0
11532927.0	54679406.0	C[C@@]1(C2CC3[C@@H](C(=O)C(=C([C@]3(C(=O)C2=C(C4=C1C=CC=C4O)O)O)O)C(=O)NCN5CCCC5)N(C)C)O	Inactive	527.5740000000003	0.31320000000000175	6.0	10.0
24814638.0	5048736.0	CC1=CC(=CC(=C1)N2C(=NC3=C2C=CC(=C3)C(=O)O)C)C	Inactive	280.327	3.6489600000000015	1.0	3.0
24789686.0	135460613.0	CC1=CC(=C2C=CC=C(C2=N1)OC)SCC(=O)N/N=C/C3=C(C=C(C=C3)O)O	Inactive	397.456	3.205420000000002	3.0	7.0
17504052.0	2829946.0	CC(C)(C)C(=O)NC(C(Cl)(Cl)Cl)NC(=S)NC1=CC=C(C=C1)S(=O)(=O)N	Inactive	461.8240000000001	2.479	4.0	4.0
17515004.0	5012608.0	CCC1=C(C(=CC=C1)CC)NC(=S)N2CCN3C=CC=C3C2C4=CN=CC=C4	Inactive	390.55600000000004	4.809900000000003	1.0	3.0
14721103.0	684642.0	C1COCCN1C2=NC(=NC(=N2)NCC3=CN=CC=C3)Cl	Inactive	306.75700000000006	1.3686999999999994	1.0	7.0
22416866.0	2892955.0	CNC(=O)CC1C(=O)N(C(=S)N1NC(=O)C2=CC(=CC=C2)F)CC3=CC=CC=C3	Inactive	414.4620000000001	1.6045000000000005	2.0	4.0
24815475.0	7190519.0	C1=CC=NC(=C1)C2=NN=C3N2N=C(C=C3)SCC(=O)NC4=NC=CS4	Inactive	369.43500000000006	2.3735999999999997	1.0	9.0
24821626.0	1482685.0	COC1=CC2=C(N(C(=S)N=C2C=C1OC)CCC3=CC=CC=C3)N	Inactive	341.43600000000004	3.607890000000001	1.0	6.0
17432363.0	1358325.0	CC1=CC=C(O1)C2=NC3=CC=CC=C3C(=C2)C(=O)NC4=NC=CS4	Inactive	335.3880000000001	4.512020000000002	1.0	5.0
17432630.0	376354.0	C1=CC=C(C=C1)C2=NC3=CC=CC4=C3C(=CC=C4)N2	Inactive	244.297	4.343600000000002	1.0	2.0
22412786.0	1069019.0	CCOC(=O)C1=C(SC2=C1C(=CC(=C2O)Br)Br)NC(=O)C	Inactive	437.10900000000004	4.267	2.0	5.0
24805705.0	5751662.0	C1=CC=C(C=C1)N2C(=O)/C(=C\C3=CC=CO3)/NC2=S	Inactive	270.313	2.5418000000000003	1.0	3.0
4241639.0	3236588.0	CN(C)C(=O)N1CCC(CC1)C(=O)NC2CCCCCCC2	Inactive	309.4540000000001	2.6090999999999998	1.0	2.0
14722854.0	2043339.0	COC1=C(C=C(C=C1)S(=O)(=O)NCCSC2=CC=C(C=C2)Cl)OC	Inactive	387.91	3.427800000000002	1.0	5.0
14745530.0	9679909.0	CCN1C(=C(C2=CC=CC=C21)/C=N/NC3=NC4=CC=CC=C4S3)C	Inactive	334.44800000000004	5.025320000000003	1.0	5.0
859339.0	660641.0	CC1(CC2=C(CO1)C(=NC3=C2C4=C(S3)C(=NC=N4)SCC(=O)OC)C5=CC=CO5)C	Inactive	441.5340000000002	4.6159000000000034	0.0	9.0
17504521.0	12004519.0	CC(=O)OCCNC1=C(C2=NON=C2C(=C1)SC3=NC4=CC=CC=C4N3)[N+](=O)[O-]	Inactive	414.40300000000013	3.1335000000000006	2.0	10.0
24798634.0	16190305.0	CC1=CC(=NO1)C2=NN=C(O2)CCC(=O)NC(C)C3=CC=CC4=CC=CC=C43	Inactive	376.4160000000001	3.9962200000000028	1.0	6.0
24809038.0	776370.0	C1CCN(C1)C2=C3C4=C(C5=CC=CC=C5C3=O)ON=C4C=C2	Inactive	290.322	3.639400000000002	0.0	4.0
4261439.0	893110.0	C1CC2=C(C1)N=C3C(=C2C4=CC=CO4)C(=C(S3)C(=O)N)N	Inactive	299.3550000000001	2.7260999999999993	2.0	5.0
17409254.0	1115482.0	C1=CC=C2C(=C1)N=CC(=N2)C3=CC=C(C=C3)OC(=O)C4=CC(=CC=C4)[N+](=O)[O-]	Inactive	371.3520000000001	4.4242000000000035	0.0	6.0
864135.0	6400963.0	CC1=CC2=C(C=C1)N(C3=C2N=NC(=N3)SC)CC4=CC=CC=C4	Inactive	320.421	4.058120000000002	0.0	5.0
24787192.0	135460565.0	CC1=CC(=C2C=C(C=CC2=N1)OC)SCC(=O)N/N=C/C3=CC(=C(C=C3)O)O	Inactive	397.456	3.205420000000002	3.0	7.0
864226.0	665473.0	CC1=CC(=NN1)C2=NN=C3N2N=C(CS3)C4=CC=C(C=C4)C5=CC=CC=C5	Inactive	372.4570000000001	4.001720000000002	1.0	6.0
24809714.0	5440098.0	CCOC(=O)CSC1=NC(=O)/C(=C/C2=CC=C(C=C2)Br)/S1	Inactive	386.292	3.7157000000000027	0.0	5.0
24816176.0	9624494.0	CCOC1=CC=CC=C1/C=N/NC(=O)CNC(=O)COC2=CC=CC=C2	Inactive	355.39400000000006	1.730599999999999	2.0	5.0
22411775.0	185478.0	CC1=CC(=O)C2=C(C1=O)C=CC=C2OC	Inactive	202.209	2.0205	0.0	3.0
22413709.0	3350013.0	CC(C)C1=CC=C(C=C1)C2CC(=NN2C(=S)N)C3=CC=C(C=C3)Br	Inactive	402.361	4.967200000000004	1.0	2.0
17513066.0	5926970.0	CC1=CC=CN2C1=NC(=C(C2=O)/C=C(\C#N)/C(=O)NC)N(CC3=CC=CC=C3)CC4=CC=CC=C4	Inactive	463.5410000000002	3.862700000000003	1.0	6.0
17515299.0	12005992.0	CC1=NC(=NC=C1)SCC2=CC(=O)C(=CO2)OC(=O)C3=CC(=C(C=C3)Cl)[N+](=O)[O-]	Inactive	433.8290000000001	3.811320000000003	0.0	9.0
22415498.0	2921314.0	CC1(CC1(Cl)Cl)C(=O)NC2=CC(=CC=C2)N(C)C	Inactive	287.19000000000005	3.2750000000000012	1.0	2.0
14736243.0	935619.0	CCOC1=C(C=CC(=C1)S(=O)(=O)N2CCCCC2)F	Inactive	287.35599999999994	2.399000000000001	0.0	3.0
24802740.0	704473.0	CC1=CC(=CC=C1)NC2=NC(=CS2)C3=CC=NC=C3	Inactive	267.35699999999997	4.257120000000003	1.0	4.0
4245711.0	715715.0	COC1=CC(=CC(=C1OC)OC)N=C2C(=NSS2)Cl	Inactive	318.807	3.116200000000002	0.0	7.0
14724459.0	9549490.0	C1=CC(=CC=C1N)NC2=NC(=CS2)C3=CC=NC=C3.Br	Inactive	349.257	4.108800000000001	2.0	5.0
14747130.0	727351.0	CC1=NC(=S)C2=CC=CC=C2N1	Inactive	176.244	2.60081	1.0	2.0
24834248.0	2453689.0	C1=CC=C(C=C1)C(=O)OCC(=O)C2=CC=CN2	Inactive	229.23499999999999	2.0544000000000002	1.0	3.0
22405334.0	7314662.0	COC1=CC=C(C=C1)/C=C/C(=O)C2=C(C(=O)C=CC(=C2)Br)O	Inactive	361.191	3.419600000000002	1.0	4.0
24823414.0	9679305.0	CC1=CC=C(O1)/C=N/N(C)C2=NS(=O)(=O)C3=CC=CC=C32	Inactive	303.343	2.00282	0.0	5.0
851649.0	654233.0	CCN1C(=NN=C1SCC(=O)NC2=CC=CC=C2C3=CC=CC=C3)C4=C(OC=C4)C	Inactive	418.52200000000016	5.2642200000000035	1.0	6.0
22400412.0	3732532.0	C1C2CC3CC1CC(C2)(C3)C4=CSC(=N4)NC(=O)C(=O)NCC5=CC=CC=C5	Inactive	395.52800000000013	3.865800000000002	2.0	4.0
24828256.0	2471919.0	CC1=NC2=CC=CC=C2C(=C1)C(=O)NCCCN(C)C	Inactive	271.3639999999999	2.2247199999999996	1.0	3.0
17515343.0	5708162.0	C1=CC=C(C=C1)C2=CC=C(O2)/C=C\C(=O)C3=CC=CC=C3	Inactive	274.31899999999996	4.842700000000003	0.0	2.0
14729238.0	1472216.0	COC1=NC=C(C=C1)NC(=O)/C(=C(\S(=O)CC2=CC=CC=C2)/Cl)/Cl	Inactive	385.27199999999993	3.6243000000000025	1.0	4.0
17505524.0	1989678.0	CCN1C=C/C(=C\C=C/2\C(=O)N(C(=S)S2)CC)/C3=CC=CC=C31	Inactive	342.48900000000003	4.187700000000003	0.0	4.0
7972200.0	783279.0	CC1=CC=C(O1)C2=C(C(=S)NC3=C2CCCC3)C#N	Inactive	270.35699999999997	4.0630900000000025	1.0	3.0
22404741.0	15945005.0	CC1=CC=C(C=C1)C2=[N+](SC(=N2)N3CCOCC3)C4=CC=CC=C4.[O-]Cl(=O)(=O)=O	Inactive	437.9050000000001	-1.5241799999999968	0.0	8.0
4258186.0	2213073.0	C1=CC=C(C=C1)NC(=O)C2=CC3=C(C=C2)N=C(C(=N3)C4=CC=CO4)C5=CC=CO5	Inactive	381.3910000000001	5.4021000000000035	1.0	5.0
24812748.0	56642910.0	C1=CC=C2C(=C1)C(=NS2(=O)=O)N(CCO)/N=C/C3=CC=NC=C3.Cl	Inactive	366.83	1.2807	1.0	6.0
22404967.0	14009223.0	CC1=CC2=CC(=C(C=[N+]2C=C1)C3=CC(=CC=C3)[N+](=O)[O-])C4=CC(=CC=C4)[N+](=O)[O-].[Br-]	Inactive	466.29100000000017	1.8881200000000007	0.0	4.0
858057.0	659413.0	C1=CC=C2C(=C1)C3=C4C(=NO3)C=CC(=C4C2=O)NCC5=CC=CO5	Inactive	316.31600000000003	4.244300000000003	1.0	5.0
22406344.0	135521591.0	COCCN=C1N(C(=CS1)C2=CC=CS2)/N=C/C3=C(C(=C(C=C3)O)O)O	Inactive	391.4740000000001	2.8242000000000034	3.0	9.0
17509103.0	856019.0	C1=CC2=C(C=CC=N2)C(=C1)NC(=O)CCl	Inactive	220.65899999999996	2.4120999999999997	1.0	2.0
17511239.0	9609158.0	C1=CC=C(C=C1)/C=C/C=N/N(CCO)C2=NS(=O)(=O)C3=CC=CC=C32	Inactive	355.41900000000004	2.1290000000000004	1.0	5.0
17506682.0	2943134.0	CCOC1=CC=C(C=C1)NCC2=CC=CC=C2OCC3=CC(=CC=C3)F.Cl	Inactive	387.882	5.837300000000004	1.0	3.0
24786442.0	16189173.0	CC1=CC(=C(C=C1)C)N2CCN(CC2)C(=S)NC3=CC4=C(C=C3)N=C(C=C4C)N5CCN(CC5)C	Inactive	488.7050000000003	4.430860000000004	1.0	5.0
4255147.0	542822.0	C1=CC=C(C=C1)C2=NN(C(=C2)C#N)C3=CC=CC=C3	Inactive	245.28500000000003	3.410980000000002	0.0	3.0
17432330.0	1332670.0	C1C2=C(C=CC(=C2)NC(=O)COC3=CC=CC=C3)C4=C1C=C(C=C4)NC(=O)COC5=CC=CC=C5	Inactive	464.5210000000002	5.292800000000004	2.0	4.0
24806478.0	548573.0	C1=CC(=NC=C1Cl)N=C2C(=NSS2)Cl	Inactive	264.16200000000003	3.1388000000000007	0.0	5.0
24821351.0	828966.0	CCOC(=O)C1=C(C(=C(S1)N)C(=O)NC2=CC=CC=C2OC)C	Inactive	334.3970000000001	3.0763200000000017	2.0	6.0
14724919.0	1893498.0	CC1=CC=C(C=C1)C2=N/C(=C/C3=CC=CS3)/C(=O)N2NC4=CC=CC=C4	Inactive	359.45400000000006	4.7135200000000035	1.0	4.0
17510581.0	12005273.0	CCC(=O)OCCNC1=C(C2=NON=C2C(=C1)SC3=NC=CN3C)[N+](=O)[O-]	Inactive	392.3970000000001	2.3808	1.0	11.0
11533000.0	6852399.0	CN1CCC2=C3[C@H]1CC4=C(C3=CC=C2)C(=C(C=C4)O)O.O.Cl	Inactive	321.80400000000003	2.4470000000000023	2.0	3.0
22412948.0	8219209.0	CNC1=CC=CC=C(C1=O)C(=O)/C=C/C2=CC=CC=C2OC	Inactive	295.3380000000001	2.9932000000000016	1.0	4.0
14736776.0	2841620.0	CCOC(=O)C1=C(C(=O)C2=CC=CC=C2C1=O)CC3=CC=C(C=C3)C	Inactive	334.37100000000004	3.4764200000000027	0.0	4.0
24791080.0	1115796.0	CC1=CC=C(C=C1)C2=CC=C(O2)/C=C\3/C(=O)N=C(S3)N4CCOCC4	Inactive	354.43100000000015	3.557520000000003	0.0	5.0
17516523.0	6019083.0	COC1=CC=C(C=C1)/C=C(/C(=O)C2=CC=CS2)\N3C=CC=CC3=C(C#N)C#N	Inactive	385.4480000000001	4.667260000000003	0.0	6.0
17503903.0	9615677.0	CN(C1=NS(=O)(=O)C2=CC=CC=C21)/N=C/C3=CN=CC=C3	Inactive	300.343	1.4964000000000002	0.0	5.0
14733544.0	2301472.0	C1=COC(=C1)C2=NC3=C(C=C(C=C3)NC(=O)NCCCO)N=C2C4=CC=CO4	Inactive	378.38800000000015	3.6537000000000015	3.0	6.0
4247117.0	761640.0	COC1=CC(=CC(=C1O)OC)C2NC3=CC=CC4=C3C(=CC=C4)N2	Inactive	322.36400000000003	4.098800000000002	3.0	5.0
14746541.0	2566124.0	CC1=CC(=C(N1C)C)C2=CSC(=N2)N	Inactive	207.30200000000002	2.3476399999999997	1.0	4.0
14720509.0	760604.0	CCOC1=C(C=CC(=C1)C2NC3=CC=CC4=C3C(=CC=C4)N2)O	Inactive	306.365	4.480300000000003	3.0	4.0
24811339.0	715703.0	C1=CC(=CC=C1N=C2C(=NSS2)Cl)Br	Inactive	307.625	3.852900000000001	0.0	4.0
14718939.0	7314634.0	CNC1=CC=C(C=C(C1=O)C(=O)/C=C/C2=CC(=CC=C2)OC)Br	Inactive	374.23400000000004	3.7557000000000027	1.0	4.0
22404822.0	4831314.0	CC(C(=O)NC1=C(C=CC(=C1)[N+](=O)[O-])Cl)N2CCN(CC2)C3=CC=C(C=C3)O	Inactive	404.85400000000016	3.103000000000002	2.0	6.0
14727109.0	3157644.0	C1=COC(=C1)C2=NC3=C(C=C(C=C3)C(=O)NCCO)N=C2C4=CC=CO4	Inactive	349.34600000000006	2.8719	2.0	6.0
24816093.0	756005.0	CC1=CC(=C(C=C1)OC)N2C(=O)C3=CC=CC=C3C4=CC=CC=C4C2=O	Inactive	343.38200000000006	3.8211200000000023	0.0	4.0
24815803.0	7532476.0	CC1=NN=C2N1N=C(C=C2)C3=CC(=CC=C3)NC(=O)C4=CC=CO4	Inactive	319.32400000000007	2.9450200000000004	1.0	6.0
17412605.0	5340558.0	C1=CC=C(C(=C1)C2=CC=C(O2)/C=C/C(=O)C3=CC=C(C=C3)F)[N+](=O)[O-]	Inactive	337.306	4.890000000000003	0.0	4.0
24815127.0	7190885.0	C1=CC(=NN2C1=NN=C2C3=CC=NC=C3)SCC(=O)NC4=NC=CS4	Inactive	369.43500000000006	2.3735999999999997	1.0	9.0
4260104.0	2220889.0	CC1=CC=C(O1)C2=NC3=CC=CC=C3C(=C2)C(=O)NC4=CC(=C(C=C4)OC)OC	Inactive	388.42300000000023	5.072720000000004	1.0	5.0
22413030.0	4066056.0	C1CN(CCN1CCCNC(=O)C2=C(C=CC(=C2)[N+](=O)[O-])Cl)CCCNC(=O)C3=C(C=CC(=C3)[N+](=O)[O-])Cl	Inactive	567.4300000000003	3.3674000000000017	2.0	8.0
17386998.0	7314658.0	CCC1=CC=C(C=C1)/C=C/C(=O)C2=C(C(=O)C=CC(=C2)Br)O	Inactive	359.21899999999994	3.973400000000003	1.0	3.0
24834299.0	135519935.0	COCCN=C1N(C(=CS1)C2=CC=CO2)/N=C/C3=C(C(=C(C=C3)O)O)O	Inactive	375.4060000000001	2.355700000000002	3.0	9.0
17516590.0	3510619.0	COC1=C(C=C2C(OC(=O)CC2=C1)C3=CC=CC=C3F)OC	Inactive	302.30100000000004	3.031600000000001	0.0	4.0
22414129.0	15945766.0	CNCC1=CC=CC=C1SC2=CC(=C(C=C2)O)O.C(=C\C(=O)[O-])\C(=O)[O-]	Inactive	375.4020000000001	0.010800000000000254	3.0	8.0
14730612.0	1471255.0	CC1=C(C=CC(=C1)Cl)N=C2C(=NSS2)Cl	Inactive	277.201	4.052220000000001	0.0	4.0
14744890.0	9551948.0	CCCN1C(=CC(=C1C)C2=CSC(=N2)N)C.Cl	Inactive	271.81699999999995	3.642440000000003	1.0	4.0
14720564.0	135473385.0	CC1=CC=C(C=C1)S(=O)(=O)/N=C/2\NC(=O)/C(=C/C3=CC(=C(C=C3[N+](=O)[O-])OC)OC)/S2	Inactive	463.4930000000002	2.869220000000001	1.0	8.0
4261120.0	2219584.0	CC1=CC2=C(C=C1)C(=C(O2)C(=O)NC3=NN=C(S3)C)C	Inactive	287.34400000000005	3.4618600000000015	1.0	5.0
17504310.0	6374709.0	C1=CC=C(C=C1)C(=O)/C(=C/C2=CC=CO2)/N3C=CC=CC3=C(C#N)C#N	Inactive	339.3540000000001	4.190160000000003	0.0	5.0
14740110.0	1331358.0	C1COCCN1C2=CC=C(C=C2)NC(=S)NC3=CC4=C(C=C3)N=C(C(=N4)C5=CC=CO5)C6=CC=CO6	Inactive	497.58000000000027	5.795300000000005	2.0	7.0
24786069.0	2192174.0	COC1=CC(=C(C=C1NC(=S)NCCCO)OC)Cl	Inactive	304.799	2.026	3.0	4.0
24833983.0	16196586.0	CC[C@H](C)[C@@H](C(=O)N1CCN(CC1)C2=NC(=NC(=N2)N3CCN(CC3)C(=O)[C@H](CC4=CC5=CC=CC=C5N4)N6C=C(N=N6)[C@H](CC7=CC=C(C=C7)O)N)NCCOCCOCCOCC#C)N8C=C(N=N8)[C@H](CC(C)C)N.Cl	Inactive	1094.7679999999993	4.115200000000008	5.0	20.0
24809810.0	752424.0	CC1=C(C(=O)N(N1C)C2=CC=CC=C2)N=C3C=CC(=O)C4=CC=CC=C34	Inactive	343.38600000000014	3.3577200000000023	0.0	5.0
857605.0	658953.0	CC1=NN=C(C2=CC=CC=C12)NCC3=NNC(=O)C4=CC=CC=C43	Inactive	317.35200000000003	2.7868200000000005	2.0	5.0
17402250.0	5927217.0	CCOC(=O)CSC1=NC(=O)/C(=C\C2=CC=C(C=C2)OC(=O)C)/S1	Inactive	365.4320000000001	2.8785000000000016	0.0	7.0
22405266.0	4010960.0	CCN(CC)C1=C(C=C(C=C1)NC(=O)C2=CC=CC=C2F)S(=O)(=O)NC3=CC=CC=C3OC	Inactive	471.5540000000002	4.733600000000004	2.0	5.0
4259693.0	2064238.0	C1CC2=C(C=C3C(=C(SC3=N2)C(=O)NCC4=CC=CO4)N)C(=O)C1	Inactive	341.3920000000001	2.9205000000000005	2.0	6.0
24840637.0	271296.0	CC1=CC(=O)C2=C(C=CC(=C2C1=O)O)O	Inactive	204.18099999999998	1.4231000000000003	2.0	4.0
842582.0	644850.0	CCN1CCN(CC1)C2=CC=C(C=C2)NC(=O)C3=C4C=CC=NC4=CC=C3	Inactive	360.4610000000001	3.6290000000000022	1.0	4.0
24790995.0	822180.0	CC1=CC(=C2C(=C1)C(=C3C=C(C(=NC3=N2)C)C)N)C	Inactive	251.33299999999997	3.598880000000002	1.0	3.0
24806925.0	16192804.0	CCN\1C2=C(C=C(C(=C2)C)C)S/C1=C\C3=[N+](C4=C(C=C3)C=C(C=C4)C)CC.[I-]	Inactive	502.4650000000001	3.007060000000002	0.0	2.0
17433097.0	839786.0	CCN1C=C(C2=CC=CC=C21)C=C3C(=O)C4=CC=CC=C4C3=O	Inactive	301.345	4.123800000000004	0.0	3.0
4258795.0	2214811.0	C1CCCN(CC1)C(=O)NC2=CC3=C(C=C2)N=C(C(=N3)C4=CC=CO4)C5=CC=CO5	Inactive	402.4540000000001	5.557700000000005	1.0	5.0
22415003.0	15945829.0	CNCC1=CC=CC=C1SC2=C(C=CC(=C2)O)O.C(=C\C(=O)O)\C(=O)O	Inactive	377.41800000000006	2.6802000000000006	5.0	6.0
24810371.0	2152512.0	CCOC(=O)C1=CC2=C(N=C3C=CC=CN3C2=O)N(C1=NC(=O)C4=CC=CC=C4OC)CC5=CC=CO5	Inactive	498.4950000000003	3.2169000000000016	0.0	9.0
17511707.0	1896654.0	C1=CC(=CC=C1C(=O)NNC(=O)/C=C/C(=O)O)Br	Inactive	313.10699999999997	0.8509000000000002	3.0	3.0
848277.0	650715.0	COC1=CC2=C(C=C1)C=C(C(=O)N2)CN(CCC3=CC=CC=C3)CC4=NN=NN4CC5CCCO5	Inactive	474.5650000000002	2.9471000000000016	1.0	8.0
14741896.0	4522020.0	CC1=CC(=CC=C1)C(=O)N=C2C(=CC3=C(N2CC4=CC=CO4)N=C5C(=CC=CN5C3=O)C)C#N	Inactive	449.47000000000014	3.520120000000002	0.0	7.0
22405333.0	7314636.0	CNC1=CC=C(C=C(C1=O)C(=O)/C=C/C2=CC=C(C=C2)OC)Br	Inactive	374.23400000000004	3.7557000000000027	1.0	4.0
14720588.0	135464623.0	COC1=C(C=C(C(=C1)/C=C\2/C(=O)N/C(=N\S(=O)(=O)C3=CC=CC=C3)/S2)[N+](=O)[O-])OC	Inactive	449.4660000000001	2.5608000000000013	1.0	8.0
864344.0	665592.0	CC1=CC=C(O1)C2=CC(=NC(=C2C#N)N)C3=CC=C(C=C3)F	Inactive	293.301	3.910000000000001	1.0	4.0
17514060.0	9638528.0	C1=CC=C2C(=C1)C=C(C(=N2)Cl)/C=N/NC3=NC4=CC=CC=C4N3	Inactive	321.771	4.210500000000002	2.0	4.0
24825678.0	3640629.0	CCN(C1CCS(=O)(=O)C1)C(=O)COC(=O)C2=CC(=NC3=CC=CC=C32)C4=CC=C(O4)C	Inactive	456.52000000000015	2.9956200000000015	0.0	7.0
16953282.0	725279.0	CC1=C(SC2=C1C(=O)NC=N2)C(=O)OC	Inactive	224.24099999999999	1.0796200000000002	1.0	5.0
24788159.0	7113151.0	C1=CC=C2C(=C1)C(=O)C3=C(C2=O)C=C(C=C3)S(=O)(=O)NC4=CC=C(C=C4)C(=O)O	Inactive	407.4030000000001	2.9610000000000003	2.0	5.0
24820573.0	3802705.0	CN1CC(C(C1)C(=O)C2=CC=C(C=C2)F)C3=CC(=C(C=C3)OC)Cl	Inactive	347.817	4.015800000000003	0.0	3.0
24821889.0	1491384.0	CC1=C(C(=NN1C2=CC(=C(C=C2)Cl)Cl)C)C(=O)O	Inactive	285.13	3.4941400000000016	1.0	3.0
17506409.0	5736971.0	CC1=CC=C(O1)/C=C/C(=O)NC2=CC(=C(C=C2)[N+](=O)[O-])NC(=O)/C=C/C3=CC=C(O3)C	Inactive	421.40900000000016	4.701440000000003	2.0	6.0
4263434.0	850134.0	CCOC1=C(C=CC(=C1)S(=O)(=O)NC2=CC=CC=N2)F	Inactive	296.323	2.4202000000000004	1.0	4.0
14743307.0	3793563.0	CN1C2=C(C(=O)NC1=O)N(C(=N2)N3CCOCC3)CCSC4=NC5=CC=CC=C5N4	Inactive	427.49000000000007	0.9284999999999994	2.0	9.0
22408228.0	2408495.0	CC1=CC=C(C=C1)NC2=NC(=CS2)CSC3=NN=C(N3C4=CC=CC=C4C)C5=CN=CC=C5	Inactive	470.6270000000002	6.438540000000005	1.0	8.0
14747167.0	4580328.0	CC1=CC=C(C=C1)N=CC2=C(N(C(=O)C3=CC=CC=C32)C4=CC5=C(C=C4)OCO5)O	Inactive	398.4180000000002	4.484020000000004	1.0	6.0
24797589.0	135433326.0	CCOC1=CC(=CC(=C1O)[N+](=O)[O-])/C=N/NC(=O)C2=CC=CS2	Inactive	335.341	2.5245000000000006	2.0	7.0
17504016.0	2922056.0	CCC(=O)NC(C1=CC=C(C=C1)C)C2=CC(=C3C=CC=NC3=C2O)[N+](=O)[O-]	Inactive	365.38900000000007	3.772620000000003	2.0	5.0
17505621.0	4652514.0	CC1=C(C(=NN1)SCC(=O)NCC2=CC=C(C=C2)F)[N+](=O)[O-]	Inactive	324.33700000000005	2.17392	2.0	5.0
862521.0	663750.0	CC1=CN2C(=NC3=C(C2=O)C=C(C(=N)N3CCCOC(C)C)C(=S)N)C=C1	Inactive	385.4930000000001	1.8863899999999996	2.0	7.0
14721987.0	9549414.0	C1CSCCN1C(C2=CC=C(C=C2)Cl)C3=NN=NN3CC4=CC=C(C=C4)F.Cl	Inactive	440.37500000000006	4.0739000000000045	0.0	6.0
24819970.0	3816273.0	COCCNC(=S)NC1=CC(=C(C=C1C#N)OC)OC	Inactive	295.36400000000003	1.5082799999999996	2.0	5.0
17505255.0	767585.0	C1=CC=C2C(=C1)C3=C(C(=O)N2)C(=O)N=C4N3C=CC=C4O	Inactive	279.255	1.3947999999999998	2.0	5.0
17512903.0	1540147.0	COC1=C(C=C(C=C1)/C=C\2/C(=S)NC(=O)S2)OC	Inactive	281.358	2.828500000000001	1.0	5.0
14728059.0	3368501.0	CC1=CC=CC=C1NC(=O)C2=CC(=NC3=CC=CC=C32)C4=CC=C(O4)C	Inactive	342.39800000000014	5.363940000000003	1.0	3.0
22411771.0	15945523.0	CC1=CC(=C(C(=C1)C)C(C2=CC=CC=C2)OCCCNC(C)C)C.Cl	Inactive	361.95700000000005	5.527760000000006	1.0	2.0
24810246.0	16193041.0	CCN1CCN(CC1)C2=NC3=C(C=C(C=C3)NC(=S)N4CCN(CC4)C5=CC=C(C=C5)F)C(=C2)C	Inactive	492.6680000000003	4.343220000000003	1.0	5.0
845056.0	647392.0	C1C=CC2C1C(NC3=CC=CC=C23)C4=CC=NC=C4	Inactive	248.329	3.908100000000002	1.0	2.0
24808023.0	2877735.0	CC1=C(N2C=CC=NC2=N1)C3=CSC(=N3)NC4=CC=CC=C4OC.Br	Inactive	418.32000000000005	4.491320000000003	1.0	7.0
24825471.0	3302352.0	CN1C(=C(C(=O)N(C1=O)C)C(=O)COC(=O)C2=CC(=CN=C2)Br)N	Inactive	397.185	-0.13660000000000017	1.0	9.0
17433115.0	765471.0	CC1=CC(=C2C(=C1)C(=C3C(=CC(=NC3=N2)C)C)N)C	Inactive	251.33299999999997	3.598880000000002	1.0	3.0
17505640.0	135497996.0	CC1=C(C(=CC=C1)N=C2NC(=O)/C(=C/C=C/C3=CC=CO3)/S2)C	Inactive	324.40500000000003	4.344240000000003	1.0	4.0
7975247.0	1189450.0	C1COCCN1C2=CC=C(C=C2)NC3=NC=NC4=C3C=C(C=C4)Br	Inactive	385.26500000000004	3.972500000000003	1.0	5.0
14742534.0	5105556.0	CC(C)OP(=O)(C1(C=C(C(=O)C2=CC=CC=C21)Br)NS(=O)(=O)C3=CC=CC=C3)OC(C)C	Inactive	542.3880000000001	5.3361000000000045	1.0	6.0
24708192.0	16066644.0	CC(C)(C)OC(=O)N1CCN(CC1)C(=O)[C@H](CC2=CC=C(C=C2)O)N3C=C(N=N3)CCO	Inactive	445.5200000000001	1.3815999999999995	2.0	8.0
24814424.0	4097870.0	CN1C2=C(C=C(C=C2)S(=O)(=O)NC3=CC(=CC(=C3)C(=O)O)C(=O)O)C(=O)N(C1=O)C	Inactive	433.3980000000002	0.4344	3.0	8.0
17511169.0	344341.0	C1=CC=C(C=C1)NS(=O)(=O)C2=CC3=C(C=C2)C(=O)C4=CC=CC=C4C3=O	Inactive	363.3940000000001	3.2628000000000013	1.0	4.0
17409201.0	3149395.0	COC1=CC=C(C=C1)C2=NC3=CC=CC4=C3C(=CC=C4)N2	Inactive	274.323	4.3522000000000025	1.0	3.0
24820429.0	9552390.0	COC1=CC(=C(C=C1/C=N/NC(=O)C2=CC=NC=C2)[N+](=O)[O-])OC	Inactive	330.30000000000007	1.7709	1.0	7.0
24831541.0	4878679.0	CC1=CC=C(O1)C2=NC3=C(N2C)C(=O)NC(=O)N3CC4=CC=CC=C4	Inactive	336.3510000000001	2.0400199999999997	1.0	6.0
24811997.0	9556997.0	CC(C)C1=CC=C(C=C1)/C=N/NC(=O)C2=CC=CC=C2Cl	Inactive	300.789	4.227300000000003	1.0	2.0
17507648.0	135411840.0	C1=CC=C2C(=C1)C(=O)NC(=N2)SCC3=NC4=CC=CC=C4C(=O)N3C5=CC=CC=C5C(F)(F)F	Inactive	480.4710000000001	4.933300000000002	1.0	6.0
24822003.0	3721644.0	C1CN(CCN1CCC2C(=O)NC3=C(O2)C=C(C=C3)[N+](=O)[O-])CC4=CC5=C(C=C4)OCO5	Inactive	440.45600000000024	2.230899999999999	1.0	8.0
22401258.0	5347156.0	C1CCN(C1)C2=C(C=C(C=C2)/C=N/NC(=O)CN3C4=CC=CC=C4C(=O)C5=CC=CC=C53)[N+](=O)[O-]	Inactive	469.5010000000002	3.8134000000000023	1.0	7.0
24815665.0	16194700.0	CC1=C(C=C(C=C1)C(=O)N(CCCN(C)C)C2=NC3=C(S2)C=C(C=C3)Cl)C.Cl	Inactive	438.42400000000004	5.586840000000006	0.0	4.0
17517477.0	2460197.0	CC1=CC=C(N1C2=CC=C(C=C2)C(=O)N3CCN(CC3)C(=O)C)C	Inactive	325.4120000000001	2.39844	0.0	3.0
17431609.0	698490.0	CC1=C2C(=CC=C1)C(=C3C(=CC(=NC3=N2)C)C)N	Inactive	237.30599999999995	3.2904600000000013	1.0	3.0
17505617.0	2291919.0	COC1=C(C=CC(=C1)N2CCOCC2)C=C3C(=O)NC(=O)NC3=O	Inactive	331.328	0.2812	2.0	6.0
24798288.0	5738821.0	CC1C/C(=C\C2=CC=CC=C2F)/C3=C(C1)C(NC(=S)N3)C4=CC=CC=C4F	Inactive	382.479	5.251200000000003	2.0	1.0
17505368.0	135468605.0	CC1=CC(=C2C=C(C=CC2=N1)OC)SCC(=O)N/N=C/C3=C(C=C(C=C3)O)O	Inactive	397.456	3.205420000000002	3.0	7.0
24832372.0	4587062.0	CCC1=C(C(=NC2=CC=CC=C2N1)NC(=O)C3=CC=C(C=C3)S(=O)(=O)N4CCOCC4)C(=O)OCC	Inactive	512.5880000000004	2.8202000000000007	2.0	8.0
7978441.0	9568781.0	CC1=CC(=NC(=C1)/N=C/2\C(=NSS2)Cl)C	Inactive	257.771	3.102240000000001	0.0	5.0
22413649.0	7314606.0	CC1=CC(=C(C=C1)/C=C/C(=O)C2=C(C(=O)C=CC=C2)O)C	Inactive	280.323	3.265340000000002	1.0	3.0
17509130.0	5705712.0	C1=CC=C(C=C1)C2=CC=C(O2)/C=C/C(=O)C3=CC=CC=C3	Inactive	274.31899999999996	4.842700000000003	0.0	2.0
857590.0	658940.0	CC1=CC=C(O1)C2=NC(=C(C(=C2)C3=CC=C(C=C3)Cl)C#N)N	Inactive	309.7560000000001	4.424300000000003	1.0	4.0
17407514.0	3142835.0	C1C2CC3CC1CC(C2)(C3)C(=O)OCC4=NC5=CC=CC=C5N4	Inactive	310.397	3.8225000000000025	1.0	3.0
864767.0	666008.0	COC1=CC=C(C=C1)N2C(=NN=C2SCC(=O)NC3=CC=C(C=C3)C(=O)O)C4=CC=CS4	Inactive	466.5440000000001	4.4334000000000024	2.0	8.0
22404749.0	6110289.0	CC1=C(C=C(C=C1)/C=C/C(=O)C2=C(C(=O)C=CC=C2)O)C	Inactive	280.323	3.265340000000002	1.0	3.0
14747020.0	9552044.0	CC1=CC(=C(C(=C1C)S(=O)(=O)N2CCN(CC2)CC(=O)NC(=O)NCC3=CC=CC=C3)C)C	Inactive	472.61100000000016	2.25258	2.0	5.0
17506281.0	792025.0	CC1=CC(=CC=C1)N=CC2=C(C(=CC(=C2)OC)[N+](=O)[O-])O	Inactive	286.287	3.3680200000000027	1.0	5.0
14744977.0	1221931.0	CC1=CC=C(O1)C2=NC3=CC=CC=C3C(=C2)C(=O)NC4=CC=CC=N4	Inactive	329.3590000000001	4.450520000000003	1.0	4.0
14743296.0	713405.0	COC1=CC=C(C=C1)N2C(=O)C(=C(C2=O)Cl)NC3=CC=CC=C3O	Inactive	344.754	2.8365000000000014	2.0	5.0
17385934.0	2030970.0	C1=CC=C2C(=C1)N=C(S2)C3=CC=C(O3)/C=C/4\C(=O)N(C(=S)S4)CCC(=O)O	Inactive	416.50500000000017	4.232200000000003	1.0	7.0
22413893.0	15945748.0	C1CC2C(=O)N(C(=O)N2C1)CCCCN3CCN(CC3)C4=CC=C(C=C4)N.O.Cl	Inactive	425.96100000000007	1.1946999999999997	1.0	5.0
24821900.0	2769040.0	CCOC(=O)C1=CC=C(C=C1)N=C2C(=NSS2)Cl	Inactive	300.79200000000003	3.267100000000002	0.0	6.0
864370.0	665618.0	CCN(CC)C1=CC=C(C=C1)C2=NN3C(=NN=C3S2)C4=NNC5=C4CCC5	Inactive	379.49300000000017	3.5778000000000016	1.0	7.0
22404746.0	7314626.0	CNC1=CC=C(C=C(C1=O)C(=O)/C=C/C2=C(C=C(C=C2)OC)OC)Br	Inactive	404.26000000000005	3.764300000000003	1.0	5.0
14743023.0	737253.0	CN1CCN(CC1)C2=CC=C(C=C2)N	Inactive	191.278	1.0205999999999997	1.0	3.0
17506222.0	9547740.0	CN1C(=O)C(=C(N(C1=O)CC2CC2)N)C(=O)COC(=O)C3=CC(=NC4=CC=CC=C43)C5=CC=CO5	Inactive	474.4730000000002	2.3871	1.0	10.0
17506230.0	9547731.0	CN1C(=O)C(=C(N(C1=O)CC2=CC=CC=C2)N)C(=O)COC(=O)C3=CC(=NC4=CC=CC=C43)C5=CC=CO5	Inactive	510.5060000000003	3.025400000000001	1.0	10.0
24784342.0	135460504.0	CC1=CC(=C2C=CC=C(C2=N1)OC)SCC(=O)N/N=C/C3=CC(=C(C=C3)O)O	Inactive	397.456	3.205420000000002	3.0	7.0
17408724.0	2898055.0	CC1=CC=C(C=C1)NC2=NC(=CS2)C3=C(N=C4N3C=CC=N4)C	Inactive	321.40900000000005	4.213240000000003	1.0	6.0
17510686.0	12005312.0	CCCC(=O)OCCNC1=C(C2=NON=C2C(=C1)SC3=NC=CN3C)[N+](=O)[O-]	Inactive	406.4240000000001	2.770900000000001	1.0	11.0
17506228.0	2364091.0	CN1C(=C(C(=O)N(C1=O)C)C(=O)COC(=O)C2=CC(=NC3=CC=CC=C32)C4=CC=CO4)N	Inactive	434.40800000000013	1.5140999999999993	1.0	10.0
24810633.0	4173573.0	CC1=CC=CN2C1=NC3=C(C2=O)C=C(C(=N)N3CCCN4CCOCC4)C(=S)N	Inactive	412.5190000000003	0.7935900000000005	2.0	8.0
861642.0	662880.0	CCN(CC)C1=CC=C(C=C1)C2=NN3C(=NN=C3S2)C4=CN=CC=C4	Inactive	350.451	3.761000000000002	0.0	7.0
22414561.0	5411557.0	CC(C)CN1C(=O)/C(=C/C2=CC=CO2)/NC1=S	Inactive	250.323	1.9931999999999999	1.0	3.0
24813935.0	9625345.0	C1=CC=C(C=C1)/C=N/N(CCO)C2=NS(=O)(=O)C3=CC=CC=C32	Inactive	329.38100000000003	1.4639	1.0	5.0
7969049.0	5076890.0	CCCCNC(=O)C1=CC2=C(C=C1)N=C(C(=N2)C3=CC=CO3)C4=CC=CO4	Inactive	361.40100000000007	4.679700000000004	1.0	5.0
847206.0	6603137.0	C1CCCN(CC1)C2=CC=C(C=C2)N.Cl	Inactive	226.751	3.071000000000001	1.0	2.0
17515113.0	3613987.0	CC1=CC=C(C=C1)OCC2=CN3C=CC=NC3=N2	Inactive	239.27800000000002	2.61672	0.0	4.0
24814503.0	5998602.0	C1=CC=C(C=C1)S(=O)(=O)/N=C\2/C=C(C(=O)C3=CC=CC=C32)NC4=CC=C(C=C4)C(=O)O	Inactive	432.4570000000001	3.7551000000000014	2.0	5.0
14745671.0	135512411.0	CC1=CSC(=NC)N1/N=C/C2=C(C(=C(C=C2)O)O)O	Inactive	279.321	1.3875199999999999	3.0	7.0
17514289.0	7217940.0	CC1=CC(=NC(=N1)SCC2=CC(=O)C(=CO2)OC(=O)C3=CC(=CC=C3)[N+](=O)[O-])C	Inactive	413.4110000000002	3.4663400000000015	0.0	9.0
17504323.0	6883030.0	C1=CC=C(C(=C1)C2=CC=C(O2)/C=N/NC(=O)C3=CC(=CN=C3)Br)[N+](=O)[O-]	Inactive	415.20300000000003	3.776200000000002	1.0	6.0
857546.0	658900.0	C1CN(C(=O)N1)C(=O)N(C2=CC=CC=C2)C3=CC=CC=C3	Inactive	281.315	2.9699000000000018	1.0	2.0
7972038.0	1370094.0	C1=CC=C2C(=C1)C=C(O2)C(=O)NC3=CC=NC=C3	Inactive	238.246	3.0801000000000007	1.0	3.0
14723062.0	1092071.0	CCOC1=CC=C(C=C1)N2C(=O)C(=C(C2=O)Cl)NC3=CC=CC=C3O	Inactive	358.781	3.2266000000000017	2.0	5.0
4260139.0	784440.0	CC1=CC(=C(C=C1)CNC2=CC3=C(C=C2)OCO3)C	Inactive	255.31699999999998	3.6442400000000017	1.0	3.0
24841251.0	4880121.0	CC1=C(C(=NO1)C)COC2=CC=C(C=C2)C(=O)NC3=CN=CC=C3	Inactive	323.35200000000003	3.5177400000000016	1.0	5.0
22401351.0	1809912.0	CN1C(=O)/C(=C/C2=CC=C(O2)C3=CC=CC=C3[N+](=O)[O-])/SC1=NC4=CC(=C(C=C4)Cl)C(=O)O	Inactive	483.8890000000001	5.4402000000000035	1.0	7.0
24831279.0	2475628.0	CC1=CC(=C(N1CC=C)C)C2=CSC(=N2)NC	Inactive	247.36700000000002	3.4561400000000013	1.0	4.0
4257152.0	1248867.0	C1OC2=C(O1)C=C(C=C2)C(=O)CSC3=NN=C(N3CC4=CC=CO4)C5=CC=CS5	Inactive	425.4910000000001	4.351600000000003	0.0	9.0
7977787.0	868676.0	CC1=CC=C(O1)C2=NC3=CC=CC=C3C(=C2)C(=O)NC4=CN=CC=C4	Inactive	329.3590000000001	4.450520000000003	1.0	4.0
24820871.0	1085315.0	COC1=C(C=C(C=C1)CC(=O)NC2=CC=C(C=C2)C(=O)NC3=NC=CS3)OC	Inactive	397.4560000000001	3.5938000000000017	2.0	6.0
24781414.0	135450553.0	COC1=CC=C(C=C1)N=C2NC(=O)/C(=C\C=C\C3=CC=CO3)/S2	Inactive	326.377	3.7360000000000024	1.0	5.0
17513383.0	1849004.0	C1COCCN1C2=CC=C(O2)/C=C/3\C(=O)NC(=S)S3	Inactive	296.373	1.605	1.0	6.0
17513201.0	135458272.0	CC1=CC=C(C=C1)N=C2NC(=O)/C(=C/C=C/C3=CC=CO3)/S2	Inactive	310.37800000000004	4.035820000000002	1.0	4.0
842230.0	644485.0	C1=CC=C(C=C1)N2C(=O)C(=C(C2=O)Cl)NC3=CC=CC=C3O	Inactive	314.728	2.827900000000001	2.0	4.0
14741235.0	3524797.0	CCOC(=O)C1=CC2=C(N=C3C(=CC=CN3C2=O)C)N(C1=NC(=O)C4=CC=CC=C4)CC5=CC=CO5	Inactive	482.4960000000002	3.516720000000002	0.0	8.0
14745573.0	135512407.0	CCN=C1N(C(=CS1)C)/N=C/C2=C(C(=C(C=C2)O)O)O	Inactive	293.348	1.7776200000000002	3.0	7.0
24805694.0	135455156.0	C/C(=C(\C(=O)NC1=NC(=CS1)C2=CC=C(C=C2)OC)/N=NC3=CC=CC=C3)/O	Inactive	394.45600000000013	5.330600000000004	2.0	7.0
17414254.0	2204949.0	CC1=CC(=CC(=C1)C(=O)NC(=S)NC2=CC(=C(C=C2)NC(=O)C3=CC=CS3)OC)C	Inactive	439.5620000000001	4.752640000000003	3.0	5.0
24827003.0	5129099.0	CC1=CC=C(O1)C2=NC3=CC=CC=C3C(=C2)C(=O)OCC(=O)N(C)C4CCS(=O)(=O)C4	Inactive	442.49300000000034	2.6055200000000003	0.0	7.0
24786281.0	12748881.0	CC1=NC2=C(C(=CS2)C3=CC=CC=C3)C(=O)N1N=C4C=CC(=O)C=C4.CC(=O)O	Inactive	407.45100000000014	3.4235200000000017	1.0	7.0
24795526.0	979661.0	CCOC1=C(C=C(C=C1Cl)CNC2=CC=C(C=C2)N3CCCC3)OC	Inactive	360.8850000000002	4.959600000000005	1.0	4.0
24782533.0	731393.0	CC1=CC(=C(C=C1)O)NC2=C(C(=O)N(C2=O)CC3=CC=CC=C3)Cl	Inactive	342.7819999999999	3.131920000000001	2.0	4.0
24788006.0	837831.0	CCC(CC)C(=O)NC1=CC(=CC=C1)SC	Inactive	237.36800000000002	3.7832000000000026	1.0	2.0
24808438.0	2947620.0	C1C=CC2C1C(NC3=C2C=C(C=C3)C(F)(F)F)C4=CC=NC=C4	Inactive	316.32599999999996	4.926900000000003	1.0	2.0
24814498.0	9670034.0	CC1=CC(=CC=C1)/C=N/N(CCO)C2=NS(=O)(=O)C3=CC=CC=C32	Inactive	343.408	1.7723200000000001	1.0	5.0
846686.0	649080.0	CC1=CC=C(O1)C2=NC(=C(C(=C2)C3=CC=CC=C3)C#N)N	Inactive	275.31100000000004	3.770900000000003	1.0	4.0
24813984.0	6799675.0	CC1=CC(=C(C=C1C)S(=O)(=O)/N=C\2/C=C(C(=O)C3=CC=CC=C32)SCC(=O)O)C	Inactive	429.5190000000002	3.6878600000000024	1.0	5.0
14725921.0	3154276.0	CC(=O)C1=CC2=C(C=C1)NC(C3C2C=CC3)C4=CC=NC=C4	Inactive	290.366	4.110700000000002	1.0	3.0
14738617.0	5076888.0	C1=CC=C(C=C1)CCNC(=O)C2=CC3=C(C=C2)N=C(C(=N3)C4=CC=CO4)C5=CC=CO5	Inactive	409.4450000000001	5.122300000000004	1.0	5.0
17515530.0	5052339.0	C1CN(C(C2=CC=CN21)C3=CN=CC=C3)C(=S)NC4=CC=CC=C4	Inactive	334.44800000000004	3.685100000000002	1.0	3.0
14718941.0	7314625.0	CNC1=CC=C(C=C(C1=O)C(=O)/C=C/C2=C(C(=CC=C2)OC)OC)Br	Inactive	404.26000000000005	3.764300000000002	1.0	5.0
24819056.0	1192546.0	CCOC(=O)C1=NC2=CC=CC=C2C(=N1)NC3=CC=C(C=C3)N4CCC(CC4)C	Inactive	390.48700000000025	4.786400000000004	1.0	6.0
4261908.0	870501.0	CC1=CC=C(O1)C2=NC(=C(C(=C2)C3=CC=CC=C3Cl)C#N)N	Inactive	309.7560000000001	4.424300000000003	1.0	4.0
7978392.0	1356461.0	CC1=C(C(=O)N(N1C)C2=CC=CC=C2)N3C(=O)C4=C5C(=CC=C6C5=C(CC6)C=C4)C3=O	Inactive	409.4450000000003	3.5368200000000023	0.0	5.0
4246797.0	11838260.0	CC1=C(C=NN1C)/C=C/2\C(=O)N3C4C(C(N=C3S2)(OC5=CC=CC=C45)C)C(=O)OC	Inactive	424.4820000000002	0.9009199999999997	0.0	9.0
4242226.0	135544632.0	CC1=CC=C(C=C1)C(=O)N2CCC(CC2)C3=NC4=C(C(=O)N3)N=NN4CC5=CC=CC=C5OC	Inactive	458.5220000000001	2.899720000000001	1.0	7.0
861435.0	662679.0	COC1=C(C=C(C=C1)C2=NN3C(=NN=C3SC2)C4=CC=CC=N4)OC	Inactive	353.40700000000004	2.7154000000000007	0.0	8.0
17505280.0	3739292.0	CNC(CC(=O)C1=CC=C(C=C1)[N+](=O)[O-])C(Cl)(Cl)Cl	Inactive	325.57899999999995	3.125800000000001	1.0	4.0
24820382.0	16195158.0	CC1=NN=C(S1)SC2=CC(=C(C3=NON=C23)[N+](=O)[O-])NCCO	Inactive	354.3730000000001	1.84632	2.0	11.0
24795336.0	2948526.0	C=CS(=O)C1=C(C(=C(S1)Cl)N2CCOCC2)[N+](=O)[O-]	Inactive	322.7950000000001	2.3974	0.0	6.0
24824986.0	16195853.0	C1CC1[C@@H]2C[C@@H](OC(=C2)C(=O)O)OCCCCO	Inactive	256.29799999999994	1.5166	2.0	4.0
24782282.0	135460458.0	CCN1C(=NC2=C1C=CC(=C2)C(=O)N/N=C/C3=C(C(=C(C=C3)O)O)O)C	Inactive	354.36600000000004	2.2453200000000004	4.0	7.0
24824979.0	3306429.0	CC1=CC=C(O1)C2=NC3=C(N2CC4=CC=CC=C4)C(=O)NC(=O)N3CC5=CC=CC=C5	Inactive	412.4490000000002	3.5513200000000014	1.0	6.0
24811340.0	715691.0	C1=CC=C(C(=C1)N)N=C2C(=NSS2)Cl	Inactive	243.74400000000003	2.6726	1.0	5.0
24794862.0	2220688.0	CC1=CC=C(O1)C2=NC3=C(C=C(C=C3)Br)C(=C2)C(=O)N4CCN(CC4)C5=NC=CC=N5	Inactive	478.3500000000003	4.318120000000004	0.0	6.0
17504844.0	1192056.0	CC1=C(SC(=C1C(=O)N)NC(=O)/C=C/C2=CC=C(C=C2)OC)CC3=CC=CC=C3	Inactive	406.5070000000002	4.4067200000000035	2.0	4.0
14737876.0	712290.0	CCN(CC)C1=NC(=NC(=N1)N)N(C2=CC=CC=C2)C3=CC=CC=C3	Inactive	334.4270000000001	3.769800000000002	1.0	6.0
17517333.0	2375710.0	CC1=C(SC(=C1C(=O)OC)NC(=O)COC2=NC=NC3=CC=CC=C32)C	Inactive	371.41800000000006	3.1122400000000017	1.0	7.0
22416017.0	799650.0	C1=CC=C(C=C1)CCNC(=S)NCCC2=CC=CC=C2	Inactive	284.428	2.935900000000001	2.0	1.0
843169.0	645447.0	COCCNC(=O)CN1CCC(CC1)NC(=O)NC2=CC=CC=C2	Inactive	334.41999999999996	1.0351000000000008	3.0	4.0
24781219.0	1547881.0	CCOC1=CC=C(C=C1)C(=O)NC2=NN=C(S2)NC(=S)NC3=CC=CC=C3	Inactive	399.50100000000003	3.998000000000001	3.0	6.0
24786821.0	4128885.0	COC1=CC=C(C=C1)CC(=O)NC2=CC=CC=C2OC3=CC=CC=C3	Inactive	333.38700000000006	4.668700000000003	1.0	3.0
24783063.0	1192552.0	CCOC(=O)C1=NC2=CC=CC=C2C(=N1)NC3=CC=C(C=C3)NC4=CC=CC=C4	Inactive	384.4390000000001	5.293700000000004	2.0	6.0
17508080.0	1375190.0	CNC(=S)N(CC1=CC=CS1)CC2=CC3=C(C=C(C=C3)OC)NC2=O	Inactive	373.5030000000001	3.104700000000001	2.0	4.0
24811673.0	16193396.0	CC1=NN=C(S1)SC2=CC(=C(C3=NON=C23)[N+](=O)[O-])NCCCO	Inactive	368.40000000000015	2.2364200000000003	2.0	11.0
24791184.0	2192693.0	CCCCC1=CC=C(C=C1)NC(=S)NCC2=CC=C(C=C2)OC	Inactive	328.48100000000005	4.524400000000003	2.0	2.0
17508861.0	2891815.0	COC1=C(C=C(C=C1)C2CC3=C(C(NC4=CC=CC=C4N3)C5=COC6=CC=CC=C6C5=O)C(=O)C2)OC	Inactive	494.5470000000003	5.789700000000006	2.0	7.0
848728.0	651186.0	CCOC1=CC=CC=C1C(=O)NC2CC3CCCC(C2)N3C4CC4	Inactive	328.4560000000001	3.363000000000002	1.0	3.0
24816432.0	7190686.0	CCOC1=CC=CC=C1NC(=O)CSC2=NN3C(=NN=C3C4=CN=CC=C4)C=C2	Inactive	406.47100000000006	3.315800000000001	1.0	8.0
22401338.0	11902446.0	C1=CC=C2C(=C1)C=CC(=N2)C(=O)C3=NN[C@H]4[C@@H]3C(=O)N(C4=O)C5=CC(=CC=C5)F	Inactive	388.35800000000006	2.074	1.0	6.0
22409226.0	2535061.0	CC1=CC(=C(C=C1)N2N=C(C(=N2)C(=O)O)C)C	Inactive	231.255	1.89076	1.0	4.0
24835141.0	2504643.0	CC1=CC(=NO1)NC(=O)CSC2=NN=C(N2CC3=CC=CC=C3)C4=CN=CC=C4	Inactive	406.47100000000006	3.4156200000000023	1.0	8.0
14746196.0	878385.0	C1=CC(=CC(=C1)Cl)NC(=O)NC2=NC=C(C=C2)Cl	Inactive	282.13	4.032400000000001	2.0	2.0
11532917.0	4055.0	CC1=CC(=O)C2=CC=CC=C2C1=O	Inactive	172.18299999999996	2.0119000000000002	0.0	2.0
24835092.0	6893251.0	C1CCN(C1)S(=O)(=O)C2=CC=CC(=C2)C(=O)N/N=C/C3=CN=CC=C3	Inactive	358.42300000000006	1.6300000000000001	1.0	5.0
24798885.0	16190556.0	CCOC(=O)C1(CCN(CC1)CC2=C(C(=CC=C2)OC)OC)CC3=CC(=CC=C3)OC	Inactive	427.5410000000002	4.100400000000004	0.0	6.0
17409311.0	3146235.0	C1CN(C2=CC=CC=C21)C(=O)CSC3=NC(=C(N=N3)C4=CC=CC=C4)C5=CC=CC=C5	Inactive	424.52900000000005	4.887000000000004	0.0	5.0
17507387.0	1823283.0	C1=CC=C2C(=C1)C(=O)/C(=C/C3=CC=CS3)/S2	Inactive	244.34	4.077600000000001	0.0	3.0
14726698.0	1088735.0	C1CCC(CC1)NC(=O)COC(=O)C2=CC=CC=N2	Inactive	262.30899999999997	1.6873	1.0	4.0
17513211.0	135517115.0	CC1=C(C(=NN1CC(=O)N/N=C(\C)/C2=CC=C(C=C2)O)C)[N+](=O)[O-]	Inactive	331.3320000000001	1.65414	2.0	7.0
24794795.0	2220915.0	COC1=C(C=C(C=C1)CCNC(=O)C2=CC(=NC3=C2C=CC=C3Cl)C4=CC=CC=N4)OC	Inactive	447.9220000000001	4.939900000000005	1.0	5.0
4247376.0	3241593.0	CC(CCC1=CC=CC=C1)NC(=O)C2CCN(CC2)S(=O)(=O)N3CCCCC3	Inactive	407.58000000000027	2.5666	1.0	3.0
852303.0	654918.0	CC(C)(C)C1=NC(=C2C(=N1)N(N=N2)CC3=CC=CC=C3Cl)NCCN4CCOCC4	Inactive	429.9560000000003	2.964600000000001	1.0	8.0
14737163.0	4116002.0	COP(=O)(CC(=O)O)C1=CC=CC=C1	Inactive	214.157	1.321	1.0	3.0
4263674.0	1305820.0	CC1=C(C(=NO1)C2=CC=CC=C2)C(=O)NC3=NN=C(S3)COC4=CC=C(C=C4)Cl	Inactive	426.8850000000001	4.986220000000003	1.0	7.0
857550.0	658904.0	CC1=C2C(CCS2(=O)=O)CC3(C1)C(=O)OC(OC3=O)(C)C	Inactive	314.35900000000004	1.3114	0.0	6.0
22414764.0	15945810.0	CN=C(C1=CC=C(C=C1)Cl)NC2CCCCC2.Cl	Inactive	287.23399999999987	4.060500000000004	1.0	1.0
850474.0	652995.0	C1CN(CCN1C2=NC=NC3=C2C=NN3C4=CC=CC=C4)C(=O)COC5=CC=CC=C5	Inactive	414.46900000000016	2.543100000000001	0.0	7.0
846766.0	649159.0	C1CCN(C1)CC(COC2=CC3=CC=CC=C3C=C2)O	Inactive	271.36	2.6753000000000013	1.0	3.0
852406.0	655029.0	CC1=CC=C(O1)C2=NC(=C(C(=C2)C3=CC4=C(C=C3)OCO4)C#N)N	Inactive	319.3200000000001	3.499600000000002	1.0	6.0
848742.0	651199.0	CCC1=NN=C(S1)NC(=O)CSC2=NN=C(N2C3=CC=CC=C3)COC4=CC=C(C=C4)C	Inactive	466.5920000000002	4.299420000000003	1.0	9.0
843259.0	645540.0	CC1=C(C=CO1)C2=NN=C(N2C)SCC(=O)NC3=NON=C3C	Inactive	334.3610000000001	1.8057399999999995	1.0	9.0
850448.0	652969.0	CC(=O)NC1(CCN(CC1)C(=O)C2=CC=CO2)C3=CC=C(C=C3)OC	Inactive	342.3950000000001	2.5558000000000005	1.0	4.0
851769.0	654362.0	CCN1N=C(N=N1)NC(=O)C2=CC=C(C=C2)OCC	Inactive	261.285	1.3439999999999999	1.0	6.0
846593.0	648983.0	CC1(CC(=O)N=C2N1C=CC=C2)C(=O)N(CC3=CC=CO3)CC(=O)NC4CCCC4	Inactive	410.4740000000003	2.1399999999999997	1.0	5.0
14720619.0	1143135.0	CCN1C(=NN=C1SCC(=O)NC2=CC=C(C=C2)C)C3=CC=C(C=C3)O	Inactive	368.4620000000001	3.709820000000003	2.0	6.0
842306.0	644565.0	COC1=CC(=C(C=C1)OC)NC(=O)CSC2=NN=NN2C3=CC=C(C=C3)C(=O)OC	Inactive	429.45800000000014	2.1968999999999994	1.0	10.0
858812.0	660120.0	CC1=CC(=CO1)C2=CC(=NC(=C2C#N)N)C3=CC=C(C=C3)Cl	Inactive	309.756	4.4243000000000015	1.0	4.0
861129.0	662393.0	CCN(CC)C1=CC=C(C=C1)C2=NN3C(=NN=C3S2)C4=CC=CC=C4OC	Inactive	379.4890000000001	4.374600000000004	0.0	7.0
863256.0	664502.0	CC1=CSC(=N1)SCCN2C3=C(N=C2N4CCN(CC4)C5=CC=CC=C5)N(C(=O)NC3=O)C	Inactive	483.6230000000003	2.3071200000000003	1.0	10.0
4251898.0	3245527.0	COC1=CC=C(C=C1)N2CCN(CC2)CCCNC(=O)CCCN3C(=O)C4=C(C=CS4)NC3=O	Inactive	485.61000000000024	1.868599999999999	2.0	8.0
4243889.0	3238562.0	CC1=NC(=NC=C1)NS(=O)(=O)C2=CC=C(C=C2)NS(=O)(=O)C3=CC=CS3	Inactive	410.50200000000007	2.4481200000000003	2.0	7.0
4263807.0	2950528.0	CC1=CC(=C(C=C1OCC(=O)N)S(=O)(=O)NCC2CCCO2)Cl	Inactive	362.83500000000015	0.9698200000000002	2.0	5.0
4258599.0	2976923.0	CC(C)C(=O)N1CCN(CC1)C2=CC=CC=C2NC(=O)C3=C(C(=C(C(=C3F)F)OC)F)F	Inactive	453.4360000000002	3.808500000000002	1.0	4.0
4257450.0	1255986.0	CN(C)S(=O)(=O)N(CC(=O)NC1=CC=CC=C1C(F)(F)F)C2=CC=CC=C2	Inactive	401.41	2.956900000000002	1.0	3.0
4257870.0	213329.0	CC1=CC=C(N1C2=CC=CC(=C2)C(=O)O)C	Inactive	215.252	2.792340000000001	1.0	2.0
3711146.0	2649562.0	C1=CC=C(C=C1)CC2=NN=C(O2)SCC(=O)NCC3=CC=CO3	Inactive	329.3810000000001	2.661900000000001	1.0	6.0
3712209.0	2997934.0	CCCC1=NN=C2N1N=C(CS2)C3=CC=C(O3)C4=C(C=CC(=C4)Cl)Cl	Inactive	393.2990000000001	5.155500000000003	0.0	6.0
3712084.0	2997881.0	C1CCC2=C(CC1)SC(=C2C(=O)N)N	Inactive	210.30199999999996	1.6981000000000002	2.0	3.0
3717796.0	1081727.0	C1=CC=C(C=C1)CN2C(=NN=C2SCC(=O)C3=CC=CC=C3)C4=CC=CO4	Inactive	375.45300000000003	4.5614000000000035	0.0	6.0
4258373.0	737989.0	CCNC(=O)N1C2=C(C=C(C=C2)OCC)C(=CC1(C)C)C	Inactive	288.391	3.8167000000000035	1.0	2.0
4254648.0	2960189.0	CCC1=CC=C(C=C1)NC(=O)CC2C(=O)NCCN2	Inactive	261.32499999999993	0.6655999999999996	3.0	3.0
4264966.0	2961131.0	COC1=CC=C(C=C1)OCCNC(=O)C2=CC=CC=C2OCC(=O)N3CCCCC3	Inactive	412.48600000000033	2.8953000000000015	1.0	5.0
14723377.0	1383718.0	CC1=CC(=CC=C1)C(=O)N2CCC(CC2)C3=NC(=NO3)C4=CC=C(C=C4)S(=O)(=O)N5CCOCC5	Inactive	496.5890000000003	3.085720000000002	0.0	7.0
858298.0	135427590.0	CC(=O)N1C(=O)C(=C(N=C1SC)O)CC2=CC=C(C=C2)OC	Inactive	320.37000000000006	1.9303	1.0	7.0
856729.0	658088.0	CN1C2CCC1[C@H]3[C@@H](C(C(=C(C3=C2)C#N)N)(C#N)C#N)C4=CSC=C4	Inactive	347.447	2.63424	1.0	6.0
844703.0	647033.0	CCOC(=O)C1=C(C(=NS1)C2=CC=C(C=C2)F)N	Inactive	266.297	2.7081	1.0	5.0
853139.0	655791.0	CN1C(=NN=C1SCC(=O)N2CCC3=CC=CC=C32)CNC4=NC(=CS4)C5=CC=CC=C5	Inactive	462.60400000000016	4.232100000000003	1.0	8.0
847106.0	649509.0	CC(=O)NC1=CC(=CC=C1)NC(=O)CSC2=NN=NN2C3=CC(=CC=C3)OC	Inactive	398.4480000000001	2.3601	2.0	8.0
842994.0	645272.0	CC1=CC(=NO1)NC(=O)CCCC(=O)N(CC(=O)NC2CCCCC2)C3=CC=CC=C3	Inactive	426.51700000000017	3.573920000000002	2.0	5.0
850070.0	652579.0	CCCN1C(=NN=C1SCC(=O)NC2=CC=CC=C2C3=CC=CC=C3)C4=C(OC=C4)C	Inactive	432.54900000000015	5.654320000000005	1.0	6.0
847852.0	650264.0	COC1=C(C=C(C=C1)NC(=O)C2=CC=CO2)NC(=O)C3=CC=CO3	Inactive	326.30800000000005	3.3858000000000006	2.0	5.0
847331.0	649731.0	CC1=C(SC(=C1C(=O)N)NC(=O)CCC(=O)OC)C	Inactive	284.337	1.3555400000000002	2.0	5.0
845709.0	648071.0	CC1=CC=C(C=C1)N2C(=NN=C2SCC(=O)NCC3=CC=CO3)CSC4=NC(=CC(=N4)C)C	Inactive	480.61900000000026	4.276360000000003	1.0	9.0
860289.0	661591.0	CC1=C(SC(=S)N1C)NC(=O)NC(=O)C	Inactive	245.329	1.7925099999999998	2.0	5.0
859755.0	661059.0	CC1=CC=C(C=C1)C2=CC(=NC(=C2C#N)N)C3=CC=C(O3)C	Inactive	289.338	4.079320000000003	1.0	4.0
857588.0	658939.0	COC1=CC=C(C=C1)N2C(=C(C3=NC4=CC=CC=C4N=C32)C#N)NC(=O)C5=CC=CO5	Inactive	409.40500000000014	4.299280000000003	1.0	7.0
863737.0	664989.0	CN1C2=C(N=C1N(C)CC3=CC=CC=C3)N(C(=O)NC2=O)C	Inactive	299.3340000000001	0.5966999999999998	1.0	6.0
861079.0	662348.0	C1COCCN1CCOC2=NN=C(C3=CC=CC=C32)C4=CC=CC=C4	Inactive	335.4070000000001	3.0078000000000014	0.0	5.0
861404.0	662651.0	CC1=CC(=CC=C1)C2=NN=C3N2N=C(CS3)C4=CC=CC=C4	Inactive	306.394	3.611620000000002	0.0	5.0
3712786.0	2998162.0	CC1=C(C(=NO1)C)CN2C(=O)C(NC2=O)(CC3=CC=CC=C3)CC4=CC=CC=C4	Inactive	389.4550000000001	3.567440000000003	1.0	4.0
4258304.0	1305910.0	C1CCN(C1)C(=O)C2=CC=CC=C2NS(=O)(=O)C3=CC=C(S3)Br	Inactive	415.33400000000006	3.5474000000000023	1.0	4.0
4254855.0	2951711.0	CC1=CC2=C(C=C1)N(C(=C2C)C)CC(CN3C(=C(C(=N3)C)Br)C)O	Inactive	390.325	4.2035000000000045	1.0	4.0
3711441.0	2123067.0	CCN1C(=NN=C1SCC(=O)OCC)C2=CC(=CC=C2)Cl	Inactive	325.8209999999999	3.273600000000002	0.0	6.0
7974500.0	2852584.0	C1C(OC2=CC=CC=C2O1)CN=CC3=CC=C(C=C3)O	Inactive	269.29999999999995	2.651100000000001	1.0	4.0
7978052.0	2854143.0	CNC(=O)C1=C(SC2=C1CCCCC2)N	Inactive	224.32899999999992	1.9588	2.0	3.0
7978328.0	2163470.0	CC1=C(C(=NO1)C2=CC=CC=C2Cl)C(=O)NC3=NNN=N3	Inactive	304.697	2.0688199999999997	2.0	6.0
7973410.0	704601.0	CN(C)C1=CC=C(C=C1)NC2=NC(=CS2)C3=CN=CC=C3	Inactive	296.399	4.014700000000002	1.0	5.0
7977430.0	873464.0	CC1=C(C(=NC(=S)N1CC=C)N2CCOCC2)C(=O)C	Inactive	293.392	2.14621	0.0	6.0
7973671.0	1363188.0	COC1=CC=C(C=C1)NC(=O)C2=CC=C(C=C2)CN3CCN(CC3)C4=CC=CC=C4	Inactive	401.5100000000002	4.269700000000004	1.0	4.0
7977854.0	707882.0	COC1=CC2=C(C=C1)OC(=C2C(=O)N3CCOCC3)C4=CC=CC=C4	Inactive	337.375	3.5808000000000026	0.0	4.0
7975039.0	740886.0	CC1=CC(=C(C=C1)OCC(=O)NCC2=CC=CC=N2)Br	Inactive	335.201	2.8477200000000007	1.0	3.0
7973336.0	1221347.0	CCSC1=NN=C(S1)NC(=O)C2=C(ON=C2C3=CC=CC=C3Cl)C	Inactive	380.8820000000001	4.519220000000002	1.0	7.0
7972975.0	1632774.0	CC1=C(SC2=NC(=NC(=C12)N)SCC=C)C	Inactive	251.37999999999997	3.1684400000000013	1.0	5.0
7977614.0	1812537.0	CC1=CC=C(N1C2=CC=C(C=C2)N3CCOCC3)C	Inactive	256.34899999999993	2.930740000000001	0.0	3.0
7978350.0	135401706.0	COC(=O)CC1=CC(=O)NC(=N1)NC2=NC3=CC=CC=C3O2	Inactive	300.27400000000006	1.3701999999999996	2.0	7.0
14721158.0	3216273.0	CCCCN(C(C1=C(C(=CC=C1)OC)OC)C(=O)NC(C)(C)C)C(=O)CCC(=O)NC2=NOC(=C2)C	Inactive	502.6120000000003	4.003620000000002	2.0	7.0
14721316.0	135444823.0	C1C(=C(C(=N)N1CC2=CC=CC=C2)C3=NC4=CC=CC=C4S3)O	Inactive	321.40500000000003	4.0584700000000025	2.0	4.0
14721594.0	803041.0	CC1=CC=C(C=C1)C2=NNC(=S)N2C3=CC=CC=C3	Inactive	267.357	3.905310000000002	1.0	3.0
14721933.0	3228000.0	C1=CC=C(C=C1)C2=NN=C(C=C2)SCC(=O)NCC3=CC=CO3	Inactive	325.3930000000001	3.145100000000001	1.0	5.0
14722377.0	2849237.0	CCOC(=O)CCCNC(=O)C1=CC(=CN=C1)O.Cl	Inactive	288.731	1.2820999999999996	2.0	5.0
14722500.0	3139639.0	CC1=C(C(=O)N(N1)C(=S)N)N=NC2=CC=C(C=C2)S(=O)(=O)N3CCCCCC3	Inactive	422.53600000000034	2.5566200000000006	2.0	7.0
14722647.0	3213030.0	COCCN1C(=NN=N1)CN(CC2=CC=CO2)CC3=CC4=CC5=C(C=C4NC3=O)OCO5	Inactive	438.44400000000024	1.6850999999999992	1.0	10.0
17409357.0	1480226.0	COC1=CC=C(C=C1)NC(=O)C2=C(C=CS2)SCC3=CC(=CC=C3)C(F)(F)F	Inactive	423.4810000000001	6.3201000000000045	1.0	4.0
17409514.0	1479767.0	C1=CC(=C(C(=C1)Cl)Cl)C(=O)OCC2=CN=C(S2)Cl	Inactive	322.5999999999999	4.460300000000002	0.0	4.0
17513987.0	4888820.0	CS(=O)(=O)NN1C(NC2=CC=CC=C2C1=O)C3=CC=CC4=C3N=CC=C4	Inactive	368.41800000000006	2.2655000000000003	2.0	5.0
17513985.0	4440827.0	CC1(C(N(C(=S)S1)NC(=O)NC2=CC=CC=C2)N(C(=O)NC3=CC=CC4=CC=CC=C43)O)C	Inactive	481.60300000000024	5.238000000000003	4.0	5.0
17517482.0	4838253.0	CCOC(=O)C1=C(NC(=O)NC1C2=CC=C(C=C2)OC)CP(=O)(C3=CC=CC=C3)C4=CC=CC=C4	Inactive	490.4960000000002	3.8804000000000034	2.0	5.0
22407965.0	9643741.0	C1=CC(=CC(=C1)Br)/C=N/NC2=C3C=CC(=CC3=NC=C2)Cl	Inactive	360.64200000000005	5.096700000000003	1.0	3.0
22408600.0	6235849.0	CC(C(=O)NC1=CC=C(C=C1)[N+](=O)[O-])N2CCN(CC2)C/C=C/C3=CC=CC=C3	Inactive	394.47500000000014	3.2528000000000024	1.0	5.0
17517311.0	4242838.0	CCN(CC)C1=C(C=C(C=C1)NC(=O)COC2=CC=CC=C2C#N)S(=O)(=O)NC3=CC=CC=C3OC	Inactive	508.6000000000002	4.231380000000002	2.0	7.0
22402742.0	6112125.0	COC1=CC(=C(C=C1)C(=O)/C=C/C2=CC(=C(C(=C2)OC)O)OC)F	Inactive	332.32700000000006	3.4532000000000025	1.0	5.0
22401975.0	4518002.0	CCN(CC)C1=C(C=C(C=C1)NC(=O)C2=CC=CC(=C2)C)S(=O)(=O)NC3=CC=CC=C3OC	Inactive	467.5910000000002	4.9029200000000035	2.0	5.0
22406958.0	2443440.0	CC1=C(C2=CC=CC=C2N1)C(=O)COC(=O)C3=C(ON=C3C4=C(C=CC=C4Cl)F)C	Inactive	426.831	5.2719400000000025	1.0	5.0
22408998.0	9680913.0	CC1=CC=CC=C1/C=N/NC2=C3C=CC(=CC3=NC=C2)Cl	Inactive	295.773	4.642620000000002	1.0	3.0
24786051.0	2085621.0	COC1=CC(=C(C=C1)OC)NC(=O)COC(=O)C2=CC3=C(S2)CCC3	Inactive	361.41900000000015	3.049500000000002	1.0	6.0
22405617.0	839126.0	COC1=CC(=C(C=C1)NC(=O)CC2=C(C=CC=C2Cl)F)OC	Inactive	323.751	3.677500000000002	1.0	3.0
22405567.0	1540410.0	C1=CC=C(C(=C1)OCC(=O)NN)F	Inactive	184.17	0.19439999999999963	2.0	3.0
22406203.0	2673196.0	CC1=C(C=C(C=C1)C(=O)OC)NC(=O)CCNC(=O)C2=CC=C(C=C2)[N+](=O)[O-]	Inactive	385.3760000000001	2.4484200000000005	2.0	6.0
17516750.0	4176954.0	CC1=CC2=C(C=C1)C=C(C(=N2)SC3=NN=NN3C4=CC=CC=C4)C	Inactive	333.42	3.9785400000000015	0.0	6.0
17517453.0	3661963.0	CC(=O)NC1=C(C(=O)C2=CC=CC=C2C1=O)NC3CCS(=O)(=O)C3	Inactive	348.38000000000017	0.1900000000000004	2.0	6.0
22406206.0	9651933.0	C/C(=N\NC(=O)COC1=CC=C(C=C1)C#N)/C2=CC=CC=C2OC(F)F	Inactive	359.33200000000005	3.0788800000000016	1.0	5.0
17517208.0	2305185.0	CCCCOC(=O)C1=NC(=C(C(=C1Cl)N)Cl)Cl	Inactive	297.56899999999996	3.5809000000000015	1.0	4.0
17517329.0	9641005.0	C/C(=N\NC(=O)COC1=CC=C(C=C1)C(C)(C)C)/C2=CC3=C(C=C2)OCCO3	Inactive	382.4600000000002	3.6745000000000028	1.0	5.0
24791346.0	4038685.0	COC1=C(C=C(C=C1)NC(=O)C2=CC3=C(C=C2)SCC(=O)N3)S(=O)(=O)NC4=CC=C(C=C4)Br	Inactive	548.4400000000002	4.555000000000002	3.0	6.0
22411430.0	6211977.0	CCOC(=O)/C(=C\C1=CC(=CC=C1)O)/C2=NC3=C(C(=C(S3)C)C)C(=O)N2	Inactive	370.43000000000006	3.4107400000000014	2.0	6.0
22403431.0	9654767.0	CC1(C2CC=C(C1C2)/C=N/NC(=S)NC)C	Inactive	237.372	2.0585	2.0	2.0
22401086.0	4195720.0	CCN(CC)C1=C(C=C(C=C1)NC(=O)C2=CC=CC=C2Br)S(=O)(=O)NC3=CC=CC=C3OC	Inactive	532.4600000000002	5.357000000000005	2.0	5.0
22404138.0	6236321.0	C1=CC=C2C(=C1)N=C(S2)/C(=C/C3=C(C=CC(=C3)[N+](=O)[O-])Cl)/CCC(=O)O	Inactive	388.8320000000002	5.263300000000003	1.0	5.0
22409391.0	4881429.0	CC1=CC=C(O1)C(=O)NC2=CC(=C(C=C2)N3CCCCC3)S(=O)(=O)NC4=CC=C(C=C4)OC	Inactive	469.5630000000002	4.640020000000003	2.0	6.0
22409494.0	6377798.0	CCOC(=O)/C(=C\C1=CC=C(C=C1)Cl)/C2=NC3=C(C(=C(S3)C)C)C(=O)N2	Inactive	388.87600000000015	4.358540000000003	1.0	5.0
22409454.0	4962005.0	C1=CC=C(C=C1)C2=CNC(=S)N2C3=CC=CC=C3Cl	Inactive	286.78700000000003	4.855290000000003	1.0	2.0
22401016.0	4188525.0	COC1=C(C=C(C=C1)NC(=O)C2=C(C=CC=C2F)F)S(=O)(=O)NC3=CC=C(C=C3)Br	Inactive	497.31700000000006	4.789000000000002	2.0	4.0
17516652.0	5829459.0	CN(C)C1=CC=C(C=C1)C(=O)/C=C/C2=CC=C(C=C2)Br	Inactive	330.22499999999997	4.411200000000003	0.0	2.0
17516578.0	5452980.0	CC\1(C2=CC=CC=C2N(/C1=C\C(=O)NC3=CC=C(C=C3)Cl)C)C	Inactive	326.827	4.590000000000003	1.0	2.0
17516589.0	5046669.0	CC1CC2=CC=CC=C2N1C(=O)C3=CC(=C(C=C3)N4CCCC4)[N+](=O)[O-]	Inactive	351.4060000000002	3.786400000000003	0.0	4.0
24835822.0	2427403.0	C1CC1C(=O)NC2=NNC(=N2)C(F)(F)F	Inactive	220.15399999999997	1.172	2.0	3.0
24827838.0	609935.0	C1=CC=C(C=C1)C(CN)C2=CNC3=CC=CC=C32	Inactive	236.318	3.2585000000000006	2.0	1.0
14738605.0	602897.0	COC1=CC(=C(C=C1N=C2C(=NSS2)Cl)OC)Cl	Inactive	323.2260000000001	3.761000000000001	0.0	6.0
14738604.0	715698.0	C1=CC(=CC=C1C#N)N=C2C(=NSS2)Cl	Inactive	253.739	2.962080000000001	0.0	5.0
14738603.0	715719.0	CC1=CC=C(C=C1)N=C2C(=NSS2)Cl	Inactive	242.75600000000003	3.3988200000000015	0.0	4.0
14734519.0	9550611.0	CN(CCO)C1=C(C2=NON=C2C(=C1)SC3=NC4=CC=CC=C4S3)[N+](=O)[O-]	Inactive	403.4450000000001	3.320400000000001	1.0	10.0
14735642.0	9550793.0	CC1=CC=C(C=C1)C2=NN=C(O2)CC3=CC=C(C=C3)Cl	Inactive	284.746	4.289220000000002	0.0	3.0
14724387.0	748350.0	C1=CC=C2C(=C1)C=C(O2)C(=O)NC3=CC=CC=N3	Inactive	238.246	3.0801000000000007	1.0	3.0
14726173.0	838350.0	CC1=CC(=CC=C1)N2C(=NNC2=S)C3=CC=NC=C3	Inactive	268.345	3.3003100000000014	1.0	4.0
14726163.0	876242.0	C1CCN(CC1)C2=NC3=CC=CC=C3C(=N2)C4=CC=CC=C4	Inactive	289.382	4.287100000000003	0.0	3.0
14726514.0	2790607.0	CCOC(=O)C1=CC(=CC=C1)NC2=NC=NC3=CC=CC=C32.Cl	Inactive	329.787	3.971900000000003	1.0	5.0
14726527.0	846245.0	CCOC(=O)C1=C(N=CN1)C(=O)NC(C)C	Inactive	225.248	0.7246	2.0	4.0
14726923.0	1090058.0	COC1=C(C=CC(=C1)NC(=O)C2=CC3=C(C=C2)OCO3)NC(=O)C4=CC=CO4	Inactive	380.35600000000005	3.5215000000000014	2.0	6.0
14740402.0	4295876.0	COC1=CC=CC=C1N2C(=O)C3=C(CCS3)N=C2SCC(=O)N4CCC5=CC=CC=C54	Inactive	451.5730000000002	3.570700000000002	0.0	7.0
14736399.0	2830247.0	C1=CC=C(C=C1)CC(=O)OCCNC(=O)C2=C[NH+]=CC=C2.[Cl-]	Inactive	320.77599999999995	-1.9795999999999971	1.0	3.0
14733864.0	2836992.0	C1CC2CC1CC2C(=O)NCC3=CC=CO3	Inactive	219.284	2.332	1.0	2.0
14732440.0	882402.0	CC1=CC(=C(N1C2=C(C=CC(=C2)Cl)OC)C)C=O	Inactive	263.724	3.568640000000002	0.0	3.0
14746271.0	2196287.0	CN1C(=NN=C1SCC(=O)NC2=NC3=CC=CC=C3S2)C4=CC=C(C=C4)OC	Inactive	411.51200000000017	3.8312000000000026	1.0	8.0
14730943.0	898185.0	CCC1=CC(=CC=C1)NC(=O)COC2=CC=CC=C2	Inactive	255.31699999999998	3.2665000000000015	1.0	2.0
14736541.0	977493.0	COC1=CC=CC=C1NC(=O)CSC2=NN(C=N2)C3=CC=CC=C3	Inactive	340.408	3.0067000000000013	1.0	6.0
14736693.0	1292146.0	CC1=CC=CC=C1C2=NC(=NO2)C3=CC=C(C=C3)NC(=O)C4=CC5=C(C=C4)OCO5	Inactive	399.40600000000023	4.693020000000003	1.0	6.0
14739466.0	2209493.0	CCCCC(=O)NC1=CC=C(C=C1)C(=O)N2CCC(CC2)C(=O)OCC	Inactive	360.4540000000002	3.2306000000000017	1.0	4.0
14728377.0	1715432.0	CC1=CC=C(C=C1)C(=O)C(=C2SCCCS2)C(=O)/C=C/C3=CC=CC=C3	Inactive	380.53400000000005	5.541920000000005	0.0	4.0
14728124.0	962111.0	COC1=CC=CC=C1OC2=CC3=C(C=C2)C(=O)N(C3=O)C4=CC=CC=C4	Inactive	345.35400000000004	4.288100000000003	0.0	4.0
17504007.0	135477972.0	CC1=C(C=C(C=C1)N2C(=O)C(=C(N2)C)/C=N/NC3=C(C=C(C=C3)[N+](=O)[O-])[N+](=O)[O-])C	Inactive	410.39000000000016	3.3532600000000015	2.0	8.0
14719242.0	841625.0	COC1=CC=C(C=C1)C(=S)N2CCCCCC2	Inactive	249.3789999999999	3.2467000000000024	0.0	2.0
14719117.0	9549141.0	C1=CC=C(C=C1)C2=CC3=C(C=C2)C(=O)C(=O)C4=CC=CC=C43	Inactive	284.31399999999996	4.399600000000003	0.0	2.0
14728458.0	829872.0	CC1=CC=C(C=C1)S(=O)(=O)NC(=O)COC2=CC=CC=C2C	Inactive	319.382	2.18734	1.0	4.0
14728288.0	1798823.0	CCOC(=O)/C(=C\OCCOC1=CC(=C(C=C1)Cl)Cl)/C2=CC=CC=C2	Inactive	381.25500000000005	4.993000000000005	0.0	4.0
14728131.0	901016.0	C1=CC=C(C(=C1)NC(=O)NC2=NC=C(C=C2)Cl)F	Inactive	265.675	3.5181000000000004	2.0	2.0
14728147.0	4088032.0	CC1=C(C(C2=C(N1)C3=CC=CC=C3S2(=O)=O)C4=CC=C(C=C4)OC)C#N	Inactive	364.4260000000001	3.3356800000000018	1.0	5.0
17431564.0	5759278.0	CN\1CCS/C1=C/C=C/2\C(=O)N(C(=S)S2)CC3=CC=CC=C3	Inactive	348.5180000000001	3.450800000000002	0.0	5.0
17508786.0	3232141.0	CCN1CCN(CC1)C2=CC=C(C=C2)NC(=O)C3=CC4=C(C=C3)N(C(=O)N4)CC5=CC=C(C=C5)OC	Inactive	485.5880000000003	3.780700000000002	2.0	6.0
17505036.0	1042999.0	C1=CC=C(C=C1)C(=O)C2=C(C3=CC=CC=C3S(=O)(=O)N2)NC4=CC=CC=C4	Inactive	376.437	3.642100000000001	2.0	4.0
17507956.0	135464666.0	COC1=C(C=CC(=C1)/C=N/NC(=O)CN(CC2=CC=CO2)S(=O)(=O)C3=CC=CC=C3)O	Inactive	443.48100000000005	2.3350000000000013	2.0	7.0
17508416.0	5584117.0	CCCCCCC1=C(C=C2C(=C1)C=C(C(=O)O2)C(=O)NC3=CC=CC=C3)O	Inactive	365.42900000000003	4.873700000000006	2.0	4.0
17507884.0	2885901.0	C1CC(OC1)CNS(=O)(=O)C2=CC=CC(=C2)[N+](=O)[O-]	Inactive	286.309	1.0520999999999996	1.0	5.0
14730465.0	7412007.0	C/C(=N\NC(=O)CC1=CC=CN1C)/C2=CC3=CC=CC=C3C=C2	Inactive	305.38100000000003	3.2612000000000023	1.0	3.0
14742613.0	4332495.0	CCN1CCN(CC1)CC(=O)C2=CNC3=C2C=C(C=C3)C	Inactive	285.391	2.29652	1.0	3.0
17508984.0	731728.0	CCOC(=O)C1=C(C(=C(S1)NC(=O)C2=CC=NC=C2)C#N)C	Inactive	315.35400000000004	2.752200000000001	1.0	6.0
14728890.0	9549925.0	CCCCC1=CN(N=N1)[C@@H](CCCC[NH3+])C(=O)N2CCN(CC2)C3=NC(=NC(=N3)NCCOCCOCCOCC#C)N4CCN(CC4)C(=O)[C@H](CC5=CC=C(C=C5)O)N6C=C(N=N6)CCO.[Cl-]	Inactive	966.5899999999995	-2.8288000000000015	4.0	19.0
17407393.0	11958616.0	CC1=C(SC(=N1)NC(=O)CC(C)C)C2=CSC(=N2)NC3=CC=C(C=C3)Cl	Inactive	406.96400000000006	5.956620000000004	2.0	6.0
14745870.0	3732815.0	CC1=CC2=C(C=C1)N(C3C2CN(CC3)C)C(=O)NC4=CC(=CC=C4)Cl	Inactive	355.869	4.488220000000004	1.0	2.0
14745427.0	9660792.0	CNC1=NC2=CC=CC=C2N1/N=C/C3=C(C(=CC=C3)OC)OC	Inactive	310.3570000000001	2.977400000000001	1.0	6.0
14745309.0	4678870.0	C1CC1C2=NN=C(S2)NC(=O)C3CC4=CC=CC=C4CN3S(=O)(=O)C5=CC=CC=C5F	Inactive	458.5400000000002	3.308900000000002	1.0	6.0
14744232.0	9551910.0	CC1=CC(=C(N1CCC(C)C)C)C2=CSC(=N2)N.Cl	Inactive	299.87100000000004	4.278540000000004	1.0	4.0
17507520.0	5758591.0	C1C/C(=C\C2=CC=C(C=C2)F)/C3=C(C1)C(NC(=S)N3)C4=CC=C(C=C4)F	Inactive	368.452	5.005200000000003	2.0	1.0
14745147.0	3272407.0	C1C(=NN2C(=NN=C2S1)CC3=CC=CC=C3F)C4=CC=C(C=C4)F	Inactive	342.374	3.505200000000002	0.0	5.0
17505915.0	621951.0	CC1=C(C=C(C=C1)N2C(=O)C(=C(C)C)C(=O)N2)Cl	Inactive	264.712	2.3626199999999997	1.0	2.0
14744527.0	2118762.0	CC1=CSC(=N1)NC2=CC=CC=C2C(F)(F)F	Inactive	258.26800000000003	4.213920000000001	1.0	3.0
17507464.0	1919075.0	CCCCOC1=CC=C(C=C1)CC2=C(N=C(N=C2Cl)SC)N3CCOCC3	Inactive	407.9670000000002	4.458200000000004	0.0	6.0
17507553.0	3192294.0	CC1CC2=CC=CC=C2N1C(=O)CSC3=NC(=NC4=C3C(=C(S4)C)C)C(C)C	Inactive	411.5960000000001	5.501440000000005	0.0	5.0
17432560.0	265867.0	CC1=CC=C(C=C1)NC2=C(C(=O)C3=CC=CC=C3C2=O)Cl	Inactive	297.741	3.9365200000000016	1.0	3.0
17506362.0	2901205.0	C1=CC=C(C=C1)C(=O)C2=NN(C3C2C(=O)N(C3=O)C4=CC=CC=C4)C5=CC=CC=C5	Inactive	395.418	3.303700000000002	0.0	5.0
17433582.0	5507445.0	CC1=CC=C(C=C1)N2C(=O)/C(=C\C3=CC=C(S3)Br)/C(=N2)C	Inactive	361.26400000000007	4.625120000000003	0.0	3.0
17432761.0	1338487.0	CC1=C(C=CC(=C1)NC(=O)CCSC2=CC=CC=C2)Br	Inactive	350.28099999999995	4.878420000000002	1.0	2.0
17412996.0	807871.0	C1=CC=C(C=C1)C2=CNC(=S)N2C3=CC=CC=C3	Inactive	252.342	4.201890000000002	1.0	2.0
17433595.0	862120.0	C1CN(CCN1C2=CC=CC=C2F)C(=O)C3=NC=CN=C3	Inactive	286.31	1.5781	0.0	4.0
17434081.0	896133.0	C1COCCN1CCNC(=O)C2=C(C=CC(=C2)Cl)[N+](=O)[O-]	Inactive	313.74100000000004	1.3101999999999996	1.0	5.0
17432133.0	2276435.0	COC1=CC2=C(C=C1)N=C(S2)NC(=O)C3=CC=C(O3)C4=CC(=CC=C4)[N+](=O)[O-]	Inactive	395.3960000000002	4.725400000000003	1.0	7.0
17433266.0	1316586.0	COC1=CC=CC=C1OCC2=CC=C(C=C2)C(=O)NC3=CC=CC=C3F	Inactive	351.377	4.665600000000003	1.0	3.0
17433885.0	1306156.0	CC1=CC=C(C=C1)SCCC(=O)NC2=CC(=C(C=C2)Br)C	Inactive	364.308	5.186840000000003	1.0	2.0
17414161.0	2200341.0	CCOC1=CC=CC(=C1OCC2=CC=CC=C2Cl)CNC3=CC=C(C=C3)O	Inactive	383.87500000000006	5.635400000000004	2.0	4.0
17505522.0	687963.0	C1=CC=C(C(=C1)NC(=O)CN2C=NC=C2C3=CC=C(C=C3)[N+](=O)[O-])F	Inactive	340.314	3.2361000000000013	1.0	5.0
17432474.0	1833763.0	COC(=O)CC1=CC=C(C=C1)NC(=S)N2CCN(CC2)C3=CC(=CC=C3)O	Inactive	385.48900000000015	2.626700000000001	2.0	5.0
17412053.0	2237491.0	CCSC1=NC=C(C(=N1)C(=O)NC2=C(C3=C(S2)CCCC3)C(=O)NCC4=CN=CC=C4)Cl	Inactive	488.03800000000024	4.759600000000003	2.0	7.0
22401503.0	3578754.0	C1=CC(=CC=C1C2=CN(C(=S)N2)C3=CC=C(C=C3)Cl)[N+](=O)[O-]	Inactive	331.78400000000005	4.763490000000003	1.0	4.0
17510985.0	2272534.0	COC1=C(C=CC(=C1)/C=C\2/C(=O)NC(=S)S2)OS(=O)(=O)C3=CC=CC=C3	Inactive	407.4940000000001	2.9517000000000007	1.0	7.0
17504565.0	2893217.0	COC1=C(C=C(C=C1)C(=O)NC2=CC=C(C=C2)NC(=O)C3=CC=CS3)Cl	Inactive	386.86	4.9147000000000025	2.0	4.0
17509251.0	3114032.0	CC1=CC(=C(C=C1)C)NC(=O)C(=O)NCC2=CC=CC=N2	Inactive	283.33099999999996	1.9533399999999996	2.0	3.0
17505472.0	135497988.0	CC1=CC=C(C=C1)NC(=O)CC2C(=O)N/C(=N\N=C\C3=CNC4=CC=CC=C43)/S2	Inactive	405.48300000000006	3.4266200000000007	3.0	5.0
17510233.0	20846837.0	CCOC(=O)C1(CC(OC1=O)(C)C)CC/C(=N\NC(=O)N)/C	Inactive	313.35400000000004	1.0858	2.0	6.0
17511245.0	2928413.0	CC(C)C(=O)NC(C1=CC=CC=C1)C2=CC(=C3C=CC=NC3=C2O)[N+](=O)[O-]	Inactive	365.3890000000001	3.7102000000000026	2.0	5.0
17511317.0	12005499.0	CC1=CC=C(C=C1)C(C2=CC(=C3C=CC=NC3=C2O)[N+](=O)[O-])NC(=O)C(C)C	Inactive	379.4160000000001	4.018620000000003	2.0	5.0
17511251.0	135517020.0	C1=CC=C(C(=C1)/C=C/C=N/N=C/2\NC(=O)C(S2)CC(=O)O)[N+](=O)[O-]	Inactive	348.3400000000001	1.6561	2.0	7.0
17511218.0	4402816.0	CC1NC2=CC=CC=C2C(=O)N1NS(=O)(=O)C3=CC=CC=C3	Inactive	317.37	1.7938	2.0	4.0
17509951.0	4014737.0	C1CCC(CC1)NC(=O)C2(CCCCC2)N(CC3=CC=CS3)C(=O)C4=NC=CN=C4	Inactive	426.586	4.332300000000004	1.0	5.0
17512559.0	3248741.0	CC1=CC=CC=C1N2C(=O)C3=C(NN=C3)N=C2SCC4=CC(=CC=C4)F	Inactive	366.4210000000001	3.848620000000002	1.0	5.0
17512511.0	4524445.0	CC1=C(C=C(C=C1)NC(=O)C2=C(C=CC(=C2)S(=O)(=O)NCCC3=CCCCC3)F)F	Inactive	434.50800000000027	4.694320000000004	2.0	3.0
17505298.0	12004577.0	COC1=CC(=C(C=C1)OC)NC2=C(C=C(C=C2)C(=O)O)[N+](=O)[O-]	Inactive	318.285	3.0538000000000007	2.0	6.0
17511891.0	12005571.0	C1CC2=NN=C(N2C1)C3=CC=[N+](C=C3)CC(=O)C4=CC=C(C=C4)Cl.[Br-]	Inactive	419.71000000000004	-0.2808999999999995	0.0	4.0
17511381.0	12005514.0	C1CC2=NN=C(N2C1)C3=CC=[N+](C=C3)CC(=O)C4=CC(=C(C=C4)Cl)Cl.[Br-]	Inactive	454.155	0.37249999999999983	0.0	4.0
17511373.0	1540074.0	CC1=C(C=CC(=C1)C2=NN(C=C2/C=C\3/C(=O)N=C(S3)N)C4=CC=CC=C4)OC(C)C	Inactive	418.5220000000001	4.563920000000002	1.0	6.0
17512235.0	3468758.0	COC(=O)C1=C(C2=CC=CC=C2N1)NC(=O)C3=CC=CC=C3[N+](=O)[O-]	Inactive	339.3070000000001	3.115000000000001	2.0	5.0
17512875.0	710962.0	C1=CC=C2C(=C1)C(=NC(=N2)C3=CC=NC=C3)NC4=CC(=CC=C4)F	Inactive	316.33900000000006	4.574500000000001	1.0	4.0
17511782.0	9632496.0	C1=CC(=CC=C1/C=N/NC2=C3C=CC(=CC3=NC=C2)Cl)Br	Inactive	360.642	5.096700000000002	1.0	3.0
17506058.0	6880007.0	C1=CC(=CC(=C1)[N+](=O)[O-])/C=N/NC(=O)C2=CC=CS2	Inactive	275.289	2.4202000000000004	1.0	5.0
17504098.0	135432762.0	CC1=CC(=CC=C1)N2C(=C(C(=O)NC2=S)/C=N/N3CCOCC3)O	Inactive	346.4120000000002	1.57521	2.0	7.0
17513344.0	6864720.0	C1=CC=C(C=C1)CC(=O)N/N=C/C2=CC=CN2C3=CC=C(C=C3)[N+](=O)[O-]	Inactive	348.3620000000001	3.0783000000000014	1.0	5.0
24793068.0	2209414.0	C1CN(CCN1C2=C(C(=O)N(N=C2)C3=CC=CC=C3)Cl)C(=O)C4=CC(=CC=C4)Br	Inactive	473.75800000000015	3.610800000000003	0.0	5.0
24792626.0	2956746.0	C1CNC(=O)C(N1)CC(=O)NC2=CC(=CC=C2)[N+](=O)[O-]	Inactive	278.26800000000003	0.01139999999999991	3.0	5.0
24788388.0	3335918.0	C1CC(CCC1CN2C(=O)C3=CC=CC=C3NC2=S)C(=O)N4CCN(CC4)C5=CC=CC=N5	Inactive	463.6070000000003	3.6092900000000023	1.0	6.0
24796121.0	977949.0	CC1(CC(CC(N1)(C)C)NC(=O)COC2=CC=C(C=C2)[N+](=O)[O-])C	Inactive	335.40400000000005	2.399	2.0	5.0
24789231.0	1295392.0	CC(=O)C1=CC(=CC=C1)NC(=O)NC2=CC(=C(C=C2C(=O)OC)OC)OC	Inactive	372.3770000000001	3.3370000000000015	2.0	6.0
24794036.0	1046265.0	COC1=CC=CC=C1N2C(=NNC2=S)C3=CC(=NN3)C4=CC=C(C=C4)F	Inactive	367.40900000000005	4.134690000000002	2.0	5.0
22404060.0	1334251.0	CC1=CC=C(O1)/C=C/2\C(=O)N(C(=O)N2)CC3=CC=C(C=C3)Br	Inactive	361.195	3.4434200000000024	1.0	3.0
22403948.0	615346.0	C1=CC=C2C(=C1)C(=O)N(C2=O)C3=CC=CC4=C3N=CC=C4	Inactive	274.279	3.035400000000002	0.0	3.0
24794503.0	5741652.0	CC1=CC2=C(C=C1C)N=C(N2)/C(=C/C3=CC=NC=C3)/C#N	Inactive	274.32700000000006	3.6389200000000015	1.0	3.0
22416930.0	2886337.0	CC(C)C(=O)N1CCN(CC1)C2=C(C=C(C=C2)[N+](=O)[O-])Cl	Inactive	311.769	2.5528000000000004	0.0	4.0
24795214.0	9587658.0	C1CCC(C1)CCC(=O)O/N=C(/C2=CC=NC=C2)\N	Inactive	261.32500000000005	2.2155	1.0	4.0
24814635.0	6618954.0	CCOC(=O)N1CCC(CC1)C2=CC(=O)N(N2)C3=CC=CC=C3	Inactive	315.373	2.501500000000001	1.0	4.0
24793396.0	893054.0	CCOC(=O)C1=NN(C(=C1N)C#N)C2=CC=CC=C2	Inactive	256.265	1.5028800000000002	1.0	6.0
24796254.0	2184268.0	CN(CCCOC1=CC=CC=C1Br)CC2=CC=CC=C2	Inactive	334.25700000000006	4.350000000000003	0.0	2.0
22415620.0	709438.0	CCSC1=NC=NC2=C1C(=C(S2)C)C	Inactive	224.35399999999998	3.4201400000000017	0.0	4.0
22416093.0	855082.0	CCNC(=S)NC1=CC=C(C=C1)OCC	Inactive	224.32899999999998	2.3916000000000004	2.0	2.0
24793999.0	2242388.0	C1CCC(CC1)NCC2=C(C=CC(=C2)Br)OCC(=O)NCCC3=CC=CC=C3	Inactive	445.4010000000003	4.609100000000003	2.0	3.0
22404159.0	2887947.0	C1CN(CCN1C2=CC=CC=N2)C(=O)CCC3=CC=CC=C3	Inactive	295.38599999999997	2.3630000000000004	0.0	3.0
22403208.0	882992.0	CC1=CC(=C(N1C2=CC=CC(=C2)C(=O)OC)C)C=O	Inactive	257.289	2.693240000000001	0.0	4.0
22416109.0	617444.0	C1=CC=C(C=C1)C2=NNC3=C2C=C(C=C3)[N+](=O)[O-]	Inactive	239.23399999999998	3.1381000000000014	1.0	3.0
24792275.0	5727615.0	C1CN(CCN1C2=CC=CC=C2)/N=C/C(=C/C3=CC=CC=C3)/Br	Inactive	370.29400000000004	4.230400000000004	0.0	3.0
24792251.0	5344786.0	C1=CC(=CC=C1/C=N\N/C(=N/N=C\C2=CC=C(C=C2)Br)/N)Br.Cl	Inactive	459.57300000000004	3.9057000000000017	2.0	3.0
22415845.0	898452.0	C1=CC(=C(C(=C1)Cl)/C=C/C(=O)NC2=CC=NC=C2)F	Inactive	276.698	3.5260000000000007	1.0	2.0
24786480.0	2895217.0	CC1CCN(CC1)C2(C3=C(C=CC(=C3)Br)NC2=O)O	Inactive	325.206	2.2782000000000004	2.0	3.0
24823302.0	330590.0	C1=CC=C(C(=C1)C(=O)O)NSC2=CC=CC=C2[N+](=O)[O-]	Inactive	290.3	3.4122000000000012	2.0	5.0
24815812.0	7217790.0	C1=CC(=CC(=C1)NC(=O)C2=CC=CO2)C3=NN4C=NN=C4C=C3	Inactive	305.297	2.6366000000000005	1.0	6.0
24816475.0	7531835.0	CSC1=NN=C2N1N=C(C=C2)C3=CC=CS3	Inactive	248.33600000000004	2.574700000000001	0.0	6.0
24814509.0	5856637.0	COC1=C(C=CC(=C1)/C=C/2\C(=O)N(C(=O)N2)CC3=CC=CC=C3F)O	Inactive	342.32599999999996	2.632800000000002	2.0	4.0
24813156.0	5981014.0	COC1=CC(=CC(=C1O)OC)/C=C/2\C(=O)N(C(=O)N2)CC3=CC=CC=C3F	Inactive	372.35200000000003	2.641400000000001	2.0	5.0
24814491.0	5068396.0	CS(=O)(=O)NN1C(NC2=CC=CC=C2C1=O)C3=CC=CC=C3	Inactive	317.37	1.7173	2.0	4.0
24823866.0	470958.0	C1=CC=C2C(=C1)C(=O)C(=C(C2=O)Cl)NC3=CC=CC(=C3)C(=O)O	Inactive	327.72300000000007	3.3263000000000007	2.0	4.0
24798080.0	2171457.0	CN1C(=O)/C(=C\C2=C(C(=CC=C2)OC)OCC3=CC=C(C=C3)C(=O)O)/SC1=O	Inactive	399.4240000000001	3.6385000000000023	1.0	6.0
24820327.0	1471639.0	C1=CC(=CC(=C1)N=C2C(=NSS2)Cl)C#N	Inactive	253.739	2.9620800000000003	0.0	5.0
22400475.0	86261486.0	COC1=CC=CC(=C1O)/C=N/NC(=O)C2=CC3=C(S2)C=CC(=C3)[N+](=O)[O-]	Inactive	371.3740000000001	3.287600000000002	2.0	7.0
22405159.0	5846425.0	CCN\1C=CC=C/C1=C\C=C\2/C(=O)N(C(=S)S2)CC	Inactive	292.42900000000003	3.0398000000000014	0.0	4.0
22413613.0	1238007.0	CC1=NC2=CC=CC=C2N1CSC3=CC=CC=C3	Inactive	254.35799999999998	4.094520000000003	0.0	3.0
22412645.0	4295044.0	CCOC1=C(C(=CC(=C1)CNC2=CC=C(C=C2)N3CCCCC3)Br)OCC(=O)NC(C)(C)C	Inactive	518.4960000000003	5.743700000000005	2.0	5.0
22413359.0	779525.0	CCC1=CC=C(C=C1)NC(=O)CC2=CC=C(C=C2)OC	Inactive	269.344	3.4388000000000014	1.0	2.0
22404983.0	7314643.0	CCNC1=CC=C(C=C(C1=O)C(=O)/C=C/C2=CC=C(C=C2)OCC)Br	Inactive	402.28800000000007	4.535900000000004	1.0	4.0
22413133.0	843847.0	CC1=C(C=CO1)C(=O)NNC(=S)NCC2=CC=CC=C2	Inactive	289.36	1.8971200000000001	3.0	3.0
24804422.0	921149.0	C1=COC(=C1)C(=O)NC2=NN=C(S2)COC3=CC=C(C=C3)Cl	Inactive	335.77200000000005	3.615800000000002	1.0	6.0
24780846.0	1071335.0	CC1=C(SC(=C1C(=O)N)NC(=O)CCC(=O)OC)CC2=CC=CC=C2	Inactive	360.43500000000006	2.637920000000001	2.0	5.0
24786986.0	786458.0	CC1=CC=C(C=C1)NC2=NC(=CS2)C	Inactive	204.298	3.503540000000002	1.0	3.0
24820941.0	1469472.0	CC1=NC2=C(N1C3CCN(CC3)C(=O)C4=C(C=CC=C4F)F)C=CC(=C2)F	Inactive	373.378	4.239320000000004	0.0	3.0
24809425.0	6896913.0	COC(=O)C1=CC=C(C=C1)/C=N/NC(=O)CC(=O)NCC2=CN=CC=C2	Inactive	354.36600000000004	1.0247999999999995	2.0	6.0
24805346.0	6876207.0	CCOC1=C(C=CC(=C1)/C=N/NC(=O)N)OCC(=O)NC2=CC(=C(C=C2)C)C	Inactive	384.4360000000001	2.721840000000001	3.0	5.0
24809589.0	4915707.0	COC1=C(C=C(C=C1)S(=O)(=O)NCCOC2=CC=CC3=C2N=CC=C3)OC	Inactive	388.44500000000005	2.609300000000001	1.0	6.0
24780700.0	856230.0	C1=CC=C2C(=C1)N=CN2CC3=NN=C(O3)SCC(=O)N	Inactive	289.32000000000005	1.0449999999999995	1.0	7.0
24804923.0	1435024.0	C1CN(CCC1CC2=CC=CC=C2)C(=O)CN3C(=NOC3=O)C4=CC=CC=C4	Inactive	377.4440000000001	2.9846000000000013	0.0	5.0
24804594.0	851542.0	COC1=C(C(=CC(=C1)CNC2=CC=C(C=C2)N3CCCC3)Cl)OC	Inactive	346.8580000000001	4.569500000000003	1.0	4.0
24787410.0	4970705.0	CN1C2=C(C=C(C=C2)NC(=O)C3=CC=CS3)N=C1CCNC(=O)C4CCCCC4	Inactive	410.54300000000035	4.126100000000003	2.0	5.0
24809088.0	1477845.0	C1=CC(=CC(=C1)N)C2=CN3C=CC=NC3=N2	Inactive	210.24	1.9785	1.0	4.0
24818935.0	3845234.0	C1=CC=C(C=C1)NC(=O)NC2=CC3=C(C=C2)N=CO3	Inactive	253.261	3.471800000000001	2.0	3.0
24817837.0	1478035.0	CC1=CC=C(C=C1)C(=O)NNC(=O)C2=CC3=C(C=C2)N=CC=C3	Inactive	305.337	2.6180200000000005	2.0	3.0
24820253.0	3748085.0	CC1=C(SC(=N1)C2=CC=CC=N2)C(=O)NC	Inactive	233.29600000000002	1.8731199999999997	1.0	4.0
17515462.0	5150911.0	CC1=CC(=C(C=C1)C)OC2=NC=NC(=C2[N+](=O)[O-])N	Inactive	260.253	2.3761399999999995	1.0	6.0
24822841.0	630988.0	CC(=O)NC1=CC=C(C=C1)NC2=C(C(=O)C3=CC=CC=C3C2=O)Cl	Inactive	340.7660000000001	3.586500000000002	2.0	4.0
17515838.0	12006175.0	COC1=CC=C(C=C1)N2CCN(CC2)C(CNS(=O)(=O)C3=CC4=C(C=C3)OCCO4)C5=CC=CO5	Inactive	499.5890000000003	2.901200000000001	1.0	8.0
17514774.0	12005891.0	COC1=CC=CC(=C1)N2CC(CC2=O)C(=O)NC3=NN=C(S3)SCC(=O)C4=CC=CC=C4	Inactive	468.5600000000001	3.513300000000002	1.0	8.0
24809849.0	16192986.0	CCN\1C2=C(C=C(C=C2)C)S/C1=C\C3=[N+](C4=C(C=C(C=C4C=C3)C)C)CC.[I-]	Inactive	502.46500000000015	3.007060000000001	0.0	2.0
24810216.0	16193034.0	CCN\1C2=C(C=C(C(=C2)C)C)S/C1=C/C3=[N+](C4=C(C=C3)C=C(C=C4)C)CC.[I-]	Inactive	502.4650000000001	3.007060000000002	0.0	2.0
24811994.0	5456796.0	C=CCN1C(=O)/C(=C/C2=CSC=C2)/SC1=S	Inactive	267.4	3.1353000000000018	0.0	4.0
24811307.0	483860.0	C1=CC=C(C=C1)N=C2C(=NSS2)Cl	Inactive	228.72899999999998	3.0904000000000007	0.0	4.0
24781926.0	4077604.0	C1CC(OC1)CNC(=O)C2=CC3=C(C=C2)C(=O)N(C(=S)N3)C4=CC=C(C=C4)F	Inactive	399.44700000000006	3.096190000000001	2.0	5.0
24813393.0	2135732.0	COC1=CC=C(C=C1)N2C=C(NC2=S)C3=CC(=C(C=C3)OC)OC	Inactive	342.4200000000001	4.2276900000000035	1.0	5.0
24812945.0	2135733.0	CCOC1=CC=C(C=C1)N2C=C(NC2=S)C3=CC(=C(C=C3)OC)OC	Inactive	356.4470000000001	4.617790000000004	1.0	5.0
24810253.0	16193043.0	CCN1CCN(CC1)C2=NC3=C(C=C(C=C3)NC(=S)N4CCN(CC4)C5=CC=CC=C5)C(=C2)C	Inactive	474.6780000000003	4.204120000000003	1.0	5.0
24810555.0	16193138.0	CCN1CCN(CC1)C2=NC3=C(C=C(C=C3)NC(=S)N4CCCCC4)C(=C2)C	Inactive	397.59200000000027	3.8678200000000027	1.0	4.0
24810441.0	4306096.0	CC1=CC(=NC2=C1C=C(C=C2)NC(=S)N3CCC4(CC3)OCCO4)N5CCN(CC5)C	Inactive	441.6010000000004	2.8307200000000012	1.0	6.0
24810590.0	6621529.0	CC1=CC(=NC2=C1C=C(C=C2)NC(=S)N3CCCCC3)N4CCN(CC4)C	Inactive	383.5650000000003	3.4777200000000024	1.0	4.0
24797991.0	16189904.0	C1CCC2=C(C1)N=C(S2)CN3CCN(C(C3)CCO)CC4=CSC=C4	Inactive	377.57900000000006	3.1522000000000014	1.0	6.0
24798337.0	16190008.0	COCC1=C(C=CC(=C1)CN2CCCC(C2)CNC(=O)C3=CC=C(C=C3)F)OC	Inactive	400.4940000000001	3.622700000000002	1.0	4.0
24798336.0	16190007.0	CN1C(=O)CCC(=N1)C(=O)N2CCCC(C2)C(=O)C3=CC(=CC=C3)C(F)(F)F	Inactive	395.38100000000003	2.7349000000000006	0.0	4.0
24784763.0	16188517.0	CC(C)CCN1CCN(CC1CCO)CC2=CC=CC3=C2N=CC=C3	Inactive	341.499	3.1495000000000015	1.0	4.0
24785192.0	16188722.0	CN(CC1COCCO1)CC2=C(NN=C2)C3=C(C=C(C=C3)OC)OC	Inactive	347.41500000000013	1.9410999999999996	1.0	6.0
24837005.0	2102546.0	COC1=CC=C(C=C1)N2CCN(CC2)C(=O)C3=CC(=O)NC4=CC=CC=C43	Inactive	363.41700000000003	2.4991000000000003	1.0	4.0
24833595.0	2110224.0	CN(C1=CC=CC=C1OC)S(=O)(=O)C2=CC=C(C=C2)C(=O)OCC(=O)N	Inactive	378.4060000000002	1.1623999999999999	1.0	6.0
24821442.0	821089.0	C1=CN2C=C(N=C2N=C1)C3=CC=C(C=C3)N	Inactive	210.24	1.9784999999999997	1.0	4.0
24825948.0	2446277.0	CC1=C(N=C(S1)NC(=O)CN2C=NN=N2)C3=CC=C(C=C3)Cl	Inactive	334.79200000000003	2.39712	1.0	7.0
24781495.0	16187545.0	CN(CCC1=CC=CC=N1)C(=O)CCC2CCCN(C2)C(=O)NC3CCCCC3	Inactive	400.5670000000002	3.6170000000000018	1.0	3.0
24833953.0	4158429.0	COC1=C(C=C(C=C1)NC(=O)COC2=NC=NC3=CC=CC=C32)S(=O)(=O)N4CCOCC4	Inactive	458.49600000000027	1.6767999999999998	1.0	8.0
24834137.0	16196665.0	CC(C)(C)OC(=O)[C@H](CCCCNC(=O)OC(C)(C)C)NC(=O)C1=C(NC=N1)C(=O)N(C)CC2=CC=CC=C2	Inactive	543.6650000000002	3.817000000000002	3.0	7.0
24797035.0	1172852.0	CCOC1=CC(=C(C=C1NC(=O)C2=CC=C(C=C2)OC)OCC)NC(=S)NC	Inactive	403.50400000000013	3.661100000000002	3.0	5.0
22416629.0	944649.0	CSC1=NNC2=NC3=C(C(=O)N21)C4(CCCC4)CC5=CC=CC=C53	Inactive	338.43600000000004	3.174400000000002	1.0	5.0
24814469.0	16194369.0	CCCCC(C(CC1=CC=C(C=C1)F)N)C(=O)OCC.Cl	Inactive	317.83200000000005	3.486800000000002	1.0	3.0
24832329.0	4965141.0	CN(CC(=O)NC1=CC=C(C=C1)N2CCOCC2)CC(=O)NC3=CC=CC=C3SC	Inactive	428.5580000000001	2.7541	2.0	6.0
24835659.0	2492710.0	CCOC(=O)C1=CC=C(C=C1)NC(=O)CSCCC(=O)O	Inactive	311.35900000000004	2.0097	2.0	5.0
24835707.0	6216001.0	CC1=NN(C(=C1)N/C(=N/S(=O)(=O)C2=C(C=CC(=C2)F)F)/C3=CC=CC=C3)C4=CC=CC=C4	Inactive	452.48600000000005	4.706520000000004	1.0	4.0
24837355.0	4407278.0	CC1=C(C=C(C=C1)S(=O)(=O)N2CCCCC2)NC(=O)COC(=O)C3=CC=CC=C3F	Inactive	434.48900000000015	3.1042200000000015	1.0	5.0
24831671.0	5107205.0	C1CN(CCN1C2=CC=CC=C2F)C(=O)C3=CC(=O)C4=CC=CC=C4O3	Inactive	352.36500000000007	2.8945000000000016	0.0	4.0
24835166.0	2558556.0	CN(CC1=CC=CS1)C(=O)CCC2=CNC3=CC=CC=C32	Inactive	298.411	3.8206000000000024	1.0	2.0
24835824.0	4961574.0	COC1=CC=CC=C1N2C(=CNC2=S)C3=CC=C(C=C3)Cl	Inactive	316.813	4.863890000000002	1.0	3.0
24824101.0	81124.0	C1=CC=C(C=C1)NC2=CC(=O)C3=CC=CC=C3C2=O	Inactive	249.26899999999998	3.0616000000000003	1.0	3.0
252081092.0	46234947.0	CN(C)CC1=CC(=CC=C1)OC2=C(C=CC(=C2)N3CCN(CC3)CC4=CC=CC=C4C5=CC=C(C=C5)Cl)C(=O)NS(=O)(=O)C6=CC(=C(C=C6)NCC7CCOCC7)[N+](=O)[O-]	Active	853.4419999999999	8.04850000000001	2.0	11.0
252081093.0	46234948.0	CNC1=CC(=CC=C1)OC2=C(C=CC(=C2)N3CCN(CC3)CC4=CC=CC=C4C5=CC=C(C=C5)Cl)C(=O)NS(=O)(=O)C6=CC(=C(C=C6)NCC7CCOCC7)[N+](=O)[O-]	Active	825.3879999999999	8.028600000000008	3.0	11.0
252081094.0	46235097.0	CC1=CC2=C(N1)C=CC(=C2)OC3=C(C=CC(=C3)N4CCN(CC4)CC5=C(CC(CC5)(C)C)C6=CC=C(C=C6)Cl)C(=O)NS(=O)(=O)C7=CC(=C(C=C7)NC8CCN(CC8)C)[N+](=O)[O-]	Active	880.5120000000001	9.240920000000003	3.0	10.0
252081095.0	46235098.0	CC1=CC2=C(N1)C=CC(=C2)OC3=C(C=CC(=C3)N4CCN(CC4)CC5=C(CC(CC5)(C)C)C6=CC=C(C=C6)Cl)C(=O)NS(=O)(=O)C7=CC(=C(C=C7)NCCCN8CCOCC8)[N+](=O)[O-]	Active	910.5379999999999	8.869020000000004	3.0	11.0
252081096.0	46235099.0	C1COCCC1CNC2=C(C=C(C=C2)S(=O)(=O)NC(=O)C3=C(C=C(C=C3)N4CCN(CC4)CC5=CC=CC=C5C6=CC=C(C=C6)Cl)OC7=CC=CC=C7Cl)[N+](=O)[O-]	Active	830.7910000000003	8.640300000000005	2.0	10.0
252081097.0	46235248.0	C1COCCC1CNC2=C(C=C(C=C2)S(=O)(=O)NC(=O)C3=C(C=C(C=C3)N4CCN(CC4)CC5=CC=CC=C5C6=CC=C(C=C6)Cl)OC7=CC(=CC=C7)Cl)[N+](=O)[O-]	Active	830.7910000000003	8.640300000000005	2.0	10.0
252081098.0	46235249.0	C1COCCC1CNC2=C(C=C(C=C2)S(=O)(=O)NC(=O)C3=C(C=C(C=C3)N4CCN(CC4)CC5=CC=CC=C5C6=CC=C(C=C6)Cl)OC7=CC=C(C=C7)Cl)[N+](=O)[O-]	Active	830.7910000000003	8.640300000000005	2.0	10.0
252081099.0	46235250.0	C1COCCC1CNC2=C(C=C(C=C2)S(=O)(=O)NC(=O)C3=C(C=C(C=C3)N4CCN(CC4)CC5=CC=CC=C5C6=CC=C(C=C6)Cl)OC7=CC=CC(=C7)[N+](=O)[O-])[N+](=O)[O-]	Active	841.3430000000003	7.895100000000009	2.0	12.0
252081100.0	53251405.0	C1CN(CCN1CC2=CC=CC=C2C3=CC=C(C=C3)Cl)C4=CC(=C(C=C4)C(=O)NS(=O)(=O)C5=CC(=C(C=C5)NCCCN6CCOCC6)[N+](=O)[O-])OC7=CC=CC(=C7)CO	Active	855.4139999999996	6.774900000000008	3.0	12.0
252081101.0	46235391.0	CN(C)CCCNC1=C(C=C(C=C1)S(=O)(=O)NC(=O)C2=C(C=C(C=C2)N3CCN(CC3)CC4=CC=CC=C4C5=CC=C(C=C5)Cl)OC6=CC=CC=C6Cl)[N+](=O)[O-]	Active	817.7960000000003	8.165400000000007	2.0	10.0
252081102.0	46235392.0	C1CN(CCN1CC2=CC=CC=C2C3=CC=C(C=C3)Cl)C4=CC(=C(C=C4)C(=O)NS(=O)(=O)C5=CC(=C(C=C5)NCCCN6CCOCC6)[N+](=O)[O-])OC7=CC(=CC=C7)Cl	Active	859.8329999999996	7.936000000000008	2.0	11.0
252081103.0	46235393.0	C1CN(CCN1CC2=CC=CC=C2C3=CC=C(C=C3)Cl)C4=CC(=C(C=C4)C(=O)NS(=O)(=O)C5=CC(=C(C=C5)NCCCN6CCOCC6)[N+](=O)[O-])OC7=CC=C(C=C7)Cl	Active	859.8329999999996	7.936000000000009	2.0	11.0
252081104.0	46235541.0	CN(C)CCCNC1=C(C=C(C=C1)S(=O)(=O)NC(=O)C2=C(C=C(C=C2)N3CCN(CC3)CC4=CC=CC=C4C5=CC=C(C=C5)Cl)OC6=CC(=CC=C6)Cl)[N+](=O)[O-]	Active	817.7960000000003	8.165400000000007	2.0	10.0
252081105.0	46235542.0	CN(C)CCCNC1=C(C=C(C=C1)S(=O)(=O)NC(=O)C2=C(C=C(C=C2)N3CCN(CC3)CC4=CC=CC=C4C5=CC=C(C=C5)Cl)OC6=CC=C(C=C6)Cl)[N+](=O)[O-]	Active	817.7960000000003	8.165400000000007	2.0	10.0
252081106.0	46235543.0	CN1C=CC2=C1C=CC=C2OC3=C(C=CC(=C3)N4CCN(CC4)CC5=CC=CC=C5C6=CC=C(C=C6)Cl)C(=O)NS(=O)(=O)C7=CC(=C(C=C7)NCCCN(C)C)[N+](=O)[O-]	Active	836.4149999999998	8.00370000000001	2.0	11.0
252081107.0	46235700.0	CC(=O)NC1=CC(=CC=C1)OC2=C(C=CC(=C2)N3CCN(CC3)CC4=CC=CC=C4C5=CC=C(C=C5)Cl)C(=O)NS(=O)(=O)C6=CC(=C(C=C6)NCC7CCOCC7)[N+](=O)[O-]	Active	853.3979999999999	7.945300000000009	3.0	11.0
252081108.0	46235701.0	C1COCCC1CNC2=C(C=C(C=C2)S(=O)(=O)NC(=O)C3=C(C=C(C=C3)N4CCN(CC4)CC5=CC=CC=C5C6=CC=C(C=C6)Cl)OC7=CC=C(C=C7)N)[N+](=O)[O-]	Active	811.3610000000002	7.5691000000000095	3.0	11.0
252081109.0	46235702.0	C1COCCC1CNC2=C(C=C(C=C2)S(=O)(=O)NC(=O)C3=C(C=C(C=C3)N4CCN(CC4)CC5=CC=CC=C5C6=CC=C(C=C6)Cl)OC7=CC=CC(=C7)N)[N+](=O)[O-]	Active	811.3610000000002	7.5691000000000095	3.0	11.0
252081110.0	46235855.0	COC1=CC(=CC=C1)OC2=C(C=CC(=C2)N3CCN(CC3)CC4=CC=CC=C4C5=CC=C(C=C5)Cl)C(=O)NS(=O)(=O)C6=CC(=C(C=C6)NCC7CCOCC7)[N+](=O)[O-]	Active	826.3719999999998	7.99550000000001	2.0	11.0
252081111.0	46235856.0	CN(C)C1=CC(=CC=C1)OC2=C(C=CC(=C2)N3CCN(CC3)CC4=CC=CC=C4C5=CC=C(C=C5)Cl)C(=O)NS(=O)(=O)C6=CC(=C(C=C6)NCC7CCOCC7)[N+](=O)[O-]	Active	839.4149999999998	8.05290000000001	2.0	11.0
252081112.0	46235857.0	C1COCCC1CNC2=C(C=C(C=C2)S(=O)(=O)NC(=O)C3=C(C=C(C=C3)N4CCN(CC4)CC5=CC=CC=C5C6=CC=C(C=C6)Cl)OC7=CC=CC(=C7)C#N)[N+](=O)[O-]	Active	821.3560000000002	7.85858000000001	2.0	11.0
252081113.0	46236018.0	CC1=NC2=C(S1)C=C(C=C2)OC3=C(C=CC(=C3)N4CCN(CC4)CC5=CC=CC=C5C6=CC=C(C=C6)Cl)C(=O)NS(=O)(=O)C7=CC(=C(C=C7)NCC8CCOCC8)[N+](=O)[O-]	Active	867.4499999999999	8.905020000000004	2.0	12.0
252081114.0	46236019.0	CC1=NC2=C(S1)C=CC(=C2)OC3=C(C=CC(=C3)N4CCN(CC4)CC5=CC=CC=C5C6=CC=C(C=C6)Cl)C(=O)NS(=O)(=O)C7=CC(=C(C=C7)NCCCN8CCOCC8)[N+](=O)[O-]	Active	896.4919999999997	8.20072000000001	2.0	13.0
252081115.0	46236020.0	CC1=NC2=C(S1)C=CC(=C2)OC3=C(C=CC(=C3)N4CCN(CC4)CC5=CC=CC=C5C6=CC=C(C=C6)Cl)C(=O)NS(=O)(=O)C7=CC(=C(C=C7)NCCCN(C)C)[N+](=O)[O-]	Active	854.4549999999999	8.430120000000008	2.0	12.0
252081116.0	46236194.0	CN(C)C(=O)CCC1=CC=CC=C1OC2=C(C=CC(=C2)N3CCN(CC3)CC4=CC=CC=C4C5=CC=C(C=C5)Cl)C(=O)NS(=O)(=O)C6=CC(=C(C=C6)NCC7CCOCC7)[N+](=O)[O-]	Active	895.4789999999999	8.007700000000009	2.0	11.0
252081117.0	53251553.0	CN(C)C(=O)CC1=CC=CC=C1OC2=C(C=CC(=C2)N3CCN(CC3)CC4=CC=CC=C4C5=CC=C(C=C5)Cl)C(=O)NS(=O)(=O)C6=CC(=C(C=C6)NCC7CCOCC7)[N+](=O)[O-]	Active	881.452	7.617600000000009	2.0	11.0
252081118.0	53251554.0	CN(C)CCCC1=CC=CC=C1OC2=C(C=CC(=C2)N3CCN(CC3)CC4=CC=CC=C4C5=CC=C(C=C5)Cl)C(=O)NS(=O)(=O)C6=CC(=C(C=C6)NCC7CCOCC7)[N+](=O)[O-]	Active	881.496	8.481100000000007	2.0	11.0
252081119.0	53251710.0	CN(C)CCC1=CC=CC=C1OC2=C(C=CC(=C2)N3CCN(CC3)CC4=CC=CC=C4C5=CC=C(C=C5)Cl)C(=O)NS(=O)(=O)C6=CC(=C(C=C6)NCC7CCOCC7)[N+](=O)[O-]	Active	867.4689999999999	8.09100000000001	2.0	11.0
252081120.0	67226946.0	CN(C)C(=O)C1=CC=CC=C1OC2=C(C=CC(=C2)N3CCN(CC3)CC4=CC=CC=C4C5=CC=C(C=C5)Cl)C(=O)NS(=O)(=O)C6=CC(=C(C=C6)NCC7CCOCC7)[N+](=O)[O-]	Active	867.425	7.68870000000001	2.0	11.0
252081121.0	53251712.0	CN(C)CC1=CC=CC=C1OC2=C(C=CC(=C2)N3CCN(CC3)CC4=CC=CC=C4C5=CC=C(C=C5)Cl)C(=O)NS(=O)(=O)C6=CC(=C(C=C6)NCC7CCOCC7)[N+](=O)[O-]	Active	853.4419999999999	8.04850000000001	2.0	11.0
252081122.0	53251865.0	CN(C)CCCNC1=C(C=C(C=C1)S(=O)(=O)NC(=O)C2=C(C=C(C=C2)N3CCN(CC3)CC4=CC=CC=C4C5=CC=C(C=C5)Cl)OC6=CC=CC(=C6)N7CCOCC7)[N+](=O)[O-]	Active	868.457	7.348600000000007	2.0	12.0
252081123.0	87398394.0	CC1=C(SC(=N1)C)C2=CC(=CC=C2)OC3=C(C=CC(=C3)N4CCN(CC4)CC5=CC=CC=C5C6=CC=C(C=C6)Cl)C(=O)NS(=O)(=O)C7=CC(=C(C=C7)NCCCN8CCOCC8)[N+](=O)[O-]	Active	936.5569999999998	9.022940000000006	2.0	13.0
252081125.0	53251867.0	CC1(CCC(=C(C1)C2=CC=C(C=C2)Cl)CN3CCN(CC3)C4=CC(=C(C=C4)C(=O)NS(=O)(=O)C5=CC(=C(C=C5)NC6CCN(CC6)C)[N+](=O)[O-])OC7=CC(=CC(=C7)Cl)Cl)C	Active	896.3379999999997	9.757999999999996	2.0	10.0
252081126.0	53252021.0	CC1(CCC(=C(C1)C2=CC=C(C=C2)Cl)CN3CCN(CC3)C4=CC(=C(C=C4)C(=O)NS(=O)(=O)C5=CC(=C(C=C5)NC6CCN(CC6)C)[N+](=O)[O-])OC7=CC(=CC=C7)Cl)C	Active	861.8929999999998	9.104600000000001	2.0	10.0
252081127.0	53252022.0	CN1CCC(CC1)NC2=C(C=C(C=C2)S(=O)(=O)NC(=O)C3=C(C=C(C=C3)N4CCN(CC4)CC5=C(C=CC(=C5)OCCN(C)C)C6=CC=C(C=C6)Cl)OC7=CC(=CC=C7)Cl)[N+](=O)[O-]	Active	916.9290000000001	8.248300000000008	2.0	12.0
252081128.0	53252023.0	CC1(CC(=C(CO1)CN2CCN(CC2)C3=CC(=C(C=C3)C(=O)NS(=O)(=O)C4=CC(=C(C=C4)NC5CCN(CC5)C)[N+](=O)[O-])OC6=CC=CC=C6Cl)C7=CC=C(C=C7)Cl)C	Active	863.8649999999999	8.09340000000001	2.0	11.0
252081129.0	46236195.0	CN(C)CCOC1=CC(=CC=C1)OC2=C(C=CC(=C2)N3CCN(CC3)CC4=CC=CC=C4C5=CC=C(C=C5)Cl)C(=O)NS(=O)(=O)C6=CC(=C(C=C6)NCC7CCOCC7)[N+](=O)[O-]	Active	883.468	7.92730000000001	2.0	12.0
252081130.0	46236196.0	CC1(CCC(=C(C1)C2=CC=C(C=C2)Cl)CN3CCN(CC3)C4=CC(=C(C=C4)C(=O)NS(=O)(=O)C5=CC(=C(C=C5)NC6CCN(CC6)C)[N+](=O)[O-])OC7=CC(=C(C=C7)N)Cl)C	Active	876.9079999999997	8.686800000000007	3.0	11.0
252081131.0	46233820.0	CC(C)N1CCC(CC1)NC2=C(C=C(C=C2)S(=O)(=O)NC(=O)C3=C(C=C(C=C3)N4CCN(CC4)CC5=C(CC(CC5)(C)C)C6=CC=C(C=C6)Cl)OC7=CC=CC=C7Cl)[N+](=O)[O-]	Active	889.947	9.883199999999999	2.0	10.0
252081132.0	53252179.0	CC1(CCC(=C(C1)C2=CC=C(C=C2)Cl)CN3CCN(CC3)C4=CC(=C(C=C4)C(=O)NS(=O)(=O)C5=CC(=C(C=C5)NC6CCN(CC6)C)[N+](=O)[O-])OC7=CC=CC=C7Br)C	Active	906.3439999999998	9.213700000000001	2.0	10.0
252081133.0	46233821.0	CN1CCC(CC1)NC2=C(C=C(C=C2)S(=O)(=O)NC(=O)C3=C(C=C(C=C3)N4CCN(CC4)CC5=C(CCCC5)C6=CC=C(C=C6)Cl)OC7=CC=CC=C7Cl)[N+](=O)[O-]	Active	833.8390000000002	8.468500000000006	2.0	10.0
252081134.0	75180812.0	CC1C2C(CCCC2OC3=C(C=CC(=C3)N4CCN(CC4)CC5=C(CC(CC5)(C)C)C6=CC=C(C=C6)Cl)C(=O)NS(=O)(=O)C7=CC(=C(C=C7)NCCCN8CCOCC8)[N+](=O)[O-])NN1	Active	919.5899999999998	6.699400000000006	4.0	13.0
252081135.0	46233984.0	CC1(CCC(=C(C1)C2=CC=C(C=C2)Cl)CN3CCN(CC3)C4=CC(=C(C=C4)C(=O)NS(=O)(=O)C5=CC(=C(C=C5)NC6CCN(CC6)C)[N+](=O)[O-])OC7=C(C(=CC=C7)F)F)C	Active	863.4279999999999	8.729400000000004	2.0	10.0
252081136.0	46233985.0	CC1(CCC(=C(C1)C2=CC=C(C=C2)Cl)CN3CCN(CC3)C4=CC(=C(C=C4)C(=O)NS(=O)(=O)C5=CC(=C(C=C5)NC6CCN(CC6)C)[N+](=O)[O-])OC7=CC(=CC=C7)Br)C	Active	906.3439999999998	9.213700000000001	2.0	10.0
252081137.0	46233986.0	CCN1CCC(CC1)NC2=C(C=C(C=C2)S(=O)(=O)NC(=O)C3=C(C=C(C=C3)N4CCN(CC4)CC5=C(CC(CC5)(C)C)C6=CC=C(C=C6)Cl)OC7=CC=CC=C7Cl)[N+](=O)[O-]	Active	875.9200000000001	9.4947	2.0	10.0
252081138.0	87316048.0	CC1(CCC(=C(C1)C2=CC=C(C=C2)Cl)CN3CCN(CC3)C4=CC(=C(C=C4)C(=O)NS(=O)(=O)C5=CC(=C(C=C5)NC6CC(N(C(C6)(C)C)C)(C)C)[N+](=O)[O-])OC7=CC=CC=C7Cl)C	Active	918.0009999999997	10.661799999999992	2.0	10.0
252081139.0	46234162.0	CC1(CCC(=C(C1)C2=CC=C(C=C2)Cl)CN3CCN(CC3)C4=CC(=C(C=C4)C(=O)NS(=O)(=O)C5=CC(=C(C=C5)NC6CCN(CC6)C7CCOCC7)[N+](=O)[O-])OC8=C(C(=CC=C8)F)F)C	Active	933.5189999999997	9.2786	2.0	11.0
252081140.0	46234163.0	CC1(CCC(=C(C1)C2=CC=C(C=C2)Cl)CN3CCN(CC3)C4=CC(=C(C=C4)C(=O)NS(=O)(=O)C5=CC(=C(C=C5)NC6CCN(CC6)C)[N+](=O)[O-])OC7=CC(=C8C(=C7)C=CN8)F)C	Active	884.4749999999998	9.071600000000004	3.0	10.0
252081141.0	67228405.0	CC1(CCC(=C(C1)C2=CC=C(C=C2)Cl)CN3CCN(CC3)C4=CC(=C(C=C4)C(=O)NS(=O)(=O)C5=CC(=C(C=C5)NCCCN6CCOCC6)[N+](=O)[O-])OC7=C(C(=CC=C7)F)F)C	Active	893.4539999999997	8.357500000000007	2.0	11.0
252081142.0	87316334.0	CC1(CCC(=C(C1)C2=CC=C(C=C2)Cl)CN3CCN(CC3)C4=CC(=C(C=C4)C(=O)NS(=O)(=O)C5=CC(=C(C=C5)NCCCN6CCOCC6)[N+](=O)[O-])OC7=CC(=C(C=C7)N)Cl)C	Active	906.9339999999995	8.314900000000007	3.0	12.0
252081143.0	87316517.0	C1CCN(C1)CCC2=CC(=C(C=C2)C3=CC=C(C=C3)Cl)CN4CCN(CC4)C5=CC(=C(C=C5)C(=O)NS(=O)(=O)C6=CC(=C(C=C6)NCC7CCOCC7)[N+](=O)[O-])OC8=CC(=CC=C8)Cl	Active	927.9519999999999	9.2786	2.0	11.0
252081144.0	67226792.0	CC1(CCC(=C(C1)C2=CC=C(C=C2)Cl)CN3CCN(CC3)C4=CC(=C(C=C4)C(=O)NS(=O)(=O)C5=CC(=C(C=C5)NC6CCN(CC6)C)[N+](=O)[O-])OC7=C(C(=CC=C7)Cl)Cl)C	Active	896.3379999999997	9.757999999999997	2.0	10.0
252081145.0	77251534.0	CC1C2C(CCCC2OC3=C(C=CC(=C3)N4CCN(CC4)CC5=C(CC(CC5)(C)C)C6=CC=C(C=C6)Cl)C(=O)NS(=O)(=O)C7=CC(=C(C=C7)NC8CCN(CC8)C)[N+](=O)[O-])NN1	Active	889.564	7.071300000000007	4.0	12.0
252081146.0	67225635.0	CN1CCC(CC1)NC2=C(C=C(C=C2)S(=O)(=O)NC(=O)C3=C(C=C(C=C3)N4CCN(CC4)CC5=C(CCCCC5)C6=CC=C(C=C6)Cl)OC7=CC=CC=C7Cl)[N+](=O)[O-]	Active	847.8660000000001	8.858600000000004	2.0	10.0
252081147.0	67228588.0	CC1(CCC(=C(C1)C2=CC=C(C=C2)Cl)CN3CCN(CC3)C4=CC(=C(C=C4)C(=O)NS(=O)(=O)C5=CC(=C(C=C5)NC6CCN(CC6)C)[N+](=O)[O-])OC7=CC=CC(=C7)C(F)(F)F)C	Active	895.4449999999999	9.469999999999999	2.0	10.0
252081148.0	67227829.0	CN(C)CCCNC1=C(C=C(C=C1)S(=O)(=O)NC(=O)C2=C(C=C(C=C2)N3CCN(CC3)CC4=CC=CC=C4C5=CC=C(C=C5)Cl)OC6=CC=CC7=C6CCC(=O)N7)[N+](=O)[O-]	Active	852.4140000000001	7.396700000000007	3.0	11.0
252081149.0	87315931.0	CC1(CCC(=C(C1)C2=CC=C(C=C2)Cl)CN3CCN(CC3)C4=CC(=C(C=C4)C(=O)NS(=O)(=O)C5=CC(=C(C=C5)NC6CCN(CC6)C)S(=O)(=O)C(F)(F)F)OC7=CC=CC=C7Cl)C	Active	948.958	9.489899999999999	2.0	10.0
252081150.0	67228068.0	CC1(CCC(=C(C1)C2=CC=C(C=C2)Cl)CN3CCN(CC3)C4=CC(=C(C=C4)C(=O)NS(=O)(=O)C5=CC(=C(C=C5)NC6CCN(CC6)C)[N+](=O)[O-])OC7=C(C=CC(=C7)Cl)Cl)C	Active	896.3379999999997	9.757999999999997	2.0	10.0
252081151.0	67227500.0	CC1(CCC(=C(C1)C2=CC=C(C=C2)Cl)CN3CCN(CC3)C4=CC(=C(C=C4)C(=O)NS(=O)(=O)C5=CC(=C(C=C5)NC6CCN(CC6)C)[N+](=O)[O-])OC7=C(C=C(C=C7)F)Cl)C	Active	879.8829999999998	9.2437	2.0	10.0
252081152.0	67226549.0	CC1(CC(=C(C1)C2=CC=C(C=C2)Cl)CN3CCN(CC3)C4=CC(=C(C=C4)C(=O)NS(=O)(=O)C5=CC(=C(C=C5)NC6CCN(CC6)C)[N+](=O)[O-])OC7=CC=CC=C7Cl)C	Active	847.8659999999999	8.714500000000005	2.0	10.0
252081153.0	46234164.0	CC1=CNC2=C1C(=CC=C2)OC3=C(C=CC(=C3)N4CCN(CC4)CC5=C(CC(CC5)(C)C)C6=CC=C(C=C6)Cl)C(=O)NS(=O)(=O)C7=CC(=C(C=C7)NCCCN8CCOCC8)[N+](=O)[O-]	Active	910.5379999999999	8.869020000000004	3.0	11.0
252081154.0	46234326.0	CC1(CCC(=C(C1)C2=CC=C(C=C2)Cl)CN3CCN(CC3)C4=CC(=C(C=C4)C(=O)NS(=O)(=O)C5=CC(=C(C=C5)NC6CCN(CC6)C)[N+](=O)[O-])OC7=CC=CC(=C7Cl)C(F)(F)F)C	Active	929.8899999999999	10.123399999999993	2.0	10.0
252081155.0	46234327.0	CC1(CCC(=C(C1)C2=CC=C(C=C2)Cl)CN3CCN(CC3)C4=CC(=C(C=C4)C(=O)NS(=O)(=O)C5=CC(=C(C=C5)NC6CCN(CC6)C7CC7)[N+](=O)[O-])OC8=CC=CC=C8Cl)C	Active	887.9309999999997	9.637199999999998	2.0	10.0
252081156.0	46234328.0	CC1=CNC2=C1C(=CC=C2)OC3=C(C=CC(=C3)N4CCN(CC4)CC5=C(CC(CC5)(C)C)C6=CC=C(C=C6)Cl)C(=O)NS(=O)(=O)C7=CC(=C(C=C7)NC8CCN(CC8)C)[N+](=O)[O-]	Active	880.5120000000001	9.240920000000003	3.0	10.0
252081157.0	46234482.0	CC1(CCC(=C(C1)C2=CC=C(C=C2)Cl)CN3CCN(CC3)C4=CC(=C(C=C4)C(=O)NS(=O)(=O)C5=CC(=C(C=C5)NCCCN6CCOCC6)[N+](=O)[O-])OC7=C(C=CC(=C7)Cl)Cl)C	Active	926.3639999999996	9.386099999999999	2.0	11.0
252081158.0	46234483.0	CN1C=CC2=C1C=CC=C2OC3=C(C=CC(=C3)N4CCN(CC4)CC5=CC=CC=C5C6=CC=C(C=C6)Cl)C(=O)NS(=O)(=O)C7=CC(=C(C=C7)NCCCN8CCOCC8)[N+](=O)[O-]	Active	878.4519999999997	7.77430000000001	2.0	12.0
252081159.0	46234484.0	C1CN(CCN1CC2=CC=CC=C2C3=CC=C(C=C3)Cl)C4=CC(=C(C=C4)C(=O)NS(=O)(=O)C5=CC(=C(C=C5)NCCCN6CCOCC6)[N+](=O)[O-])OC7=CC=CC(=C7)N8CCOCC8	Active	910.4939999999993	7.119200000000007	2.0	13.0
252081160.0	46234642.0	CN(C)CCCNC1=C(C=C(C=C1)S(=O)(=O)NC(=O)C2=C(C=C(C=C2)N3CCN(CC3)CC4=CC=CC=C4C5=CC=C(C=C5)Cl)OC6=CC7=C(C=C6)NC=C7CCC(=O)N8CCOCC8)[N+](=O)[O-]	Active	963.5579999999998	7.784700000000008	3.0	12.0
252081161.0	46234643.0	C1COCCC1CNC2=C(C=C(C=C2)S(=O)(=O)NC(=O)C3=C(C=C(C=C3)N4CCN(CC4)CC5=CC=CC=C5C6=CC=C(C=C6)Cl)OC7=CC=CC(=C7)OCC8=CC=CC=C8)[N+](=O)[O-]	Active	902.4700000000003	9.5659	2.0	11.0
252081162.0	46234644.0	C1COCCC1CNC2=C(C=C(C=C2)S(=O)(=O)NC(=O)C3=C(C=C(C=C3)N4CCN(CC4)CC5=CC=CC=C5C6=CC=C(C=C6)Cl)OC7=CC=C(C=C7)C#N)[N+](=O)[O-]	Active	821.3560000000002	7.85858000000001	2.0	11.0
252081163.0	46234798.0	C1COCCC1CNC2=C(C=C(C=C2)S(=O)(=O)NC(=O)C3=C(C=C(C=C3)N4CCN(CC4)CC5=CC=CC=C5C6=CC=C(C=C6)Cl)OC7=CC8=C(C=C7)NC=C8CCC(=O)N9CCOCC9)[N+](=O)[O-]	Active	976.5529999999998	8.259600000000008	3.0	12.0
252081164.0	46234799.0	C1COCCC1CNC2=C(C=C(C=C2)S(=O)(=O)NC(=O)C3=C(C=C(C=C3)N4CCN(CC4)CC5=CC=CC=C5C6=CC=C(C=C6)Cl)OC7=CC8=C(C=C7)NC=C8CCCN9CCOCC9)[N+](=O)[O-]	Active	962.5699999999997	8.733000000000006	3.0	12.0
252081165.0	53252180.0	CN(C)CC1=CC=C(C=C1)OC2=C(C=CC(=C2)N3CCN(CC3)CC4=CC=CC=C4C5=CC=C(C=C5)Cl)C(=O)NS(=O)(=O)C6=CC(=C(C=C6)NCC7CCOCC7)[N+](=O)[O-]	Active	853.4419999999999	8.04850000000001	2.0	11.0
252081166.0	53252181.0	C1COCCC1CNC2=C(C=C(C=C2)S(=O)(=O)NC(=O)C3=C(C=C(C=C3)N4CCN(CC4)CC5=CC=CC=C5C6=CC=C(C=C6)Cl)OC7=CC=C(C=C7)N8C=CN=C8)[N+](=O)[O-]	Active	862.4090000000002	8.172600000000008	2.0	12.0
252081167.0	67227185.0	C1COCCC1CNC2=CC=C(C=C2)S(=O)(=O)NC(=O)C3=C(C=C(C=C3)N4CCN(CC4)CC5=CC=CC=C5C6=CC=C(C=C6)Cl)OC7=CC=CC(=C7)[N+](=O)[O-]	Active	796.3460000000003	7.986900000000008	2.0	10.0
252081168.0	87316273.0	CCN(CC1=CC=C(C=C1)OC2=C(C=CC(=C2)N3CCN(CC3)CC4=CC=CC=C4C5=CC=C(C=C5)Cl)C(=O)NS(=O)(=O)C6=CC(=C(C=C6)NCC7CCOCC7)[N+](=O)[O-])C(=O)OC(C)(C)C	Inactive	953.5589999999997	9.743899999999998	2.0	12.0
252081169.0	87316031.0	CCN(CC1=CC(=CC=C1)OC2=C(C=CC(=C2)N3CCN(CC3)CC4=CC=CC=C4C5=CC=C(C=C5)Cl)C(=O)NS(=O)(=O)C6=CC(=C(C=C6)NCC7CCOCC7)[N+](=O)[O-])C(=O)OC(C)(C)C	Active	953.5589999999997	9.743899999999998	2.0	12.0
252081170.0	67227452.0	CCNCC1=CC=C(C=C1)OC2=C(C=CC(=C2)N3CCN(CC3)CC4=CC=CC=C4C5=CC=C(C=C5)Cl)C(=O)NS(=O)(=O)C6=CC(=C(C=C6)NCC7CCOCC7)[N+](=O)[O-]	Active	853.4419999999999	8.09640000000001	3.0	11.0
252081171.0	67227717.0	CCNCC1=CC(=CC=C1)OC2=C(C=CC(=C2)N3CCN(CC3)CC4=CC=CC=C4C5=CC=C(C=C5)Cl)C(=O)NS(=O)(=O)C6=CC(=C(C=C6)NCC7CCOCC7)[N+](=O)[O-]	Active	853.4419999999999	8.096400000000008	3.0	11.0
252081172.0	53252346.0	CC(=O)NC1=CC=C(C=C1)OC2=C(C=CC(=C2)N3CCN(CC3)CC4=CC=CC=C4C5=CC=C(C=C5)Cl)C(=O)NS(=O)(=O)C6=CC(=C(C=C6)NCC7CCOCC7)[N+](=O)[O-]	Active	853.3979999999999	7.9453000000000085	3.0	11.0
252081173.0	87315854.0	CC(C)(C)OC(=O)NC1=CC=C(C=C1)OC2=C(C=CC(=C2)N3CCN(CC3)CC4=CC=CC=C4C5=CC=C(C=C5)Cl)C(=O)NS(=O)(=O)C6=CC(=C(C=C6)NCC7CCOCC7)[N+](=O)[O-]	Inactive	911.478	9.333900000000002	3.0	12.0
252081174.0	67226718.0	C1COCCC1CNC2=C(C=C(C=C2)S(=O)(=O)NC(=O)C3=C(C=C(C=C3)N4CCN(CC4)CC5=CC=CC=C5C6=CC=C(C=C6)Cl)OC7=CC=CC=C7C8=CC=CC=C8)[N+](=O)[O-]	Active	872.4440000000003	9.653899999999998	2.0	10.0
252081175.0	53252347.0	CC(C)(C)OC(=O)NC1=CC(=CC=C1)OC2=C(C=CC(=C2)N3CCN(CC3)CC4=CC=CC=C4C5=CC=C(C=C5)Cl)C(=O)NS(=O)(=O)C6=CC(=C(C=C6)NCC7CCOCC7)[N+](=O)[O-]	Active	911.478	9.333900000000002	3.0	12.0
252081176.0	67226717.0	C1COCCC1CNC2=C(C=C(C=C2)S(=O)(=O)NC(=O)C3=C(C=C(C=C3)N4CCN(CC4)CC5=CC=CC=C5C6=CC=C(C=C6)Cl)OC7=CC=CC(=C7)C8=CC=CC=C8)[N+](=O)[O-]	Active	872.4440000000003	9.653899999999998	2.0	10.0
252081177.0	53252348.0	CN(C)CCC1=CC=C(C=C1)OC2=C(C=CC(=C2)N3CCN(CC3)CC4=CC=CC=C4C5=CC=C(C=C5)Cl)C(=O)NS(=O)(=O)C6=CC(=C(C=C6)NCC7CCOCC7)[N+](=O)[O-]	Active	867.4689999999999	8.091000000000008	2.0	11.0
252081178.0	46234800.0	C1COCCC1CNC2=C(C=C(C=C2)S(=O)(=O)NC(=O)C3=C(C=C(C=C3)N4CCN(CC4)CC5=CC=CC=C5C6=CC=C(C=C6)Cl)OC7=CC=C(C=C7)OCC8=CC=CC=C8)[N+](=O)[O-]	Inactive	902.4700000000003	9.5659	2.0	11.0
252081179.0	46234949.0	C1COCCC1CNC2=C(C=C(C=C2)S(=O)(=O)NC(=O)C3=C(C=C(C=C3)N4CCN(CC4)CC5=CC=CC=C5C6=CC=C(C=C6)Cl)OC7=CC=CC(=C7)N8CCOCC8)[N+](=O)[O-]	Active	881.452	7.82350000000001	2.0	12.0
252081180.0	46234950.0	CC1=NC2=C(S1)C=CC(=C2)OC3=C(C=CC(=C3)N4CCN(CC4)CC5=CC=CC=C5C6=CC=C(C=C6)Cl)C(=O)NS(=O)(=O)C7=CC(=C(C=C7)NCC8CCOCC8)[N+](=O)[O-]	Active	867.4499999999999	8.905020000000004	2.0	12.0
252081181.0	46234951.0	CC(C)(C)OC(=O)N1CCN(CC1)C2=CC(=CC=C2)OC3=C(C=CC(=C3)N4CCN(CC4)CC5=CC=CC=C5C6=CC=C(C=C6)Cl)C(=O)NS(=O)(=O)C7=CC(=C(C=C7)NCC8CCOCC8)[N+](=O)[O-]	Inactive	980.5849999999999	9.044000000000004	2.0	13.0
252081182.0	46235100.0	CN(C)CCCNC1=C(C=C(C=C1)S(=O)(=O)NC(=O)C2=C(C=C(C=C2)N3CCN(CC3)CC4=CC=CC=C4C5=CC=C(C=C5)Cl)OC6=CC=CC(=C6)OCC7=CC=CC=C7)[N+](=O)[O-]	Active	889.4750000000003	9.091000000000003	2.0	11.0
252081183.0	46235101.0	C1CN(CCN1CC2=CC=CC=C2C3=CC=C(C=C3)Cl)C4=CC(=C(C=C4)C(=O)NS(=O)(=O)C5=CC(=C(C=C5)NCCCN6CCOCC6)[N+](=O)[O-])OC7=CC=CC(=C7)OCC8=CC=CC=C8	Active	931.5119999999996	8.861600000000003	2.0	12.0
252081184.0	46235102.0	C1COCCC1CNC2=C(C=C(C=C2)S(=O)(=O)NC(=O)C3=C(C=C(C=C3)N4CCN(CC4)CC5=CC=CC=C5C6=CC=C(C=C6)Cl)OC7=CC=C(C=C7)OCCN8CCOCC8)[N+](=O)[O-]	Active	925.5049999999999	7.6979000000000095	2.0	13.0
252081185.0	46235251.0	C1COCCC1CNC2=C(C=C(C=C2)S(=O)(=O)NC(=O)C3=C(C=C(C=C3)N4CCN(CC4)CC5=CC=CC=C5C6=CC=C(C=C6)Cl)OC7=CC=CC8=C7CCC(=O)N8)[N+](=O)[O-]	Active	865.4090000000001	7.87160000000001	3.0	11.0
252081186.0	46235252.0	C1CN(CCN1CC2=CC=CC=C2C3=CC=C(C=C3)Cl)C4=CC(=C(C=C4)C(=O)NS(=O)(=O)C5=CC(=C(C=C5)NCCCN6CCOCC6)[N+](=O)[O-])OC7=CC=C(C=C7)OCC8=CC=CC=C8	Inactive	931.5119999999996	8.861600000000003	2.0	12.0
252081187.0	46235253.0	CC(C)(C)OC(=O)N1CCN(CC1)C2=CC=C(C=C2)OC3=C(C=CC(=C3)N4CCN(CC4)CC5=CC=CC=C5C6=CC=C(C=C6)Cl)C(=O)NS(=O)(=O)C7=CC(=C(C=C7)NCCCN8CCOCC8)[N+](=O)[O-]	Active	1009.6269999999997	8.339700000000008	2.0	14.0
252081188.0	46235394.0	C1CN(CCN1CC2=CC=CC=C2C3=CC=C(C=C3)Cl)C4=CC(=C(C=C4)C(=O)NS(=O)(=O)C5=CC(=C(C=C5)NCCCN6CCOCC6)[N+](=O)[O-])OC7=CC=CC(=C7)C8=CC=NC=C8	Active	902.4739999999996	8.344600000000007	2.0	12.0
252081189.0	46235395.0	C1CN(CCN1CC2=CC=CC=C2C3=CC=C(C=C3)Cl)C4=CC(=C(C=C4)C(=O)NS(=O)(=O)C5=CC(=C(C=C5)NCCCN6CCOCC6)[N+](=O)[O-])OC7=CC=C(C=C7)C8=CC=NC=C8	Active	902.4739999999996	8.344600000000007	2.0	12.0
252081190.0	46235396.0	C1CN(CCN1CC2=CC=CC=C2C3=CC=C(C=C3)Cl)C4=CC(=C(C=C4)C(=O)NS(=O)(=O)C5=CC(=C(C=C5)NCCCN6CCOCC6)[N+](=O)[O-])OC7=CC=C(C=C7)C8=CN=CC=C8	Active	902.4739999999996	8.344600000000007	2.0	12.0
252081191.0	46235544.0	CN(C)C(=O)COC1=CC=C(C=C1)OC2=C(C=CC(=C2)N3CCN(CC3)CC4=CC=CC=C4C5=CC=C(C=C5)Cl)C(=O)NS(=O)(=O)C6=CC(=C(C=C6)NCC7CCOCC7)[N+](=O)[O-]	Active	897.451	7.453900000000008	2.0	12.0
252081192.0	68667215.0	CN1C=NC2=C1C=CC(=C2)OC3=C(C=CC(=C3)N4CCN(CC4)CC5=CC=CC=C5C6=CC=C(C=C6)Cl)C(=O)NS(=O)(=O)C7=CC(=C(C=C7)NCCCN8CCOCC8)[N+](=O)[O-]	Active	879.4399999999997	7.169300000000009	2.0	13.0
252081193.0	67227301.0	CNC(=O)C1=CC(=CC=C1)OC2=C(C=CC(=C2)N3CCN(CC3)CC4=CC=CC=C4C5=CC=C(C=C5)Cl)C(=O)NS(=O)(=O)C6=CC(=C(C=C6)NCCCN7CCOCC7)[N+](=O)[O-]	Active	882.4399999999997	6.642200000000007	3.0	12.0
252081194.0	67227528.0	CNC(=O)C1=CC(=CC=C1)OC2=C(C=CC(=C2)N3CCN(CC3)CC4=CC=CC=C4C5=CC=C(C=C5)Cl)C(=O)NS(=O)(=O)C6=CC(=C(C=C6)NCCCN(C)C)[N+](=O)[O-]	Active	840.4029999999999	6.871600000000007	3.0	11.0
252081195.0	67227830.0	CN(C)C(=O)COC1=CC(=CC=C1)OC2=C(C=CC(=C2)N3CCN(CC3)CC4=CC=CC=C4C5=CC=C(C=C5)Cl)C(=O)NS(=O)(=O)C6=CC(=C(C=C6)NCC7CCOCC7)[N+](=O)[O-]	Active	897.451	7.453900000000008	2.0	12.0
252081196.0	87315515.0	CN(C)CCCC1=CNC2=C1C=C(C=C2)OC3=C(C=CC(=C3)N4CCN(CC4)CC5=CC=CC=C5C6=CC=C(C=C6)Cl)C(=O)NS(=O)(=O)C7=CC(=C(C=C7)NCC8CCOCC8)[N+](=O)[O-]	Active	920.5329999999999	8.962400000000004	3.0	11.0
252081197.0	67227988.0	CN(C)CCCNC1=C(C=C(C=C1)S(=O)(=O)NC(=O)C2=C(C=C(C=C2)N3CCN(CC3)CC4=CC=CC=C4C5=CC=C(C=C5)Cl)OC6=CC=CC(=C6)CO)[N+](=O)[O-]	Active	813.3770000000003	7.004300000000009	3.0	11.0
252081199.0	67227190.0	CC1(CCC(=C(C1)C2=CC=C(C=C2)Cl)CN3CCN(CC3)C4=CC(=C(C=C4)C(=O)NS(=O)(=O)C5=CC(=C(C=C5)NCC6(CCOCC6)N)[N+](=O)[O-])OC7=CC(=CC=C7)Cl)C	Active	877.8919999999997	8.518300000000005	3.0	11.0
252081200.0	67424792.0	CC(C1=CC=CC=C1C2=CC=C(C=C2)Cl)N3CCN(CC3)C4=CC(=C(C=C4)C(=O)NS(=O)(=O)C5=CC(=C(C=C5)NCC6CCOCC6)[N+](=O)[O-])OC7=CC=CC=C7Cl	Active	844.8179999999999	9.201300000000002	2.0	10.0
252081201.0	67227911.0	CN1CCC(CC1)NC2=C(C=C(C=C2)C(=O)NS(=O)(=O)C3=C(C=C(C=C3)N4CCN(CC4)CC5=CC=CC=C5C6=CC=C(C=C6)Cl)OC7=CC(=CC(=C7)Cl)Cl)[N+](=O)[O-]	Active	864.2520000000002	8.961300000000001	2.0	10.0
252081202.0	67226930.0	CC1(CCC(=C(C1)C2=CC=C(C=C2)Cl)CN3CCN(CC3)C4=CC(=C(C=C4)C(=O)NS(=O)(=O)C5=CC(=C(C=C5)NC6CCN(CC6)C)[N+](=O)[O-])OC7=CC(=CC=C7)F)C	Active	845.4379999999999	8.590300000000004	2.0	10.0
252081203.0	87316167.0	CC1(CCC(=C(C1)C2=CC=C(C=C2)Cl)CN3CCN(CC3)C4=CC(=C(C=C4)C(=O)NS(=O)(=O)C5=CC(=C(C=C5)NC6CCN(CC6)C7CCOCC7)[N+](=O)[O-])OC8=CC(=CC=C8)F)C	Active	915.5289999999997	9.139500000000002	2.0	11.0
252081204.0	67228297.0	CC1(CCC(=C(C1)C2=CC=C(C=C2)Cl)CN3CCN(CC3)C4=CC(=C(C=C4)C(=O)NS(=O)(=O)C5=CC(=C(C=C5)NCCCN6CCOCC6)[N+](=O)[O-])OC7=CC(=CC=C7)F)C	Active	875.4639999999997	8.218400000000008	2.0	11.0
252081205.0	87316287.0	CC1(CCC(=C(C1)C2=CC=C(C=C2)Cl)CN3CCN(CC3)C4=CC(=C(C=C4)C(=O)NS(=O)(=O)C5=CC(=C(C=C5)NC6CCN(CC6)C7CCOCC7)[N+](=O)[O-])OC8=CC=CC=C8Cl)C	Active	931.9839999999996	9.653799999999999	2.0	11.0
252081206.0	67227022.0	CC1(CCC(=C(C1)C2=CC=C(C=C2)Cl)CN3CCN(CC3)C4=CC(=C(C=C4)C(=O)NS(=O)(=O)C5=CC(=C(C=C5)NCCCN6CCOCC6)[N+](=O)[O-])OC7=CC=CC=C7Cl)C	Active	891.9189999999996	8.732700000000005	2.0	11.0
252081207.0	46235545.0	CC1(CCC(=C(C1)C2=CC=C(C=C2)Cl)CN3CCN(CC3)C4=CC(=C(C=C4)C(=O)NS(=O)(=O)C5=CC(=C(C=C5)NC6CCN(CC6)C7CCCC7)[N+](=O)[O-])OC8=CC=CC=C8Cl)C	Active	915.9849999999996	10.417399999999994	2.0	10.0
252081208.0	46235546.0	CC1(CCC(=C(C1)C2=CC=C(C=C2)Cl)CN3CCN(CC3)C4=CC(=C(C=C4)C(=O)NS(=O)(=O)C5=CC(=C(C=C5)NC6CCN(CC6)C)[N+](=O)[O-])OC7=CC=C(C=C7)F)C	Active	845.4379999999999	8.590300000000004	2.0	10.0
252081209.0	67226381.0	CC1(CCC(=C(C1)C2=CC=C(C=C2)Cl)CN3CCN(CC3)C4=CC(=C(C=C4)C(=O)NS(=O)(=O)C5=CC(=C(C=C5)NC6CCN(CC6)C7CC7)[N+](=O)[O-])OC8=CC(=CC=C8)Cl)C	Active	887.9309999999997	9.637199999999998	2.0	10.0
252081210.0	46235703.0	CC1(CCC(=C(C1)C2=CC=C(C=C2)Cl)CN3CCN(CC3)C4=CC(=C(C=C4)C(=O)NS(=O)(=O)C5=CC(=C(C=C5)NCCCN6CCOCC6)[N+](=O)[O-])OC7=C(C=C(C=C7)F)Cl)C	Active	909.9089999999997	8.871800000000002	2.0	11.0
252081211.0	46235704.0	CC1(CCC(=C(C1)C2=CC=C(C=C2)Cl)CN3CCN(CC3)C4=CC(=C(C=C4)C(=O)NS(=O)(=O)C5=CC(=C(C=C5)NC6CCN(CC6)C7CC7)[N+](=O)[O-])OC8=C(C(=CC=C8)F)F)C	Active	889.4659999999998	9.262	2.0	10.0
252081212.0	46235705.0	CC1(CCC(=C(C1)C2=CC=C(C=C2)Cl)CN3CCN(CC3)C4=CC(=C(C=C4)C(=O)NS(=O)(=O)C5=CC(=C(C=C5)NC6CCN(CC6)C)[N+](=O)[O-])OC7=CC=CC=C7F)C	Active	845.4379999999999	8.590300000000004	2.0	10.0
252081213.0	46235858.0	CC1(CCC(=C(C1)C2=CC=C(C=C2)Cl)CN3CCN(CC3)C4=CC(=C(C=C4)C(=O)NS(=O)(=O)C5=CC(=C(C=C5)NC6CCN(CC6)C7CC7)[N+](=O)[O-])OC8=CC=CC=C8F)C	Active	871.4759999999998	9.122900000000001	2.0	10.0
252081214.0	46235859.0	CC1(CCC(=C(C1)C2=CC=C(C=C2)Cl)CN3CCN(CC3)C4=CC(=C(C=C4)C(=O)NS(=O)(=O)C5=CC(=C(C=C5)NC6CCN(CC6)C7CCOCC7)[N+](=O)[O-])OC8=CC=CC=C8F)C	Active	915.5289999999997	9.139500000000002	2.0	11.0
252081215.0	67225535.0	CC1(CCC(=C(C1)C2=CC=C(C=C2)Cl)CN3CCN(CC3)C4=CC(=C(C=C4)C(=O)NS(=O)(=O)C5=CC(=C(C=C5)NCCCN6CCOCC6)[N+](=O)[O-])OC7=CC=CC=C7F)C	Active	875.4639999999997	8.218400000000008	2.0	11.0
252081216.0	46235860.0	CC1(CCC(=C(C1)C2=CC=C(C=C2)Cl)CN3CCN(CC3)C4=CC(=C(C=C4)C(=O)NS(=O)(=O)C5=CC(=C(C=C5)NCCN6CCOCC6)[N+](=O)[O-])OC7=CC=CC=C7F)C	Active	861.4369999999998	7.8283000000000085	2.0	11.0
252081217.0	46236021.0	CC1(CCC(=C(C1)C2=CC=C(C=C2)Cl)CN3CCN(CC3)C4=CC(=C(C=C4)C(=O)NS(=O)(=O)C5=CC(=C(C=C5)NC6CCN(CC6)C7CCOCC7)[N+](=O)[O-])OC8=CC(=CC=C8)Cl)C	Active	931.9839999999996	9.653799999999999	2.0	11.0
252081218.0	67228453.0	CC1(CCC(=C(C1)C2=CC=C(C=C2)Cl)CN3CCN(CC3)C4=CC(=C(C=C4)C(=O)NS(=O)(=O)C5=CC(=C(C=C5)NCCCN6CCOCC6)[N+](=O)[O-])OC7=CC(=CC=C7)Cl)C	Active	891.9189999999996	8.732700000000005	2.0	11.0
252081219.0	67226245.0	CC1(CCC(=C(C1)C2=CC=C(C=C2)Cl)CN3CCN(CC3)C4=CC(=C(C=C4)C(=O)NS(=O)(=O)C5=CC(=C(C=C5)NCCN6CCOCC6)[N+](=O)[O-])OC7=CC(=CC=C7)F)C	Active	861.4369999999998	7.8283000000000085	2.0	11.0
252081220.0	87316285.0	CC1(CCC(=C(C1)C2=CC=C(C=C2)Cl)CN3CCN(CC3)C4=CC(=C(C=C4)C(=O)NS(=O)(=O)C5=CC(=C(C=C5)NC6CCN(CC6)C7CCCC7)[N+](=O)[O-])OC8=CC(=CC=C8)Cl)C	Active	915.9849999999996	10.417399999999994	2.0	10.0
252081221.0	87316120.0	CC1(CCC(=C(C1)C2=CC=C(C=C2)Cl)CN3CCN(CC3)C4=CC(=C(C=C4)C(=O)NS(=O)(=O)C5=CC(=C(C=C5)NC6CCN(CC6)C)S(=O)(=O)C(F)(F)F)OC7=CC(=CC=C7)Cl)C	Active	948.958	9.489899999999999	2.0	10.0
252081222.0	67228051.0	CC1(CCC(=C(C1)C2=CC=C(C=C2)Cl)CN3CCN(CC3)C4=CC(=C(C=C4)C(=O)NS(=O)(=O)C5=CC(=C(C=C5)NC6CCN(CC6)C7CC7)[N+](=O)[O-])OC8=CC(=CC=C8)F)C	Active	871.4759999999998	9.122900000000001	2.0	10.0
252081223.0	87316064.0	CC1(CCC(=C(C1)C2=CC=C(C=C2)Cl)CN3CCN(CC3)C4=CC(=C(C=C4)C(=O)NS(=O)(=O)C5=CC(=C(C=C5)NC6CCN(CC6)C7CCCC7)[N+](=O)[O-])OC8=C(C(=CC=C8)F)F)C	Active	917.5199999999996	10.042199999999996	2.0	10.0
252081224.0	67227437.0	CC1(CCC(=C(C1)C2=CC=C(C=C2)Cl)CN3CCN(CC3)C4=CC(=C(C=C4)C(=O)NS(=O)(=O)C5=CC(=C(C=C5)NC6CCN(CC6)C7CCCC7)[N+](=O)[O-])OC8=CC=CC=C8F)C	Active	899.5299999999996	9.903099999999997	2.0	10.0
252081225.0	67227797.0	CC1(CCC(=C(C1)C2=CC=C(C=C2)Cl)CN3CCN(CC3)C4=CC(=C(C=C4)C(=O)NS(=O)(=O)C5=CC(=C(C=C5)NCCN6CCOCC6)[N+](=O)[O-])OC7=C(C(=CC=C7)F)F)C	Active	879.4269999999998	7.9674000000000085	2.0	11.0
252081226.0	87315742.0	CC1(CCC(=C(C1)C2=CC=C(C=C2)Cl)CN3CCN(CC3)C4=CC(=C(C=C4)C(=O)NS(=O)(=O)C5=CC(=C(C=C5)NC6CCN(CC6)CC7=CSC=C7)[N+](=O)[O-])OC8=C(C(=CC=C8)F)F)C	Active	945.5549999999998	10.361299999999993	2.0	11.0
252081227.0	67228116.0	CC1(CCC(=C(C1)C2=CC=C(C=C2)Cl)CN3CCN(CC3)C4=CC(=C(C=C4)C(=O)NS(=O)(=O)C5=CC(=C(C=C5)NCCCN(C)C)[N+](=O)[O-])OC6=CC=CC=C6F)C	Active	833.4269999999999	8.447800000000006	2.0	10.0
252081228.0	67227755.0	CC1(CCC(=C(C1)C2=CC=C(C=C2)Cl)CN3CCN(CC3)C4=CC(=C(C=C4)C(=O)NS(=O)(=O)C5=CC(=C(C=C5)NCCCN(C)C)[N+](=O)[O-])OC6=CC(=CC=C6)F)C	Active	833.4269999999999	8.447800000000006	2.0	10.0
252081229.0	67226119.0	CC1(CCC(=C(C1)C2=CC=C(C=C2)Cl)CN3CCN(CC3)C4=CC(=C(C=C4)C(=O)NS(=O)(=O)C5=CC(=C(C=C5)NCCCN(C)C)[N+](=O)[O-])OC6=CC=C(C=C6)F)C	Active	833.4269999999999	8.447800000000006	2.0	10.0
252081230.0	87315930.0	CC1(CCC(=C(C1)C2=CC=C(C=C2)Cl)CN3CCN(CC3)C4=CC(=C(C=C4)C(=O)NS(=O)(=O)C5=CC(=C(C=C5)NC6CCN(CC6)CCF)[N+](=O)[O-])OC7=C(C(=CC=C7)F)F)C	Active	895.4449999999998	9.069100000000002	2.0	10.0
252081231.0	46236022.0	CC1(CCC(=C(C1)C2=CC=C(C=C2)Cl)CN3CCN(CC3)C4=CC(=C(C=C4)C(=O)NS(=O)(=O)C5=CC(=C(C=C5)NCCN6CCOCC6)[N+](=O)[O-])OC7=CC(=CC=C7)Cl)C	Active	877.8919999999997	8.342600000000008	2.0	11.0
252081232.0	46236023.0	CC1(CCC(=C(C1)C2=CC=C(C=C2)Cl)CN3CCN(CC3)C4=CC(=C(C=C4)C(=O)NS(=O)(=O)C5=CC(=C(C=C5)NCCCN(C)C)[N+](=O)[O-])OC6=CC(=CC=C6)Cl)C	Active	849.8819999999998	8.962100000000003	2.0	10.0
252081233.0	87315784.0	CC1(CCC(=C(C1)C2=CC=C(C=C2)Cl)CN3CCN(CC3)C4=CC(=C(C=C4)C(=O)NS(=O)(=O)C5=CC(=C(C=C5)NCCCN6CCN(CC6)C)[N+](=O)[O-])OC7=CC(=CC=C7)Cl)C	Active	904.9619999999995	8.647900000000005	2.0	11.0
252081234.0	46236197.0	CC1(CC(=C(CO1)CN2CCN(CC2)C3=CC(=C(C=C3)C(=O)NS(=O)(=O)C4=CC(=C(C=C4)NC5CCN(CC5)C)[N+](=O)[O-])OC6=CC(=CC=C6)Cl)C7=CC=C(C=C7)Cl)C	Active	863.8649999999999	8.09340000000001	2.0	11.0
252081235.0	67227626.0	CC1(CC(=C(CO1)CN2CCN(CC2)C3=CC(=C(C=C3)C(=O)NS(=O)(=O)C4=CC(=C(C=C4)NC5CCN(CC5)C)[N+](=O)[O-])OC6=C(C(=CC=C6)F)F)C7=CC=C(C=C7)Cl)C	Active	865.4	7.718200000000009	2.0	11.0
252081236.0	67227163.0	CC1(CCC(=C(C1)C2=CC=C(C=C2)Cl)CN3CCN(CC3)C4=CC(=C(C=C4)C(=O)NS(=O)(=O)C5=CC(=C(C=C5)NC6CCN(CC6)CC=C)[N+](=O)[O-])OC7=C(C(=CC=C7)F)F)C	Active	889.4659999999998	9.2856	2.0	10.0
252081237.0	46236198.0	CC1(CCC(=C(C1)C2=CC=C(C=C2)Cl)CN3CCN(CC3)C4=CC(=C(C=C4)C(=O)NS(=O)(=O)C5=CC(=C(C=C5)NC6CCN(CC6)C)[N+](=O)[O-])OC7=C(C(=CC=C7)Cl)F)C	Active	879.8829999999998	9.2437	2.0	10.0
252081238.0	46236199.0	CC1(CCC(=C(C1)C2=CC=C(C=C2)Cl)CN3CCN(CC3)C4=CC(=C(C=C4)C(=O)NS(=O)(=O)C5=CC(=C(C=C5)NCCCN6CCOCC6)[N+](=O)[O-])OC7=C(C(=CC=C7)Cl)F)C	Active	909.9089999999997	8.871800000000002	2.0	11.0
252081239.0	46233824.0	CC1(CCC(=C(C1)C2=CC=C(C=C2)Cl)CN3CCN(CC3)C4=CC(=C(C=C4)C(=O)NS(=O)(=O)C5=CC(=C(C=C5)NCCN6CCOCC6)[N+](=O)[O-])OC7=C(C(=CC=C7)Cl)F)C	Active	895.8819999999997	8.481700000000005	2.0	11.0
252081240.0	46233825.0	CC1(CCC(=C(C1)C2=CC=C(C=C2)Cl)CN3CCN(CC3)C4=CC(=C(C=C4)C(=O)NS(=O)(=O)C5=CC(=C(C=C5)NC6CCN(CC6)C)[N+](=O)[O-])OC7=C(C=CC=C7Cl)F)C	Active	879.8829999999998	9.243699999999999	2.0	10.0
252081241.0	87535407.0	CC1(CCC(=C(C1)C2=CC=C(C=C2)Cl)CN3CCN(CC3)C4=CC(=C(C=C4)C(=O)NS(=O)(=O)C5=CC(=C(C=C5)NC6CCN(CC6)C7CCOCC7)[N+](=O)[O-])OC8=C(C=CC=C8Cl)F)C	Active	949.9739999999996	9.792899999999998	2.0	11.0
252081242.0	67227010.0	CC1(CCC(=C(C1)C2=CC=C(C=C2)Cl)CN3CCN(CC3)C4=CC(=C(C=C4)C(=O)NS(=O)(=O)C5=CC(=C(C=C5)NC6CCN(CC6)C)[N+](=O)[O-])OC7=C(C=C8C(=C7)C=CN8)F)C	Active	884.4749999999998	9.071600000000004	3.0	10.0
252081243.0	67228736.0	CC1(CCC(=C(C1)C2=CC=C(C=C2)Cl)CN3CCN(CC3)C4=CC(=C(C=C4)C(=O)NS(=O)(=O)C5=CC(=C(C=C5)NCC6CCN(CC6)C)[N+](=O)[O-])OC7=CC(=CC=C7)Cl)C	Active	875.9199999999997	9.3522	2.0	10.0
252081244.0	67226781.0	CC1(CCC(=C(C1)C2=CC=C(C=C2)Cl)CN3CCN(CC3)C4=CC(=C(C=C4)C(=O)NS(=O)(=O)C5=CC(=C(C=C5)NCC6CCN(CC6)C)[N+](=O)[O-])OC7=C(C(=CC=C7)F)F)C	Active	877.4549999999998	8.977000000000002	2.0	10.0
252081245.0	67226628.0	CC1(CCC(=C(C1)C2=CC=C(C=C2)Cl)CN3CCN(CC3)C4=CC(=C(C=C4)C(=O)NS(=O)(=O)C5=CC(=C(C=C5)NC6CCN(CC6)C)[N+](=O)[O-])OC7=C(C8=C(C=C7)NC=C8)F)C	Active	884.4749999999998	9.071600000000004	3.0	10.0
252081246.0	87315693.0	CC1=C(C=CC=C1OC2=C(C=CC(=C2)N3CCN(CC3)CC4=C(CC(CC4)(C)C)C5=CC=C(C=C5)Cl)C(=O)NS(=O)(=O)C6=CC(=C(C=C6)NC7CCN(CC7)C)[N+](=O)[O-])OCOC	Active	901.5269999999999	8.742320000000005	2.0	12.0
252081247.0	87315886.0	CC1(CC(=C(CO1)CN2CCN(CC2)C3=CC(=C(C=C3)C(=O)NS(=O)(=O)C4=CC(=C(C=C4)NC5CCN(CC5)C)[N+](=O)[O-])OC6=CC(=CC=C6)Br)C7=CC=C(C=C7)Cl)C	Active	908.3159999999999	8.202500000000008	2.0	11.0
252081248.0	87316221.0	CC1(CC(=C(CO1)CN2CCN(CC2)C3=CC(=C(C=C3)C(=O)NS(=O)(=O)C4=CC(=C(C=C4)NC5CCN(CC5)C)[N+](=O)[O-])OC6=CC(=CC=C6)I)C7=CC=C(C=C7)Cl)C	Active	955.3159999999999	8.04460000000001	2.0	11.0
252081249.0	67227155.0	CC1(CCC(=C(C1)C2=CC=C(C=C2)Cl)CN3CCN(CC3)C4=CC(=C(C=C4)C(=O)NS(=O)(=O)C5=CC(=C(C=C5)NC6CCN(CC6)CCO)[N+](=O)[O-])OC7=CC(=CC=C7)Cl)C	Active	891.9189999999998	8.467100000000007	3.0	11.0
252081250.0	87316278.0	CC1(CCC(=C(C1)C2=CC=C(C=C2)Cl)CN3CCN(CC3)C4=CC(=C(C=C4)C(=O)NS(=O)(=O)C5=CC(=C(C=C5)NC6CCN(CC6)CCC7=CC=CC=C7)[N+](=O)[O-])OC8=CC(=CC=C8)Cl)C	Active	952.0179999999997	10.717499999999992	2.0	10.0
252081251.0	46233987.0	CC1(CCC(=C(C1)C2=CC=C(C=C2)Cl)CN3CCN(CC3)C4=CC(=C(C=C4)C(=O)NS(=O)(=O)C5=CC(=C(C=C5)NC6CCN(CC6)C)[N+](=O)[O-])OC7=CC(=C(C=C7)Cl)Cl)C	Active	896.3379999999997	9.757999999999996	2.0	10.0
252081252.0	46233988.0	CC1(CCC(=C(C1)C2=CC=C(C=C2)Cl)CN3CCN(CC3)C4=CC(=C(C=C4)C(=O)NS(=O)(=O)C5=CC(=C(C=C5)NC6CCN(CC6)C)[N+](=O)[O-])OC7=C(C(=CC(=C7)F)F)Cl)C	Active	897.8729999999998	9.3828	2.0	10.0
252081253.0	46233989.0	CC1(CCC(=C(C1)C2=CC=C(C=C2)Cl)CN3CCN(CC3)C4=CC(=C(C=C4)C(=O)NS(=O)(=O)C5=CC(=C(C=C5)NC6CCN(CC6)C)[N+](=O)[O-])OC7=CC=CC(=C7)OC)C	Active	857.4739999999998	8.459800000000007	2.0	11.0
252081254.0	67225674.0	CC1(CCC(=C(C1)C2=CC=C(C=C2)Cl)CN3CCN(CC3)C4=CC(=C(C=C4)C(=O)NS(=O)(=O)C5=CC(=C(C=C5)NC6CCN(CC6)C)[N+](=O)[O-])OC7=CC=CC(=C7)CO)C	Active	857.4739999999998	7.943500000000009	3.0	11.0
252081255.0	46234166.0	CC1(CCC(=C(C1)C2=CC=C(C=C2)Cl)CN3CCN(CC3)C4=CC(=C(C=C4)C(=O)NS(=O)(=O)C5=CC(=C(C=C5)NC6(CCN(CC6)C)C)[N+](=O)[O-])OC7=CC(=CC=C7)Cl)C	Active	875.9199999999997	9.4947	2.0	10.0
252081256.0	46234167.0	CC1(CCC(=C(C1)C2=CC=C(C=C2)Cl)CN3CCN(CC3)C4=CC(=C(C=C4)C(=O)NS(=O)(=O)C5=CC(=C(C=C5)NC6CCN(CC6)CCOCCOC)[N+](=O)[O-])OC7=CC(=CC=C7)Cl)C	Active	949.9989999999996	9.137800000000002	2.0	12.0
252081257.0	46234329.0	CC1(CCC(=C(C1)C2=CC=C(C=C2)Cl)CN3CCN(CC3)C4=CC(=C(C=C4)C(=O)NS(=O)(=O)C5=CC(=C(C=C5)NC6CCN(CC6)C)[N+](=O)[O-])OC7=CC=CC(=C7Cl)O)C	Active	877.8919999999998	8.810200000000002	3.0	11.0
252081258.0	46234330.0	CC1(CCC(=C(C1)C2=CC=C(C=C2)Cl)CN3CCN(CC3)C4=CC(=C(C=C4)C(=O)NS(=O)(=O)C5=CC(=C(C=C5)NC6CCN(CC6)CCCC7=CC=CC=C7)[N+](=O)[O-])OC8=CC(=CC=C8)Cl)C	Active	966.0449999999996	11.107599999999989	2.0	10.0
252081259.0	87316079.0	CC1(CCC(=C(C1)C2=CC=C(C=C2)Cl)CN3CCN(CC3)C4=CC(=C(C=C4)C(=O)NS(=O)(=O)C5=CC(=C(C=C5)NC6CCN(CC6)CCOC)[N+](=O)[O-])OC7=CC(=CC=C7)Cl)C	Active	905.9459999999997	9.121200000000002	2.0	11.0
252081260.0	46234331.0	CCN1CCC(CC1)NC2=C(C=C(C=C2)S(=O)(=O)NC(=O)C3=C(C=C(C=C3)N4CCN(CC4)CC5=C(CC(CC5)(C)C)C6=CC=C(C=C6)Cl)OC7=CC(=CC=C7)Cl)[N+](=O)[O-]	Active	875.9200000000001	9.4947	2.0	10.0
252081261.0	67226293.0	CC(C)N1CCC(CC1)NC2=C(C=C(C=C2)S(=O)(=O)NC(=O)C3=C(C=C(C=C3)N4CCN(CC4)CC5=C(CC(CC5)(C)C)C6=CC=C(C=C6)Cl)OC7=CC(=CC=C7)Cl)[N+](=O)[O-]	Active	889.947	9.883199999999999	2.0	10.0
252081262.0	67226250.0	CC1(CCC(=C(C1)C2=CC=C(C=C2)Cl)CN3CCN(CC3)C4=CC(=C(C=C4)C(=O)NS(=O)(=O)C5=CC(=C(C=C5)NC6CCN(CC6)C)[N+](=O)[O-])OC7=CC=CC(=C7)O)C	Active	843.4469999999999	8.15680000000001	3.0	11.0
252081263.0	67227559.0	CC1(CCC(=C(C1)C2=CC=C(C=C2)Cl)CN3CCN(CC3)C4=CC(=C(C=C4)C(=O)NS(=O)(=O)C5=CC(=C(C=C5)NC6CCN(CC6)C)[N+](=O)[O-])OC7=C(C(=CC=C7)F)Cl)C	Active	879.8829999999998	9.2437	2.0	10.0
252081264.0	87316471.0	CC1(CCC(=C(C1)C2=CC=C(C=C2)Cl)CN3CCN(CC3)C4=CC(=C(C=C4)C(=O)NS(=O)(=O)C5=CC(=C(C=C5)NC6CCN(CC6)C7CCOCC7)[N+](=O)[O-])OC8=C(C(=CC=C8)F)Cl)C	Active	949.9739999999996	9.792899999999998	2.0	11.0
252081265.0	67226398.0	CC1(CCC(=C(C1)C2=CC=C(C=C2)Cl)CN3CCN(CC3)C4=CC(=C(C=C4)C(=O)NS(=O)(=O)C5=CC(=C(C=C5)NCCCN(C)C)[N+](=O)[O-])OC6=CC=CC=C6Cl)C	Active	849.8819999999998	8.962100000000003	2.0	10.0
252081266.0	67226416.0	CC1(CCC(=C(C1)C2=CC=C(C=C2)Cl)CN3CCN(CC3)C4=CC(=C(C=C4)C(=O)NS(=O)(=O)C5=CC(=C(C=C5)NC6CCN(CC6)C)[N+](=O)[O-])OC7=CC=CC=C7OC)C	Active	857.4739999999998	8.459800000000007	2.0	11.0
252081267.0	67226348.0	CC1=CC=CC=C1OC2=C(C=CC(=C2)N3CCN(CC3)CC4=C(CC(CC4)(C)C)C5=CC=C(C=C5)Cl)C(=O)NS(=O)(=O)C6=CC(=C(C=C6)NC7CCN(CC7)C)[N+](=O)[O-]	Active	841.4749999999999	8.759620000000005	2.0	10.0
252081268.0	67226599.0	CC1=CC(=CC=C1)OC2=C(C=CC(=C2)N3CCN(CC3)CC4=C(CC(CC4)(C)C)C5=CC=C(C=C5)Cl)C(=O)NS(=O)(=O)C6=CC(=C(C=C6)NC7CCN(CC7)C)[N+](=O)[O-]	Active	841.4749999999999	8.759620000000005	2.0	10.0
252081269.0	67226191.0	CN1CCC(CC1)NC2=C(C=C(C=C2)S(=O)(=O)NC(=O)C3=C(C=C(C=C3)N4CCN(CC4)CC5=CC6=C(C=C5C7=CC=C(C=C7)Cl)OCO6)OC8=CC=CC=C8Cl)[N+](=O)[O-]	Active	873.8160000000003	8.036600000000007	2.0	12.0
252081270.0	67228285.0	CC1(CCC(=C(C1)C2=CC=C(C=C2)Cl)CN3CCN(CC3)C4=CC(=C(C=C4)C(=O)NS(=O)(=O)C5=CC(=C(C=C5)NN6CCN(CC6)C)[N+](=O)[O-])OC7=CC=CC=C7Cl)C	Active	862.8809999999997	8.172800000000008	2.0	11.0
252081271.0	67227990.0	CC1(CC(=C(CO1)CN2CCN(CC2)C3=CC(=C(C=C3)C(=O)NS(=O)(=O)C4=CC(=C(C=C4)NN5CCN(CC5)C)[N+](=O)[O-])OC6=CC(=CC=C6)Cl)C7=CC=C(C=C7)Cl)C	Active	864.8529999999998	7.161600000000009	2.0	12.0
252081272.0	67227679.0	CC1(CC(=C(CO1)CN2CCN(CC2)C3=CC(=C(C=C3)C(=O)NS(=O)(=O)C4=CC(=C(C=C4)NN5CCN(CC5)C)[N+](=O)[O-])OC6=C(C(=CC=C6)F)F)C7=CC=C(C=C7)Cl)C	Active	866.3879999999999	6.7864000000000075	2.0	12.0
252081273.0	87315741.0	CC1(CCC(=C(C1)C2=CC=C(C=C2)Cl)CN3CCN(CC3)C4=CC(=C(C=C4)C(=O)NS(=O)(=O)C5=CC(=C(C=C5)NC6CCN(CC6)CC7CC7)[N+](=O)[O-])OC8=CC(=CC=C8)Cl)C	Active	901.9579999999996	9.884799999999997	2.0	10.0
252081274.0	87316520.0	CC1(CCC(=C(C1)C2=CC=C(C=C2)Cl)CN3CCN(CC3)C4=CC(=C(C=C4)C(=O)NS(=O)(=O)C5=CC(=C(C=C5)NC6CCN(CC6)CC7CC7)[N+](=O)[O-])OC8=CC=CC=C8Cl)C	Active	901.9579999999996	9.884799999999997	2.0	10.0
252081275.0	87535408.0	CC1(CCC(=C(C1)C2=CC=C(C=C2)Cl)CN3CCN(CC3)C4=CC(=C(C=C4)C(=O)NS(=O)(=O)C5=CC(=C(C=C5)NC6CCN(CC6)CC(=O)N(C)C)[N+](=O)[O-])OC7=CC(=CC=C7)Cl)C	Active	932.9719999999996	8.563000000000006	2.0	11.0
252081276.0	87316199.0	CC1(CCC(=C(C1)C2=CC=C(C=C2)Cl)CN3CCN(CC3)C4=CC(=C(C=C4)C(=O)NS(=O)(=O)C5=CC(=C(C=C5)NC6CCN(CC6)CCN7CCOCC7)[N+](=O)[O-])OC8=CC(=CC=C8)Cl)C	Active	961.0259999999994	8.807000000000004	2.0	12.0
252081277.0	67227169.0	CC1(CCC(=C(C1)C2=CC=C(C=C2)Cl)CN3CCN(CC3)C4=CC(=C(C=C4)C(=O)NS(=O)(=O)C5=CC(=C(C=C5)NCC6(CCOCC6)N)[N+](=O)[O-])OC7=CC=CC=C7Cl)C	Active	877.8919999999997	8.518300000000005	3.0	11.0
252081278.0	67227307.0	CC1(CCC(=C(C1)C2=CC=C(C=C2)Cl)CN3CCN(CC3)C4=CC(=C(C=C4)C(=O)NS(=O)(=O)C5=CC(=C(C=C5)NCC6(CCN(CC6)C)O)[N+](=O)[O-])OC7=CC=CC=C7Cl)C	Active	891.9189999999998	8.467100000000007	3.0	11.0
252081279.0	87315735.0	CC1(CCC(=C(C1)C2=CC=C(C=C2)Cl)CN3CCN(CC3)C4=CC(=C(C=C4)C(=O)NS(=O)(=O)C5=CC(=C(C=C5)NC6CCN(CC6)C7CCOCC7)[N+](=O)[O-])OC8=C(C=C9C(=C8)C=CN9)F)C	Active	954.5659999999996	9.620800000000001	3.0	11.0
252081280.0	67441954.0	CC1(CCC(=C(C1)C2=CC=C(C=C2)Cl)CN3CCN(CC3)C4=CC(=C(C=C4)C(=O)NS(=O)(=O)C5=CC(=C(C=C5)N[C@H]6CCN(C6)C)[N+](=O)[O-])OC7=CC(=CC=C7)Cl)C	Active	847.8659999999999	8.714500000000005	2.0	10.0
252081281.0	67228111.0	CC1(CCC(=C(C1)C2=CC=C(C=C2)Cl)CN3CCN(CC3)C4=CC(=C(C=C4)C(=O)NS(=O)(=O)C5=CC(=C(C=C5)N[C@@H]6CCN(C6)C)[N+](=O)[O-])OC7=CC(=CC=C7)Cl)C	Active	847.8659999999999	8.714500000000005	2.0	10.0
252081282.0	67227447.0	CC1(CCC(=C(C1)C2=CC=C(C=C2)Cl)CN3CCN(CC3)C4=CC(=C(C=C4)C(=O)NS(=O)(=O)C5=CC(=C(C=C5)NC6CCN(CC6)C)[N+](=O)[O-])OC7=CC=CC(=C7)C8=CC=CN8)C	Active	892.5229999999998	9.4463	3.0	10.0
252081283.0	67226531.0	CC1(CCC(=C(C1)C2=CC=C(C=C2)Cl)CN3CCN(CC3)C4=CC(=C(C=C4)C(=O)NS(=O)(=O)C5=CC(=C(C=C5)NCC6(CCN(CC6)C)O)[N+](=O)[O-])OC7=CC(=CC=C7)F)C	Active	875.4639999999998	7.95280000000001	3.0	11.0
252081284.0	67226911.0	CC1(CCC(=C(C1)C2=CC=C(C=C2)Cl)CN3CCN(CC3)C4=CC(=C(C=C4)C(=O)NS(=O)(=O)C5=CC(=C(C=C5)NN6CCN(CC6)C)[N+](=O)[O-])OC7=CC(=CC=C7)Cl)C	Active	862.8809999999997	8.172800000000008	2.0	11.0
252081285.0	87316054.0	CC1(CCC(=C(C1)C2=CC=C(C=C2)Cl)CN3CCN(CC3)C4=CC(=C(C=C4)C(=O)NS(=O)(=O)C5=CC(=C(C=C5)NC6CCN(CC6)C)[N+](=O)[O-])OC7=C(C(=C8C(=C7)C=CN8)F)F)C	Active	902.4649999999998	9.210700000000001	3.0	10.0
252081286.0	87315907.0	CC1(CCC(=C(C1)C2=CC=C(C=C2)Cl)CN3CCN(CC3)C4=CC(=C(C=C4)C(=O)NS(=O)(=O)C5=CC(=C(C=C5)NC6CCN(CC6)C7CCOCC7)[N+](=O)[O-])OC8=C(C(=C9C(=C8)C=CN9)F)F)C	Active	972.5559999999996	9.7599	3.0	11.0
252081287.0	87315657.0	CC1(CCC(=C(C1)C2=CC=C(C=C2)Cl)CN3CCN(CC3)C4=CC(=C(C=C4)C(=O)NS(=O)(=O)C5=CC(=C(C=C5)NC6CCN(CC6)C)[N+](=O)[O-])OC7=CC=CC8=C7C=CN8C(=O)OC(C)(C)C)C	Active	966.6019999999996	10.189099999999996	2.0	13.0
252081288.0	67226103.0	CC1(CCC(=C(C1)C2=CC=C(C=C2)Cl)CN3CCN(CC3)C4=CC(=C(C=C4)C(=O)NS(=O)(=O)C5=CC(=C(C=C5)NC6CCC(CC6)N(C)C)[N+](=O)[O-])OC7=CC(=CC=C7)Cl)C	Active	889.9469999999998	9.883199999999997	2.0	10.0
252081289.0	53252511.0	CCN(CC)C1CCC(CC1)NC2=C(C=C(C=C2)S(=O)(=O)NC(=O)C3=C(C=C(C=C3)N4CCN(CC4)CC5=C(CC(CC5)(C)C)C6=CC=C(C=C6)Cl)OC7=CC(=CC=C7)Cl)[N+](=O)[O-]	Active	918.0009999999997	10.663399999999994	2.0	10.0
252081290.0	87316265.0	CC1(CCC(=C(C1)C2=CC=C(C=C2)Cl)CN3CCN(CC3)C4=CC(=C(C=C4)C(=O)NS(=O)(=O)C5=CC(=C(C=C5)NC6CCC(CC6)N7CCOCC7)[N+](=O)[O-])OC8=CC(=CC=C8)Cl)C	Active	931.9839999999996	9.653799999999999	2.0	11.0
252081291.0	67227349.0	CC(C1=CC=CC=C1C2=CC=C(C=C2)Cl)N3CCN(CC3)C4=CC(=C(C=C4)C(=O)NS(=O)(=O)C5=CC(=C(C=C5)NC6CCN(CC6)C)[N+](=O)[O-])OC7=CC=CC=C7Cl	Active	843.8339999999998	8.868900000000004	2.0	10.0
252081292.0	67226791.0	CC1(CCC(=C(C1)C2=CC=C(C=C2)Cl)CN3CCN(CC3)C4=CC(=C(C=C4)C(=O)NS(=O)(=O)C5=CC(=C(C=C5)NC6CCN(CC6)C)[N+](=O)[O-])OC7=C(C=C(C=C7)O)Cl)C	Active	877.8919999999998	8.810200000000004	3.0	11.0
252081293.0	67226342.0	CC1(CCC(=C(C1)C2=CC=C(C=C2)Cl)CN3CCN(CC3)C4=CC(=C(C=C4)C(=O)NS(=O)(=O)C5=CC(=C(C=C5)NN6CCN(CC6)C)[N+](=O)[O-])OC7=C(C=C(C=C7)O)Cl)C	Active	878.8799999999998	7.87840000000001	3.0	12.0
252081294.0	67226516.0	CC1(CCC(=C(C1)C2=CC=C(C=C2)Cl)CN3CCN(CC3)C4=CC(=C(C=C4)C(=O)NS(=O)(=O)C5=CC(=C(C=C5)NC6CCN(CC6)C)[N+](=O)[O-])OC7=CC(=CC8=C7C=CN8)F)C	Active	884.4749999999998	9.071600000000004	3.0	10.0
252081295.0	87316288.0	CC1(CCC(=C(C1)C2=CC=C(C=C2)Cl)CN3CCN(CC3)C4=CC(=C(C=C4)C(=O)NS(=O)(=O)C5=CC(=C(C=C5)NC6CCN(CC6)C7CCOCC7)[N+](=O)[O-])OC8=CC(=CC9=C8C=CN9)F)C	Active	954.5659999999996	9.620800000000001	3.0	11.0
252081296.0	87316184.0	CC1(CCC(=C(C1)C2=CC=C(C=C2)Cl)CN3CCN(CC3)C4=CC(=C(C=C4)C(=O)NS(=O)(=O)C5=CC(=C(C=C5)NN6CCN(CC6)C)S(=O)(=O)C(F)(F)F)OC7=C(C=C(C=C7)O)Cl)C	Active	965.9449999999999	8.263700000000005	3.0	12.0
252081297.0	87316093.0	CC1(CCC(=C(C1)C2=CC=C(C=C2)Cl)CN3CCN(CC3)C4=CC(=C(C=C4)C(=O)NS(=O)(=O)C5=CC(=C(C=C5)NCCCN(C)C)[N+](=O)[O-])OC6=CC=CC7=C6C(=CN7CN8CCN(CC8)C)CN9CCN(CC9)C)C	Active	1078.8259999999989	8.215700000000009	2.0	15.0
252081298.0	87315988.0	CC1(CCC(=C(C1)C2=CC=C(C=C2)Cl)CN3CCN(CC3)C4=CC(=C(C=C4)C(=O)NS(=O)(=O)C5=CC(=C(C=C5)NCCCN(C)C)[N+](=O)[O-])OC6=CC=CC7=C6C(=CN7)CN8CCN(CC8)C)C	Active	966.6499999999993	8.537400000000005	3.0	12.0
252081299.0	67424782.0	CC1(CCC(=C(C1)C2=CC=C(C=C2)Cl)CN3CCN(CC3)C4=CC(=C(C=C4)C(=O)NS(=O)(=O)C5=CC(=C(C=C5)NC6CCN(CC6)C)[N+](=O)[O-])OC7=CC=CC=C7C(=O)N(C)C)C	Active	898.5269999999997	8.153000000000008	2.0	11.0
252081300.0	53252512.0	CC1(CCC(=C(C1)C2=CC=C(C=C2)Cl)CN3CCN(CC3)C4=CC(=C(C=C4)C(=O)NS(=O)(=O)C5=CC(=C(C=C5)NC6CCN(CC6)C7CCOCC7)[N+](=O)[O-])OC8=CC=CC9=C8C=C(N9)C(F)(F)F)C	Active	1004.5729999999996	10.500499999999994	3.0	11.0
252081301.0	87316397.0	CC1(CCC(=C(C1)C2=CC=C(C=C2)Cl)CN3CCN(CC3)C4=CC(=C(C=C4)C(=O)NS(=O)(=O)C5=CC(=C(C=C5)NC6CCN(CC6)C7CCOCC7)[N+](=O)[O-])OC8=C(C=C(C=C8)O)Cl)C	Active	947.9829999999996	9.359399999999999	3.0	12.0
252081303.0	87316331.0	CC1(CCC(=C(C1)C2=CC=C(C=C2)Cl)CN3CCN(CC3)C4=CC(=C(C=C4)C(=O)NS(=O)(=O)C5=CC(=C(C=C5)NC6CCN(CC6)C7CCOCC7)[N+](=O)[O-])OCC8=CSC(=N8)N)C	Active	933.5979999999994	7.825800000000008	3.0	14.0
252081304.0	87316378.0	CC1(CCC(=C(C1)C2=CC=C(C=C2)Cl)CN3CCN(CC3)C4=CC(=C(C=C4)C(=O)NS(=O)(=O)C5=CC(=C(C=C5)NN6CCN(CC6)C)[N+](=O)[O-])OC7=C(C(=C8C(=C7)C=CN8)F)F)C	Active	903.4529999999997	8.278900000000007	3.0	11.0
252081305.0	67227019.0	CC1(CCC(=C(C1)C2=CC=C(C=C2)Cl)CN3CCN(CC3)C4=CC(=C(C=C4)C(=O)NS(=O)(=O)C5=CC(=C(C=C5)NN6CCN(CC6)C)[N+](=O)[O-])OC7=C(C=C8C(=C7)C=CN8)F)C	Active	885.4629999999997	8.139800000000006	3.0	11.0
252081306.0	87316468.0	CC1(CCC(=C(C1)C2=CC=C(C=C2)Cl)CN3CCN(CC3)C4=CC(=C(C=C4)C(=O)NS(=O)(=O)C5=CC(=C(C=C5)NC6CCN(CC6)C)[N+](=O)[O-])OCC7=CSC(=N7)NC(=O)OC(C)(C)C)C	Inactive	963.6239999999996	9.041400000000003	3.0	14.0
252081307.0	87315962.0	CC1(CCC(=C(C1)C2=CC=C(C=C2)Cl)CN3CCN(CC3)C4=CC(=C(C=C4)C(=O)NS(=O)(=O)C5=CC(=C(C=C5)NC6CCN(CC6)C)[N+](=O)[O-])OCC7=CSC(=N7)N)C	Active	863.5069999999996	7.276600000000007	3.0	13.0
252081308.0	67226878.0	CC(=O)NC1=CC(=CC=C1)OC2=C(C=CC(=C2)N3CCN(CC3)CC4=C(CC(CC4)(C)C)C5=CC=C(C=C5)Cl)C(=O)NS(=O)(=O)C6=CC(=C(C=C6)NC7CCN(CC7)C)[N+](=O)[O-]	Active	884.5	8.409600000000006	3.0	11.0
252081309.0	87535405.0	CC(=O)NC1=CC(=CC=C1)OC2=C(C=CC(=C2)N3CCN(CC3)CC4=C(CC(CC4)(C)C)C5=CC=C(C=C5)Cl)C(=O)NS(=O)(=O)C6=CC(=C(C=C6)NC7CCN(CC7)C8CCOCC8)[N+](=O)[O-]	Active	954.5909999999998	8.958800000000004	3.0	12.0
252081310.0	87394333.0	CC1(CCC(=C(C1)C2=CC=C(C=C2)Cl)CN3CCN(CC3)C4=CC(=C(C=C4)C(=O)NS(=O)(=O)C5=CC(=C(C=C5)NC6CCN(CC6)C7CCOCC7)[N+](=O)[O-])NC8=CC=CC=C8Cl)C	Active	930.9999999999995	9.605100000000002	3.0	11.0
252081311.0	87315985.0	CC1(CCC(=C(C1)C2=CC=C(C=C2)Cl)CN3CCN(CC3)C4=CC(=C(C=C4)C(=O)NS(=O)(=O)C5=CC(=C(C=C5)NC6CCN(CC6)C7CCOCC7)[N+](=O)[O-])OC8=C(C=C9C(=C8)C=CN9)OC)C	Active	966.6019999999995	9.490300000000001	3.0	12.0
252081312.0	87315997.0	CC1(CCC(=C(C1)C2=CC=C(C=C2)Cl)CN3CCN(CC3)C4=CC(=C(C=C4)C(=O)NS(=O)(=O)C5=CC(=C(C=C5)NC6CCN(CC6)C)[N+](=O)[O-])OC7=CC8=C(C=C7)N=C(S8)N)C	Active	899.5399999999996	8.643100000000008	3.0	13.0
252081313.0	67226251.0	CC1(CCC(=C(C1)C2=CC=C(C=C2)Cl)CN3CCN(CC3)C4=CC(=C(C=C4)C(=O)NS(=O)(=O)C5=CC(=C(C=C5)NC6CCN(CC6)C)[N+](=O)[O-])NC7=CC=CC=C7Cl)C	Active	860.9089999999998	9.055900000000005	3.0	10.0
252081314.0	87315860.0	CC1(CCC(=C(C1)C2=CC=C(C=C2)Cl)CN3CCN(CC3)C4=CC(=C(C=C4)C(=O)NS(=O)(=O)C5=CC(=C(C=C5)NCCCN(C)C)[N+](=O)[O-])OC6=CC7=C(C=C6)N(C=C7)C(=O)OC(C)(C)C)C	Active	954.5909999999997	10.046599999999996	2.0	13.0
252081315.0	87316246.0	CC1(CCC(=C(C1)C2=CC=C(C=C2)Cl)CN3CCN(CC3)C4=CC(=C(C=C4)C(=O)NS(=O)(=O)C5=CC(=C(C=C5)NC6CCN(CC6)C7CCOCC7)[N+](=O)[O-])OC8=CC9=C(C=C8)N=C(S9)N)C	Active	969.6309999999994	9.192300000000005	3.0	14.0
252081316.0	87315890.0	CC1(CCC(=C(C1)C2=CC=C(C=C2)Cl)CN3CCN(CC3)C4=CC(=C(C=C4)C(=O)NS(=O)(=O)C5=CC(=C(C=C5)NCCCN6CCNC(=O)C6)[N+](=O)[O-])OC7=C(C=C8C(=C7)C=CN8)F)C	Active	927.4999999999997	7.799300000000008	4.0	11.0
252081317.0	87315975.0	CC1(CCC(=C(C1)C2=CC=C(C=C2)Cl)CN3CCN(CC3)C4=CC(=C(C=C4)C(=O)NS(=O)(=O)C5=CC(=C(C=C5)NC6CCC(CC6)N7CCOCC7)[N+](=O)[O-])OC8=C(C=C9C(=C8)C=CN9)F)C	Active	954.5659999999996	9.620800000000001	3.0	11.0
252081318.0	87315715.0	CC1(CCC(=C(C1)C2=CC=C(C=C2)Cl)CN3CCN(CC3)C4=CC(=C(C=C4)C(=O)NS(=O)(=O)C5=CC(=C(C=C5)NC6CCC(CC6)N7CCOCC7)[N+](=O)[O-])OC8=C(C(=C9C(=C8)C=CN9)F)F)C	Active	972.5559999999996	9.759899999999998	3.0	11.0
252081319.0	87316346.0	CC1(CCC(=C(C1)C2=CC=C(C=C2)Cl)CN3CCN(CC3)C4=CC(=C(C=C4)C(=O)NS(=O)(=O)C5=CC(=C(C=C5)NC6CCN(CC6)CC7CC7)[N+](=O)[O-])OC8=C(C=C9C(=C8)C=CN9)F)C	Active	924.5399999999996	9.851799999999999	3.0	10.0
252081320.0	87316259.0	CC1(CCC(=C(C1)C2=CC=C(C=C2)Cl)CN3CCN(CC3)C4=CC(=C(C=C4)C(=O)NS(=O)(=O)C5=CC(=C(C=C5)NC6CCN(CC6)CC7CC7)[N+](=O)[O-])OC8=C(C(=C9C(=C8)C=CN9)F)F)C	Active	942.5299999999996	9.990899999999998	3.0	10.0
252081321.0	67227205.0	CC1(CCC(=C(C1)C2=CC=C(C=C2)Cl)CN3CCN(CC3)C4=CC(=C(C=C4)C(=O)NS(=O)(=O)C5=CC(=C(C=C5)NCC6CCOCC6)[N+](=O)[O-])OC7=C(C=C8C(=C7)C=CN8)F)C	Active	885.4589999999998	9.404000000000002	3.0	10.0
252081322.0	87316049.0	CC1(CCC(=C(C1)C2=CC=C(C=C2)Cl)CN3CCN(CC3)C4=CC(=C(C=C4)C(=O)NS(=O)(=O)C5=CC(=C(C=C5)NCCCN6CCNC(=O)C6)[N+](=O)[O-])OC7=C(C(=C8C(=C7)C=CN8)F)F)C	Active	945.4899999999997	7.938400000000008	4.0	11.0
252081323.0	87316015.0	CC1(CCC(=C(C1)C2=CC=C(C=C2)Cl)CN3CCN(CC3)C4=CC(=C(C=C4)C(=O)NS(=O)(=O)C5=CC(=C(C=C5)NC(CO)C6CCOCC6)[N+](=O)[O-])OC7=C(C=C8C(=C7)C=CN8)F)C	Active	915.4849999999999	8.764900000000004	4.0	11.0
252081324.0	87315839.0	CC1(CCC(=C(C1)C2=CC=C(C=C2)Cl)CN3CCN(CC3)C4=CC(=C(C=C4)C(=O)NS(=O)(=O)C5=CC(=C(C=C5)NCC6(CCOCC6)CO)[N+](=O)[O-])OC7=C(C=C8C(=C7)C=CN8)F)C	Active	915.4849999999998	8.766500000000006	4.0	11.0
252081325.0	87315648.0	CC1(CCC(=C(C1)C2=CC=C(C=C2)Cl)CN3CCN(CC3)C4=CC(=C(C=C4)C(=O)NS(=O)(=O)C5=CC(=C(C=C5)NC6CCN(CC6)C7CCOCC7)[N+](=O)[O-])OC8=C(C=C9C(=C8)C=CN9)Cl)C	Active	971.0209999999995	10.135099999999998	3.0	11.0
252081326.0	87316195.0	CC1(CCC(=C(C1)C2=CC=C(C=C2)Cl)CN3CCN(CC3)C4=CC(=C(C=C4)C(=O)NS(=O)(=O)C5=CC(=C(C=C5)NCC6CCOCC6)[N+](=O)[O-])OC7=C(C(=C8C(=C7)C=CN8)F)F)C	Active	903.4489999999998	9.5431	3.0	10.0
252081327.0	87315637.0	CC1(CCC(=C(C1)C2=CC=C(C=C2)Cl)CN3CCN(CC3)C4=CC(=C(C=C4)C(=O)NS(=O)(=O)C5=CC(=C(C=C5)NN6CCN(CC6)C)[N+](=O)[O-])OC7=C(C=C8C(=C7)C=CN8)Cl)C	Active	901.9179999999997	8.654100000000005	3.0	11.0
252081328.0	87316021.0	CC1(CCC(=C(C1)C2=CC=C(C=C2)Cl)CN3CCN(CC3)C4=CC(=C(C=C4)C(=O)NS(=O)(=O)C5=CC(=C(C=C5)NC6CCN(CC6)CC7=CSC=N7)[N+](=O)[O-])OC8=C(C=C9C(=C8)C=CN9)F)C	Active	967.5899999999997	10.098499999999998	3.0	12.0
252081329.0	67227587.0	CC1(CCC(=C(C1)C2=CC=C(C=C2)Cl)CN3CCN(CC3)C4=CC(=C(C=C4)C(=O)NS(=O)(=O)C5=CC(=C(C=C5)NCC6CCOCC6)[N+](=O)[O-])OC7=CC(=CC=C7)Cl)C	Active	862.8769999999998	9.437	2.0	10.0
252081330.0	67226898.0	CC1(CCC(=C(C1)C2=CC=C(C=C2)Cl)CN3CCN(CC3)C4=CC(=C(C=C4)C(=O)NS(=O)(=O)C5=CC(=C(C=C5)NCC6CCOCC6)[N+](=O)[O-])OC7=CC(=C(C=C7)N)Cl)C	Active	877.8919999999997	9.019200000000005	3.0	11.0
252081331.0	87315843.0	CC1(CCC(=C(C1)C2=CC=C(C=C2)Cl)CN3CCN(CC3)C4=CC(=C(C=C4)C(=O)NS(=O)(=O)C5=CC(=C(C=C5)NCC6(CCOCC6)N)[N+](=O)[O-])OC7=C(C=C8C(=C7)C=CN8)F)C	Active	900.4739999999997	8.485300000000006	4.0	11.0
252081332.0	87315673.0	CC1(CCC(=C(C1)C2=CC=C(C=C2)Cl)CN3CCN(CC3)C4=CC(=C(C=C4)C(=O)NS(=O)(=O)C5=CC(=C(C=C5)N[C@@H]6CCN(C[C@@H]6O)CC7=CSC=N7)[N+](=O)[O-])OC8=C(C=C9C(=C8)C=CN9)F)C	Active	983.5889999999998	9.069300000000004	4.0	13.0
252081333.0	67227526.0	CC1(CCC(=C(C1)C2=CC=C(C=C2)Cl)CN3CCN(CC3)C4=CC(=C(C=C4)C(=O)NS(=O)(=O)C5=CC(=C(C=C5)NCC6(CCOCC6)CO)[N+](=O)[O-])OC7=CC=CC=C7Cl)C	Active	892.9029999999998	8.799500000000002	3.0	11.0
252081334.0	67227143.0	CC1(CCC(=C(C1)C2=CC=C(C=C2)Cl)CN3CCN(CC3)C4=CC(=C(C=C4)C(=O)NS(=O)(=O)C5=CC(=C(C=C5)NC6CCOCC6)[N+](=O)[O-])OC7=C(C=C8C(=C7)C=CN8)F)C	Active	871.4319999999999	9.156400000000003	3.0	10.0
252081335.0	67227218.0	CC1(CCC(=C(C1)C2=CC=C(C=C2)Cl)CN3CCN(CC3)C4=CC(=C(C=C4)C(=O)NS(=O)(=O)C5=CC(=C(C=C5)NN6CCOCC6)[N+](=O)[O-])OC7=C(C=C8C(=C7)C=CN8)F)C	Active	872.4199999999998	8.224600000000008	3.0	11.0
252081336.0	67226670.0	CC1(CCC(=C(C1)C2=CC=C(C=C2)Cl)CN3CCN(CC3)C4=CC(=C(C=C4)C(=O)NS(=O)(=O)C5=CC(=C(C=C5)NN6CCOCC6)[N+](=O)[O-])OC7=CC(=CC=C7)Cl)C	Active	849.8379999999999	8.257600000000005	2.0	11.0
252081337.0	87315804.0	CC1(CCC(=C(C1)C2=CC=C(C=C2)Cl)CN3CCN(CC3)C4=CC(=C(C=C4)C(=O)NS(=O)(=O)C5=CC(=C(C=C5)NCCCN6CCNC(=O)C6)[N+](=O)[O-])OC7=CC=CC=C7Cl)C	Active	904.9179999999997	7.832300000000008	3.0	11.0
252081338.0	67225973.0	CC1(CCC(=C(C1)C2=CC=C(C=C2)Cl)CN3CCN(CC3)C4=CC(=C(C=C4)C(=O)NS(=O)(=O)C5=CC(=C(C=C5)NC6CCN(CC6)C7CCOCC7)[N+](=O)[O-])C8=CN=C(C=C8)N)C	Active	897.5429999999994	7.8523000000000085	3.0	12.0
252081339.0	67226826.0	CC(C1=C(CC(CC1)(C)C)C2=CC=C(C=C2)Cl)N3CCN(CC3)C4=CC(=C(C=C4)C(=O)NS(=O)(=O)C5=CC(=C(C=C5)NCC6CCOCC6)[N+](=O)[O-])OC7=C(C=C8C(=C7)C=CN8)F	Active	899.4859999999999	9.792499999999999	3.0	10.0
252081340.0	87316071.0	CC1(CCC(=C(C1)C2=CC=C(C=C2)Cl)CN3CCN(CC3)C4=CC(=C(C=C4)C(=O)NS(=O)(=O)C5=CC(=C(C=C5)NCCCN6CCNC(=O)C6)[N+](=O)[O-])OC7=CC(=CC8=C7C=CN8)F)C	Active	927.4999999999997	7.799300000000008	4.0	11.0
252081341.0	67226332.0	CC1(CCC(=C(C1)C2=CC=C(C=C2)Cl)CN3CCN(CC3)C4=CC(=C(C=C4)C(=O)NS(=O)(=O)C5=CC(=C(C=C5)NC[C@@H]6CCCOC6)[N+](=O)[O-])OC7=C(C=C8C(=C7)C=CN8)F)C	Active	885.4589999999998	9.404000000000002	3.0	10.0
252081342.0	67227696.0	CC1(CCC(=C(C1)C2=CC=C(C=C2)Cl)CN3CCN(CC3)C4=CC(=C(C=C4)C(=O)NS(=O)(=O)C5=CC(=C(C=C5)NC[C@H]6CCCOC6)[N+](=O)[O-])OC7=C(C=C8C(=C7)C=CN8)F)C	Active	885.4589999999998	9.404000000000002	3.0	10.0
252081343.0	87316114.0	CC1(CCC(=C(C1)C2=CC=C(C=C2)Cl)CN3CCN(CC3)C4=CC(=C(C=C4)C(=O)NS(=O)(=O)C5=CC(=C(C=C5)NC6CCN(CC6)C7CCOCC7)[N+](=O)[O-])OC8=CN=C(C=C8)N)C	Active	913.5419999999995	7.977600000000008	3.0	13.0
252081344.0	67226246.0	CC1(CCC(=C(C1)CN2CCN(CC2)C3=CC(=C(C=C3)C(=O)NS(=O)(=O)C4=CC(=C(C=C4)NCC5CCOCC5)[N+](=O)[O-])OC6=C(C=C7C(=C6)C=CN7)F)C8=CC=C(C=C8)Cl)C	Active	885.459	9.404000000000002	3.0	10.0
252081345.0	67226481.0	CC1(CCC(=C(C1)C2=CC=C(C=C2)Cl)CN3CCN(CC3)C4=CC(=C(C=C4)C(=O)NS(=O)(=O)C5=CC(=C(C=C5)NCCOC)[N+](=O)[O-])OC6=C(C=C7C(=C6)C=CN7)F)C	Active	845.394	8.623800000000006	3.0	10.0
252081346.0	67227585.0	CC1(CCC(=C(C1)C2=CC=C(C=C2)Cl)CN3CCN(CC3)C4=CC(=C(C=C4)C(=O)NS(=O)(=O)C5=CC(=C(C=C5)OCC6CCOCC6)[N+](=O)[O-])OC7=C(C=C8C(=C7)C=CN8)F)C	Active	886.4429999999999	9.3709	2.0	10.0
252081347.0	87315881.0	CC1(CCC(=C(C1)C2=CC=C(C=C2)Cl)CN3CCN(CC3)C4=CC(=C(C=C4)C(=O)NS(=O)(=O)C5=CC(=C(C=C5)NCC6CCOCC6)[N+](=O)[O-])OC7=CC8=C(C=C7)NC=C8Cl)C	Active	901.9139999999998	9.918299999999999	3.0	10.0
252081348.0	87315753.0	CC1(CCC(=C(C1)C2=CC=C(C=C2)Cl)CN3CCN(CC3)C4=CC(=C(C=C4)C(=O)NS(=O)(=O)C5=CC(=C(C=C5)NCC6CCOCC6)[N+](=O)[O-])OC7=CC=CC8=C7C(=CN8)Cl)C	Active	901.9139999999998	9.918299999999997	3.0	10.0
252081349.0	67227293.0	CC1(CCC(=C(C1)C2=CC=C(C=C2)Cl)CN3CCN(CC3)C4=CC(=C(C=C4)C(=O)NS(=O)(=O)C5=CC(=C(C=C5)NCC6CCOCC6)[N+](=O)[O-])OC7=CC8=C(C=C7)NC(=O)C8)C	Active	883.4679999999997	8.278200000000007	3.0	11.0
252081350.0	67226501.0	CC1(CCC(=C(C1)C2=CC=C(C=C2)Cl)CN3CCN(CC3)C4=CC(=C(C=C4)C(=O)NS(=O)(=O)C5=CC(=C(C=C5)NCC6CCOCC6)[N+](=O)[O-])OC7=CC=CC8=C7CC(=O)N8)C	Active	883.4679999999997	8.278200000000005	3.0	11.0
252081351.0	67226818.0	CC1(CCC(=C(C1)C2=CC=C(C=C2)Cl)CN3CCN(CC3)C4=CC(=C(C=C4)C(=O)NS(=O)(=O)C5=CC(=C(C=C5)NCCOC)[N+](=O)[O-])OC6=CC(=CC7=C6C=CN7)F)C	Active	845.394	8.623800000000006	3.0	10.0
252081352.0	87316297.0	CC1(CCC(=C(C1)C2=CC=C(C=C2)Cl)CN3CCN(CC3)C4=CC(=C(C=C4)C(=O)NS(=O)(=O)C5=CC(=C(C=C5)NCC6CCOCC6)[N+](=O)[O-])OC7=CN=C(C=C7)NC(=O)OC(C)(C)C)C	Inactive	944.5519999999997	9.5256	3.0	13.0
252081353.0	87315869.0	CC1(CCC(=C(C1)C2=CC=C(C=C2)Cl)CN3CCN(CC3)C4=CC(=C(C=C4)C(=O)NS(=O)(=O)C5=CC(=C(C=C5)NC6CCN(CC6)C7CCOCC7)[N+](=O)[O-])OC8=CC(=NC=C8)NC(=O)OC(C)(C)C)C	Active	1013.6589999999994	9.7424	3.0	14.0
252081354.0	67226545.0	CC1(CCC(=C(C1)C2=CC=C(C=C2)Cl)CN3CCN(CC3)C4=CC(=C(C=C4)C(=O)NS(=O)(=O)C5=CC(=C(C=C5)NCC6CCOCC6)[N+](=O)[O-])OC7=CN=C(C=C7)N)C	Active	844.4349999999997	7.760800000000008	3.0	12.0
252081355.0	87315855.0	CC1(CCC(=C(C1)C2=CC=C(C=C2)Cl)CN3CCN(CC3)C4=CC(=C(C=C4)C(=O)NS(=O)(=O)C5=CC(=C(C=C5)NC6CCN(CC6)C7CCOCC7)[N+](=O)[O-])OC8=CC(=NC=C8)N)C	Active	913.5419999999995	7.977600000000008	3.0	13.0
252081356.0	87315873.0	CC1(CCC(=C(C1)C2=CC=C(C=C2)Cl)CN3CCN(CC3)C4=CC(=C(C=C4)C(=O)NS(=O)(=O)C5=CC(=C(C=C5)NCC6CCOCC6)[N+](=O)[O-])OC7=CC(=CN=C7)Br)C	Active	908.3159999999998	8.941100000000002	2.0	11.0
252081357.0	87315829.0	CC1(CC(=C(CO1)CN2CCN(CC2)C3=CC(=C(C=C3)C(=O)NS(=O)(=O)C4=CC(=C(C=C4)NCC5CCOCC5)[N+](=O)[O-])OC6=C(C=C7C(=C6)C=CN7)Cl)C8=CC=C(C=C8)Cl)C	Active	903.8859999999999	8.907100000000003	3.0	11.0
252081358.0	87315553.0	CC1(CCC(=C(C1)C2=CC=C(C=C2)Cl)CN3CCN(CC3)C4=CC(=C(C=C4)C(=O)NS(=O)(=O)C5=CC(=C(C=C5)NCC6CCOCC6)[N+](=O)[O-])OC7=C(C=C8C(=C7)C=CN8)Cl)C	Active	901.9139999999998	9.918299999999999	3.0	10.0
252081359.0	67227616.0	CC1(CC(=C(CO1)CN2CCN(CC2)C3=CC(=C(C=C3)C(=O)NS(=O)(=O)C4=CC(=C(C=C4)NCC5CCOCC5)[N+](=O)[O-])OC6=C(C=C7C(=C6)C=CN7)F)C8=CC=C(C=C8)Cl)C	Active	887.4309999999999	8.392800000000006	3.0	11.0
252081360.0	87315963.0	CC1(CCC(=C(C1)C2=CC=C(C=C2)Cl)CN3CCN(CC3)C4=CC(=C(C=C4)C(=O)NS(=O)(=O)C5=CC(=C(C=C5)NCC6CCOCC6)[N+](=O)[O-])OC7=CN=CC(=C7)NC(=O)OC(C)(C)C)C	Active	944.5519999999997	9.5256	3.0	13.0
252081361.0	67226889.0	CC1(CCC(=C(C1)C2=CC=C(C=C2)Cl)CN3CCN(CC3)C4=CC(=C(C=C4)C(=O)NS(=O)(=O)C5=CC(=C(C=C5)NCC6CCOCC6)[N+](=O)[O-])OC7=CN=CC(=C7)N)C	Active	844.4349999999997	7.760800000000008	3.0	12.0
252081362.0	87316063.0	CC1(CCC(=C(C1)C2=CC=C(C=C2)Cl)CN3CCN(CC3)C4=CC(=C(C=C4)C(=O)NS(=O)(=O)C5=CC(=C(C=C5)NCC6CCOCC6)[N+](=O)[O-])OC7=CC(=NC=C7)NC(=O)OC(C)(C)C)C	Active	944.5519999999997	9.5256	3.0	13.0
252081363.0	87535275.0	CC1(CCC(=C(C1)C2=CC=C(C=C2)Cl)CN3CCN(CC3)C4=CC(=C(C=C4)C(=O)NS(=O)(=O)C5=CC(=C(C=C5)NC6CCN(CC6)C7CCOCC7)[N+](=O)[O-])OC8=CC9=C(C=C8)NC=C9Cl)C	Active	971.0209999999995	10.135099999999996	3.0	11.0
252081364.0	67226658.0	CC1(CCC(=C(C1)C2=CC=C(C=C2)Cl)CN3CCN(CC3)C4=CC(=C(C=C4)C(=O)NS(=O)(=O)C5=CC(=C(C=C5)NCC6CCOCC6)[N+](=O)[O-])OC7=CC(=NC=C7)N)C	Active	844.4349999999997	7.760800000000008	3.0	12.0
252081365.0	67227121.0	CC1(CCC(=C(C1)C2=CC=C(C=C2)Cl)CN3CCN(CC3)C4=CC(=C(C=C4)C(=O)NS(=O)(=O)C5=CC(=C(C=C5)NCC6CCOCC6)[N+](=O)[O-])OC7=CNC(=O)C=C7)C	Active	845.4189999999999	7.471900000000008	3.0	11.0
252081366.0	86642875.0	CC1(CCC(=C(C1)C2=CC=C(C=C2)Cl)CN3CCN(CC3)C4=CC(=C(C=C4)C(=O)NS(=O)(=O)C5=CC(=C(C=C5)NCC6CCOCC6)[N+](=O)[O-])OC7=CN=C(C=C7)OCC8=CC=CC=C8)C	Active	935.5439999999998	9.757599999999998	2.0	12.0
252081367.0	67226100.0	CC1(CCC(=C(C1)C2=CC=C(C=C2)Cl)CN3CCN(CC3)C4=CC(=C(C=C4)C(=O)NS(=O)(=O)C5=CC(=C(C=C5)OCC6COCCO6)[N+](=O)[O-])OC7=C(C=C8C(=C7)C=CN8)F)C	Active	888.415	8.359700000000007	2.0	11.0
252081368.0	87315965.0	CC1(CCC(=C(C1)C2=CC=C(C=C2)Cl)CN3CCN(CC3)C4=CC(=C(C=C4)C(=O)NS(=O)(=O)C5=CC(=C(C=C5)NN6CCN(CC6)C)[N+](=O)[O-])OC7=CC=CC8=C7C(=CN8)Cl)C	Active	901.9179999999997	8.654100000000007	3.0	11.0
252081369.0	67227129.0	CC1(CCC(=C(C1)C2=CC=C(C=C2)Cl)CN3CCN(CC3)C4=CC(=C(C=C4)C(=O)NS(=O)(=O)C5=CC(=C(C=C5)NN6CCN(CC6)C)[N+](=O)[O-])OC7=CC=CC8=C7CC(=O)N8)C	Active	883.4719999999996	7.0140000000000065	3.0	12.0
252081370.0	67227433.0	CC1(CCC(=C(C1)C2=CC=C(C=C2)Cl)CN3CCN(CC3)C4=CC(=C(C=C4)C(=O)NS(=O)(=O)C5=CC(=C(C=C5)NC6CCN(CC6)C)[N+](=O)[O-])OC7=CC=CC8=C7CC(=O)N8)C	Active	882.4839999999997	7.945800000000008	3.0	11.0
252081371.0	87315723.0	CC1(CCC(=C(C1)C2=CC=C(C=C2)Cl)CN3CCN(CC3)C4=CC(=C(C=C4)C(=O)NS(=O)(=O)C5=CC(=C(C=C5)NC6CCN(CC6)C7CCOCC7)[N+](=O)[O-])OC8=CC=CC9=C8CC(=O)N9)C	Active	952.5749999999995	8.495000000000006	3.0	12.0
252081372.0	87316321.0	CC1(CCC(=C(C1)C2=CC=C(C=C2)Cl)CN3CCN(CC3)C4=CC(=C(C=C4)C(=O)NS(=O)(=O)C5=CC(=C(C=C5)OCC6COCCO6)[N+](=O)[O-])OC7=C(C=C8C(=C7)C=CN8)Cl)C	Active	904.8699999999999	8.874000000000004	2.0	11.0
252081373.0	87316060.0	CC1(CCC(=C(C1)C2=CC=C(C=C2)Cl)CN3CCN(CC3)C4=CC(=C(C=C4)C(=O)NS(=O)(=O)C5=CC(=C(C=C5)NCC6COCCO6)[N+](=O)[O-])OC7=C(C=C8C(=C7)C=CN8)Cl)C	Active	903.8859999999999	8.907100000000003	3.0	11.0
252081374.0	67227003.0	CC1(CCC(=C(C1)C2=CC=C(C=C2)Cl)CN3CCN(CC3)C4=CC(=C(C=C4)C(=O)NS(=O)(=O)C5=CC(=C(C=C5)NCC6COCCO6)[N+](=O)[O-])OC7=C(C=C8C(=C7)C=CN8)F)C	Active	887.4309999999999	8.392800000000006	3.0	11.0
252081375.0	87315966.0	CC1(CCC(=C(C1)C2=CC=C(C=C2)Cl)CN3CCN(CC3)C4=CC(=C(C=C4)C(=O)NS(=O)(=O)C5=CC(=C(C=C5)NC6CCC(CC6)N7CCOCC7)[N+](=O)[O-])OC8=C(C=C9C(=C8)C=CN9)Cl)C	Active	971.0209999999995	10.135099999999998	3.0	11.0
252081376.0	87316032.0	CC1(CC(=C(CO1)CN2CCN(CC2)C3=CC(=C(C=C3)C(=O)NS(=O)(=O)C4=CC(=C(C=C4)NC5CCC(CC5)N6CCOCC6)[N+](=O)[O-])OC7=C(C=C8C(=C7)C=CN8)Cl)C9=CC=C(C=C9)Cl)C	Active	972.9929999999996	9.123900000000004	3.0	12.0
252081377.0	87316318.0	CC1(CC(=C(CO1)CN2CCN(CC2)C3=CC(=C(C=C3)C(=O)NS(=O)(=O)C4=CC(=C(C=C4)NC5CCC(CC5)N6CCOCC6)[N+](=O)[O-])OC7=C(C=C8C(=C7)C=CN8)F)C9=CC=C(C=C9)Cl)C	Active	956.5379999999997	8.609600000000006	3.0	12.0
252081378.0	87315624.0	CC1(CCC(=C(C1)C2=CC=C(C=C2)Cl)CN3CCN(CC3)C4=CC(=C(C=C4)C(=O)NS(=O)(=O)C5=CC(=C(C=C5)OCC6(CCOCC6)F)[N+](=O)[O-])OC7=C(C=C8C(=C7)C=CN8)F)C	Active	904.4329999999999	9.463000000000001	2.0	10.0
252081379.0	67226720.0	CC1(CC(=C(CO1)CN2CCN(CC2)C3=CC(=C(C=C3)C(=O)NS(=O)(=O)C4=CC(=C(N=C4)OCC5CCOCC5)C#N)OC6=C(C=C7C(=C6)C=CN7)F)C8=CC=C(C=C8)Cl)C	Active	869.4159999999998	7.718180000000009	2.0	11.0
252081380.0	87315714.0	CC1(CCC(=C(C1)C2=CC=C(C=C2)Cl)CN3CCN(CC3)C4=CC(=C(C=C4)C(=O)NS(=O)(=O)C5=CC(=C(C=C5)NCC6CCOCC6)[N+](=O)[O-])OC7=CC8=C(C=C7)NC=C8CCN)C	Active	910.5379999999996	8.766100000000007	4.0	11.0
252081381.0	87316111.0	CC1(CCC(=C(C1)C2=CC=C(C=C2)Cl)CN3CCN(CC3)C4=CC(=C(C=C4)C(=O)NS(=O)(=O)C5=CC(=C(C=C5)NN6CCN(CC6)C)[N+](=O)[O-])OC7=CC8=C(C=C7)NC=C8CCN)C	Active	910.5419999999995	7.501900000000006	4.0	12.0
252081382.0	67226012.0	CC1(CCC(=C(C1)C2=CC=C(C=C2)Cl)CN3CCN(CC3)C4=CC(=C(C=C4)C(=O)NS(=O)(=O)C5=CC(=C(N=C5)OCC6CCOCC6)C#N)OC7=C(C=C8C(=C7)C=CN8)F)C	Active	867.4439999999997	8.729380000000004	2.0	10.0
252081383.0	67227853.0	CC1(CCC(=C(C1)C2=CC=C(C=C2)Cl)CN3CCN(CC3)C4=CC(=C(C=C4)C(=O)NS(=O)(=O)C5=CC(=C(C=C5)NCC6CCOCC6)[N+](=O)[O-])OC7=CC(=C(N=C7)N)F)C	Active	862.4249999999997	7.899900000000008	3.0	12.0
252081384.0	67226199.0	CC1(CCC(=C(C1)C2=CC=C(C=C2)Cl)CN3CCN(CC3)C4=CC(=C(C=C4)C(=O)NS(=O)(=O)C5=CC(=C(N=C5)OCC6CCOCC6)Cl)OC7=C(C=C8C(=C7)C=CN8)F)C	Active	876.8789999999998	9.511099999999999	2.0	9.0
252081385.0	67226167.0	CC1(CCC(=C(C1)C2=CC=C(C=C2)Cl)CN3CCN(CC3)C4=CC(=C(C=C4)C(=O)NS(=O)(=O)C5=CC(=C(N=C5)OCC6COCCO6)C#N)OC7=C(C=C8C(=C7)C=CN8)F)C	Active	869.4159999999998	7.718180000000007	2.0	11.0
252081386.0	87316170.0	CC1(CCC(=C(C1)C2=CC=C(C=C2)Cl)CN3CCN(CC3)C4=CC(=C(C=C4)C(=O)NS(=O)(=O)C5=CC(=C(N=C5)OCC6COCCO6)Br)OC7=C(C=C8C(=C7)C=CN8)F)C	Active	923.3019999999999	8.609000000000005	2.0	10.0
252081387.0	87316526.0	CC1(CCC(=C(C1)C2=CC=C(C=C2)Cl)CN3CCN(CC3)C4=CC(=C(C=C4)C(=O)NS(=O)(=O)C5=CC(=C(N=C5)NC6CCC(CC6)N7CCOCC7)Br)OC8=C(C=C9C(=C8)C=CN9)F)C	Active	989.4529999999995	9.870099999999997	3.0	10.0
252081388.0	67227520.0	CC1(CCC(=C(C1)C2=CC=C(C=C2)Cl)CN3CCN(CC3)C4=CC(=C(C=C4)C(=O)NS(=O)(=O)C5=CC(=C(N=C5)OCC6(CCOCC6)F)C#N)OC7=C(C=C8C(=C7)C=CN8)F)C	Active	885.4339999999997	8.821480000000005	2.0	10.0
252081389.0	67227902.0	CC1(CCC(=C(C1)C2=CC=C(C=C2)Cl)CN3CCN(CC3)C4=CC(=C(C=C4)C(=O)NS(=O)(=O)C5=CC(=C(C=C5)NCC6CCOCC6)[N+](=O)[O-])OC7=CC(=CC(=C7)N)Cl)C	Active	877.8919999999997	9.019200000000005	3.0	11.0
252081390.0	67227147.0	CC1(CCC(=C(C1)C2=CC=C(C=C2)Cl)CN3CCN(CC3)C4=CC(=C(C=C4)C(=O)NS(=O)(=O)C5=CC(=C(N=C5)OCCN6CCOCC6)C#N)OC7=C(C=C8C(=C7)C=CN8)F)C	Active	882.4589999999996	7.634980000000008	2.0	11.0
252081391.0	87316429.0	CC1(CCC(=C(C1)C2=CC=C(C=C2)Cl)CN3CCN(CC3)C4=CC(=C(C=C4)C(=O)NS(=O)(=O)C5=CC(=C(C=C5)OC6CCC(CC6)N7CCOCC7)[N+](=O)[O-])OC8=C(C=C9C(=C8)C=CN9)F)C	Active	955.5499999999996	9.5877	2.0	11.0
252081392.0	87315754.0	CC1(CCC(=C(C1)C2=CC=C(C=C2)Cl)CN3CCN(CC3)C4=CC(=C(C=C4)C(=O)NS(=O)(=O)C5=CC(=C(N=C5)NC6CCN(CC6)C7CCOCC7)Br)OC8=C(C=C9C(=C8)C=CN9)F)C	Active	989.4529999999995	9.870099999999997	3.0	10.0
252081393.0	87316008.0	CC1(CCC(=C(C1)C2=CC=C(C=C2)Cl)CN3CCN(CC3)C4=CC(=C(C=C4)C(=O)NS(=O)(=O)C5=CC(=C(C=C5)OCC6(CCOCC6)F)[N+](=O)[O-])OC7=CC=CC8=C7CC(=O)N8)C	Active	902.4419999999998	8.337200000000008	2.0	11.0
252081394.0	87315791.0	C1CC(CCC1NC2=C(C=C(C=C2)S(=O)(=O)NC(=O)C3=C(C=C(C=C3)N4CCN(CC4)CC5=C(CCOCC5)C6=CC=C(C=C6)Cl)OC7=C(C=C8C(=C7)C=CN8)Cl)S(=O)(=O)C(F)(F)F)N9CCOCC9	Active	1046.0310000000004	9.120700000000005	3.0	12.0
252081395.0	87315592.0	C1CC(CCC1NC2=C(C=C(C=C2)S(=O)(=O)NC(=O)C3=C(C=C(C=C3)N4CCN(CC4)CC5=C(CCOCC5)C6=CC=C(C=C6)Cl)OC7=C(C=C8C(=C7)C=CN8)Cl)[N+](=O)[O-])N9CCOCC9	Active	958.9659999999999	8.735400000000006	3.0	12.0
252081396.0	67226897.0	CC1(CC(=C(CO1)CN2CCN(CC2)C3=CC(=C(C=C3)C(=O)NS(=O)(=O)C4=CC(=C(C=C4)NN5CCN(CC5)C)[N+](=O)[O-])OC6=C(C=C7C(=C6)C=CN7)F)C8=CC=C(C=C8)Cl)C	Active	887.4349999999998	7.1286000000000085	3.0	12.0
252081397.0	87316151.0	CC1(CCC(=C(C1)C2=CC=C(C=C2)Cl)CN3CCN(CC3)C4=CC(=C(C=C4)C(=O)NS(=O)(=O)C5=CC(=C(C=C5)OCC#CCN6CCOCC6)[N+](=O)[O-])OC7=C(C=C8C(=C7)C=CN8)F)C	Active	925.4799999999997	8.279900000000007	2.0	11.0
252081398.0	46209540.0	CC1(CCC(=C(C1)C2=CC=C(C=C2)Cl)CN3CCN(CC3)C4=CC(=C(C=C4)C(=O)NS(=O)(=O)C5=CC(=C(C=C5)NCC6CCOCC6)[N+](=O)[O-])OC7=CC(=C(N=C7)N)Cl)C	Active	878.8799999999997	8.414200000000006	3.0	12.0
252081399.0	87315867.0	CC1(CCC(=C(C1)C2=CC=C(C=C2)Cl)CN3CCN(CC3)C4=CC(=C(C=C4)C(=O)NS(=O)(=O)C5=CC(=C(C=C5)NC6CCN(CC6)S(=O)(=O)C)[N+](=O)[O-])OC7=C(C=C8C(=C7)C=CN8)F)C	Active	948.5399999999998	8.401400000000006	3.0	11.0
252081400.0	87315972.0	CC1(CCC(=C(C1)C2=CC=C(C=C2)Cl)CN3CCN(CC3)C4=CC(=C(C=C4)C(=O)NS(=O)(=O)C5=CC(=C(C=C5)NC6CCC(CC6)N7CCOCC7)[N+](=O)[O-])OC8=CC=CC9=C8CC(=O)N9)C	Active	952.5749999999995	8.495000000000006	3.0	12.0
252081401.0	67227389.0	CC1(CCC(=C(C1)C2=CC=C(C=C2)Cl)CN3CCN(CC3)C4=CC(=C(C=C4)C(=O)NS(=O)(=O)C5=CC(=C(C=C5)NCCOC)[N+](=O)[O-])OC6=CC=CC7=C6CC(=O)N7)C	Active	843.4029999999999	7.498000000000007	3.0	11.0
252081402.0	53250138.0	CC1(CCC(=C(C1)C2=CC=C(C=C2)Cl)CN3CCN(CC3)C4=CC(=C(C=C4)C(=O)NS(=O)(=O)C5=CC(=C(N=C5)OCC6CCOCC6)C#C)OC7=C(C=C8C(=C7)C=CN8)F)C	Active	866.4559999999998	8.839000000000004	2.0	9.0
252081403.0	53252513.0	CC1(CC(=C(CO1)CN2CCN(CC2)C3=CC(=C(C=C3)C(=O)NS(=O)(=O)C4=CC(=C(N=C4)OCC5CCOCC5)C#C)OC6=C(C=C7C(=C6)C=CN7)F)C8=CC=C(C=C8)Cl)C	Active	868.4279999999999	7.827800000000009	2.0	10.0
252081404.0	87315724.0	CC1(CCC(=C(C1)C2=CC=C(C=C2)Cl)CN3CCN(CC3)C4=CC(=C(C=C4)C(=O)NS(=O)(=O)C5=CC(=C(C=C5)NC6CCC(CC6)N7CCOCC7)[N+](=O)[O-])OC8=CC(=C(N=C8)N)Cl)C	Active	947.9869999999994	8.631000000000007	3.0	13.0
252081405.0	87315951.0	CC1(CCC(=C(C1)C2=CC=C(C=C2)Cl)CN3CCN(CC3)C4=CC(=C(C=C4)C(=O)NS(=O)(=O)C5=CC(=C(N=C5)OC6CCN(CC6)C7CCOCC7)C#N)OC8=C(C=C9C(=C8)C=CN9)F)C	Active	936.5509999999995	8.946180000000005	2.0	11.0
252081406.0	67227647.0	CC1(CCC(=C(C1)C2=CC=C(C=C2)Cl)CN3CCN(CC3)C4=CC(=C(C=C4)C(=O)NS(=O)(=O)C5=CC(=C(N=C5)OCC6(CCOCC6)F)Cl)OC7=C(C=C8C(=C7)C=CN8)F)C	Active	894.8689999999998	9.6032	2.0	9.0
252081407.0	87315841.0	CC1(CCC(=C(C1)C2=CC=C(C=C2)Cl)CN3CCN(CC3)C4=CC(=C(C=C4)C(=O)NS(=O)(=O)C5=CC(=C(C=C5)NC6CCN(CC6)C7CC7)[N+](=O)[O-])OC8=C(C=C9C(=C8)C=CN9)F)C	Active	910.5129999999997	9.6042	3.0	10.0
252081408.0	87315905.0	CCN1CCOCC1COC2=C(C=C(C=C2)S(=O)(=O)NC(=O)C3=C(C=C(C=C3)N4CCN(CC4)CC5=C(CC(CC5)(C)C)C6=CC=C(C=C6)Cl)OC7=C(C=C8C(=C7)C=CN8)F)[N+](=O)[O-]	Active	915.485	8.665000000000006	2.0	11.0
252081409.0	87315783.0	CC1(CCC(=C(C1)C2=CC=C(C=C2)Cl)CN3CCN(CC3)C4=CC(=C(C=C4)C(=O)NS(=O)(=O)C5=CC(=C(C=C5)N[C@H]6CCCN(C6)C7CCOCC7)[N+](=O)[O-])OC8=C(C=C9C(=C8)C=CN9)F)C	Active	954.5659999999996	9.6208	3.0	11.0
252081410.0	67226306.0	CC1(CCC(=C(C1)C2=CC=C(C=C2)Cl)CN3CCN(CC3)C4=CC(=C(C=C4)C(=O)NS(=O)(=O)C5=CC(=C(C=C5)OCC6(CCOCC6)F)[N+](=O)[O-])OC7=CC(=C(N=C7)N)Cl)C	Active	897.8539999999997	8.473200000000007	2.0	12.0
252081411.0	87316211.0	CC1(CCC(=C(C1)C2=CC=C(C=C2)Cl)CN3CCN(CC3)C4=CC(=C(C=C4)C(=O)NS(=O)(=O)C5=CC(=C(C=C5)NN6CCS(=O)(=O)CC6)[N+](=O)[O-])OC7=C(C=C8C(=C7)C=CN8)F)C	Active	920.4859999999999	7.622800000000008	3.0	12.0
252081412.0	67225683.0	CC1(CCC(=C(C1)C2=CC=C(C=C2)Cl)CN3CCN(CC3)C4=CC(=C(C=C4)C(=O)NS(=O)(=O)C5=CC(=C(C=C5)NCC6CCOC6)[N+](=O)[O-])OC7=C(C=C8C(=C7)C=CN8)F)C	Active	871.4319999999999	9.013900000000003	3.0	10.0
252081413.0	87316037.0	CC1(CCC(=C(C1)C2=CC=C(C=C2)Cl)CN3CCN(CC3)C4=CC(=C(C=C4)C(=O)NS(=O)(=O)C5=CC(=C(N=C5)OC6CCC(CC6)N7CCOCC7)Br)OC8=C(C=C9C(=C8)C=CN9)F)C	Active	990.4369999999996	9.836999999999998	2.0	10.0
252081414.0	87316467.0	CC1(CCC(=C(C1)C2=CC=C(C=C2)Cl)CN3CCN(CC3)C4=CC(=C(C=C4)C(=O)NS(=O)(=O)C5=CC(=C(C=C5)NC6CCC(CC6)N(C7CC7)C8CC8)[N+](=O)[O-])OC9=C(C=C1C(=C9)C=CN1)F)C	Active	964.6049999999996	10.915399999999993	3.0	10.0
252081415.0	87315964.0	CC1(CCC(=C(C1)C2=CC=C(C=C2)Cl)CN3CCN(CC3)C4=CC(=C(C=C4)C(=O)NS(=O)(=O)C5=CC(=C(C=C5)NC6CCC(CC6)NC7CCOCC7)[N+](=O)[O-])OC8=C(C=C9C(=C8)C=CN9)F)C	Active	968.5929999999996	10.057199999999998	4.0	11.0
252081416.0	87315802.0	CC1(CCC(=C(C1)C2=CC=C(C=C2)Cl)CN3CCN(CC3)C4=CC(=C(C=C4)C(=O)NS(=O)(=O)C5=CC(=C(C=C5)NC6CCC(CC6)N7CCN(CC7)C8CCOCC8)[N+](=O)[O-])OC9=C(C=C1C(=C9)C=CN1)F)C	Active	1037.6999999999991	10.085199999999999	3.0	12.0
252081417.0	87315920.0	CC1(CCC(=C(C1)C2=CC=C(C=C2)Cl)CN3CCN(CC3)C4=CC(=C(C=C4)C(=O)NS(=O)(=O)C5=CC(=C(C=C5)NCC6(CCOCC6)F)[N+](=O)[O-])OC7=C(C=C8C(=C7)C=CN8)F)C	Active	903.4489999999998	9.4961	3.0	10.0
252081418.0	67227832.0	CC1(CCC(=C(C1)C2=CC=C(C=C2)Cl)CN3CCN(CC3)C4=CC(=C(C=C4)C(=O)NS(=O)(=O)C5=CC(=C(C=C5)NCC6CCC(CC6)O)[N+](=O)[O-])OC7=C(C=C8C(=C7)C=CN8)F)C	Active	899.4859999999999	9.5285	4.0	10.0
252081419.0	87316284.0	CC1(CCC(=C(C1)C2=CC=C(C=C2)Cl)CN3CCN(CC3)C4=CC(=C(C=C4)C(=O)NS(=O)(=O)C5=CC(=C(C=C5)NCC6CCOCC6)[N+](=O)[O-])OC7=CC=CC8=C7C(=CN8)CCCN(C)C)C	Active	952.6189999999995	9.759099999999998	3.0	11.0
252081420.0	87316001.0	CC1(CCC(=C(C1)C2=CC=C(C=C2)Cl)CN3CCN(CC3)C4=CC(=C(C=C4)C(=O)NS(=O)(=O)C5=CC(=C(C=C5)NN6CCN(CC6)C)[N+](=O)[O-])OC7=CC=CC8=C7C(=CN8)CCCN(C)C)C	Active	952.6229999999994	8.494900000000005	3.0	12.0
252081421.0	87316129.0	CC1(CCC(=C(C1)C2=CC=C(C=C2)Cl)CN3CCN(CC3)C4=CC(=C(C=C4)C(=O)NS(=O)(=O)C5=CC(=C(C=C5)OCC6(CCN(CC6)C7CC7)F)[N+](=O)[O-])OC8=C(C=C9C(=C8)C=CN9)F)C	Active	943.5139999999997	9.910799999999998	2.0	10.0
252081422.0	87316319.0	CC1(CCC(=C(C1)C2=CC=C(C=C2)Cl)CN3CCN(CC3)C4=CC(=C(C=C4)C(=O)NS(=O)(=O)C5=CC(=C(C=C5)NCC6CCOCC6)[N+](=O)[O-])OC7=CC=CC8=C7N=NN8CC9=CC=C(C=C9)OC)C	Active	989.5959999999995	9.5852	2.0	14.0
252081423.0	67225756.0	CC1(CCC(=C(C1)C2=CC=C(C=C2)Cl)CN3CCN(CC3)C4=CC(=C(C=C4)C(=O)NS(=O)(=O)C5=CC(=C(C=C5)NN6CCN(CC6)C)[N+](=O)[O-])OC7=CC(=C(N=C7)N)Cl)C	Active	878.8839999999996	7.150000000000007	3.0	13.0
252081424.0	67226173.0	CC1(CCC(=C(C1)C2=CC=C(C=C2)Cl)CN3CCN(CC3)C4=CC(=C(C=C4)C(=O)NS(=O)(=O)C5=CC(=C(C=C5)OCC6COCCO6)[N+](=O)[O-])OC7=CC(=C(N=C7)N)Cl)C	Active	881.8359999999998	7.3699000000000074	2.0	13.0
252081425.0	87315821.0	CC1(CCC(=C(C1)C2=CC=C(C=C2)Cl)CN3CCN(CC3)C4=CC(=C(C=C4)C(=O)NS(=O)(=O)C5=CC(=C(C=C5)NCC6CCC(CC6)OC)[N+](=O)[O-])OC7=CC(=C(N=C7)N)Cl)C	Active	906.9339999999996	9.192800000000004	3.0	12.0
252081426.0	67226204.0	CC1(CCC(=C(C1)C2=CC=C(C=C2)Cl)CN3CCN(CC3)C4=CC(=C(C=C4)C(=O)NS(=O)(=O)C5=CC(=C(C=C5)NCC6COCCO6)[N+](=O)[O-])OC7=CC(=C(N=C7)N)Cl)C	Active	880.8519999999997	7.403000000000007	3.0	13.0
252081427.0	87316036.0	CC1(CCC(=C(C1)C2=CC=C(C=C2)Cl)CN3CCN(CC3)C4=CC(=C(C=C4)C(=O)NS(=O)(=O)C5=CC(=C(C=C5)NCCCN6CCOCC6)S(=O)(=O)C(F)(F)F)OC7=CC(=C(N=C7)N)Cl)C	Active	994.9869999999996	8.095200000000007	3.0	13.0
252081428.0	87316395.0	CC1(CCC(=C(C1)C2=CC=C(C=C2)Cl)CN3CCN(CC3)C4=CC(=C(C=C4)C(=O)NS(=O)(=O)C5=CC(=C(C=C5)OCC6(CCOCC6)F)S(=O)(=O)C(F)(F)F)OC7=CC(=C(N=C7)N)Cl)C	Active	984.9189999999999	8.858500000000005	2.0	12.0
252081429.0	67228504.0	CC1(CCC(=C(C1)C2=CC=C(C=C2)Cl)CN3CCN(CC3)C4=CC(=C(C=C4)C(=O)NS(=O)(=O)C5=CC(=C(N=C5)OCC6(CCOCC6)F)Cl)OC7=CC(=C(N=C7)N)Cl)C	Active	888.2899999999996	8.613400000000006	2.0	11.0
252081430.0	87316335.0	CC1(CCC(=C(C1)C2=CC=C(C=C2)Cl)CN3CCN(CC3)C4=CC(=C(C=C4)C(=O)NS(=O)(=O)C5=CC(=C(C=C5)NCC6CCOCC6)[N+](=O)[O-])OC7=CC(=C(N=C7)N)Br)C	Active	923.3309999999997	8.523300000000006	3.0	12.0
252081431.0	67227555.0	CC1(CCC(=C(C1)C2=CC=C(C=C2)Cl)CN3CCN(CC3)C4=CC(=C(C=C4)C(=O)NS(=O)(=O)C5=CC(=C(C=C5)NCC6CCOCC6)[N+](=O)[O-])OC7=CC(=C(N=C7)N)C(=O)N)C	Active	887.4599999999996	6.8597000000000055	4.0	13.0
252081432.0	67226388.0	CC1(CCC(=C(C1)C2=CC=C(C=C2)Cl)CN3CCN(CC3)C4=CC(=C(C=C4)C(=O)NS(=O)(=O)C5=CC(=C(C=C5)NCC6CCOCC6)[N+](=O)[O-])OC7=CC(=C(N=C7)N)C#N)C	Active	869.4449999999996	7.632480000000007	3.0	13.0
252081433.0	87316314.0	CC1(CCC(=C(C1)C2=CC=C(C=C2)Cl)CN3CCN(CC3)C4=CC(=C(C=C4)C(=O)NS(=O)(=O)C5=CC(=C(C=C5)N[C@@H]6CCN(C6)CC(F)F)[N+](=O)[O-])OC7=CC(=C(N=C7)N)Cl)C	Active	913.8759999999997	8.327000000000007	3.0	12.0
252081434.0	87316260.0	CC1(CCC(=C(C1)C2=CC=C(C=C2)Cl)CN3CCN(CC3)C4=CC(=C(C=C4)C(=O)NS(=O)(=O)C5=CC(=C(C=C5)NC6CCN(CC6)C)S(=O)(=O)C(F)(F)F)OC7=CC(=C(N=C7)N)Cl)C	Active	964.9609999999998	8.467100000000007	3.0	12.0
252081435.0	67226576.0	CC(=O)NC1=NC=C(C=C1)OC2=C(C=CC(=C2)N3CCN(CC3)CC4=C(CC(CC4)(C)C)C5=CC=C(C=C5)Cl)C(=O)NS(=O)(=O)C6=CC(=C(C=C6)NCC7CCOCC7)[N+](=O)[O-]	Active	886.4720000000001	8.137000000000008	3.0	12.0
252081436.0	53250139.0	CC1(CCC(=C(C1)C2=CC=C(C=C2)Cl)CN3CCN(CC3)C4=CC(=C(C=C4)C(=O)NS(=O)(=O)C5=CC(=C(C=C5)NCC6CCOCC6)[N+](=O)[O-])OC7=CN=C(C=C7)NS(=O)(=O)C)C	Active	922.5269999999998	7.550100000000008	3.0	13.0
252081437.0	87315817.0	CC1(CCC(=C(C1)C2=CC=C(C=C2)Cl)CN3CCN(CC3)C4=CC(=C(C=C4)C(=O)NS(=O)(=O)C5=CC(=C(C=C5)N[C@@H]6CCN(C6)C(CF)CF)[N+](=O)[O-])OC7=C(C=C8C(=C7)C=CN8)F)C	Active	934.4819999999999	9.359300000000001	3.0	10.0
252081438.0	87316575.0	CC1(CCC(=C(C1)C2=CC=C(C=C2)Cl)CN3CCN(CC3)C4=CC(=C(C=C4)C(=O)NS(=O)(=O)C5=CC(=C(C=C5)NC6CCN(CC6)C7CC7)[N+](=O)[O-])OC8=CC(=C(N=C8)N)Cl)C	Active	903.9339999999995	8.614400000000007	3.0	12.0
252081439.0	53250140.0	CC1(CCC(=C(C1)C2=CC=C(C=C2)Cl)CN3CCN(CC3)C4=CC(=C(C=C4)C(=O)NS(=O)(=O)C5=CC(=C(C=C5)NN6CCN(CC6)C)[N+](=O)[O-])OC7=CC(=C(N=C7)N)Br)C	Active	923.3349999999996	7.259100000000006	3.0	13.0
252081440.0	87316039.0	CC1(CCC(=C(C1)C2=CC=C(C=C2)Cl)CN3CCN(CC3)C4=CC(=C(C=C4)C(=O)NS(=O)(=O)C5=CC(=C(C=C5)OCC6(CCOCC6)F)[N+](=O)[O-])OC7=CC(=C(N=C7)N)Br)C	Active	942.3049999999997	8.582300000000007	2.0	12.0
252081441.0	87315990.0	CC1(CCC(=C(C1)C2=CC=C(C=C2)Cl)CN3CCN(CC3)C4=CC(=C(C=C4)C(=O)NS(=O)(=O)C5=CC(=C(C=C5)NCC6COCCO6)[N+](=O)[O-])OC7=CC(=C(N=C7)N)Br)C	Active	925.3029999999998	7.512100000000006	3.0	13.0
252081442.0	67225638.0	CC1=CC(=CN=C1N)OC2=C(C=CC(=C2)N3CCN(CC3)CC4=C(CC(CC4)(C)C)C5=CC=C(C=C5)Cl)C(=O)NS(=O)(=O)C6=CC(=C(C=C6)NCC7CCOCC7)[N+](=O)[O-]	Active	858.4620000000001	8.069220000000008	3.0	12.0
252081443.0	67226712.0	CC1(CCC(=C(C1)C2=CC=C(C=C2)Cl)CN3CCN(CC3)C4=CC(=C(C=C4)C(=O)NS(=O)(=O)C5=CC(=C(C=C5)NCC6(CCOCC6)F)[N+](=O)[O-])OC7=CC(=C(N=C7)N)Cl)C	Active	896.8699999999997	8.506300000000007	3.0	12.0
252081444.0	87316188.0	CC1(CCC(=C(C1)C2=CC=C(C=C2)Cl)CN3CCN(CC3)C4=CC(=C(C=C4)C(=O)NS(=O)(=O)C5=CC(=C(C=C5)NC6CCN(CC6)C7COC7)[N+](=O)[O-])OC8=CC(=C(N=C8)N)Cl)C	Active	919.9329999999995	7.8508000000000076	3.0	13.0
252081445.0	67227529.0	CC(C)C1=C(N=CC(=C1)OC2=C(C=CC(=C2)N3CCN(CC3)CC4=C(CC(CC4)(C)C)C5=CC=C(C=C5)Cl)C(=O)NS(=O)(=O)C6=CC(=C(C=C6)NCC7CCOCC7)[N+](=O)[O-])N	Active	886.516	8.884200000000007	3.0	12.0
252081446.0	67227922.0	CC1(CCC(=C(C1)C2=CC=C(C=C2)Cl)CN3CCN(CC3)C4=CC(=C(C=C4)C(=O)NS(=O)(=O)C5=CC(=C(C=C5)NCC6CCOCC6)[N+](=O)[O-])OC7=CC(=C(N=C7)N)C8CC8)C	Active	884.4999999999995	8.638200000000005	3.0	12.0
252081447.0	87316035.0	CC1(CCC(=C(C1)C2=CC=C(C=C2)Cl)CN3CCN(CC3)C4=CC(=C(C=C4)C(=O)NS(=O)(=O)C5=CC(=C(C=C5)NCC6CCC(CC6)OC)[N+](=O)[O-])OC7=CC(=C(N=C7)N)Br)C	Active	951.3849999999996	9.301900000000003	3.0	12.0
252081448.0	67226029.0	CC1(CCC(=C(C1)C2=CC=C(C=C2)Cl)CN3CCN(CC3)C4=CC(=C(C=C4)C(=O)NS(=O)(=O)C5=CC(=C(C=C5)NCC6CCOCC6)[N+](=O)[O-])OC7=CC=CC8=C7N(C(=O)N8)C)C	Active	898.4829999999997	7.9636000000000084	3.0	12.0
252081449.0	87315927.0	CC1(CCC(=C(C1)C2=CC=C(C=C2)Cl)CN3CCN(CC3)C4=CC(=C(C=C4)C(=O)NS(=O)(=O)C5=CC(=C(C=C5)NCC6CN(CCO6)C7CC7)[N+](=O)[O-])OC8=CC(=C(N=C8)N)Cl)C	Active	919.9329999999995	7.8508000000000076	3.0	13.0
252081450.0	53250281.0	CC1(CCC(=C(C1)C2=CC=C(C=C2)Cl)CN3CCN(CC3)C4=CC(=C(C=C4)C(=O)NS(=O)(=O)C5=CC(=C(C=C5)N[C@@H]6CCN(C6)C7CC7)[N+](=O)[O-])OC8=CC(=C(N=C8)N)Cl)C	Active	889.9069999999996	8.224300000000007	3.0	12.0
252081451.0	53250282.0	CC1(CCC(=C(C1)C2=CC=C(C=C2)Cl)CN3CCN(CC3)C4=CC(=C(C=C4)C(=O)NS(=O)(=O)C5=CC(=C(C=C5)OCC6(CCN(CC6)C(CF)CF)F)[N+](=O)[O-])OC7=CC(=C(N=C7)N)Cl)C	Active	974.9309999999996	9.066200000000006	2.0	12.0
252081452.0	53250283.0	CC1(CCC(=C(C1)C2=CC=C(C=C2)Cl)CN3CCN(CC3)C4=CC(=C(C=C4)C(=O)NS(=O)(=O)C5=CC(=C(C=C5)NCC6CCOCC6)[N+](=O)[O-])OC7=CC(=NC(=C7)Br)NC(=O)OC(C)(C)C)C	Active	1023.4479999999996	10.288099999999996	3.0	13.0
252081453.0	87316295.0	CC1(CCC(=C(C1)C2=CC=C(C=C2)Cl)CN3CCN(CC3)C4=CC(=C(C=C4)C(=O)NS(=O)(=O)C5=CC(=C(C=C5)NCC6CCOCC6)[N+](=O)[O-])OC7=CC(=NC(=C7)NC(=O)OC(C)(C)C)NC(=O)OC(C)(C)C)C	Active	1059.6839999999993	10.872599999999995	4.0	15.0
252081454.0	67226307.0	CC1(CCC(=C(C1)C2=CC=C(C=C2)Cl)CN3CCN(CC3)C4=CC(=C(C=C4)C(=O)NS(=O)(=O)C5=CC(=C(C=C5)NCC6CCOCC6)[N+](=O)[O-])OC7=CN=C(C=C7)NC8CC8)C	Active	884.4999999999997	8.752900000000004	3.0	12.0
252081455.0	87315677.0	CC1(CCC(=C(C1)C2=CC=C(C=C2)Cl)CN3CCN(CC3)C4=CC(=C(C=C4)C(=O)NS(=O)(=O)C5=CC(=C(C=C5)NCC6CCC(CC6)OC)[N+](=O)[O-])OC7=CN=C(C=C7)NCC(F)F)C	Active	936.5229999999998	9.6342	3.0	12.0
252081456.0	87316253.0	CC1(CCC(=C(C1)C2=CC=C(C=C2)Cl)CN3CCN(CC3)C4=CC(=C(C=C4)C(=O)NS(=O)(=O)C5=CC(=C(C=C5)NCC6CCOCC6)[N+](=O)[O-])OC7=CN=C(C=C7)NCC(F)F)C	Active	908.4689999999998	8.855600000000004	3.0	12.0
252081457.0	67227449.0	CC1(CCC(=C(C1)C2=CC=C(C=C2)Cl)CN3CCN(CC3)C4=CC(=C(C=C4)C(=O)NS(=O)(=O)C5=CC(=C(C=C5)NCC6CCOCC6)[N+](=O)[O-])OC7=CC(=C(N=C7)NC)Cl)C	Active	892.9069999999997	8.873700000000005	3.0	12.0
252081458.0	87316402.0	CC1(CCC(=C(C1)C2=CC=C(C=C2)Cl)CN3CCN(CC3)C4=CC(=C(C=C4)C(=O)NS(=O)(=O)C5=CC(=C(C=C5)NCC6CN(CCO6)C(CF)CF)[N+](=O)[O-])OC7=CC(=C(N=C7)N)Cl)C	Active	957.9289999999996	7.996000000000008	3.0	13.0
252081459.0	87316446.0	CC1(CCC(=C(C1)C2=CC=C(C=C2)Cl)CN3CCN(CC3)C4=CC(=C(C=C4)C(=O)NS(=O)(=O)C5=CC(=C(C=C5)NCC6CCOCC6)[N+](=O)[O-])OC7=CC(=NC(=C7)Br)N)C	Active	923.3309999999997	8.523300000000008	3.0	12.0
252081460.0	67227102.0	CC1(CCC(=C(C1)C2=CC=C(C=C2)Cl)CN3CCN(CC3)C4=CC(=C(C=C4)C(=O)NS(=O)(=O)C5=CC(=C(C=C5)NCC6CCOCC6)[N+](=O)[O-])OC7=CC(=NC(=C7)N)N)C	Active	859.4499999999996	7.343000000000006	4.0	13.0
252081461.0	67228669.0	CC1(CCC(=C(C1)C2=CC=C(C=C2)Cl)CN3CCN(CC3)C4=CC(=C(C=C4)C(=O)NS(=O)(=O)C5=CC(=C(C=C5)OCC6CCOCC6)[N+](=O)[O-])OC7=CC(=C(N=C7)N)Cl)C	Active	879.8639999999997	8.381100000000007	2.0	12.0
252081462.0	87316050.0	CC1(CCC(=C(C1)C2=CC=C(C=C2)Cl)CN3CCN(CC3)C4=CC(=C(C=C4)C(=O)NS(=O)(=O)C5=CC(=C(C=C5)N[C@@H]6CCCN(C6)C(CF)CF)[N+](=O)[O-])OC7=CC(=C(N=C7)N)Cl)C	Active	941.9299999999996	8.759600000000008	3.0	12.0
252081463.0	87316121.0	CC1(CCC(=C(C1)C2=CC=C(C=C2)Cl)CN3CCN(CC3)C4=CC(=C(C=C4)C(=O)NS(=O)(=O)C5=CC(=C(C=C5)NCC6CCOCC6)[N+](=O)[O-])OC7=CC(=NC=C7Br)NC(=O)OC(C)(C)C)C	Active	1023.4479999999996	10.288099999999996	3.0	13.0
252081464.0	87315968.0	CC1(CCC(=C(C1)C2=CC=C(C=C2)Cl)CN3CCN(CC3)C4=CC(=C(C=C4)C(=O)NS(=O)(=O)C5=CC(=C(C=C5)NCC6CCOCC6)[N+](=O)[O-])OC7=CN=C8C(=C7Cl)C=CN8)C	Active	902.9019999999997	9.313300000000002	3.0	11.0
252081465.0	87316092.0	CC1(CCC(=C(C1)C2=CC=C(C=C2)Cl)CN3CCN(CC3)C4=CC(=C(C=C4)C(=O)NS(=O)(=O)C5=CC(=C(C=C5)NCC6CCOCC6)[N+](=O)[O-])OC7=CN=C(C=C7)NCC(F)(F)F)C	Active	926.4589999999998	9.152800000000003	3.0	12.0
252081466.0	67228029.0	CC1(CCC(=C(C1)C2=CC=C(C=C2)Cl)CN3CCN(CC3)C4=CC(=C(C=C4)C(=O)NS(=O)(=O)C5=CC(=C(C=C5)NCC6CCC(CC6)O)[N+](=O)[O-])OC7=CC(=C(N=C7)N)Cl)C	Active	892.9069999999997	8.538700000000008	4.0	12.0
252081467.0	67226906.0	CC1(CC(=C(CO1)CN2CCN(CC2)C3=CC(=C(C=C3)C(=O)NS(=O)(=O)C4=CC(=C(C=C4)NCC5CCOCC5)[N+](=O)[O-])OC6=CC(=C(N=C6)N)Cl)C7=CC=C(C=C7)Cl)C	Active	880.8519999999997	7.403000000000008	3.0	13.0
252081468.0	46234485.0	CC1(CC(=C(CO1)CN2CCN(CC2)C3=CC(=C(C=C3)C(=O)NS(=O)(=O)C4=CC(=C(N=C4)OCC5(CCOCC5)F)Cl)OC6=C(C=C7C(=C6)C=CN7)F)C8=CC=C(C=C8)Cl)C	Active	896.841	8.592000000000004	2.0	10.0
252081469.0	46234486.0	CC1(CCC(=C(C1)C2=CC=C(C=C2)Cl)CN3CCN(CC3)C4=CC(=C(C=C4)C(=O)NS(=O)(=O)C5=CC(=C(C=C5)NCC6CCOC6)[N+](=O)[O-])OC7=CC(=C(N=C7)N)Cl)C	Active	864.8529999999997	8.024100000000008	3.0	12.0
252081470.0	46234487.0	CC1(CC(=C(CO1)CN2CCN(CC2)C3=CC(=C(C=C3)C(=O)NS(=O)(=O)C4=CC(=C(N=C4)OCC5(CCOCC5)F)Cl)OC6=CC(=C(N=C6)N)Cl)C7=CC=C(C=C7)Cl)C	Active	890.2619999999998	7.602200000000009	2.0	12.0
252081471.0	46234645.0	C1COCCC1CNC2=C(C=C(C=C2)S(=O)(=O)NC(=O)C3=C(C=C(C=C3)N4CCN(CC4)CC5=C(CCC6(C5)CCN(CC6)C(CF)CF)C7=CC=C(C=C7)Cl)OC8=CC(=C(N=C8)N)Cl)[N+](=O)[O-]	Active	997.9939999999996	8.777800000000008	3.0	13.0
252081472.0	87316169.0	CC(C)N1CCC2(CCC(=C(C2)CN3CCN(CC3)C4=CC(=C(C=C4)C(=O)NS(=O)(=O)C5=CC(=C(C=C5)NCC6CCOCC6)[N+](=O)[O-])OC7=CC(=C(N=C7)N)Cl)C8=CC=C(C=C8)Cl)CC1	Active	962.0139999999994	8.878600000000004	3.0	13.0
252081473.0	46234646.0	CC1(CCC(=C(C1)C2=CC=C(C=C2)Cl)CN3CCN(CC3)C4=CC(=C(C=C4)C(=O)NS(=O)(=O)C5=CC(=C(N=C5)OCC6(CCN(CC6)C(=O)CN(C)C)F)Cl)OC7=CC(=C(N=C7)N)Cl)C	Active	972.4119999999994	7.987000000000008	2.0	12.0
252081474.0	46234647.0	CC1(CCC(=C(C1)C2=CC=C(C=C2)Cl)CN3CCN(CC3)C4=CC(=C(C=C4)C(=O)NS(=O)(=O)C5=CC(=C(C=C5)N[C@@H]6CCN(C6)C(CF)CF)[N+](=O)[O-])OC7=CC(=C(N=C7)N)Cl)C	Active	927.9029999999997	8.369500000000006	3.0	12.0
252081475.0	46234801.0	CC1(CCC(=C(C1)C2=CC=C(C=C2)Cl)CN3CCN(CC3)C4=CC(=C(C=C4)C(=O)NS(=O)(=O)C5=CC(=C(C=C5)NCC6CCOCC6)[N+](=O)[O-])OC7=CC(=NC=C7Br)N)C	Active	923.3309999999997	8.523300000000008	3.0	12.0
252081476.0	46234802.0	CC1(CCC(=C(C1)C2=CC=C(C=C2)Cl)CN3CCN(CC3)C4=CC(=C(C=C4)C(=O)NS(=O)(=O)C5=CC(=C(C=C5)NCC6CCC(CC6)(F)F)[N+](=O)[O-])OC7=CC(=C(N=C7)N)Cl)C	Active	912.8879999999997	9.813099999999999	3.0	11.0
252081477.0	87535616.0	CC1(CCC(=C(C1)C2=CC=C(C=C2)Cl)CN3CCN(CC3)C4=CC(=C(C=C4)C(=O)NS(=O)(=O)C5=CC(=C(C=C5)NCC6CCOCC6)[N+](=O)[O-])OC7=CN(C(=N)C(=C7)Cl)COP(=O)(O)O)C	Active	988.8849999999999	7.78477000000001	5.0	14.0
252081478.0	87316232.0	CN(C)CCOC1=CC=CC(=C1CN2CCN(CC2)C3=CC(=C(C=C3)C(=O)NS(=O)(=O)C4=CC(=C(C=C4)NCC5CCOCC5)[N+](=O)[O-])OC6=CC(=C(N=C6)N)Cl)C7=CC=C(C=C7)Cl	Active	933.9159999999996	7.557900000000008	3.0	14.0
252081479.0	87393829.0	CC1(CCC(=C(C1)C2=CC=C(C=C2)Cl)CN3CCN(CC3)C4=CC(=C(C=C4)C(=O)NS(=O)(=O)C5=CC(=C(N=C5)OC[C@@H]6CCN(C6)C(CF)CF)Cl)OC7=CC(=C(N=C7)N)Cl)C	Active	933.3499999999996	8.724200000000007	2.0	11.0
252081480.0	46234803.0	CC1(CCC(=C(C1)C2=CC=C(C=C2)Cl)CN3CCN(CC3)C4=CC(=C(C=C4)C(=O)NS(=O)(=O)C5=CC(=C(N=C5)OC[C@@H]6CCN(C6)CC(F)F)Cl)OC7=CC(=C(N=C7)N)Cl)C	Active	919.3229999999996	8.681700000000006	2.0	11.0
252081481.0	87316342.0	CC1(CCC(=C(C1)C2=CC=C(C=C2)Cl)CN3CCN(CC3)C4=CC(=C(C=C4)C(=O)NS(=O)(=O)C5=CC(=C(C=C5)NCC6CCC(CC6)C#N)[N+](=O)[O-])OC7=CC(=C(N=C7)N)Cl)C	Active	901.9179999999996	9.317580000000003	3.0	12.0
252081482.0	67226964.0	CC1(CCC(=C(C1)C2=CC=C(C=C2)Cl)CN3CCN(CC3)C4=CC(=C(C=C4)C(=O)NS(=O)(=O)C5=CC(=C(N=C5)OCC6(CCOCC6)F)F)OC7=CC(=C(N=C7)N)Cl)C	Active	871.8349999999997	8.099100000000007	2.0	11.0
252081483.0	87316115.0	CC1(CCC(=C(C1)C2=CC=C(C=C2)Cl)CN3CCN(CC3)C4=CC(=C(C=C4)C(=O)NS(=O)(=O)C5=CC(=C(N=C5)OCC6(CCN(CC6)CC(F)F)F)Cl)OC7=CC(=C(N=C7)N)Cl)C	Active	951.3399999999996	9.163900000000003	2.0	11.0
252081484.0	67227197.0	CC1(CCC(=C(C1)C2=CC=C(C=C2)Cl)CN3CCN(CC3)C4=CC(=C(C=C4)C(=O)NS(=O)(=O)C5=CC(=C(C=C5)OCC6(CCOCC6)F)Cl)OC7=CC(=C(N=C7)N)Cl)C	Active	887.3019999999997	9.218400000000003	2.0	10.0
252081485.0	87316043.0	CC1(CCC(=C(C1)C2=CC=C(C=C2)Cl)CN3CCN(CC3)C4=CC(=C(C=C4)C(=O)NS(=O)(=O)C5=CC(=C(N=C5)OCC6(CCN(CC6)C(CF)CF)F)C(F)(F)F)OC7=CC(=C(N=C7)N)Cl)C	Active	998.9189999999996	9.571800000000001	2.0	11.0
252081486.0	77251510.0	CC1(CCC(=C(C1)C2=CC=C(C=C2)Cl)CN3CCN(CC3)C4=CC(=C(C=C4)C(=O)NS(=O)(=O)C5=CC(=C(C=C5)NCC6CCOCC6)[N+](=O)[O-])OC7=CC=CC=C7C8CNNC8)C	Active	898.5269999999997	7.975000000000008	4.0	12.0
252081487.0	87315850.0	CC1(CCC(=C(C1)C2=CC=C(C=C2)Cl)CN3CCN(CC3)C4=CC(=C(C=C4)C(=O)NS(=O)(=O)C5=CC(=C(C=C5)NCC6CCOCC6)[N+](=O)[O-])OC7=CC=CC=C7C8=C(N=CC=C8)N)C	Active	920.5329999999997	9.427800000000003	3.0	12.0
252081488.0	77251505.0	CC1(CCC(=C(C1)C2=CC=C(C=C2)Cl)CN3CCN(CC3)C4=CC(=C(C=C4)C(=O)NS(=O)(=O)C5=CC(=C(C=C5)NCC6CCOCC6)[N+](=O)[O-])OC7=CC=CC=C7C8CCNN8)C	Active	898.5269999999997	8.322600000000007	4.0	12.0
252081489.0	87315660.0	CC1(CCC(=C(C1)C2=CC=C(C=C2)Cl)CN3CCN(CC3)C4=CC(=C(C=C4)C(=O)NS(=O)(=O)C5=CC(=C(N=C5)OCC6CCC(CC6)(F)F)Cl)OC7=CC(=C(N=C7)N)Cl)C	Active	904.3079999999997	9.920199999999996	2.0	10.0
252081490.0	87315790.0	CC1(CC(=C(CO1)CN2CCN(CC2)C3=CC(=C(C=C3)C(=O)NS(=O)(=O)C4=CC(=C(N=C4)OCC5CCC(CC5)(F)F)Cl)OC6=C(C=C7C(=C6)C=CN7)F)C8=CC=C(C=C8)Cl)C	Active	912.8589999999999	9.898799999999998	2.0	9.0
252081491.0	87316090.0	CC1(CCC(=C(C1)C2=CC=C(C=C2)Cl)CN3CCN(CC3)C4=CC(=C(C=C4)C(=O)NS(=O)(=O)C5=CC(=C(C=C5)NCC6CCC(CC6)(F)F)[N+](=O)[O-])OC7=C(C=C8C(=C7)C=CN8)F)C	Active	919.4669999999999	10.802899999999992	3.0	9.0
252081492.0	53251552.0	C1CN(CCN1CC2=CC=CC=C2C3=CC=C(C=C3)Cl)C4=CC(=C(C=C4)C(=O)NS(=O)(=O)C5=CC(=C(C=C5)NCCCN6CCOCC6)[N+](=O)[O-])OC7=CC=CC=C7Cl	Active	859.8329999999996	7.936000000000009	2.0	11.0
252148149.0	46233823.0	CC1(CCC(=C(C1)C2=CC=C(C=C2)Cl)CN3CCN(CC3)C4=CC(=C(C=C4)C(=O)NS(=O)(=O)C5=CC(=C(C=C5)NCCCN6CCCC6)[N+](=O)[O-])OC7=C(C(=CC=C7)Cl)F)C	Active	893.9099999999996	9.635399999999997	2.0	10.0
252148150.0	67226731.0	CC1=C(C=CC=C1OC2=C(C=CC(=C2)N3CCN(CC3)CC4=C(CC(CC4)(C)C)C5=CC=C(C=C5)Cl)C(=O)NS(=O)(=O)C6=CC(=C(C=C6)NC7CCN(CC7)C)[N+](=O)[O-])O	Active	857.474	8.465220000000008	3.0	11.0
252148151.0	53251866.0	CC1(CCC(=C(C1)C2=CC=C(C=C2)Cl)CN3CCN(CC3)C4=CC(=C(C=C4)C(=O)NS(=O)(=O)C5=CC(=C(C=C5)NC6CCN(CC6)C)[N+](=O)[O-])OC7=CC=CC=C7Cl)C	Active	861.8929999999998	9.104600000000001	2.0	10.0
252148152.0	87397488.0	CC1(CCC(=C(C1)C2=CC=C(C=C2)Cl)CN3CCN(CC3)C4=CC(=C(C=C4)C(=O)NS(=O)(=O)C5=CC(=C(C=C5)NC6CCN(CC6)C7CCOCC7)[N+](=O)[O-])OC8=C(C=C9C(=C8)C=CN9)C(F)(F)F)C	Active	1004.5729999999996	10.500499999999994	3.0	11.0
252148153.0	91824839.0	CC1(CCC(=C(C1)C2=CC=C(C=C2)Cl)CN3CCN(CC3)C4=CC=CC5=C4CCN(C5)C6=CC(=C(C=C6)C(=O)NS(=O)(=O)C7=CC(=C(C=C7)NCC8CCOCC8)[N+](=O)[O-])OC(=O)OC(C)(C)C)C	Active	983.6289999999999	9.867899999999999	2.0	13.0
252148154.0	91824840.0	CC1(CC(C(CO1)CN2CCN(CC2)C3=CC(=C(C=C3)C(=O)NS(=O)(=O)C4=CC(=C(C=C4)OCC5(CCOCC5)F)[N+](=O)[O-])OC6=C(C=C7C(=C6)C=CN7)F)C8=CC=C(C=C8)Cl)C	Active	908.421	8.398000000000007	2.0	11.0
335960492.0	126842440.0	CC1(CCC(=C(C1)C2=CC=C(C=C2)Cl)CN3CCN(CC3)C4=CC(=C(C=C4)C(=O)NC5=CC(=C(C=C5)NCCCN(C)C)[N+](=O)[O-])OC6=CC(=CC=C6)F)C	Active	769.362	9.581399999999999	2.0	8.0
335960493.0	46234165.0	CC1(CCC(=C(C1)C2=CC=C(C=C2)Cl)CN3CCN(CC3)C4=CC(=C(C=C4)C(=O)NS(=O)(=O)C5=CC(=C(C=C5)NC6(CCN(CC6)C)C)[N+](=O)[O-])OC7=CC=CC=C7Cl)C	Active	875.9199999999997	9.4947	2.0	10.0
335960494.0	87315768.0	CC1(CCC(=C(C1)C2=CC=C(C=C2)Cl)CN3CCN(CC3)C4=CC(=C(C=C4)C(=O)NS(=O)(=O)C5=CC(=C(C=C5)NC6CCN(CC6)C)[N+](=O)[O-])OC7=C(C=C8C(=C7)C=CN8)C(F)(F)F)C	Active	934.4819999999999	9.951299999999996	3.0	10.0
335960495.0	87316103.0	CC1(CCC(=C(C1)C2=CC=C(C=C2)Cl)CN3CCN(CC3)C4=CC(=C(C=C4)C(=O)NS(=O)(=O)C5=CC(=C(C=C5)NCC6CCOCC6)[N+](=O)[O-])OC7=CC=CC8=C7CCN(C8)C(=O)OC(C)(C)C)C	Active	983.6289999999995	10.076799999999997	2.0	12.0
335960496.0	87315896.0	CC1(CC(=C(CO1)CN2CCN(CC2)C3=CC(=C(C=C3)C(=O)NS(=O)(=O)C4=CC(=C(C=C4)OCC5(CCOCC5)F)[N+](=O)[O-])OC6=C(C=C7C(=C6)C=CN7)F)C8=CC=C(C=C8)Cl)C	Active	906.405	8.451800000000006	2.0	11.0
335960497.0	87316099.0	CC1(CCC(=C(C1)C2=CC=C(C=C2)Cl)CN3CCN(CC3)C4=CC(=C(C=C4)C(=O)NS(=O)(=O)C5=CC(=C(C=C5)NC6CCC(CC6)N7CCOCC7)[N+](=O)[O-])OC8=CC=CC9=C8CCNC9=O)C	Active	966.6019999999994	8.286300000000006	3.0	12.0
313063853.0	46834430.0	C1COCCC1CNC2=C(C=C(C=C2)S(=O)(=O)NC(=O)C3=C(C=C(C=C3)N4CCN(CC4)CC5=CC=CC=C5C6=CC=C(C=C6)Cl)OC7=CC8=C(C=C7)NC=C8)[N+](=O)[O-]	Active	835.3830000000003	8.468200000000007	3.0	10.0
313063867.0	67169746.0	C1CN(CCN1CC2=CC=CC=C2C3=CC=C(C=C3)Cl)C4=CC(=C(C=C4)C(=O)NS(=O)(=O)C5=CC(=C(C=C5)NCCCN6CCOCC6)[N+](=O)[O-])OC7=CC8=C(C=C7)NC=C8	Active	864.4249999999996	7.763900000000008	3.0	11.0
313063898.0	46207706.0	CC1(CCC(=C(C1)C2=CC=C(C=C2)Cl)CN3CCN(CC3)C4=CC(=C(C=C4)C(=O)NS(=O)(=O)C5=CC(=C(C=C5)NC6CCN(CC6)C)[N+](=O)[O-])OC7=CC8=C(C=C7)NC=C8)C	Active	866.4849999999998	8.932500000000005	3.0	10.0
313063964.0	56968112.0	CC1(CCC(=C(C1)C2=CC=C(C=C2)Cl)CN3CCN(CC3)C4=CC(=C(C=C4)C(=O)NS(=O)(=O)C5=CC(=C(C=C5)NC6CCN(CC6)C7CCOCC7)[N+](=O)[O-])OC8=CC9=C(C=C8)NC=C9)C	Active	936.5759999999996	9.481700000000002	3.0	11.0
313063965.0	56968234.0	CC1(CCC(=C(C1)C2=CC=C(C=C2)Cl)CN3CCN(CC3)C4=CC(=C(C=C4)C(=O)NS(=O)(=O)C5=CC(=C(C=C5)NN6CCN(CC6)C)[N+](=O)[O-])OC7=CC8=C(C=C7)NC=C8)C	Active	867.4729999999997	8.000700000000007	3.0	11.0
313063968.0	46832126.0	CC1(CCC(=C(C1)C2=CC=C(C=C2)Cl)CN3CCN(CC3)C4=CC(=C(C=C4)C(=O)NS(=O)(=O)C5=CC(=C(C=C5)NCC6CCOCC6)[N+](=O)[O-])OC7=CC8=C(C=C7)NC=C8)C	Active	867.4689999999998	9.264900000000003	3.0	10.0
313063970.0	67127230.0	CC1(CCC(=C(C1)C2=CC=C(C=C2)Cl)CN3CCN(CC3)C4=CC(=C(C=C4)C(=O)NS(=O)(=O)C5=CC(=C(C=C5)NCCOC)[N+](=O)[O-])OC6=CC7=C(C=C6)NC=C7)C	Active	827.404	8.484700000000005	3.0	10.0
313063971.0	67127319.0	CC1(CCC(=C(C1)C2=CC=C(C=C2)Cl)CN3CCN(CC3)C4=CC(=C(C=C4)C(=O)NS(=O)(=O)C5=CC(=C(C=C5)NC[C@@H]6CCCOC6)[N+](=O)[O-])OC7=CC8=C(C=C7)NC=C8)C	Active	867.4689999999998	9.264900000000003	3.0	10.0
313063972.0	67171097.0	CC1(CCC(=C(C1)C2=CC=C(C=C2)Cl)CN3CCN(CC3)C4=CC(=C(C=C4)C(=O)NS(=O)(=O)C5=CC(=C(C=C5)NC[C@H]6CCCOC6)[N+](=O)[O-])OC7=CC8=C(C=C7)NC=C8)C	Active	867.4689999999998	9.264900000000003	3.0	10.0
313063973.0	53261879.0	CC1(CC(=C(CO1)CN2CCN(CC2)C3=CC(=C(C=C3)C(=O)NS(=O)(=O)C4=CC(=C(C=C4)NCC5CCOCC5)[N+](=O)[O-])OC6=CC7=C(C=C6)NC=C7)C8=CC=C(C=C8)Cl)C	Active	869.4409999999999	8.253700000000007	3.0	11.0
313064082.0	67127149.0	CC1(CCC(=C(C1)C2=CC=C(C=C2)Cl)CN3CCN(CC3)C4=CC(=C(C=C4)C(=O)NS(=O)(=O)C5=CC(=C(C=C5)OCC6COCCO6)[N+](=O)[O-])OC7=CC8=C(C=C7)NC=C8)C	Active	870.425	8.220600000000008	2.0	11.0
313064089.0	87279791.0	CC1(CCC(=C(C1)C2=CC=C(C=C2)Cl)CN3CCN(CC3)C4=CC(=C(C=C4)C(=O)NS(=O)(=O)C5=CC(=C(C=C5)NCC6CCOCC6)S(=O)(=O)C(F)(F)F)OC7=CC8=C(C=C7)NC=C8)C	Active	954.534	9.6502	3.0	10.0
313064098.0	46833875.0	CC1(CCC(=C(C1)C2=CC=C(C=C2)Cl)CN3CCN(CC3)C4=CC(=C(C=C4)C(=O)NS(=O)(=O)C5=CC(=C(C=C5)NCCOC)S(=O)(=O)C(F)(F)F)OC6=CC7=C(C=C6)NC=C7)C	Active	914.4690000000002	8.870000000000005	3.0	10.0
316890947.0	56591166.0	C1COCCC1CNC2=C(C=C(C=C2)S(=O)(=O)NC(=O)C3=C(C=C(C=C3)N4CCN(CC4)CC5=CC=CC=C5C6=CC=C(C=C6)Cl)OC7=CN=C8C(=C7)C=CN8)[N+](=O)[O-]	Active	836.3710000000002	7.863200000000009	3.0	11.0
316890948.0	49846515.0	C1CN(CCN1CC2=CC=CC=C2C3=CC=C(C=C3)Cl)C4=CC(=C(C=C4)C(=O)NS(=O)(=O)C5=CC(=C(C=C5)NCCCN6CCOCC6)[N+](=O)[O-])OC7=CN=C8C(=C7)C=CN8	Active	865.4129999999996	7.158900000000007	3.0	12.0
316890949.0	49846578.0	CC1(CCC(=C(C1)C2=CC=C(C=C2)Cl)CN3CCN(CC3)C4=CC(=C(C=C4)C(=O)NS(=O)(=O)C5=CC(=C(C=C5)NC6CCN(CC6)C7CCOCC7)[N+](=O)[O-])OC8=CN=C9C(=C8)C=CN9)C	Active	937.5639999999995	8.876700000000005	3.0	12.0
316890950.0	49846649.0	CC1(CCC(=C(C1)C2=CC=C(C=C2)Cl)CN3CCN(CC3)C4=CC(=C(C=C4)C(=O)NS(=O)(=O)C5=CC(=C(C=C5)NC6CCN(CC6)C)[N+](=O)[O-])OC7=CN=C8C(=C7)C=CN8)C	Active	867.4729999999997	8.327500000000006	3.0	11.0
316890952.0	49846580.0	CC1(CCC(=C(C1)C2=CC=C(C=C2)Cl)CN3CCN(CC3)C4=CC(=C(C=C4)C(=O)NS(=O)(=O)C5=CC(=C(C=C5)NN6CCN(CC6)C)[N+](=O)[O-])OC7=CN=C8C(=C7)C=CN8)C	Active	868.4609999999997	7.395700000000007	3.0	12.0
316890953.0	87279378.0	CC1(CCC(=C(C1)C2=CC=C(C=C2)Cl)CN3CCN(CC3)C4=CC(=C(C=C4)C(=O)NS(=O)(=O)C5=CC(=C(C=C5)NC6CCN(CC6)C)[N+](=O)[O-])OC7=CC=CC8=C7C9=CC=CC=C9N8)C	Active	916.5449999999997	10.085699999999997	3.0	10.0
316890954.0	87279362.0	CC1(CCC(=C(C1)C2=CC=C(C=C2)Cl)CN3CCN(CC3)C4=CC(=C(C=C4)C(=O)NS(=O)(=O)C5=CC(=C(C=C5)NCCCN6CCCC6)[N+](=O)[O-])OC7=CC=CC8=C7C9=CC=CC=C9N8)C	Active	930.5719999999995	10.477399999999994	3.0	10.0
316890956.0	49846650.0	CC1(CCC(=C(C1)C2=CC=C(C=C2)Cl)CN3CCN(CC3)C4=CC(=C(C=C4)C(=O)NS(=O)(=O)C5=CC(=C(C=C5)NCCOC)[N+](=O)[O-])OC6=CN=C7C(=C6)C=CN7)C	Active	828.3919999999999	7.879700000000009	3.0	11.0
316890957.0	67126354.0	CC1(CCC(=C(C1)C2=CC=C(C=C2)Cl)CN3CCN(CC3)C4=CC(=C(C=C4)C(=O)NS(=O)(=O)C5=CC(=C(C=C5)NC[C@@H]6CCCOC6)[N+](=O)[O-])OC7=CN=C8C(=C7)C=CN8)C	Active	868.4569999999998	8.659900000000006	3.0	11.0
316890958.0	49846720.0	CC1(CCC(=C(C1)C2=CC=C(C=C2)Cl)CN3CCN(CC3)C4=CC(=C(C=C4)C(=O)NS(=O)(=O)C5=CC(=C(C=C5)OCC6COCCO6)[N+](=O)[O-])OC7=CN=C8C(=C7)C=CN8)C	Active	871.4129999999999	7.615600000000009	2.0	12.0
316890959.0	67126356.0	CC1(CCC(=C(C1)C2=CC=C(C=C2)Cl)CN3CCN(CC3)C4=CC(=C(C=C4)C(=O)NS(=O)(=O)C5=CC(=C(C=C5)NC[C@H]6CCCOC6)[N+](=O)[O-])OC7=CN=C8C(=C7)C=CN8)C	Active	868.4569999999998	8.659900000000006	3.0	11.0
316890960.0	49846788.0	CC1(CCC(=C(C1)C2=CC=C(C=C2)Cl)CN3CCN(CC3)C4=CC(=C(C=C4)C(=O)NS(=O)(=O)C5=CC6=CC=CC=C6C=C5)OC7=CN=C8C(=C7)C=CN8)C	Active	760.3600000000001	9.066400000000002	2.0	7.0
316890961.0	49846789.0	CC1(CC(=C(CO1)CN2CCN(CC2)C3=CC(=C(C=C3)C(=O)NS(=O)(=O)C4=CC(=C(C=C4)NCC5CCOCC5)[N+](=O)[O-])OC6=CN=C7C(=C6)C=CN7)C8=CC=C(C=C8)Cl)C	Active	870.4289999999999	7.648700000000009	3.0	12.0
316890962.0	49846721.0	CC1(CCC(=C(C1)C2=CC=C(C=C2)Cl)CN3CCN(CC3)C4=CC(=C(C=C4)C(=O)NS(=O)(=O)C5=CC(=C(C=C5)NCCOC)S(=O)(=O)C(F)(F)F)OC6=CN=C7C(=C6)C=CN7)C	Active	915.4570000000001	8.265000000000006	3.0	11.0
316890963.0	56591188.0	CC1(CCC(=C(C1)C2=CC=C(C=C2)Cl)CN3CCN(CC3)C4=CC(=C(C=C4)C(=O)NS(=O)(=O)C5=CC(=C(C=C5)NCC6CCOCC6)S(=O)(=O)C(F)(F)F)OC7=CN=C8C(=C7)C=CN8)C	Active	955.5219999999999	9.045200000000003	3.0	11.0
316890964.0	49847103.0	CC1(CCC(=C(C1)C2=CC=C(C=C2)Cl)CN3CCN(CC3)C4=CC(=C(C=C4)C(=O)NS(=O)(=O)C5=CC(=C(C=C5)OCC6CCOCC6)[N+](=O)[O-])OC7=CN=C8C(=C7)C=CN8)C	Active	869.4409999999998	8.626800000000006	2.0	11.0
316890965.0	49847104.0	CC1(CCC(=C(C1)C2=CC=C(C=C2)Cl)CN3CCN(CC3)C4=CC(=C(C=C4)C(=O)NS(=O)(=O)C5=CC(=C(C=C5)NCC6COCCO6)[N+](=O)[O-])OC7=CN=C8C(=C7)C=CN8)C	Active	870.4289999999999	7.648700000000008	3.0	12.0
316890966.0	49847026.0	CC1(CCC(=C(C1)C2=CC=C(C=C2)Cl)CN3CCN(CC3)C4=CC(=C(C=C4)C(=O)NS(=O)(=O)C5=CC(=C(C=C5)NCC(F)(F)F)[N+](=O)[O-])OC6=CN=C7C(=C6)C=CN7)C	Active	852.3360000000001	8.795600000000004	3.0	10.0
316890967.0	49847024.0	CC1(CCC(=C(C1)C2=CC=C(C=C2)Cl)CN3CCN(CC3)C4=CC(=C(C=C4)C(=O)NS(=O)(=O)C5=CC(=C(C=C5)NCCC(F)(F)F)[N+](=O)[O-])OC6=CN=C7C(=C6)C=CN7)C	Active	866.363	9.1857	3.0	10.0
316890968.0	49847025.0	CC1(CCC(=C(C1)C2=CC=C(C=C2)Cl)CN3CCN(CC3)C4=CC(=C(C=C4)C(=O)NS(=O)(=O)C5=CC(=C(C=C5)OC[C@@H]6COCCO6)[N+](=O)[O-])OC7=CN=C8C(=C7)C=CN8)C	Active	871.4129999999999	7.615600000000009	2.0	12.0
316890970.0	49846945.0	CC1(CCC(=C(C1)C2=CC=C(C=C2)Cl)CN3CCN(CC3)C4=CC(=C(C=C4)C(=O)NS(=O)(=O)C5=CC(=C(C=C5)OC[C@H]6COCCO6)[N+](=O)[O-])OC7=CN=C8C(=C7)C=CN8)C	Active	871.4129999999999	7.615600000000009	2.0	12.0
316890971.0	67126971.0	CC1(CC(=C(CO1)CN2CCN(CC2)C3=CC(=C(C=C3)C(=O)NS(=O)(=O)C4=CC(=C(C=C4)NCC5COCCO5)[N+](=O)[O-])OC6=CN=C7C(=C6)C=CN7)C8=CC=C(C=C8)Cl)C	Active	872.4009999999998	6.637500000000006	3.0	13.0
316890972.0	49846869.0	CC1(CC(=C(CO1)CN2CCN(CC2)C3=CC(=C(C=C3)C(=O)NS(=O)(=O)C4=CC(=C(C=C4)OCC5COCCO5)[N+](=O)[O-])OC6=CN=C7C(=C6)C=CN7)C8=CC=C(C=C8)Cl)C	Active	873.3849999999999	6.604400000000007	2.0	13.0
316890974.0	49846867.0	CC1(CC(=C(CO1)CN2CCN(CC2)C3=CC(=C(C=C3)C(=O)NS(=O)(=O)C4=CC(=C(N=C4)OCC5CCOCC5)C#N)OC6=CN=C7C(=C6)C=CN7)C8=CC=C(C=C8)Cl)C	Active	852.4139999999998	6.974080000000007	2.0	12.0
316890975.0	49846868.0	CC1(CCC(=C(C1)C2=CC=C(C=C2)Cl)CN3CCN(CC3)C4=CC(=C(C=C4)C(=O)NS(=O)(=O)C5=CC(=C(N=C5)OCC6CCOCC6)C#N)OC7=CN=C8C(=C7)C=CN8)C	Active	850.4419999999997	7.9852800000000075	2.0	11.0
316890976.0	49846790.0	CC1(CCC(=C(C1)C2=CC=C(C=C2)Cl)CN3CCN(CC3)C4=CC(=C(C=C4)C(=O)NS(=O)(=O)C5=CC(=C(C=C5)OCC6(CCOCC6)F)[N+](=O)[O-])OC7=CN=C8C(=C7)C=CN8)C	Active	887.4309999999998	8.718900000000007	2.0	11.0
316890977.0	56591189.0	CC1(CCC(=C(C1)C2=CC=C(C=C2)Cl)CN3CCN(CC3)C4=CC(=C(C=C4)C(=O)NS(=O)(=O)C5=CC(=C(C=C5)OCC6CCOCC6)C(=O)N)OC7=CN=C8C(=C7)C=CN8)C	Active	867.4689999999997	7.817500000000008	3.0	10.0
316890978.0	56591208.0	CC1(CCC(=C(C1)C2=CC=C(C=C2)Cl)CN3CCN(CC3)C4=CC(=C(C=C4)C(=O)NS(=O)(=O)C5=CC(=C(N=C5)OCC6CCOCC6)Cl)OC7=CN=C8C(=C7)C=CN8)C	Active	859.8769999999997	8.767000000000005	2.0	10.0
316890979.0	67126489.0	CC1(CC(=C(CO1)CN2CCN(CC2)C3=CC(=C(C=C3)C(=O)NS(=O)(=O)C4=CC(=C(N=C4)OCC5CCOCC5)Cl)OC6=CN=C7C(=C6)C=CN7)C8=CC=C(C=C8)Cl)C	Active	861.8489999999998	7.75580000000001	2.0	11.0
316890980.0	56591209.0	CC1(CC(=C(CO1)CN2CCN(CC2)C3=CC(=C(C=C3)C(=O)NS(=O)(=O)C4=CC(=C(C=C4)NCC5CCOCC5)C(F)(F)F)OC6=CN=C7C(=C6)C=CN7)C8=CC=C(C=C8)Cl)C	Active	893.429	8.759300000000003	3.0	10.0
316890981.0	56591210.0	CC1(CC(=C(CO1)CN2CCN(CC2)C3=CC(=C(C=C3)C(=O)NS(=O)(=O)C4=CC(=C(C=C4)NCC5CCOCC5)S(=O)(=O)C(F)(F)F)OC6=CN=C7C(=C6)C=CN7)C8=CC=C(C=C8)Cl)C	Active	957.494	8.03400000000001	3.0	12.0
316890983.0	87279541.0	CC1(CC(=C(CO1)CN2CCN(CC2)C3=CC(=C(C=C3)C(=O)NS(=O)(=O)C4=CC(=C(C=C4)NC5CCN(CC5)C)S(=O)(=O)C(F)(F)F)OC6=CN=C7C(=C6)C=CN7)C8=CC=C(C=C8)Cl)C	Active	956.51	7.701600000000009	3.0	12.0
316890984.0	56591231.0	CC1(CCC(=C(C1)C2=CC=C(C=C2)Cl)CN3CCN(CC3)C4=CC(=C(C=C4)C(=O)NS(=O)(=O)C5=CC(=C(N=C5)OCC6CCOCC6)C(=O)N)OC7=CN=C8C(=C7)C=CN8)C	Active	868.4569999999997	7.212500000000006	3.0	11.0
316890985.0	87279405.0	CC1(CCC(=C(C1)C2=CC=C(C=C2)Cl)CN3CCN(CC3)C4=CC(=C(C=C4)C(=O)NS(=O)(=O)C5=CC(=C(N=C5)OCC6CCN(CC6)C)Br)OC7=CN=C8C(=C7)C=CN8)C	Active	917.3709999999996	8.791300000000005	2.0	10.0
316890986.0	67126359.0	CC1(CCC(=C(C1)C2=CC=C(C=C2)Cl)CN3CCN(CC3)C4=CC(=C(C=C4)C(=O)NS(=O)(=O)C5=CC(=C(C=C5)OCC6CCN(CC6)C)[N+](=O)[O-])OC7=CN=C8C(=C7)C=CN8)C	Active	882.4839999999997	8.542000000000009	2.0	11.0
316890987.0	56591232.0	CC1(CCC(=C(C1)C2=CC=C(C=C2)Cl)CN3CCN(CC3)C4=CC(=C(C=C4)C(=O)NS(=O)(=O)C5=CC(=C(N=C5)OCC6COCCO6)C#N)OC7=CN=C8C(=C7)C=CN8)C	Active	852.4139999999998	6.974080000000006	2.0	12.0
316890988.0	56591233.0	CC1(CCC(=C(C1)C2=CC=C(C=C2)Cl)CN3CCN(CC3)C4=CC(=C(C=C4)C(=O)NS(=O)(=O)C5=CC(=C(N=C5)OCC6COCCO6)Br)OC7=CN=C8C(=C7)C=CN8)C	Active	906.2999999999998	7.8649000000000076	2.0	11.0
316890989.0	67126702.0	CC1(CCC(=C(C1)C2=CC=C(C=C2)Cl)CN3CCN(CC3)C4=CC(=C(C=C4)C(=O)NS(=O)(=O)C5=CC(=C(C=C5)OCC6CCOC(C6)(C)C)[N+](=O)[O-])OC7=CN=C8C(=C7)C=CN8)C	Active	897.4949999999998	9.405400000000002	2.0	11.0
316890990.0	49847105.0	CC1(CCC(=C(C1)C2=CC=C(C=C2)Cl)CN3CCN(CC3)C4=CC(=C(C=C4)C(=O)NS(=O)(=O)C5=CC(=C(C(=C5)Cl)NCC6CCOCC6)C#N)OC7=CN=C8C(=C7)C=CN8)C	Active	882.9149999999996	9.276780000000002	3.0	10.0
316890991.0	49847177.0	CC(=O)N1CCC(CC1)NC2=C(C=C(C=C2)S(=O)(=O)NC(=O)C3=C(C=C(C=C3)N4CCN(CC4)CC5=C(CC(CC5)(C)C)C6=CC=C(C=C6)Cl)OC7=CN=C8C(=C7)C=CN8)[N+](=O)[O-]	Active	895.483	8.24420000000001	3.0	11.0
316890992.0	49847176.0	CC1(CCC(=C(C1)C2=CC=C(C=C2)Cl)CN3CCN(CC3)C4=CC(=C(C=C4)C(=O)NS(=O)(=O)C5=C(C=C(C(=C5)F)NCC6CCOCC6)Cl)OC7=CN=C8C(=C7)C=CN8)C	Active	875.8949999999999	9.5442	3.0	9.0
316890993.0	49847252.0	CC1(CCC(=C(C1)C2=CC=C(C=C2)Cl)CN3CCN(CC3)C4=CC(=C(C=C4)C(=O)NS(=O)(=O)C5=CC(=C(C=C5)NCCCN6CCOCC6)[N+](=O)[O-])OC7=CN=C8C(=C7)C=CN8)C	Active	897.4989999999996	7.955600000000008	3.0	12.0
316890994.0	49847178.0	CC1(CCC(=C(C1)C2=CC=C(C=C2)Cl)CN3CCN(CC3)C4=CC(=C(C=C4)C(=O)NS(=O)(=O)C5=CC(=C(N=C5)OCC6(CCOCC6)F)C#N)OC7=CN=C8C(=C7)C=CN8)C	Active	868.4319999999997	8.077380000000007	2.0	11.0
316890995.0	67126767.0	CC1(CCC(=C(C1)C2=CC=C(C=C2)Cl)CN3CCN(CC3)C4=CC(=C(C=C4)C(=O)NS(=O)(=O)C5=CC(=C(N=C5)OCCN6CCOCC6)C#N)OC7=CN=C8C(=C7)C=CN8)C	Active	865.4569999999995	6.890880000000006	2.0	12.0
316890996.0	49846237.0	CC1(CCC(=C(C1)C2=CC=C(C=C2)Cl)CN3CCN(CC3)C4=CC(=C(C=C4)C(=O)NS(=O)(=O)C5=CC(=C(C=C5)S(=O)(=O)CCOCCOC)Cl)OC6=CN=C7C(=C6)C=CN7)C	Active	910.9429999999999	8.003300000000008	2.0	11.0
316890997.0	49847253.0	CC1(CCC(=C(C1)C2=CC=C(C=C2)Cl)CN3CCN(CC3)C4=CC(=C(C=C4)C(=O)NS(=O)(=O)C5=CC(=C(C=C5)S(=O)(=O)CCOCCOC)[N+](=O)[O-])OC6=CN=C7C(=C6)C=CN7)C	Active	921.4949999999999	7.258100000000008	2.0	13.0
316890999.0	49846156.0	CC1(CCC(=C(C1)C2=CC=C(C=C2)Cl)CN3CCN(CC3)C4=CC(=C(C=C4)C(=O)NS(=O)(=O)C5=CC(=C(N=C5)NC6CCN(CC6)C7CCOCC7)Br)OC8=CN=C9C(=C8)C=CN9)C	Active	972.4509999999995	9.126000000000003	3.0	11.0
316891000.0	49846155.0	CC1(CCC(=C(C1)C2=CC=C(C=C2)Cl)CN3CCN(CC3)C4=CC(=C(C=C4)C(=O)NS(=O)(=O)C5=CC(=C(C=C5)NCCC#N)[N+](=O)[O-])OC6=CN=C7C(=C6)C=CN7)C	Active	823.3759999999999	8.146980000000008	3.0	11.0
316891002.0	67126369.0	CC1(CCC(=C(C1)C2=CC=C(C=C2)Cl)CN3CCN(CC3)C4=CC(=C(C=C4)C(=O)NS(=O)(=O)C5=CC(=C(C=C5)NCC6CCN(CC6)C)[N+](=O)[O-])OC7=CN=C8C(=C7)C=CN8)C	Active	881.4999999999997	8.575100000000006	3.0	11.0
316891003.0	67126353.0	CC1(CCC(=C(C1)C2=CC=C(C=C2)Cl)CN3CCN(CC3)C4=CC(=C(C=C4)C(=O)NS(=O)(=O)C5=CC(=C(C=C5)NCC6COCCN6)[N+](=O)[O-])OC7=CN=C8C(=C7)C=CN8)C	Active	869.4449999999998	7.2217000000000064	4.0	12.0
316891004.0	49846154.0	CC1(CC(=C(CO1)CN2CCN(CC2)C3=CC(=C(C=C3)C(=O)NS(=O)(=O)C4=CC(=C(C=C4)NN5CCN(CC5)C)[N+](=O)[O-])OC6=CN=C7C(=C6)C=CN7)C8=CC=C(C=C8)Cl)C	Active	870.4329999999998	6.384500000000006	3.0	13.0
316891005.0	49846307.0	CC1(CCC(=C(C1)C2=CC=C(C=C2)Cl)CN3CCN(CC3)C4=CC(=C(C=C4)C(=O)NS(=O)(=O)C5=CC(=C(C=C5)OCC#CCN6CCOCC6)[N+](=O)[O-])OC7=CN=C8C(=C7)C=CN8)C	Active	908.4779999999996	7.535800000000008	2.0	12.0
316891006.0	87279389.0	CC1(CCC(=C(C1)C2=CC=C(C=C2)Cl)CN3CCN(CC3)C4=CC(=C(C=C4)C(=O)NS(=O)(=O)C5=CC(=C(N=C5)OCC6CCOCC6)C#C)OC7=CN=C8C(=C7)C=CN8)C	Active	849.4539999999997	8.094900000000008	2.0	10.0
316891007.0	121486684.0	CC1(CCC(=C(C1)C2=CC=C(C=C2)Cl)CN3CCN(CC3)C4=CC(=C(C=C4)C(=O)NS(=O)(=O)C5CCC6C(C5)C(=O)NCN6)OC7=CN=C8C(=C7)C=CN8)C	Active	786.3989999999999	6.068300000000004	4.0	9.0
316891010.0	49846379.0	C1CCC2(C1)CCC(=C(C2)CN3CCN(CC3)C4=CC(=C(C=C4)C(=O)NS(=O)(=O)C5=CC(=C(C=C5)OCC6(CCOCC6)F)[N+](=O)[O-])OC7=CN=C8C(=C7)C=CN8)C9=CC=C(C=C9)Cl	Active	913.4689999999997	9.253100000000002	2.0	11.0
316891012.0	49846449.0	CC1(CCC(=C(C1)CN2CCN(CC2)C3=CC(=C(C=C3)C(=O)NS(=O)(=O)C4=CC(=C(C=C4)NCC5CCOCC5)[N+](=O)[O-])OC6=CN=C7C(=C6)C=CN7)C8=CC=C(C=C8)Cl)C	Active	868.4569999999999	8.659900000000006	3.0	11.0
316891013.0	49846450.0	CC1(CCC(=C(C1)CN2CCN(CC2)C3=CC(=C(C=C3)C(=O)NS(=O)(=O)C4=CC(=C(N=C4)OCC5CCOCC5)C#N)OC6=CN=C7C(=C6)C=CN7)C8=CC=C(C=C8)Cl)C	Active	850.4419999999998	7.985280000000009	2.0	11.0
316891014.0	49846378.0	CC1(CCC(=C(C1)C2=CC=C(C=C2)Cl)CN3CCN(CC3)C4=CC(=C(C=C4)C(=O)NS(=O)(=O)C5=CC(=C(C=C5)OCC6COCCN6C(=O)OC(C)(C)C)[N+](=O)[O-])OC7=CN=C8C(=C7)C=CN8)C	Active	970.5459999999997	8.836100000000005	2.0	13.0
316891015.0	49846451.0	CC1(CCC(=C(C1)C2=CC=C(C=C2)Cl)CN3CCN(CC3)C4=CC(=C(C=C4)C(=O)NS(=O)(=O)C5=CC(=C(C=C5)OCC6COCCN6)[N+](=O)[O-])OC7=CN=C8C(=C7)C=CN8)C	Active	870.4289999999999	7.188600000000007	3.0	12.0
316891016.0	49846516.0	C1CCC2(C1)CCC(=C(C2)CN3CCN(CC3)C4=CC(=C(C=C4)C(=O)NS(=O)(=O)C5=CC(=C(C=C5)NCC6CCOCC6)[N+](=O)[O-])OC7=CN=C8C(=C7)C=CN8)C9=CC=C(C=C9)Cl	Active	894.4949999999997	9.194100000000002	3.0	11.0
316891017.0	49846518.0	CC1(CCC(=C(C1)C2=CC=C(C=C2)Cl)CN3CCN(CC3)C4=CC(=C(C=C4)C(=O)NS(=O)(=O)C5=CC(=C(C=C5)NC6CCN(CC6)S(=O)(=O)C)[N+](=O)[O-])OC7=CN=C8C(=C7)C=CN8)C	Active	931.5379999999998	7.657300000000007	3.0	12.0
316891018.0	56591275.0	CC1(CCC(=C(C1)C2=CC=C(C=C2)Cl)CN3CCN(CC3)C4=CC(=C(C=C4)C(=O)NS(=O)(=O)C5=CC(=C(C=C5)Cl)[N+](=O)[O-])OC6=CN=C7C(=C6)C=CN7)C	Active	789.7420000000001	8.474800000000005	2.0	9.0
316891019.0	56591276.0	CC1(CCC(=C(C1)C2=CC=C(C=C2)Cl)CN3CCN(CC3)C4=CC(=C(C=C4)C(=O)NS(=O)(=O)C5=CC(=C(N=C5)OC6CCN(CC6)C7CCOCC7)C#N)OC8=CN=C9C(=C8)C=CN9)C	Active	919.5489999999994	8.202080000000008	2.0	12.0
316891020.0	49846583.0	CC(C)C1=C(N=CC(=C1)S(=O)(=O)NC(=O)C2=C(C=C(C=C2)N3CCN(CC3)CC4=C(CC(CC4)(C)C)C5=CC=C(C=C5)Cl)OC6=CN=C7C(=C6)C=CN7)OCC8CCOCC8	Active	867.513	9.237000000000002	2.0	10.0
316891021.0	49846652.0	CC1(CCC(=C(C1)C2=CC=C(C=C2)Cl)CN3CCN(CC3)C4=CC(=C(C=C4)C(=O)NS(=O)(=O)C5=CC(=C(C(=C5)Cl)NCC6CCOCC6)F)OC7=CN=C8C(=C7)C=CN8)C	Active	875.8949999999998	9.5442	3.0	9.0
316891022.0	49846653.0	CC1(CCC(=C(C1)C2=CC=C(C=C2)Cl)CN3CCN(CC3)C4=CC(=C(C=C4)C(=O)NS(=O)(=O)C5=CC(=C(C=C5)NC6CCN(CC6)C(CF)CF)[N+](=O)[O-])OC7=CN=C8C(=C7)C=CN8)C	Active	931.5069999999997	9.005300000000005	3.0	11.0
316891023.0	56591277.0	CC1(CCC(=C(C1)C2=CC=C(C=C2)Cl)CN3CCN(CC3)C4=CC(=C(C=C4)C(=O)NS(=O)(=O)C5=CC(=C(N=C5)OCC6(CCOCC6)F)Cl)OC7=CN=C8C(=C7)C=CN8)C	Active	877.8669999999997	8.859100000000003	2.0	10.0
316891024.0	87279532.0	CC1(CCC(=C(C1)C2=CC=C(C=C2)Cl)CN3CCN(CC3)C4=CC(=C(C=C4)C(=O)NS(=O)(=O)C5=CC(=C(C=C5)NC6CCN(CC6)CC(F)F)[N+](=O)[O-])OC7=CN=C8C(=C7)C=CN8)C	Active	917.4799999999998	8.962800000000005	3.0	11.0
316891025.0	56591298.0	CC1(CCC(=C(C1)C2=CC=C(C=C2)Cl)CN3CCN(CC3)C4=CC(=C(C=C4)C(=O)NS(=O)(=O)C5=CC(=C(C=C5)NC6CCN(CC6)C7CC7)[N+](=O)[O-])OC8=CN=C9C(=C8)C=CN9)C	Active	893.5109999999996	8.860100000000005	3.0	11.0
316891026.0	87279435.0	CC1(CCC(=C(C1)C2=CC=C(C=C2)Cl)CN3CCN(CC3)C4=CC(=C(C=C4)C(=O)NS(=O)(=O)C5=CC(=C(C=C5)NCC6(CCCCC6)N7CCOCC7)[N+](=O)[O-])OC8=CN=C9C(=C8)C=CN9)C	Active	951.5909999999993	9.268400000000002	3.0	12.0
316891028.0	67127151.0	CC1(CCCC(=C1CN2CCN(CC2)C3=CC(=C(C=C3)C(=O)NS(=O)(=O)C4=CC(=C(C=C4)NCC5CCOCC5)[N+](=O)[O-])OC6=CN=C7C(=C6)C=CN7)C8=CC=C(C=C8)Cl)C	Active	868.4569999999999	8.659900000000006	3.0	11.0
316891029.0	87279415.0	CCN1CCOCC1COC2=C(C=C(C=N2)S(=O)(=O)NC(=O)C3=C(C=C(C=C3)N4CCN(CC4)CC5=C(CC(CC5)(C)C)C6=CC=C(C=C6)Cl)OC7=CN=C8C(=C7)C=CN8)Br	Active	933.3699999999999	8.17020000000001	2.0	11.0
316891030.0	56591299.0	CCN1CCOCC1COC2=C(C=C(C=C2)S(=O)(=O)NC(=O)C3=C(C=C(C=C3)N4CCN(CC4)CC5=C(CC(CC5)(C)C)C6=CC=C(C=C6)Cl)OC7=CN=C8C(=C7)C=CN8)[N+](=O)[O-]	Active	898.483	7.9209000000000085	2.0	12.0
316891031.0	87279776.0	CC1(CCC(=C(C1)C2=CC=C(C=C2)Cl)CN3CCN(CC3)C4=CC(=C(C=C4)C(=O)NS(=O)(=O)C5=CC(=C(C=C5)OCC6COCCN6C7CCOCC7)[N+](=O)[O-])OC8=CN=C9C(=C8)C=CN9)C	Active	954.5469999999996	8.080000000000009	2.0	13.0
316891032.0	56591300.0	CC1(CCC(=C(C1)C2=CC=C(C=C2)Cl)CN3CCN(CC3)C4=CC(=C(C=C4)C(=O)NS(=O)(=O)C5=CC(=C(C=C5)N[C@H]6CCCN(C6)C7CCOCC7)[N+](=O)[O-])OC8=CN=C9C(=C8)C=CN9)C	Active	937.5639999999995	8.876700000000005	3.0	12.0
316891033.0	67127166.0	CC1(CCC(=C(C1)C2=CC=C(C=C2)Cl)CN3CCN(CC3)C4=CC(=C(C=C4)C(=O)NS(=O)(=O)C5=CC(=C(N=C5)NCC6CCOCC6)C#N)OC7=CN=C8C(=C7)C=CN8)C	Active	849.4579999999996	8.018380000000008	3.0	11.0
316891034.0	87279343.0	CC1(CCC(=C(C1)C2=CC=C(C=C2)Cl)CN3CCN(CC3)C4=CC(=C(C=C4)C(=O)NS(=O)(=O)C5=CC(=C(C=C5)NN6CCS(=O)(=O)CC6)[N+](=O)[O-])OC7=CN=C8C(=C7)C=CN8)C	Active	903.4839999999998	6.8787000000000065	3.0	13.0
316891035.0	56591321.0	CC1(CCC(=C(C1)C2=CC=C(C=C2)Cl)CN3CCN(CC3)C4=CC(=C(C=C4)C(=O)NS(=O)(=O)C5=CC(=C(C=C5)NCC6(CCOCC6)N)[N+](=O)[O-])OC7=CN=C8C(=C7)C=CN8)C	Active	883.4719999999996	7.741200000000007	4.0	12.0
316891037.0	67127215.0	CC1(CCC(=C(C1)C2=CC=C(C=C2)Cl)CN3CCN(CC3)C4=CC(=C(C=C4)C(=O)NS(=O)(=O)C5=CC(=C(C=C5)NCC6CCOCC6)C#N)OC7=CN=C8C(=C7)C=CN8)C	Active	848.4699999999997	8.623380000000006	3.0	10.0
316891038.0	87279353.0	CC1(CCC(=C(C1)C2=CC=C(C=C2)Cl)CN3CCN(CC3)C4=CC(=C(C=C4)C(=O)NS(=O)(=O)C5=CC(=C(C=C5)N[C@H]6CC[C@H](C6)N7CCOCC7)[N+](=O)[O-])OC8=CN=C9C(=C8)C=CN9)C	Active	923.5369999999996	8.486600000000006	3.0	12.0
316891039.0	56591322.0	CC1(CCC(=C(C1)C2=CC=C(C=C2)Cl)CN3CCN(CC3)C4=CC(=C(C=C4)C(=O)NS(=O)(=O)C5=CC(=C(C=C5)N[C@@H]6CC[C@@H](C6)N7CCOCC7)[N+](=O)[O-])OC8=CN=C9C(=C8)C=CN9)C	Active	923.5369999999996	8.486600000000006	3.0	12.0
316891040.0	67126357.0	CC1(CCC(=C(C1)C2=CC=C(C=C2)Cl)CN3CCN(CC3)C4=CC(=C(C=C4)C(=O)NS(=O)(=O)C5=CC(=C(C=C5)NCC6CNCCO6)[N+](=O)[O-])OC7=CN=C8C(=C7)C=CN8)C	Active	869.4449999999998	7.2217000000000064	4.0	12.0
316891041.0	56591323.0	CC1(CCC(=C(C1)C2=CC=C(C=C2)Cl)CN3CCN(CC3)C4=CC(=C(C=C4)C(=O)NS(=O)(=O)C5=CC(=C(C=C5)NCC6CCOC6)[N+](=O)[O-])OC7=CN=C8C(=C7)C=CN8)C	Active	854.4299999999998	8.269800000000007	3.0	11.0
316891043.0	56591344.0	CC1(CCC(=C(C1)C2=CC=C(C=C2)Cl)CN3CCN(CC3)C4=CC(=C(C=C4)C(=O)NS(=O)(=O)C5=CC(=C(C=C5)NC6CN(C6)C7CCOCC7)[N+](=O)[O-])OC8=CN=C9C(=C8)C=CN9)C	Active	909.5099999999996	8.096500000000008	3.0	12.0
316891044.0	67126372.0	CC1(CCC(=C(C1)C2=CC=C(C=C2)Cl)CN3CCN(CC3)C4=CC(=C(C=C4)C(=O)NS(=O)(=O)C5=CC(=C(C=C5)NC6CN(C6)C7CCOC7)[N+](=O)[O-])OC8=CN=C9C(=C8)C=CN9)C	Active	895.4829999999997	7.7064000000000075	3.0	12.0
316891045.0	56968450.0	CC1(CCC(=C(C1)C2=CC=C(C=C2)Cl)CN3CCN(CC3)C4=CC(=C(C=C4)C(=O)NS(=O)(=O)C5=CC(=C(C=C5)NC[C@H]6CCN(C6)C7CCOCC7)[N+](=O)[O-])OC8=CN=C9C(=C8)C=CN9)C	Active	937.5639999999995	8.734200000000005	3.0	12.0
316891046.0	67127377.0	CC1(CCC(=C(C1)CN2CCN(CC2)C3=CC(=C(C=C3)C(=O)NS(=O)(=O)C4=CC(=C(C=C4)OCC5(CCOCC5)F)[N+](=O)[O-])OC6=CN=C7C(=C6)C=CN7)C8=CC=C(C=C8)Cl)C	Active	887.4309999999999	8.718900000000005	2.0	11.0
316891047.0	56591346.0	CC1(CCC(=C(C1)C2=CC=C(C=C2)Cl)CN3CCN(CC3)C4=CC(=C(C=C4)C(=O)NS(=O)(=O)C5=CC(=C(C=C5)OCC6CCC(CC6)O)[N+](=O)[O-])OC7=CN=C8C(=C7)C=CN8)C	Active	883.4679999999998	8.751300000000008	3.0	11.0
316891048.0	67126524.0	CC1(CCC(=C(C1)C2=CC=C(C=C2)Cl)CN3CCN(CC3)C4=CC(=C(C=C4)C(=O)NS(=O)(=O)C5=CC(=C(C=C5)OCC6CCC(CC6)OC)[N+](=O)[O-])OC7=CN=C8C(=C7)C=CN8)C	Active	897.4949999999998	9.405400000000002	2.0	11.0
316891053.0	56591367.0	CC1(CCC(=C(C1)C2=CC=C(C=C2)Cl)CN3CCN(CC3)C4=CC(=C(C=C4)C(=O)NS(=O)(=O)C5=CC(=C(C=C5)OCC6(CCN(CC6)C(=O)OC(C)(C)C)F)[N+](=O)[O-])OC7=CN=C8C(=C7)C=CN8)C	Active	986.5639999999996	9.9394	2.0	12.0
316891054.0	67126366.0	CC1(CCC(=C(C1)C2=CC=C(C=C2)Cl)CN3CCN(CC3)C4=CC(=C(C=C4)C(=O)NS(=O)(=O)C5=CC(=C(C=C5)OCC6(CCNCC6)F)[N+](=O)[O-])OC7=CN=C8C(=C7)C=CN8)C	Active	886.4469999999998	8.291900000000007	3.0	11.0
316891056.0	87279467.0	CC1(CCC(=C(C1)C2=CC=C(C=C2)Cl)CN3CCN(CC3)C4=CC(=C(C=C4)C(=O)NS(=O)(=O)C5=CC(=C(C=C5)OCC6CCN(CC6)C(CF)CF)[N+](=O)[O-])OC7=CN=C8C(=C7)C=CN8)C	Active	946.5179999999997	9.219800000000003	2.0	11.0
316891057.0	87279371.0	CC1(CCC(=C(C1)C2=CC=C(C=C2)Cl)CN3CCN(CC3)C4=CC(=C(C=C4)C(=O)NS(=O)(=O)C5=CC(=C(C=C5)N[C@@H]6CCN(C6)C7CCOCC7)[N+](=O)[O-])OC8=CN=C9C(=C8)C=CN9)C	Active	923.5369999999996	8.486600000000006	3.0	12.0
316891058.0	56591368.0	CC1(CCC(=C(C1)C2=CC=C(C=C2)Cl)CN3CCN(CC3)C4=CC(=C(C=C4)C(=O)NS(=O)(=O)C5=CC(=C(C=C5)N[C@@H]6CCN(C6)C7CCOC(C7)(C)C)[N+](=O)[O-])OC8=CN=C9C(=C8)C=CN9)C	Active	951.5909999999996	9.265200000000002	3.0	12.0
316891059.0	87279364.0	CC1(CCC(=C(C1)C2=CC=C(C=C2)Cl)CN3CCN(CC3)C4=CC(=C(C=C4)C(=O)NS(=O)(=O)C5=CC(=C(C=C5)N[C@H]6CCN(C6)C7CCOCC7)[N+](=O)[O-])OC8=CN=C9C(=C8)C=CN9)C	Active	923.5369999999996	8.486600000000006	3.0	12.0
316891060.0	56591388.0	CC1(CCC(=C(C1)C2=CC=C(C=C2)Cl)CN3CCN(CC3)C4=CC(=C(C=C4)C(=O)NS(=O)(=O)C5=CC(=C(C=C5)N[C@H]6CCN(C6)C7CCOC(C7)(C)C)[N+](=O)[O-])OC8=CN=C9C(=C8)C=CN9)C	Active	951.5909999999996	9.265200000000002	3.0	12.0
316891061.0	56968678.0	CC1(CCC(=C(C1)C2=CC=C(C=C2)Cl)CN3CCN(CC3)C4=CC(=C(C=C4)C(=O)NS(=O)(=O)C5=CC(=C(C=C5)NCC6CN(CCO6)C)[N+](=O)[O-])OC7=CN=C8C(=C7)C=CN8)C	Active	883.4719999999998	7.563900000000007	3.0	12.0
316891062.0	87279481.0	CC1(CCC(=C(C1)C2=CC=C(C=C2)Cl)CN3CCN(CC3)C4=CC(=C(C=C4)C(=O)NS(=O)(=O)C5=CC(=C(C=C5)NCC6CN(CCO6)CCOC)[N+](=O)[O-])OC7=CN=C8C(=C7)C=CN8)C	Active	927.5249999999996	7.580500000000008	3.0	13.0
316891063.0	87279440.0	CC(=O)N1CCOC(C1)CNC2=C(C=C(C=C2)S(=O)(=O)NC(=O)C3=C(C=C(C=C3)N4CCN(CC4)CC5=C(CC(CC5)(C)C)C6=CC=C(C=C6)Cl)OC7=CN=C8C(=C7)C=CN8)[N+](=O)[O-]	Active	911.4819999999997	7.480600000000007	3.0	12.0
316891065.0	67126358.0	CC1(CCC(=C(C1)C2=CC=C(C=C2)Cl)CN3CCN(CC3)C4=CC(=C(C=C4)C(=O)NS(=O)(=O)C5=CC(=C(C=C5)NCC6(CCOCC6)F)[N+](=O)[O-])OC7=CN=C8C(=C7)C=CN8)C	Active	886.4469999999998	8.752000000000006	3.0	11.0
316891066.0	87279952.0	CC1(CCC(=C(C1)C2=CC=C(C=C2)Cl)CN3CCN(CC3)C4=CC(=C(C=C4)C(=O)NS(=O)(=O)C5=CC(=C(C=C5)NC6CCN(CC6)C7COC7)[N+](=O)[O-])OC8=CN=C9C(=C8)C=CN9)C	Active	909.5099999999996	8.096500000000008	3.0	12.0
316891067.0	87279361.0	CC1(CCC(=C(C1)C2=CC=C(C=C2)Cl)CN3CCN(CC3)C4=CC(=C(C=C4)C(=O)NS(=O)(=O)C5=CC(=C(C=C5)NC6CCN(CC6)C7CCC7)[N+](=O)[O-])OC8=CN=C9C(=C8)C=CN9)C	Active	907.5379999999996	9.250200000000003	3.0	11.0
316891068.0	87279368.0	CC1(CCC(=C(C1)C2=CC=C(C=C2)Cl)CN3CCN(CC3)C4=CC(=C(C=C4)C(=O)NS(=O)(=O)C5=CC(=C(C=C5)NC6CCN(CC6)C7CCOC(C7)(C)C)[N+](=O)[O-])OC8=CN=C9C(=C8)C=CN9)C	Active	965.6179999999995	9.6553	3.0	12.0
316891069.0	67126360.0	CC1(CCC(=C(C1)C2=CC=C(C=C2)Cl)CN3CCN(CC3)C4=CC(=C(C=C4)C(=O)NS(=O)(=O)C5=CC(=C(C=C5)N[C@H]6CCN(C6)C7CC7)[N+](=O)[O-])OC8=CN=C9C(=C8)C=CN9)C	Active	879.4839999999997	8.470000000000008	3.0	11.0
316891070.0	87279715.0	CC1(CCC(=C(C1)C2=CC=C(C=C2)Cl)CN3CCN(CC3)C4=CC(=C(C=C4)C(=O)NS(=O)(=O)C5=CC(=C(C=C5)NC6CCN(CC6)C7CCOC7)[N+](=O)[O-])OC8=CN=C9C(=C8)C=CN9)C	Active	923.5369999999996	8.486600000000006	3.0	12.0
316891071.0	56591389.0	CC1(CCC(=C(C1)C2=CC=C(C=C2)Cl)CN3CCN(CC3)C4=CC(=C(C=C4)C(=O)NS(=O)(=O)C5=CC(=C(C=C5)N[C@@H]6CCN(C6)C7CC7)[N+](=O)[O-])OC8=CN=C9C(=C8)C=CN9)C	Active	879.4839999999997	8.470000000000008	3.0	11.0
316891072.0	87279710.0	CC1(CCC(=C(C1)C2=CC=C(C=C2)Cl)CN3CCN(CC3)C4=CC(=C(C=C4)C(=O)NS(=O)(=O)C5=CC(=C(C=C5)NC[C@@H]6CCN(C6)C7CCOCC7)[N+](=O)[O-])OC8=CN=C9C(=C8)C=CN9)C	Active	937.5639999999995	8.734200000000005	3.0	12.0
316891073.0	66712947.0	CC1(CCC(=C(C1)C2=CC=C(C=C2)Cl)CN3CCN(CC3)C4=CC(=C(C=C4)C(=O)NS(=O)(=O)C5=CC(=C(C=C5)NCC(C)(C)CO)[N+](=O)[O-])OC6=CN=C7C(=C6)C=CN7)C	Active	856.4459999999999	8.251800000000008	4.0	11.0
316891074.0	87294773.0	CC1(CCC(=C(C1)C2=CC=C(C=C2)Cl)CN3CCN(CC3)C4=CC(=C(C=C4)C(=O)NS(=O)(=O)C5=CC(=C(C=C5)NCC6CCCN(C6)S(=O)(=O)C)[N+](=O)[O-])OC7=CN=C8C(=C7)C=CN8)C	Active	945.5649999999997	7.904900000000008	3.0	12.0
316891075.0	87279374.0	CC(=O)N1CCCC(C1)CNC2=C(C=C(C=C2)S(=O)(=O)NC(=O)C3=C(C=C(C=C3)N4CCN(CC4)CC5=C(CC(CC5)(C)C)C6=CC=C(C=C6)Cl)OC7=CN=C8C(=C7)C=CN8)[N+](=O)[O-]	Active	909.5099999999999	8.491800000000008	3.0	11.0
316891076.0	56968449.0	CC1(CCC(=C(C1)C2=CC=C(C=C2)Cl)CN3CCN(CC3)C4=CC(=C(C=C4)C(=O)NS(=O)(=O)C5=CC(=C(C=C5)N[C@@H]6CCN(C6)S(=O)(=O)C)[N+](=O)[O-])OC7=CN=C8C(=C7)C=CN8)C	Active	917.5109999999999	7.267200000000007	3.0	12.0
316891077.0	67127004.0	CC1(CCCC(=C1C2=CC=C(C=C2)Cl)CN3CCN(CC3)C4=CC(=C(C=C4)C(=O)NS(=O)(=O)C5=CC(=C(C=C5)NCC6CCOCC6)[N+](=O)[O-])OC7=CN=C8C(=C7)C=CN8)C	Active	868.4569999999998	8.659900000000006	3.0	11.0
316891078.0	87279769.0	CC1(CCC(=C(C1)C2=CC=C(C=C2)Cl)CN3CCN(CC3)C4=CC(=C(C=C4)C(=O)NS(=O)(=O)C5=CC(=C(C=C5)NC6CN(C6)C(CF)CF)[N+](=O)[O-])OC7=CN=C8C(=C7)C=CN8)C	Active	903.4529999999999	8.225100000000008	3.0	11.0
316891079.0	87294846.0	CC1(CCC(=C(C1)C2=CC=C(C=C2)Cl)CN3CCN(CC3)C4=CC(=C(C=C4)C(=O)NS(=O)(=O)C5=CC(=C(C=C5)NCC6CCN(C6)S(=O)(=O)C)[N+](=O)[O-])OC7=CN=C8C(=C7)C=CN8)C	Active	931.5379999999998	7.514800000000007	3.0	12.0
316891080.0	56591390.0	CC(=O)N1CCC(C1)CNC2=C(C=C(C=C2)S(=O)(=O)NC(=O)C3=C(C=C(C=C3)N4CCN(CC4)CC5=C(CC(CC5)(C)C)C6=CC=C(C=C6)Cl)OC7=CN=C8C(=C7)C=CN8)[N+](=O)[O-]	Active	895.483	8.10170000000001	3.0	11.0
316891081.0	67126789.0	CC(=O)N1CC[C@H](C1)NC2=C(C=C(C=C2)S(=O)(=O)NC(=O)C3=C(C=C(C=C3)N4CCN(CC4)CC5=C(CC(CC5)(C)C)C6=CC=C(C=C6)Cl)OC7=CN=C8C(=C7)C=CN8)[N+](=O)[O-]	Active	881.4559999999999	7.854100000000009	3.0	11.0
316891082.0	67126979.0	CC1(CCC(=C(C1)C2=CC=C(C=C2)Cl)CN3CCN(CC3)C4=CC(=C(C=C4)C(=O)NS(=O)(=O)C5=CC(=C(C=C5)NCC(C)(C)COC)[N+](=O)[O-])OC6=CN=C7C(=C6)C=CN7)C	Active	870.4729999999998	8.905900000000004	3.0	11.0
316891083.0	67126995.0	CC1(CCC(=C(C1)C2=CC=C(C=C2)Cl)CN3CCN(CC3)C4=CC(=C(C=C4)C(=O)NS(=O)(=O)C5=CC(=C(C=C5)NC[C@@H]6CC[C@H](C6)O)[N+](=O)[O-])OC7=CN=C8C(=C7)C=CN8)C	Active	868.4569999999999	8.394300000000008	4.0	11.0
316891084.0	67171166.0	CC1(CCC(=C(C1)C2=CC=C(C=C2)Cl)CN3CCN(CC3)C4=CC(=C(C=C4)C(=O)NS(=O)(=O)C5=CC(=C(C=C5)NC[C@H]6CC[C@@H](C6)O)[N+](=O)[O-])OC7=CN=C8C(=C7)C=CN8)C	Active	868.4569999999999	8.394300000000008	4.0	11.0
316891085.0	67126989.0	CC1(CCC(=C(C1)C2=CC=C(C=C2)Cl)CN3CCN(CC3)C4=CC(=C(C=C4)C(=O)NS(=O)(=O)C5=CC(=C(C=C5)N[C@H]6CCCNC6=O)[N+](=O)[O-])OC7=CN=C8C(=C7)C=CN8)C	Active	867.4289999999999	7.511900000000007	4.0	11.0
316891086.0	56591410.0	CC1(CCC(=C(C1)C2=CC=C(C=C2)Cl)CN3CCN(CC3)C4=CC(=C(C=C4)C(=O)NS(=O)(=O)C5=CC(=C(C=C5)NCC6CN(C6)C(CF)CF)[N+](=O)[O-])OC7=CN=C8C(=C7)C=CN8)C	Active	917.4799999999998	8.472700000000007	3.0	11.0
316891087.0	67126367.0	CC1(CCC(=C(C1)C2=CC=C(C=C2)Cl)CN3CCN(CC3)C4=CC(=C(C=C4)C(=O)NS(=O)(=O)C5=CC(=C(C=C5)NCC6CN(C6)C7COC7)[N+](=O)[O-])OC8=CN=C9C(=C8)C=CN9)C	Active	895.4829999999997	7.563900000000007	3.0	12.0
316891088.0	87279352.0	CC1(CCC(=C(C1)C2=CC=C(C=C2)Cl)CN3CCN(CC3)C4=CC(=C(C=C4)C(=O)NS(=O)(=O)C5=CC(=C(C=C5)NCC6CCN(CC6)C7COC7)[N+](=O)[O-])OC8=CN=C9C(=C8)C=CN9)C	Active	923.5369999999996	8.344100000000006	3.0	12.0
316891089.0	87279443.0	CC1(CCC(=C(C1)C2=CC=C(C=C2)Cl)CN3CCN(CC3)C4=CC(=C(C=C4)C(=O)NS(=O)(=O)C5=CC(=C(C=C5)NCC6CCN(CC6)C7CC7)[N+](=O)[O-])OC8=CN=C9C(=C8)C=CN9)C	Active	907.5379999999996	9.107700000000003	3.0	11.0
316891090.0	87279686.0	CC1(CCC(=C(C1)C2=CC=C(C=C2)Cl)CN3CCN(CC3)C4=CC(=C(C=C4)C(=O)NS(=O)(=O)C5=CC(=C(C=C5)NCC6CN(CCO6)CCF)[N+](=O)[O-])OC7=CN=C8C(=C7)C=CN8)C	Active	915.4889999999997	7.903600000000008	3.0	12.0
316891091.0	87279709.0	CC1(CCC(=C(C1)C2=CC=C(C=C2)Cl)CN3CCN(CC3)C4=CC(=C(C=C4)C(=O)NS(=O)(=O)C5=CC(=C(C=C5)NCC6CN(CCO6)CC(F)F)[N+](=O)[O-])OC7=CN=C8C(=C7)C=CN8)C	Active	933.4789999999998	8.199200000000006	3.0	12.0
316891094.0	87279398.0	CC1(CCC(=C(C1)C2=CC=C(C=C2)Cl)CN3CCN(CC3)C4=CC(=C(C=C4)C(=O)NS(=O)(=O)C5=CC(=C(C=C5)NCC6COCCN6C7CCOCC7)[N+](=O)[O-])OC8=CN=C9C(=C8)C=CN9)C	Active	953.5629999999995	8.113100000000008	3.0	13.0
316891095.0	87279366.0	CC1(CCC(=C(C1)C2=CC=C(C=C2)Cl)CN3CCN(CC3)C4=CC(=C(C=C4)C(=O)NS(=O)(=O)C5=CC(=C(C=C5)NCC6COCCN6C7CCC7)[N+](=O)[O-])OC8=CN=C9C(=C8)C=CN9)C	Active	923.5369999999996	8.486600000000006	3.0	12.0
316891096.0	87279358.0	CC1(CCC(=C(C1)C2=CC=C(C=C2)Cl)CN3CCN(CC3)C4=CC(=C(C=C4)C(=O)NS(=O)(=O)C5=CC(=C(C=C5)NCC6COCCN6C7CCOC7)[N+](=O)[O-])OC8=CN=C9C(=C8)C=CN9)C	Active	939.5359999999996	7.723000000000008	3.0	13.0
316891097.0	87279511.0	CC1(CCC(=C(C1)C2=CC=C(C=C2)Cl)CN3CCN(CC3)C4=CC(=C(C=C4)C(=O)NS(=O)(=O)C5=CC(=C(C=C5)NCC6CCN(CC6)C(CF)CF)[N+](=O)[O-])OC7=CN=C8C(=C7)C=CN8)C	Active	945.5339999999997	9.252900000000004	3.0	11.0
316891098.0	87279752.0	CC1(CCC(=C(C1)C2=CC=C(C=C2)Cl)CN3CCN(CC3)C4=CC(=C(C=C4)C(=O)NS(=O)(=O)C5=CC(=C(C=C5)OCC6(CCN(CC6)C7CC7)F)[N+](=O)[O-])OC8=CN=C9C(=C8)C=CN9)C	Active	926.5119999999996	9.166700000000004	2.0	11.0
316891099.0	67126362.0	CC1(CCC(=C(C1)C2=CC=C(C=C2)Cl)CN3CCN(CC3)C4=CC(=C(C=C4)C(=O)NS(=O)(=O)C5=CC(=C(C=C5)NCC6=CC=C(C=C6)OC)[N+](=O)[O-])OC7=CN=C8C(=C7)C=CN8)C	Active	890.463	9.442100000000002	3.0	11.0
316891100.0	87279349.0	CC1(CCC(=C(C1)C2=CC=C(C=C2)Cl)CN3CCN(CC3)C4=CC(=C(C=C4)C(=O)NS(=O)(=O)C5=CC(=C(C=C5)NCC6=CC(=CC=C6)OC(F)(F)F)[N+](=O)[O-])OC7=CN=C8C(=C7)C=CN8)C	Active	944.4330000000001	10.332099999999995	3.0	11.0
316891101.0	67126361.0	CC1(CCC(=C(C1)C2=CC=C(C=C2)Cl)CN3CCN(CC3)C4=CC(=C(C=C4)C(=O)NS(=O)(=O)C5=CC(=C(C=C5)NCC6=CC(=CC=C6)OC)[N+](=O)[O-])OC7=CN=C8C(=C7)C=CN8)C	Active	890.463	9.442100000000002	3.0	11.0
316891102.0	87279365.0	CC1(CCC(=C(C1)C2=CC=C(C=C2)Cl)CN3CCN(CC3)C4=CC(=C(C=C4)C(=O)NS(=O)(=O)C5=CC(=C(C=C5)NCC6=CC=C(C=C6)OC(F)F)[N+](=O)[O-])OC7=CN=C8C(=C7)C=CN8)C	Active	926.4430000000001	10.034899999999997	3.0	11.0
316891103.0	56591433.0	CC1(CCC(=C(C1)C2=CC=C(C=C2)Cl)CN3CCN(CC3)C4=CC(=C(C=C4)C(=O)NS(=O)(=O)C5=CC(=C(C=C5)NC6CCC7(CC6)OCCO7)[N+](=O)[O-])OC8=CN=C9C(=C8)C=CN9)C	Active	910.4939999999997	8.919000000000006	3.0	12.0
316891105.0	87279383.0	CC1(CCC(=C(C1)C2=CC=C(C=C2)Cl)CN3CCN(CC3)C4=CC(=C(C=C4)C(=O)NS(=O)(=O)C5=CC(=C(C=C5)N[C@@H]6CCN(C6)CC(F)F)[N+](=O)[O-])OC7=CN=C8C(=C7)C=CN8)C	Active	903.4529999999999	8.572700000000006	3.0	11.0
316891106.0	87279360.0	CC1(CCC(=C(C1)C2=CC=C(C=C2)Cl)CN3CCN(CC3)C4=CC(=C(C=C4)C(=O)NS(=O)(=O)C5=CC(=C(C=C5)N[C@H]6CCN(C6)CCF)[N+](=O)[O-])OC7=CN=C8C(=C7)C=CN8)C	Active	885.4629999999997	8.277100000000006	3.0	11.0
316891107.0	87279544.0	CC1(CCC(=C(C1)C2=CC=C(C=C2)Cl)CN3CCN(CC3)C4=CC(=C(C=C4)C(=O)NS(=O)(=O)C5=CC(=C(C=C5)N[C@H]6CCN(C6)CC(F)F)[N+](=O)[O-])OC7=CN=C8C(=C7)C=CN8)C	Active	903.4529999999999	8.572700000000006	3.0	11.0
316891109.0	67126402.0	CC1(CCC(=C(C1)C2=CC=C(C=C2)Cl)CN3CCN(CC3)C4=CC(=C(C=C4)C(=O)NS(=O)(=O)C5=CC(=C(C=C5)NCC6=CC=C(C=C6)O)[N+](=O)[O-])OC7=CN=C8C(=C7)C=CN8)C	Active	876.436	9.139100000000001	4.0	11.0
316891110.0	56591434.0	CC1(CCC(=C(C1)C2=CC=C(C=C2)Cl)CN3CCN(CC3)C4=CC(=C(C=C4)C(=O)NS(=O)(=O)C5=CC(=C(C=C5)NCC6=CC(=CC=C6)O)[N+](=O)[O-])OC7=CN=C8C(=C7)C=CN8)C	Active	876.436	9.139100000000001	4.0	11.0
316891111.0	87279351.0	CC1(CCC(=C(C1)C2=CC=C(C=C2)Cl)CN3CCN(CC3)C4=CC(=C(C=C4)C(=O)NS(=O)(=O)C5=CC(=C(C=C5)NCC6=CC(=CC=C6)OC(F)F)[N+](=O)[O-])OC7=CN=C8C(=C7)C=CN8)C	Active	926.4430000000001	10.034899999999997	3.0	11.0
316891112.0	87279460.0	CC1(CCC(=C(C1)C2=CC=C(C=C2)Cl)CN3CCN(CC3)C4=CC(=C(C=C4)C(=O)NS(=O)(=O)C5=CC(=C(C=C5)NC[C@@H]6CC[C@@H](C6)N7CCOCC7)[N+](=O)[O-])OC8=CN=C9C(=C8)C=CN9)C	Active	937.5639999999995	8.734200000000005	3.0	12.0
316891114.0	56591435.0	CC1(CCC(=C(C1)C2=CC=C(C=C2)Cl)CN3CCN(CC3)C4=CC(=C(C=C4)C(=O)NS(=O)(=O)C5=CC(=C(C=C5)NC6CCN(CC6)C7CC7)S(=O)(=O)C(F)(F)F)OC8=CN=C9C(=C8)C=CN9)C	Active	980.5759999999998	9.245400000000002	3.0	11.0
316891115.0	87279700.0	CC1(CCC(=C(C1)C2=CC=C(C=C2)Cl)CN3CCN(CC3)C4=CC(=C(C=C4)C(=O)NS(=O)(=O)C5=CC(=C(C=C5)OCC6CCN(CC6)C7COC7)[N+](=O)[O-])OC8=CN=C9C(=C8)C=CN9)C	Active	924.5209999999996	8.311000000000007	2.0	12.0
316891116.0	87279376.0	CC1(CCC(=C(C1)C2=CC=C(C=C2)Cl)CN3CCN(CC3)C4=CC(=C(C=C4)C(=O)NS(=O)(=O)C5=CC(=C(C=C5)OCC6(CCN(CC6)C7CCOCC7)F)[N+](=O)[O-])OC8=CN=C9C(=C8)C=CN9)C	Active	970.5649999999995	9.183300000000004	2.0	12.0
316891117.0	87279529.0	CC1(CCC(=C(C1)C2=CC=C(C=C2)Cl)CN3CCN(CC3)C4=CC(=C(C=C4)C(=O)NS(=O)(=O)C5=CC(=C(C=C5)OCC6(CCN(CC6)C7CCOC7)F)[N+](=O)[O-])OC8=CN=C9C(=C8)C=CN9)C	Active	956.5379999999996	8.793200000000006	2.0	12.0
316891118.0	87279419.0	CC1(CCC(=C(C1)C2=CC=C(C=C2)Cl)CN3CCN(CC3)C4=CC(=C(C=C4)C(=O)NS(=O)(=O)C5=CC(=C(C=C5)OCC6(CCN(CC6)S(=O)(=O)C)F)[N+](=O)[O-])OC7=CN=C8C(=C7)C=CN8)C	Active	964.5389999999998	7.963900000000009	2.0	12.0
316891121.0	56591456.0	CC1(CCC(=C(C1)C2=CC=C(C=C2)Cl)CN3CCN(CC3)C4=CC(=C(C=C4)C(=O)NS(=O)(=O)C5=CC(=C(C=C5)NCC6=CC=C(C=C6)OCCCN(C)C)[N+](=O)[O-])OC7=CN=C8C(=C7)C=CN8)C	Active	961.5859999999997	9.764000000000001	3.0	12.0
316891122.0	87279377.0	CC1(CCC(=C(C1)C2=CC=C(C=C2)Cl)CN3CCN(CC3)C4=CC(=C(C=C4)C(=O)NS(=O)(=O)C5=CC(=C(C=C5)NCC6=CC=C(C=C6)OCCN7CCOCC7)[N+](=O)[O-])OC8=CN=C9C(=C8)C=CN9)C	Active	989.5959999999995	9.144500000000004	3.0	13.0
316891123.0	67126363.0	CC1(CCC(=C(C1)C2=CC=C(C=C2)Cl)CN3CCN(CC3)C4=CC(=C(C=C4)C(=O)NS(=O)(=O)C5=CC(=C(C=C5)NC6CC(=O)N(C6)C)[N+](=O)[O-])OC7=CN=C8C(=C7)C=CN8)C	Active	867.4289999999999	7.4640000000000075	3.0	11.0
316891124.0	56591458.0	CC1(CCC(=C(C1)C2=CC=C(C=C2)Cl)CN3CCN(CC3)C4=CC(=C(C=C4)C(=O)NS(=O)(=O)C5=CC(=C(C=C5)OCC6CCCC(=O)C6)[N+](=O)[O-])OC7=CN=C8C(=C7)C=CN8)C	Active	881.4519999999998	8.959500000000004	2.0	11.0
316891125.0	67127045.0	CC1(CC(=C(C=C1)C2=CC=C(C=C2)Cl)CN3CCN(CC3)C4=CC(=C(C=C4)C(=O)NS(=O)(=O)C5=CC(=C(C=C5)NCC6CCOCC6)[N+](=O)[O-])OC7=CN=C8C(=C7)C=CN8)C	Active	866.4409999999998	8.435900000000007	3.0	11.0
316891126.0	56591129.0	CC1(CCC(=C(C1)C2=CC=C(C=C2)Cl)CN3CCN(CC3)C4=CC(=C(C=C4)C(=O)NS(=O)(=O)C5=CC(=C(C=C5)N[C@@H]6CCN(C6)C(CF)CF)[N+](=O)[O-])OC7=CN=C8C(=C7)C=CN8)C	Active	917.4799999999998	8.615200000000007	3.0	11.0
316891127.0	87279355.0	CC1(CCC(=C(C1)C2=CC=C(C=C2)Cl)CN3CCN(CC3)C4=CC(=C(C=C4)C(=O)NS(=O)(=O)C5=CC(=C(N=C5)OCC6(CCOCC6)F)C(F)(F)F)OC7=CN=C8C(=C7)C=CN8)C	Active	911.4189999999999	9.2245	2.0	10.0
316891130.0	87279439.0	CC1(CCC(=C(C1)C2=CC=C(C=C2)Cl)CN3CCN(CC3)C4=CC(=C(C=C4)C(=O)NS(=O)(=O)C5=CC(=C(C=C5)NCC6CN(CCO6)CC#N)[N+](=O)[O-])OC7=CN=C8C(=C7)C=CN8)C	Active	908.4819999999996	7.457680000000007	3.0	13.0
316891131.0	87279781.0	CC1(CCC(=C(C1)C2=CC=C(C=C2)Cl)CN3CCN(CC3)C4=CC(=C(C=C4)C(=O)NS(=O)(=O)C5=CC(=C(C=C5)NCC6CN(CCO6)C(=O)CN(C)C)[N+](=O)[O-])OC7=CN=C8C(=C7)C=CN8)C	Active	954.5509999999996	7.022300000000007	3.0	13.0
316891132.0	56591131.0	CC1(CCC(=C(C1)C2=CC=C(C=C2)Cl)CN3CCN(CC3)C4=CC(=C(C=C4)C(=O)NS(=O)(=O)C5=CC(=C(C=C5)NCC6CN(CCO6)CC(=O)O)[N+](=O)[O-])OC7=CN=C8C(=C7)C=CN8)C	Active	927.4809999999998	7.018700000000006	4.0	13.0
316891133.0	56591187.0	CC1(CCC(=C(C1)C2=CC=C(C=C2)Cl)CN3CCN(CC3)C4=CC(=C(C=C4)C(=O)NS(=O)(=O)C5=CC(=C(C=C5)NCC6CN(CCO6)C7COC7)[N+](=O)[O-])OC8=CN=C9C(=C8)C=CN9)C	Active	925.5089999999997	7.3329000000000075	3.0	13.0
316891134.0	75303762.0	CC1(CCC(=C(C1)C2=CC=C(C=C2)Cl)CN3CCN(CC3)C4=CC(=C(C=C4)C(=O)NS(=O)(=O)C5=CC(=C(C=C5)NCC6CN(CCO6)C7CC7)[N+](=O)[O-])OC8=CN=C9C(=C8)C=CN9)C	Active	909.5099999999996	8.096500000000008	3.0	12.0
316891135.0	56591147.0	CC1(CCC(=C(C1)C2=CC=C(C=C2)Cl)CN3CCN(CC3)C4=CC(=C(C=C4)C(=O)NS(=O)(=O)C5=CC(=C(N=C5)OCC6CCOCC6)S(=O)(=O)C)OC7=CN=C8C(=C7)C=CN8)C	Active	903.5239999999998	7.517100000000007	2.0	12.0
316891136.0	87279494.0	CC1(CCC(=C(C1)C2=CC=C(C=C2)Cl)CN3CCN(CC3)C4=CC(=C(C=C4)C(=O)NS(=O)(=O)C5=CC(=C(C=C5)OCC6(CCOCC6)F)S(=O)(=O)C(F)(F)F)OC7=CN=C8C(=C7)C=CN8)C	Active	974.496	9.104200000000002	2.0	11.0
316891137.0	67127025.0	CC1(CCC(=C(C1)C2=CC=C(C=C2)Cl)CN3CCN(CC3)C4=CC(=C(C=C4)C(=O)NS(=O)(=O)C5=CC(=C(C=C5)OCC6(CCOCC6)C)[N+](=O)[O-])OC7=CN=C8C(=C7)C=CN8)C	Active	883.4679999999997	9.016900000000005	2.0	11.0
316891138.0	87279448.0	CCOC(=O)N1CCN(CC1)C2=C(C=C(C=C2)S(=O)(=O)NC(=O)C3=C(C=C(C=C3)N4CCN(CC4)CC5=C(CC(CC5)(C)C)C6=CC=C(C=C6)Cl)OC7=CN=C8C(=C7)C=CN8)[N+](=O)[O-]	Active	911.4819999999997	8.09990000000001	2.0	12.0
316891139.0	87279805.0	CC1(CCC(=C(C1)C2=CC=C(C=C2)Cl)CN3CCN(CC3)C4=CC(=C(C=C4)C(=O)NS(=O)(=O)C5=CC(=C(C=C5)N6CCC(CC6)N7CCOCC7)[N+](=O)[O-])OC8=CN=C9C(=C8)C=CN9)C	Active	923.5369999999995	8.122400000000008	2.0	12.0
316891140.0	87279749.0	CC1(CCC(=C(C1)C2=CC=C(C=C2)Cl)CN3CCN(CC3)C4=CC(=C(C=C4)C(=O)NS(=O)(=O)C5=CC(=C(C=C5)N[C@@H]6CCN(C6)C(CF)CF)S(=O)(=O)C(F)(F)F)OC7=CN=C8C(=C7)C=CN8)C	Active	1004.545	9.000500000000004	3.0	11.0
316891141.0	67126378.0	CC(C)N1CCC(CC1)NC2=C(C=C(C=C2)S(=O)(=O)NC(=O)C3=C(C=C(C=C3)N4CCN(CC4)CC5=C(CC(CC5)(C)C)C6=CC=C(C=C6)Cl)OC7=CN=C8C(=C7)C=CN8)[N+](=O)[O-]	Active	895.5269999999999	9.106100000000005	3.0	11.0
316891142.0	87279693.0	CC1(CCC(=C(C1)C2=CC=C(C=C2)Cl)CN3CCN(CC3)C4=CC(=C(C=C4)C(=O)NS(=O)(=O)C5=CC(=C(C=C5)NC6CCN(CC6)C(C)(C)C)[N+](=O)[O-])OC7=CN=C8C(=C7)C=CN8)C	Active	909.5539999999996	9.496200000000002	3.0	11.0
316891143.0	87279373.0	CC1(CCC(=C(C1)C2=CC=C(C=C2)Cl)CN3CCN(CC3)C4=CC(=C(C=C4)C(=O)NS(=O)(=O)C5=CC(=C(C=C5)NCC6CCCN(C6)CCOC)[N+](=O)[O-])OC7=CN=C8C(=C7)C=CN8)C	Active	925.5529999999995	8.591700000000007	3.0	12.0
316891144.0	56591148.0	CC1(CCC(=C(C1)C2=CC=C(C=C2)Cl)CN3CCN(CC3)C4=CC(=C(C=C4)C(=O)NS(=O)(=O)C5=CC(=C(C=C5)NCC6CCCN(C6)CC#N)[N+](=O)[O-])OC7=CN=C8C(=C7)C=CN8)C	Active	906.5099999999995	8.468880000000006	3.0	12.0
316891145.0	87279369.0	CC1(CCC(=C(C1)C2=CC=C(C=C2)Cl)CN3CCN(CC3)C4=CC(=C(C=C4)C(=O)NS(=O)(=O)C5=CC(=C(C=C5)OCC6(CCN(CC6)C)F)S(=O)(=O)C(F)(F)F)OC7=CN=C8C(=C7)C=CN8)C	Active	987.5389999999999	9.019400000000005	2.0	11.0
316891146.0	56591149.0	CC1(CCC(=C(C1)C2=CC=C(C=C2)Cl)CN3CCN(CC3)C4=CC(=C(C=C4)C(=O)NS(=O)(=O)C5=CC(=C(N=C5)N[C@@H]6CCN(C6)C(CF)CF)Cl)OC7=CN=C8C(=C7)C=CN8)C	Active	907.9159999999997	8.755400000000005	3.0	10.0
316891147.0	87279721.0	CC1(CCC(=C(C1)C2=CC=C(C=C2)Cl)CN3CCN(CC3)C4=CC(=C(C=C4)C(=O)NS(=O)(=O)C5=CC(=C(C=C5)NN6CCN(CC6)C(=O)OC(C)(C)C)[N+](=O)[O-])OC7=CN=C8C(=C7)C=CN8)C	Active	954.5509999999996	8.701000000000006	3.0	13.0
316891148.0	56968680.0	CC1(CCC(=C(C1)C2=CC=C(C=C2)Cl)CN3CCN(CC3)C4=CC(=C(C=C4)C(=O)NS(=O)(=O)C5=CC(=C(C=C5)OCC6(CCOCC6)OC)[N+](=O)[O-])OC7=CN=C8C(=C7)C=CN8)C	Active	899.4669999999998	8.395800000000008	2.0	12.0
316891149.0	87279726.0	CC1(CCC(=C(C1)C2=CC=C(C=C2)Cl)CN3CCN(CC3)C4=CC(=C(C=C4)C(=O)NS(=O)(=O)C5=CC(=C(C=C5)O[C@@H]6CCN(C6)C(CF)CF)[N+](=O)[O-])OC7=CN=C8C(=C7)C=CN8)C	Active	918.4639999999998	8.582100000000008	2.0	11.0
316891150.0	87279359.0	CC1(CCC(=C(C1)C2=CC=C(C=C2)Cl)CN3CCN(CC3)C4=CC(=C(C=C4)C(=O)NS(=O)(=O)C5=CC(=C(C=C5)NN6CCN(CC6)C7COC7)[N+](=O)[O-])OC8=CN=C9C(=C8)C=CN9)C	Active	910.4979999999996	7.164700000000007	3.0	13.0
316891151.0	87279714.0	CC1(CCC(=C(C1)C2=CC=C(C=C2)Cl)CN3CCN(CC3)C4=CC(=C(C=C4)C(=O)NS(=O)(=O)C5=CC(=C(C=C5)NN6CCN(CC6)C7CCOCC7)[N+](=O)[O-])OC8=CN=C9C(=C8)C=CN9)C	Active	938.5519999999995	7.9449000000000085	3.0	13.0
316891152.0	67126371.0	CC1(CCC(=C(C1)C2=CC=C(C=C2)Cl)CN3CCN(CC3)C4=CC(=C(C=C4)C(=O)NS(=O)(=O)C5=CC(=C(C=C5)N[C@@H]6CCOC6)[N+](=O)[O-])OC7=CN=C8C(=C7)C=CN8)C	Active	840.4029999999999	8.022200000000009	3.0	11.0
316891153.0	87279370.0	CC1(CCC(=C(C1)C2=CC=C(C=C2)Cl)CN3CCN(CC3)C4=CC(=C(C=C4)C(=O)NS(=O)(=O)C5=CC(=C(C=C5)NCC6CCC(CC6)(F)F)[N+](=O)[O-])OC7=CN=C8C(=C7)C=CN8)C	Active	902.4649999999998	10.058799999999996	3.0	10.0
316891154.0	87294544.0	CC1(CCC(=C(C1)C2=CC=C(C=C2)Cl)CN3CCN(CC3)C4=CC(=C(C=C4)C(=O)NS(=O)(=O)C5=CC(=C(C=C5)NC6CCN(CC6)C(C)(C)C)S(=O)(=O)C(F)(F)F)OC7=CN=C8C(=C7)C=CN8)C	Active	996.6189999999998	9.881499999999999	3.0	11.0
316891155.0	87279512.0	CC1(CCC(=C(C1)C2=CC=C(C=C2)Cl)CN3CCN(CC3)C4=CC(=C(C=C4)C(=O)NS(=O)(=O)C5=CC(=C(C=C5)NCC6CN(CCO6)C7COC7)S(=O)(=O)C(F)(F)F)OC8=CN=C9C(=C8)C=CN9)C	Active	1012.5739999999998	7.7182000000000075	3.0	13.0
316891156.0	56591168.0	CC1(CCC(=C(C1)C2=CC=C(C=C2)Cl)CN3CCN(CC3)C4=CC(=C(C=C4)C(=O)NS(=O)(=O)C5=CC(=C(N=C5)NCC6(CCOCC6)F)Cl)OC7=CN=C8C(=C7)C=CN8)C	Active	876.8829999999997	8.892200000000004	3.0	10.0
316891157.0	67126496.0	CC1(CCC(=C(C1)C2=CC=C(C=C2)Cl)CN3CCN(CC3)C4=CC(=C(C=C4)C(=O)NS(=O)(=O)C5=CC(=C(N=C5)NC6CCN(CC6)C7CC7)Cl)OC8=CN=C9C(=C8)C=CN9)C	Active	883.9469999999995	9.000300000000003	3.0	10.0
316891158.0	87279731.0	CC1(CCC(=C(C1)C2=CC=C(C=C2)Cl)CN3CCN(CC3)C4=CC(=C(C=C4)C(=O)NS(=O)(=O)C5=CC(=C(N=C5)OC[C@@H]6CN(CCO6)CC#N)Cl)OC7=CN=C8C(=C7)C=CN8)C	Active	899.9019999999996	7.564780000000007	2.0	12.0
316891159.0	87279682.0	CC1(CCC(=C(C1)C2=CC=C(C=C2)Cl)CN3CCN(CC3)C4=CC(=C(C=C4)C(=O)NS(=O)(=O)C5=CC(=C(N=C5)OC[C@@H]6CN(CCO6)C(=O)CN(C)C)Cl)OC7=CN=C8C(=C7)C=CN8)C	Active	945.9709999999995	7.129400000000007	2.0	12.0
316891160.0	87279716.0	CC1(CCC(=C(C1)C2=CC=C(C=C2)Cl)CN3CCN(CC3)C4=CC(=C(C=C4)C(=O)NS(=O)(=O)C5=CC(=C(N=C5)OC[C@H]6CN(CCO6)CC#N)Cl)OC7=CN=C8C(=C7)C=CN8)C	Active	899.9019999999996	7.564780000000007	2.0	12.0
316891161.0	87279683.0	CC1(CCC(=C(C1)C2=CC=C(C=C2)Cl)CN3CCN(CC3)C4=CC(=C(C=C4)C(=O)NS(=O)(=O)C5=CC(=C(N=C5)OC[C@H]6CN(CCO6)C(=O)CN(C)C)Cl)OC7=CN=C8C(=C7)C=CN8)C	Active	945.9709999999995	7.129400000000007	2.0	12.0
316891162.0	67126772.0	CC1(CCC(=C(C1)C2=CC=C(C=C2)Cl)CN3CCN(CC3)C4=CC(=C(C=C4)C(=O)NS(=O)(=O)C5=CC(=C(N=C5)OCC6(CCOCC6)F)F)OC7=CN=C8C(=C7)C=CN8)C	Active	861.4119999999998	8.344800000000006	2.0	10.0
316891163.0	56591169.0	CC1(CCC(=C(C1)C2=CC=C(C=C2)Cl)CN3CCN(CC3)C4=CC(=C(C=C4)C(=O)NS(=O)(=O)C5=CC(=C(N=C5)OCC(C)(CO)CO)Cl)OC6=CN=C7C(=C6)C=CN7)C	Active	863.8649999999999	7.331300000000009	4.0	11.0
316891164.0	67126990.0	CC1(CCC(=C(C1)C2=CC=C(C=C2)Cl)CN3CCN(CC3)C4=CC(=C(C=C4)C(=O)NS(=O)(=O)C5=CN=C(C=C5)OCC6(CCOCC6)F)OC7=CN=C8C(=C7)C=CN8)C	Active	843.4219999999998	8.205700000000007	2.0	10.0
316891165.0	87279720.0	CC1(CCC(=C(C1)C2=CC=C(C=C2)Cl)CN3CCN(CC3)C4=CC(=C(C=C4)C(=O)NS(=O)(=O)C5=CC(=C(C=C5)NCC6CN(CCO6)C(CF)CF)[N+](=O)[O-])OC7=CN=C8C(=C7)C=CN8)C	Active	947.5059999999997	8.241700000000007	3.0	12.0
316891166.0	56968679.0	CC1(CCC(=C(C1)C2=CC=C(C=C2)Cl)CN3CCN(CC3)C4=CC(=C(C=C4)C(=O)NS(=O)(=O)C5=CC(=C(N=C5)OCC6CCN(CC6)CC#N)Cl)OC7=CN=C8C(=C7)C=CN8)C	Active	897.9299999999995	8.575980000000007	2.0	11.0
316891167.0	87279760.0	CC1(CCC(=C(C1)C2=CC=C(C=C2)Cl)CN3CCN(CC3)C4=CC(=C(C=C4)C(=O)NS(=O)(=O)C5=CC(=C(C=C5)N[C@@H]6CCN(C6)CCOCCOC)[N+](=O)[O-])OC7=CN=C8C(=C7)C=CN8)C	Active	941.5519999999996	7.970600000000008	3.0	13.0
316891168.0	87279733.0	CC1(CCC(=C(C1)C2=CC=C(C=C2)Cl)CN3CCN(CC3)C4=CC(=C(C=C4)C(=O)NS(=O)(=O)C5=CC(=C(C=C5)N[C@@H]6CCN(C6)C(=O)CN(C)C)[N+](=O)[O-])OC7=CN=C8C(=C7)C=CN8)C	Active	924.5249999999996	7.3958000000000075	3.0	12.0
316891169.0	67126370.0	CC1(CCC(=C(C1)C2=CC=C(C=C2)Cl)CN3CCN(CC3)C4=CC(=C(C=C4)C(=O)NS(=O)(=O)C5=CC(=C(C=C5)NC6CN(C6)C7COC7)[N+](=O)[O-])OC8=CN=C9C(=C8)C=CN9)C	Active	881.4559999999998	7.316300000000007	3.0	12.0
316891170.0	87279708.0	CC1(CCC(=C(C1)C2=CC=C(C=C2)Cl)CN3CCN(CC3)C4=CC(=C(C=C4)C(=O)NS(=O)(=O)C5=CC(=C(N=C5)OCC6(CCN(CC6)CC#N)F)Cl)OC7=CN=C8C(=C7)C=CN8)C	Active	915.9199999999995	8.668080000000005	2.0	11.0
316891171.0	87279356.0	CC1(CCC(=C(C1)C2=CC=C(C=C2)Cl)CN3CCN(CC3)C4=CC(=C(C=C4)C(=O)NS(=O)(=O)C5=CC(=C(C=C5)NC[C@@H]6CN(CCO6)C(=O)CN(C)C)[N+](=O)[O-])OC7=CN=C8C(=C7)C=CN8)C	Active	954.5509999999996	7.022300000000007	3.0	13.0
316891172.0	49787487.0	CC1(CCC(=C(C1)C2=CC=C(C=C2)Cl)CN3CCN(CC3)C4=CC(=C(C=C4)C(=O)NS(=O)(=O)C5=CC(=C(C=C5)NC[C@H]6CN(CCO6)C(=O)CN(C)C)[N+](=O)[O-])OC7=CN=C8C(=C7)C=CN8)C	Active	954.5509999999996	7.022300000000007	3.0	13.0
316891173.0	56591170.0	CC1(CCC(=C(C1)C2=CC=C(C=C2)Cl)CN3CCN(CC3)C4=CC(=C(C=C4)C(=O)NS(=O)(=O)C5=CC(=C(N=C5)OCC6CCN(CC6)C(=O)CN(C)C)Cl)OC7=CN=C8C(=C7)C=CN8)C	Active	943.9989999999995	8.140600000000006	2.0	11.0
316891174.0	87279837.0	CC1(CCC(=C(C1)C2=CC=C(C=C2)Cl)CN3CCN(CC3)C4=CC(=C(C=C4)C(=O)NS(=O)(=O)C5=CC(=C(N=C5)O[C@@H]6CCN(C6)CC(F)F)Cl)OC7=CN=C8C(=C7)C=CN8)C	Active	894.8729999999998	8.679800000000006	2.0	10.0
316891175.0	87279357.0	CC1(CCC(=C(C1)C2=CC=C(C=C2)Cl)CN3CCN(CC3)C4=CC(=C(C=C4)C(=O)NS(=O)(=O)C5=CC(=C(C=C5)N[C@@H]6CCN(C6)CC#N)[N+](=O)[O-])OC7=CN=C8C(=C7)C=CN8)C	Active	878.4559999999997	7.831180000000008	3.0	12.0
316891176.0	67127066.0	COC1(CCN(CC1)C2=CC(=C(C=C2)C(=O)NS(=O)(=O)C3=CC(=C(N=C3)OCC4(CCOCC4)F)Cl)OC5=CN=C6C(=C5)C=CN6)CC7=CC=CC=C7C8=CC=C(C=C8)Cl	Active	874.8190000000002	8.968300000000003	2.0	10.0
316891177.0	67127009.0	COC1(CCN(CC1)C2=CC(=C(C=C2)C(=O)NS(=O)(=O)C3=CC(=C(C=C3)NCC4CCOCC4)[N+](=O)[O-])OC5=CN=C6C(=C5)C=CN6)CC7=CC=CC=C7C8=CC=C(C=C8)Cl	Active	865.4090000000001	8.769100000000003	3.0	11.0
316891178.0	56591190.0	C1COCCC1CNC2=C(C=C(C=C2)S(=O)(=O)NC(=O)C3=C(C=C(C=C3)N4CCN(CC4)CC5=C(CCC6(C5)CCN(CC6)C(CF)CF)C7=CC=C(C=C7)Cl)OC8=CN=C9C(=C8)C=CN9)[N+](=O)[O-]	Active	987.5709999999997	9.023500000000006	3.0	12.0
316891179.0	87279737.0	CC(C)N1CCC2(CCC(=C(C2)CN3CCN(CC3)C4=CC(=C(C=C4)C(=O)NS(=O)(=O)C5=CC(=C(C=C5)NCC6CCOCC6)[N+](=O)[O-])OC7=CN=C8C(=C7)C=CN8)C9=CC=C(C=C9)Cl)CC1	Active	951.5909999999996	9.124300000000005	3.0	12.0
316891180.0	87279903.0	C1COCCC1COC2=C(C=C(C=N2)S(=O)(=O)NC(=O)C3=C(C=C(C=C3)N4CCN(CC4)CC5=C(CCC6(C5)CCN(CC6)C(CF)CF)C7=CC=C(C=C7)Cl)OC8=CN=C9C(=C8)C=CN9)Cl	Active	978.9909999999996	9.130600000000005	2.0	11.0
316891181.0	87294809.0	CC(C)N1CCC2(CCC(=C(C2)CN3CCN(CC3)C4=CC(=C(C=C4)C(=O)NS(=O)(=O)C5=CC(=C(N=C5)OCC6CCOCC6)Cl)OC7=CN=C8C(=C7)C=CN8)C9=CC=C(C=C9)Cl)CC1	Active	943.0109999999996	9.231400000000004	2.0	11.0
316891182.0	67127043.0	CC1(CCC(=C(C1)C2=CC=C(C=C2)Cl)CN3CCN(CC3)C4=CC(=C(C=C4)C(=O)NS(=O)(=O)C5=CC(=C(N=C5)OCC6(CCN(CC6)C)F)Cl)OC7=CN=C8C(=C7)C=CN8)C	Active	890.9099999999996	8.774300000000006	2.0	10.0
316891183.0	87279727.0	CC1(CCC(=C(C1)C2=CC=C(C=C2)Cl)CN3CCN(CC3)C4=CC(=C(C=C4)C(=O)NS(=O)(=O)C5=CC(=C(N=C5)OCC6(CCN(CC6)C(=O)CN(C)C)F)Cl)OC7=CN=C8C(=C7)C=CN8)C	Active	961.9889999999995	8.232700000000007	2.0	11.0
316891184.0	56591191.0	C1COCCC1CNC2=C(C=C(C=C2)S(=O)(=O)NC(=O)C3=C(C=C(C=C3)N4CCC(CC4)(CC5=CC=CC=C5C6=CC=C(C=C6)Cl)F)OC7=CN=C8C(=C7)C=CN8)[N+](=O)[O-]	Active	853.3730000000003	9.092200000000002	3.0	10.0
316891185.0	67127002.0	C1CN(CCC1(CC2=CC=CC=C2C3=CC=C(C=C3)Cl)F)C4=CC(=C(C=C4)C(=O)NS(=O)(=O)C5=CC(=C(N=C5)OCC6(CCOCC6)F)Cl)OC7=CN=C8C(=C7)C=CN8	Active	862.7829999999997	9.2914	2.0	9.0
316891186.0	87279400.0	CC(C)N1CCC2(CCC(=C(C2)CN3CCN(CC3)C4=CC(=C(C=C4)C(=O)NS(=O)(=O)C5=CC(=C(C=C5)NCC6CCOCC6)C(F)(F)F)OC7=CN=C8C(=C7)C=CN8)C9=CC=C(C=C9)Cl)CC1	Active	974.5909999999997	10.234899999999998	3.0	10.0
316891187.0	87279679.0	CC1(CCC(=C(C1)C2=CC=C(C=C2)Cl)CN3CCN(CC3)C4=CC(=C(C=C4)C(=O)NS(=O)(=O)C5=CC(=C(N=C5)O[C@@H]6CCN(C6)C(CF)CF)Cl)OC7=CN=C8C(=C7)C=CN8)C	Active	908.8999999999997	8.722300000000004	2.0	10.0
316891188.0	67126972.0	CC1(CCC(=C(C1)C2=CC=C(C=C2)Cl)CN3CCN(CC3)C4=CC(=C(C=C4)C(=O)NS(=O)(=O)C5=CC(=C(C=C5)OCCOC6CCOC6)[N+](=O)[O-])OC7=CN=C8C(=C7)C=CN8)C	Active	885.4399999999998	8.005700000000008	2.0	12.0
316891189.0	67126368.0	CC1(CCC(=C(C1)C2=CC=C(C=C2)Cl)CN3CCN(CC3)C4=CC(=C(C=C4)C(=O)NS(=O)(=O)C5=CC(=C(C=C5)NCC6CCC(CC6)C#N)[N+](=O)[O-])OC7=CN=C8C(=C7)C=CN8)C	Active	891.4949999999997	9.56328	3.0	11.0
316891190.0	56968235.0	CC1(CCC(=C(C1)C2=CC=C(C=C2)Cl)CN3CCN(CC3)C4=CC(=C(C=C4)C(=O)NS(=O)(=O)C5=CC(=C(N=C5)OCC6(CCN(CC6)C7COC7)F)Cl)OC8=CN=C9C(=C8)C=CN9)C	Active	932.9469999999995	8.543300000000007	2.0	11.0
316891191.0	67126365.0	CC1(CCC(=C(C1)C2=CC=C(C=C2)Cl)CN3CCN(CC3)C4=CC(=C(C=C4)C(=O)NS(=O)(=O)C5=CC(=C(N=C5)OCCC6CCOCC6)C#N)OC7=CN=C8C(=C7)C=CN8)C	Active	864.4689999999996	8.375380000000005	2.0	11.0
316891192.0	67126774.0	CC1(CCC(=C(C1)C2=CC=C(C=C2)Cl)CN3CCN(CC3)C4=CC(=C(C=C4)C(=O)NS(=O)(=O)C5=CC(=C(C=C5)OCC6=COC=C6)[N+](=O)[O-])OC7=CN=C8C(=C7)C=CN8)C	Active	851.3820000000001	8.993400000000003	2.0	11.0
316891193.0	87279761.0	CC1(CCC(=C(C1)C2=CC=C(C=C2)Cl)CN3CCN(CC3)C4=CC(=C(C=C4)C(=O)NS(=O)(=O)C5=CC(=C(N=C5)OC[C@@H]6CCN(C6)C(CF)CF)Cl)OC7=CN=C8C(=C7)C=CN8)C	Active	922.9269999999997	8.969900000000003	2.0	10.0
316891194.0	56591192.0	CC1(CCC(=C(C1)C2=CC=C(C=C2)Cl)CN3CCN(CC3)C4=CC(=C(C=C4)C(=O)NS(=O)(=O)C5=CC(=C(N=C5)OC[C@@H]6CCN(C6)CC(F)F)Cl)OC7=CN=C8C(=C7)C=CN8)C	Active	908.8999999999997	8.927400000000004	2.0	10.0
316891195.0	87279704.0	CC1(CCC(=C(C1)C2=CC=C(C=C2)Cl)CN3CCN(CC3)C4=CC(=C(C=C4)C(=O)NS(=O)(=O)C5=CC(=C(N=C5)OCC6(CCN(CC6)C(CF)CF)F)Cl)OC7=CN=C8C(=C7)C=CN8)C	Active	954.9439999999996	9.452100000000002	2.0	10.0
316891196.0	67126746.0	CC1(CCC(=C(C1)C2=CC=C(C=C2)Cl)CN3CCN(CC3)C4=CC(=C(C=C4)C(=O)NS(=O)(=O)C5=CC(=C(C=C5)OCC6(CCN(CC6)C)F)Cl)OC7=CN=C8C(=C7)C=CN8)C	Active	889.9219999999997	9.379300000000002	2.0	9.0
316891197.0	67127057.0	CC1(CCC(=C(C1)C2=CC=C(C=C2)Cl)CN3CCN(CC3)C4=CC(=C(C=C4)C(=O)NS(=O)(=O)C5=CC(=C(C=C5)OCC6CCOCC6)C#N)OC7=CN=C8C(=C7)C=CN8)C	Active	849.4539999999997	8.590280000000005	2.0	10.0
316891198.0	87279691.0	CC1(CCC(=C(C1)C2=CC=C(C=C2)Cl)CN3CCN(CC3)C4=CC(=C(C=C4)C(=O)NS(=O)(=O)C5=CC(=C(N=C5)OCC6(CCN(CC6)CC(F)F)F)Cl)OC7=CN=C8C(=C7)C=CN8)C	Active	940.9169999999997	9.409600000000001	2.0	10.0
316891199.0	56591211.0	CC1(CCC(=C(C1)C2=CC=C(C=C2)Cl)CN3CCN(CC3)C4=CC(=C(C=C4)C(=O)NS(=O)(=O)C5=CC(=C(C=C5)OCC6(CCOCC6)F)Cl)OC7=CN=C8C(=C7)C=CN8)C	Active	876.8789999999998	9.464099999999998	2.0	9.0
316891200.0	67126710.0	CC1(CCC(=C(C1)C2=CC=C(C=C2)Cl)CN3CCN(CC3)C4=CC(=C(C=C4)C(=O)NS(=O)(=O)C5=CC(=C(N=C5)OCC6CCC(CC6)(F)F)Cl)OC7=CN=C8C(=C7)C=CN8)C	Active	893.8849999999998	10.165899999999993	2.0	9.0
316891201.0	87279680.0	CC1(CCC(=C(C1)C2=CC=C(C=C2)Cl)CN3CCN(CC3)C4=CC(=C(C=C4)C(=O)NS(=O)(=O)C5=CC(=C(N=C5)OCC6(CCN(CC6)C(CF)CF)F)C(F)(F)F)OC7=CN=C8C(=C7)C=CN8)C	Active	988.4959999999998	9.817499999999997	2.0	10.0
316891202.0	67126994.0	CC1(CCC(=C(C1)C2=CC=C(C=C2)Cl)CN3CCN(CC3)C4=CC(=C(C=C4)C(=O)NS(=O)(=O)C5=CC(=C(N=C5)OCCC6CCCO6)Cl)OC7=CN=C8C(=C7)C=CN8)C	Active	859.8769999999997	8.909500000000003	2.0	10.0
316891203.0	67127366.0	CC1CN(CCN1CC2=C(CC(CC2)(C)C)C3=CC=C(C=C3)Cl)C4=CC(=C(C=C4)C(=O)NS(=O)(=O)C5=CC(=C(C=C5)NCC6CCOCC6)[N+](=O)[O-])OC7=CN=C8C(=C7)C=CN8	Active	882.4839999999996	9.048400000000004	3.0	11.0
316891204.0	67126550.0	CC1(CCC(=C(C1)C2=CC=C(C=C2)Cl)CN3CCN(CC3)C4=CC(=C(C=C4)C(=O)NS(=O)(=O)C5=CC(=C(C=C5)NCCCNC6CC6)[N+](=O)[O-])OC7=CN=C8C(=C7)C=CN8)C	Active	867.4729999999997	8.375400000000006	4.0	11.0
316891205.0	67126747.0	CC1(CCC(=C(C1)C2=CC=C(C=C2)Cl)CN3CCN(CC3)C4=CC(=C(C=C4)C(=O)NS(=O)(=O)C5=CC(=C(N=C5)OCCOC)Cl)OC6=CN=C7C(=C6)C=CN7)C	Active	819.8119999999999	7.986800000000008	2.0	10.0
316891206.0	67127026.0	CC1(CCC(=C(C1)C2=CC=C(C=C2)Cl)CN3CCN(CC3)C4=CC(=C(C=C4)C(=O)NS(=O)(=O)C5=CC(=C(N=C5)OCC6CCOCC6)F)OC7=CN=C8C(=C7)C=CN8)C	Active	843.4219999999998	8.252700000000006	2.0	10.0
316891207.0	87279504.0	CC1(CCC(=C(C1)C2=CC=C(C=C2)Cl)CN3CCN(CC3)C4=CC(=C(C=C4)C(=O)NS(=O)(=O)C5=CC(=C(C=C5)OCC6CCN(CC6)C(=O)COC)Cl)OC7=CN=C8C(=C7)C=CN8)C	Active	929.9679999999996	8.830400000000004	2.0	10.0
316891208.0	87279702.0	CC1(CCC(=C(C1)C2=CC=C(C=C2)Cl)CN3CCN(CC3)C4=CC(=C(C=C4)C(=O)NS(=O)(=O)C5=CC(=C(C=C5)OCC6CCN(CC6)C(=O)CN(C)C)Cl)OC7=CN=C8C(=C7)C=CN8)C	Active	943.0109999999995	8.745600000000005	2.0	10.0
316891209.0	67126954.0	CC1(CCC(C(C1)C2=CC=C(C=C2)Cl)CC3CCN(CC3)C4=CC(=C(C=C4)C(=O)NS(=O)(=O)C5=CC(=C(C=C5)NCC6CCOCC6)[N+](=O)[O-])OC7=CN=C8C(=C7)C=CN8)C	Active	869.4849999999998	10.090599999999997	3.0	10.0
316891210.0	67168694.0	CC1(CCC(=C(C1)C2=CC=C(C=C2)Cl)CN3CCN(CC3)C4=CC(=C(C=C4)C(=O)NS(=O)(=O)C5=CC(=C(N=C5)OCC6CCOCC6)C(F)(F)F)OC7=CN=C8C(=C7)C=CN8)C	Active	893.4289999999999	9.132400000000002	2.0	10.0
316891211.0	56591212.0	CC1(CCC(=C(C1)C2=CC=C(C=C2)Cl)CN3CCN(CC3)C4=CC(=C(C=C4)C(=O)NS(=O)(=O)C5=CC(=C(N=C5)OCC6CCC(CC6)O)Cl)OC7=CN=C8C(=C7)C=CN8)C	Active	873.9039999999998	8.891500000000004	3.0	10.0
316891212.0	56591213.0	CC1(CCC(=C(C1)C2=CC=C(C=C2)Cl)CN3CCN(CC3)C4=CC(=C(C=C4)C(=O)NS(=O)(=O)C5=CC(=C(C=C5)OCC6(CCOCC6)F)C#N)OC7=CN=C8C(=C7)C=CN8)C	Active	867.4439999999997	8.682380000000006	2.0	10.0
316891213.0	49846654.0	CC1(CCC(=C(C1)C2=CC=C(C=C2)Cl)CN3CCN(CC3)C4=CC(=C(C=C4)C(=O)NS(=O)(=O)C5=CC(=C(N=C5)OCC6CCC(CC6)OC)C(F)(F)F)OC7=CN=C8C(=C7)C=CN8)C	Active	921.4829999999998	9.910999999999998	2.0	10.0
316891215.0	49846722.0	CC1(CCC(=C(C1)C2=CC=C(C=C2)Cl)CC3CCN(CC3)C4=CC(=C(C=C4)C(=O)NS(=O)(=O)C5=CC(=C(N=C5)OCC6(CCC(CC6)(F)F)O)Cl)OC7=CN=C8C(=C7)C=CN8)C	Active	908.8959999999998	10.76529999999999	3.0	9.0
316891216.0	49846723.0	CC1(CCC(=C(C1)C2=CC=C(C=C2)Cl)CN3CCN(CC3)C4=CC(=C(C=C4)C(=O)NS(=O)(=O)C5=CC(=C(C=C5)OCC6CCC(CC6)N7CCOCC7)Cl)OC8=CN=C9C(=C8)C=CN9)C	Active	942.0229999999995	9.8364	2.0	10.0
316891217.0	49846793.0	CC1(CCC(=C(C1)C2=CC=C(C=C2)Cl)CN3CCN(CC3)C4=CC(=C(C=C4)C(=O)NS(=O)(=O)C5=CC(=C(C=C5)OCC6CCC(CC6)O)Cl)OC7=CN=C8C(=C7)C=CN8)C	Active	872.9159999999998	9.496499999999997	3.0	9.0
316891218.0	49846791.0	CC1(CCC(=C(C1)C2=CC=C(C=C2)Cl)CN3CCN(CC3)C4=CC(=C(C=C4)C(=O)NS(=O)(=O)C5=CC(=C(C=C5)NCC6CCOCC6)Cl)OC7=CN=C8C(=C7)C=CN8)C	Active	857.9049999999997	9.405100000000001	3.0	9.0
316891219.0	87279706.0	CC1(CCC(=C(C1)C2=CC=C(C=C2)Cl)CN3CCN(CC3)C4=CC(=C(C=C4)C(=O)NS(=O)(=O)C5=CC(=C(C=C5)OCC6(CCOCC6)F)C(F)(F)F)OC7=CN=C8C(=C7)C=CN8)C	Active	910.4309999999999	9.829499999999996	2.0	9.0
316891220.0	49846792.0	CC1(CCC(=C(C1)C2=CC=C(C=C2)Cl)CN3CCN(CC3)C4=CC(=C(C=C4)C(=O)NS(=O)(=O)C5=CC(=C(C=C5)NCCCN(CC(F)(F)F)C6CC6)[N+](=O)[O-])OC7=CN=C8C(=C7)C=CN8)C	Active	949.4969999999997	9.6501	3.0	11.0
316891221.0	49846948.0	CC1(CCC(=C(C1)C2=CC=C(C=C2)Cl)CN3CCN(CC3)C4=CC(=C(C=C4)C(=O)NS(=O)(=O)C5=CC(=C(C=C5)OCC6CCN(CC6)C7COC7)Cl)OC8=CN=C9C(=C8)C=CN9)C	Active	913.9689999999996	9.056200000000004	2.0	10.0
316891222.0	49846949.0	CC1(CCC(=C(C1)C2=CC=C(C=C2)Cl)CN3CCN(CC3)C4=CC(=C(C=C4)C(=O)NS(=O)(=O)C5=CC(=C(C(=C5)F)OCC6(CCOCC6)F)F)OC7=CN=C8C(=C7)C=CN8)C	Active	878.4139999999999	9.088900000000002	2.0	9.0
316891223.0	49846947.0	CC1(CCC(=C(C1)C2=CC=C(C=C2)Cl)CN3CCN(CC3)C4=CC(=C(C=C4)C(=O)NS(=O)(=O)C5=CC(=C(C=C5)NCCCN(C6CC6)C7COC7)[N+](=O)[O-])OC8=CN=C9C(=C8)C=CN9)C	Active	923.5369999999996	8.486600000000006	3.0	12.0
316891224.0	87279475.0	CC1(CCC(=C(C1)C2=CC=C(C=C2)Cl)CN3CCN(CC3)C4=CC(=C(C=C4)C(=O)NS(=O)(=O)C5=CC(=C(C=C5)OCC6CCN(CC6)C(=O)[C@@H]7CCCN7C)Cl)OC8=CN=C9C(=C8)C=CN9)C	Active	969.0489999999994	9.278200000000002	2.0	10.0
316891225.0	49846871.0	CC1(CCC(=C(C1)C2=CC=C(C=C2)Cl)CN3CCN(CC3)C4=CC(=C(C=C4)C(=O)NS(=O)(=O)C5=CC(=C(C(=C5)F)F)OCC6(CCOCC6)F)OC7=CN=C8C(=C7)C=CN8)C	Active	878.4139999999999	9.088900000000002	2.0	9.0
316891226.0	49846870.0	CC1(CCC(=C(C1)C2=CC=C(C=C2)Cl)CN3CCN(CC3)C4=CC(=C(C=C4)C(=O)NS(=O)(=O)C5=CC(=C(N=C5)OC[C@@H]6CN(CCO6)C7CC7)Cl)OC8=CN=C9C(=C8)C=CN9)C	Active	900.9299999999996	8.203600000000007	2.0	11.0
316891227.0	49847027.0	CC1(CCC(=C(C1)C2=CC=C(C=C2)Cl)CC3CCN(CC3)C4=CC(=C(C=C4)C(=O)NS(=O)(=O)C5=CC(=C(C=C5)NCC6CCOCC6)[N+](=O)[O-])OC7=CN=C8C(=C7)C=CN8)C	Active	867.4689999999998	10.144399999999996	3.0	10.0
316891228.0	49847028.0	CC1(CCC(=C(C1)C2=CC=C(C=C2)Cl)CC3CCN(CC3)C4=CC(=C(C=C4)C(=O)NS(=O)(=O)C5=CC(=C(C=C5)OCC6CCOCC6)Cl)OC7=CN=C8C(=C7)C=CN8)C	Active	857.9009999999998	10.856499999999992	2.0	8.0
316891229.0	87279729.0	CC1(CCC(=C(C1)C2=CC=C(C=C2)Cl)CN3CCN(CC3)C4=CC(=C(C=C4)C(=O)NS(=O)(=O)C5=CC(=C(C=C5)NCC6CN(CCO6)C(=O)OC)[N+](=O)[O-])OC7=CN=C8C(=C7)C=CN8)C	Active	927.4809999999998	7.700500000000008	3.0	13.0
316891230.0	87279385.0	CCN(C)C(=O)N1CCOC(C1)CNC2=C(C=C(C=C2)S(=O)(=O)NC(=O)C3=C(C=C(C=C3)N4CCN(CC4)CC5=C(CC(CC5)(C)C)C6=CC=C(C=C6)Cl)OC7=CN=C8C(=C7)C=CN8)[N+](=O)[O-]	Active	954.5509999999995	8.005800000000008	3.0	12.0
316891231.0	49847106.0	CC1(CCC(=C(C1)C2=CC=C(C=C2)Cl)CN3CCN(CC3)C4=CC(=C(C=C4)C(=O)NS(=O)(=O)C5=CC(=C(C=C5)NCC6CN(CCO6)S(=O)(=O)C)[N+](=O)[O-])OC7=CN=C8C(=C7)C=CN8)C	Active	947.5369999999998	6.893700000000006	3.0	13.0
316891232.0	49847107.0	CC1(CCC(=C(C1)C2=CC=C(C=C2)Cl)CN3CCN(CC3)C4=CC(=C(C=C4)C(=O)NS(=O)(=O)C5=CC(=C(C=C5)NCCCN(C6CCC6)C7CC7)[N+](=O)[O-])OC8=CN=C9C(=C8)C=CN9)C	Active	921.5649999999995	9.6403	3.0	11.0
316891233.0	49847029.0	C1COCCC1CNC2=C(C=C(C=C2)S(=O)(=O)NC(=O)C3=C(C=C(C=C3)N4CCN(CC4)CC5=C(CCC(C5)(F)F)C6=CC=C(C=C6)Cl)OC7=CN=C8C(=C7)C=CN8)[N+](=O)[O-]	Active	876.3830000000002	8.269000000000009	3.0	11.0
316891234.0	49847180.0	CC1(CCC(=C(C1)C2=CC=C(C=C2)Cl)CN3CCN(CC3)C4=CC(=C(C=C4)C(=O)NS(=O)(=O)C5=CC(=C(C=C5)OCC6(CCN(CC6)C7COC7)F)Cl)OC8=CN=C9C(=C8)C=CN9)C	Active	931.9589999999996	9.148300000000003	2.0	10.0
316891235.0	49847181.0	CC1(CCC(=C(C1)C2=CC=C(C=C2)Cl)CN3CCN(CC3)C4=CC(=C(C=C4)C(=O)NS(=O)(=O)C5=CC(=C(C=C5)OCC6CCOC6)Cl)OC7=CN=C8C(=C7)C=CN8)C	Active	844.8619999999999	8.981900000000003	2.0	9.0
316891236.0	67170504.0	C1CC(CCC1CNC2=C(C=C(C=C2)S(=O)(=O)NC(=O)C3=C(C=C(C=C3)N4CCN(CC4)CC5=C(CCC(C5)(F)F)C6=CC=C(C=C6)Cl)OC7=CN=C8C(=C7)C=CN8)[N+](=O)[O-])O	Active	890.4100000000003	8.393500000000007	4.0	11.0
316891237.0	49847255.0	C1CC2(CCN(CC2)C3COC3)CC(=C1C4=CC=C(C=C4)Cl)CN5CCN(CC5)C6=CC(=C(C=C6)C(=O)NS(=O)(=O)C7=CC(=C(C=C7)OCC8(CCOCC8)F)Cl)OC9=CN=C1C(=C9)C=CN1	Active	973.9959999999999	8.918900000000006	2.0	11.0
316891238.0	49847256.0	CC1(CCC(=C(C1)C2=CC=C(C=C2)Cl)CN3CCN(CC3)C4=CC(=C(C=C4)C(=O)NS(=O)(=O)C5=CC(=C(C=C5)NC[C@@H]6CN(CCO6)C7CC7)[N+](=O)[O-])OC8=CN=C9C(=C8)C=CN9)C	Active	909.5099999999996	8.096500000000008	3.0	12.0
316891239.0	49847257.0	CC1(CCC(=C(C1)C2=CC=C(C=C2)Cl)CN3CCN(CC3)C4=CC(=C(C=C4)C(=O)NS(=O)(=O)C5=CC(=C(C=C5)NC[C@H]6CN(CCO6)C7CC7)[N+](=O)[O-])OC8=CN=C9C(=C8)C=CN9)C	Active	909.5099999999996	8.096500000000008	3.0	12.0
316891240.0	49846240.0	C1COCCC1CNC2=C(C=C(C=C2)S(=O)(=O)NC(=O)C3=C(C=C(C=C3)N4CCN(CC4)CC5=C(CC6(CC5)CC6)C7=CC=C(C=C7)Cl)OC8=CN=C9C(=C8)C=CN9)[N+](=O)[O-]	Active	866.4409999999999	8.413900000000009	3.0	11.0
316891241.0	87279678.0	CC1(CCC(=C(C1)C2=CC=C(C=C2)Cl)CN3CCN(CC3)C4=CC(=C(C=C4)C(=O)NS(=O)(=O)C5=CC(=C(N=C5)OCC6CCC(CC6)N(C7CC7)C8COC8)Cl)OC9=CN=C1C(=C9)C=CN1)C	Active	969.0489999999994	9.7624	2.0	11.0
316891242.0	49846308.0	C1CC1N2CCOC(C2)CNC3=C(C=C(C=C3)S(=O)(=O)NC(=O)C4=C(C=C(C=C4)N5CCN(CC5)CC6=C(CC7(CC6)CC7)C8=CC=C(C=C8)Cl)OC9=CN=C1C(=C9)C=CN1)[N+](=O)[O-]	Active	907.4939999999998	7.850500000000008	3.0	12.0
316891243.0	49846309.0	CC1(CCC(=C(C1)C2=CC=C(C=C2)Cl)CN3CCN(CC3)C4=CC(=C(C=C4)C(=O)NS(=O)(=O)C5=CC(=C(C=C5)OCC6CN(CCO6)C7CC7)Cl)OC8=CN=C9C(=C8)C=CN9)C	Active	899.9419999999997	8.808600000000006	2.0	10.0
316891244.0	67126886.0	CC1(CCC(=C(C1)C2=CC=C(C=C2)Cl)CN3CCN(CC3)C4=CC(=C(C=C4)C(=O)NS(=O)(=O)C5=CC(=C(C=C5)NCC6CN(CCO6)C7CC7)Cl)OC8=CN=C9C(=C8)C=CN9)C	Active	898.9579999999996	8.841700000000005	3.0	10.0
316891245.0	49847179.0	CCN(C)C(=O)N1CCOC(C1)CNC2=C(C=C(C=C2)S(=O)(=O)NC(=O)C3=C(C=C(C=C3)N4CCN(CC4)CC5=C(CC(CC5)(C)C)C6=CC=C(C=C6)Cl)OC7=CN=C8C(=C7)C=CN8)Cl	Active	943.9989999999995	8.751000000000007	3.0	10.0
316891246.0	87279772.0	CCN(C)C(=O)N1CCO[C@@H](C1)COC2=C(C=C(C=N2)S(=O)(=O)NC(=O)C3=C(C=C(C=C3)N4CCN(CC4)CC5=C(CC(CC5)(C)C)C6=CC=C(C=C6)Cl)OC7=CN=C8C(=C7)C=CN8)Cl	Active	945.9709999999994	8.112900000000009	2.0	11.0
316891247.0	67127022.0	CC1(CCC(=C(C1)C2=CC=C(C=C2)Cl)CN3CCN(CC3)C4=CC(=C(C=C4)C(=O)NS(=O)(=O)C5=CC(=C(N=C5)NCC6CN(CCO6)C7CC7)Cl)OC8=CN=C9C(=C8)C=CN9)C	Active	899.9459999999996	8.236700000000006	3.0	11.0
316891248.0	49847108.0	CCN(C)C(=O)N1CCOC(C1)CNC2=C(C=C(C=N2)S(=O)(=O)NC(=O)C3=C(C=C(C=C3)N4CCN(CC4)CC5=C(CC(CC5)(C)C)C6=CC=C(C=C6)Cl)OC7=CN=C8C(=C7)C=CN8)Cl	Active	944.9869999999994	8.14600000000001	3.0	11.0
316891250.0	49846158.0	CC1(CCC(=C(C1)C2=CC=C(C=C2)Cl)CN3CCN(CC3)C4=CC(=C(C=C4)C(=O)NS(=O)(=O)C5=CC(=C(C=C5)NC6CCC(CC6)N(CCC#N)C7CC7)[N+](=O)[O-])OC8=CN=C9C(=C8)C=CN9)C	Active	960.6019999999994	9.92258	3.0	12.0
316891252.0	49846239.0	CC1(CCC(=C(C1)C2=CC=C(C=C2)Cl)CN3CCN(CC3)C4=CC(=C(C=C4)C(=O)NS(=O)(=O)C5=CC(=C(N=C5)OCC6CCC7=NC=CN7C6)Cl)OC8=CN=C9C(=C8)C=CN9)C	Active	895.9139999999996	8.799500000000004	2.0	11.0
316891254.0	49846381.0	C1CC2(CC2)CC(=C1CN3CCN(CC3)C4=CC(=C(C=C4)C(=O)NS(=O)(=O)C5=CC(=C(N=C5)OCC6(CCN(CC6)C7COC7)F)Cl)OC8=CN=C9C(=C8)C=CN9)C1=CC=C(C=C1)Cl	Active	930.9309999999996	8.297300000000007	2.0	11.0
316891255.0	49846382.0	CC1(CCC(=C(C1)C2=CC=C(C=C2)Cl)CN3CCN(CC3)C4=CC(=C(C=C4)C(=O)NS(=O)(=O)C5=CC(=C(C=C5)NC6CCC(CC6)N7CCC(C7)(F)F)[N+](=O)[O-])OC8=CN=C9C(=C8)C=CN9)C	Active	957.5449999999996	9.885499999999999	3.0	11.0
316891257.0	87279722.0	CC1(CCC(=C(C1)C2=CC=C(C=C2)Cl)CN3CCN(CC3)C4=CC(=C(C=C4)C(=O)NS(=O)(=O)C5=CC(=C(C=C5)NC6CCC(CC6)NC7CC7(F)F)[N+](=O)[O-])OC8=CN=C9C(=C8)C=CN9)C	Active	943.5179999999998	9.541700000000002	4.0	11.0
316891259.0	87279741.0	CC1(CCC(=C(C1)C2=CC=C(C=C2)Cl)CN3CCN(CC3)C4=CC(=C(C=C4)C(=O)NS(=O)(=O)C5=CC(=C(C=C5)OCC6CCC7(CC6)COC7)[N+](=O)[O-])OC8=CN=C9C(=C8)C=CN9)C	Active	909.5059999999996	9.407000000000002	2.0	11.0
316891260.0	87279777.0	C1COCCC1CNC2=C(C=C(C=C2)S(=O)(=O)NC(=O)C3=C(C=C(C=C3)N4CCN(CC4)CC5=C(CCC(C5)(CF)CF)C6=CC=C(C=C6)Cl)OC7=CN=C8C(=C7)C=CN8)[N+](=O)[O-]	Active	904.437	8.559100000000008	3.0	11.0
316891261.0	87279724.0	CC1(CCC(=C(C1)C2=CC=C(C=C2)Cl)CN3CCN(CC3)C4=CC(=C(C=C4)C(=O)NS(=O)(=O)C5=CC(=C(C=C5)OCC6CN(CCO6)C7CC7)[N+](=O)[O-])OC8=CN=C9C(=C8)C=CN9)C	Active	910.4939999999997	8.063400000000009	2.0	12.0
316891263.0	87279501.0	CC1(CCC(=C(C1)C2=CC=C(C=C2)Cl)CN3CCN(CC3)C4=CC(=C(C=C4)C(=O)NS(=O)(=O)C5=CC(=C(C=C5)OCC6(CCN(CC6)C7COC7)F)C#N)OC8=CN=C9C(=C8)C=CN9)C	Active	922.5239999999995	8.366580000000006	2.0	11.0
316891265.0	67126984.0	CC1(CCC(=C(C1)CN2CCN(CC2)C3=CC(=C(C=C3)C(=O)NS(=O)(=O)C4=CC(=C(C=C4)NCC5CCOCC5)[N+](=O)[O-])OC6=CN=C7C(=C6)C=CN7)C8=CC=C(C=C8)Cl)COC	Active	898.4829999999998	8.286400000000008	3.0	12.0
316891266.0	87279526.0	CC1(CCC(=C(C1)C2=CC=C(C=C2)Cl)CN3CCN(CC3)C4=CC(=C(C=C4)C(=O)NS(=O)(=O)C5=CC(=C(C=C5)NC[C@H]6CN(CCO6)C7COC7)[N+](=O)[O-])OC8=CN=C9C(=C8)C=CN9)C	Active	925.5089999999997	7.3329000000000075	3.0	13.0
316891268.0	87279464.0	CC1(CCC(=C(C1)C2=CC=C(C=C2)Cl)CN3CCN(CC3)C4=CC(=C(C=C4)C(=O)NS(=O)(=O)C5=CC(=C(C=C5)OCC6(CCC(CC6)N(CCC#N)C7CC7)F)[N+](=O)[O-])OC8=CN=C9C(=C8)C=CN9)C	Active	993.6029999999994	10.229179999999998	2.0	12.0
316891269.0	67126409.0	CC1(CCC(=C(C1)C2=CC=C(C=C2)Cl)CN3CCN(CC3)C4=CC(=C(C=C4)C(=O)NS(=O)(=O)C5=CC(=C(N=C5)NCC6CCOCC6)[N+](=O)[O-])OC7=CN=C8C(=C7)C=CN8)C	Active	869.4449999999997	8.054900000000007	3.0	12.0
316891270.0	87279762.0	CC1(CCC(=C(C1)C2=CC=C(C=C2)Cl)CN3CCN(CC3)C4=CC(=C(C=C4)C(=O)NS(=O)(=O)C5=CC(=C(C=C5)NCC6CCC7(CC6)COC7)[N+](=O)[O-])OC8=CN=C9C(=C8)C=CN9)C	Active	908.5219999999996	9.440100000000001	3.0	11.0
316891271.0	87279381.0	CC1(CCC(=C(C1)C2=CC=C(C=C2)Cl)CN3CCN(CC3)C4=CC(=C(C=C4)C(=O)NS(=O)(=O)C5=CC(=C(C=C5)NCC6CCC(CC6)(C)C#N)[N+](=O)[O-])OC7=CN=C8C(=C7)C=CN8)C	Active	905.5219999999996	9.953379999999997	3.0	11.0
316891272.0	67126993.0	CC1(CCC(=C(C1)C2=CC=C(C=C2)Cl)CN3CCN(CC3)C4=CC(=C(C=C4)C(=O)NS(=O)(=O)C5=CC6=C(N=C5)N(N=N6)CC7CCOCC7)OC8=CN=C9C(=C8)C=CN9)C	Active	850.4459999999996	7.479500000000007	2.0	12.0
316891274.0	56591236.0	CC1(CCC(=C(C1)C2=CC=C(C=C2)Cl)CN3CCN(CC3)C4=CC(=C(C=C4)C(=O)NS(=O)(=O)C5=CC(=C(C=C5)NC(=O)N6CCOCC6)[N+](=O)[O-])OC7=CN=C8C(=C7)C=CN8)C	Active	883.4279999999998	7.685500000000007	3.0	11.0
316891275.0	87279379.0	CC1(CCC(=C(C1)C2=CC=C(C=C2)Cl)CN3CCN(CC3)C4=CC(=C(C=C4)C(=O)NS(=O)(=O)C5=CC(=C(C=C5)NCC6CCC(CC6)COC)[N+](=O)[O-])OC7=CN=C8C(=C7)C=CN8)C	Active	910.5379999999997	9.6861	3.0	11.0
316891276.0	87279848.0	CC1(CCC(=C(C1)C2=CC=C(C=C2)Cl)CN3CCN(CC3)C4=CC(=C(C=C4)C(=O)NS(=O)(=O)C5=CC(=C(N=C5)OCC6CCN(CC6)C7=NC=CS7)Cl)OC8=CN=C9C(=C8)C=CN9)C	Active	942.0079999999996	9.713499999999998	2.0	12.0
316891278.0	56968448.0	CC1(CCC(=C(C1)CN2CCN(CC2)C3=CC(=C(C=C3)C(=O)NS(=O)(=O)C4=CC(=C(C=C4)NCC5CCOCC5)[N+](=O)[O-])OC6=CN=C7C(=C6)C=CN7)C8=CC=C(C=C8)Cl)OC	Active	884.4559999999999	8.038800000000009	3.0	12.0
318150316.0	56591255.0	CC1(CCC(=C(C1)C2=CC=C(C=C2)Cl)CN3CCN(CC3)C4=CC(=C(C=C4)C(=O)NS(=O)(=O)C5=CC(=C(C=C5)NC6CCS(=O)(=O)CC6)[N+](=O)[O-])OC7=CN=C8C(=C7)C=CN8)C	Active	902.4959999999999	7.810500000000008	3.0	12.0
318150317.0	49846582.0	CC1(CCC(=C(C1)C2=CC=C(C=C2)Cl)CN3CCN(CC3)C4=CC(=C(C=C4)C(=O)NS(=O)(=O)C5=CC(=C(C=C5)NC6CCN(CC6)CC(F)(F)F)[N+](=O)[O-])OC7=CN=C8C(=C7)C=CN8)C	Active	935.4699999999998	9.260000000000003	3.0	11.0
318150322.0	87279372.0	CC1(CCC(=C(C1)C2=CC=C(C=C2)Cl)CN3CCN(CC3)C4=CC(=C(C=C4)C(=O)NS(=O)(=O)C5=CC(=C(C=C5)NCC6CN(CCO6)CCOCCOC)[N+](=O)[O-])OC7=CN=C8C(=C7)C=CN8)C	Active	971.5779999999995	7.597100000000007	3.0	14.0
318150328.0	49846579.0	CC1(CCC(=C(C1)C2=CC=C(C=C2)Cl)CN3CCN(CC3)C4=CC(=C(C=C4)C(=O)NS(=O)(=O)C5=CC(=C(C=C5)NCC6CCOCC6)[N+](=O)[O-])OC7=CN=C8C(=C7)C=CN8)C	Active	868.4569999999998	8.659900000000006	3.0	11.0
386396215.0	49846651.0	CC1(CCC(=C(C1)C2=CC=C(C=C2)Cl)CN3CCN(CC3)C4=CC(=C(C=C4)C(=O)NS(=O)(=O)C5=CC(=C(C=C5)NC6CCC(CC6)N7CCOCC7)[N+](=O)[O-])OC8=CN=C9C(=C8)C=CN9)C	Active	937.5639999999995	8.876700000000005	3.0	12.0
386396225.0	87279696.0	CC1(CCC(=C(C1)C2=CC=C(C=C2)Cl)CN3CCN(CC3)C4=CC(=C(C=C4)C(=O)NS(=O)(=O)C5=CC(=C(C=C5)NC6CCC(CC6)N7CCOCC7)[N+](=O)[O-])OC8=CC9=C(C=C8)NC=C9)C	Active	936.5759999999996	9.481700000000002	3.0	11.0
386396235.0	49846946.0	CC1(CCC(=C(C1)C2=CC=C(C=C2)Cl)CN3CCN(CC3)C4=CC(=C(C=C4)C(=O)NS(=O)(=O)C5=CC(=C(C=C5)NCC6CCC(CC6)OC)[N+](=O)[O-])OC7=CN=C8C(=C7)C=CN8)C	Active	896.5109999999997	9.438500000000001	3.0	11.0
386396239.0	49846944.0	CC1(CC(=C(CO1)CN2CCN(CC2)C3=CC(=C(C=C3)C(=O)NS(=O)(=O)C4=CC(=C(C=C4)NC5CCC(CC5)N6CCOCC6)[N+](=O)[O-])OC7=CN=C8C(=C7)C=CN8)C9=CC=C(C=C9)Cl)C	Active	939.5359999999996	7.865500000000008	3.0	13.0
386396250.0	87279515.0	CC1(CC(=C(CO1)CN2CCN(CC2)C3=CC(=C(C=C3)C(=O)NS(=O)(=O)C4=CC(=C(C=C4)NC5CCC(CC5)N6CCOCC6)S(=O)(=O)C(F)(F)F)OC7=CN=C8C(=C7)C=CN8)C9=CC=C(C=C9)Cl)C	Active	1026.6009999999997	8.250800000000007	3.0	13.0
386396266.0	49846236.0	CC1(CCC(=C(C1)C2=CC=C(C=C2)Cl)CN3CCN(CC3)C4=CC(=C(C=C4)C(=O)NS(=O)(=O)C5=CC(=C(C=C5)OC6CCC(CC6)N7CCOCC7)[N+](=O)[O-])OC8=CN=C9C(=C8)C=CN9)C	Active	938.5479999999995	8.843600000000006	2.0	12.0
386396270.0	56591253.0	CC1(CCC(=C(C1)C2=CC=C(C=C2)Cl)CN3CCN(CC3)C4=CC(=C(C=C4)C(=O)NS(=O)(=O)C5=CC(=C(C=C5)NC6CCC(CC6)N(CC7CC7)CC8CC8)[N+](=O)[O-])OC9=CN=C1C(=C9)C=CN1)C	Active	975.6569999999994	10.666499999999996	3.0	11.0
386396277.0	49846305.0	C1CCC2(C1)CCC(=C(C2)CN3CCN(CC3)C4=CC(=C(C=C4)C(=O)NS(=O)(=O)C5=CC(=C(C=C5)NC6CCC(CC6)N7CCOCC7)[N+](=O)[O-])OC8=CN=C9C(=C8)C=CN9)C1=CC=C(C=C1)Cl	Active	963.6019999999994	9.410900000000003	3.0	12.0
386396278.0	49846306.0	CC1(CC(=C(CO1)CN2CCN(CC2)C3=CC(=C(C=C3)C(=O)NS(=O)(=O)C4=CC(=C(C=C4)NCC5CCC(CC5)OC)[N+](=O)[O-])OC6=CN=C7C(=C6)C=CN7)C8=CC=C(C=C8)Cl)C	Active	898.4829999999998	8.427300000000006	3.0	12.0
386396280.0	49846380.0	COC1CCC(CC1)CNC2=C(C=C(C=C2)S(=O)(=O)NC(=O)C3=C(C=C(C=C3)N4CCN(CC4)CC5=C(CCC6(C5)CCCC6)C7=CC=C(C=C7)Cl)OC8=CN=C9C(=C8)C=CN9)[N+](=O)[O-]	Active	922.5489999999998	9.9727	3.0	11.0
386396306.0	87279354.0	CC1(CCC(=C(C1)C2=CC=C(C=C2)Cl)CN3CCN(CC3)C4=CC(=C(C=C4)C(=O)NS(=O)(=O)C5=CC(=C(C=C5)NC6CCC(CC6)N(C7CC7)C8CC8)[N+](=O)[O-])OC9=CN=C1C(=C9)C=CN1)C	Active	947.6029999999995	10.171299999999999	3.0	11.0
386396315.0	87279438.0	CC1(CCC(=C(C1)C2=CC=C(C=C2)Cl)CN3CCN(CC3)C4=CC(=C(C=C4)C(=O)NS(=O)(=O)C5=CC(=C(N=C5)NC6CCC(CC6)N7CCOCC7)C#N)OC8=CN=C9C(=C8)C=CN9)C	Active	918.5649999999994	8.235180000000007	3.0	12.0
386396321.0	87279344.0	CC1(CCC(=C(C1)C2=CC=C(C=C2)Cl)CN3CCN(CC3)C4=CC(=C(C=C4)C(=O)NS(=O)(=O)C5=CC(=C(C=C5)NC6CCN(CC6)[C@@H]7CCOC[C@@H]7F)[N+](=O)[O-])OC8=CN=C9C(=C8)C=CN9)C	Active	955.5539999999996	8.824700000000005	3.0	12.0
386396328.0	87279375.0	CC1(CCC(=C(C1)C2=CC=C(C=C2)Cl)CN3CCN(CC3)C4=CC(=C(C=C4)C(=O)NS(=O)(=O)C5=CC(=C(C=C5)NC6CCC(CC6)NC7CC7)[N+](=O)[O-])OC8=CN=C9C(=C8)C=CN9)C	Active	907.5379999999997	9.296500000000004	4.0	11.0
386396329.0	87279386.0	CC1(CCC(=C(C1)C2=CC=C(C=C2)Cl)CN3CCN(CC3)C4=CC(=C(C=C4)C(=O)NS(=O)(=O)C5=CC(=C(C=C5)NC6CCC(CC6)NC7CCOCC7)[N+](=O)[O-])OC8=CN=C9C(=C8)C=CN9)C	Active	951.5909999999996	9.313100000000002	4.0	12.0
386396330.0	56591366.0	CC1(CCC(=C(C1)C2=CC=C(C=C2)Cl)CN3CCN(CC3)C4=CC(=C(C=C4)C(=O)NS(=O)(=O)C5=CC(=C(N=C5)OC6CCC(CC6)N7CCOCC7)Br)OC8=CN=C9C(=C8)C=CN9)C	Active	973.4349999999995	9.092900000000004	2.0	11.0
386396334.0	87279367.0	CC1(CCC(=C(C1)C2=CC=C(C=C2)Cl)CN3CCN(CC3)C4=CC(=C(C=C4)C(=O)NS(=O)(=O)C5=CC(=C(C=C5)NC6CCC(CC6)N7CCN(CC7)C8CCOCC8)[N+](=O)[O-])OC9=CN=C1C(=C9)C=CN1)C	Active	1020.6979999999992	9.341100000000003	3.0	13.0
386396343.0	87279399.0	CC1(CCC(=C(C1)C2=CC=C(C=C2)Cl)CN3CCN(CC3)C4=CC(=C(C=C4)C(=O)NS(=O)(=O)C5=CC(=C(C=C5)OC[C@H]6CN(C[C@@H]6CF)C7COC7)[N+](=O)[O-])OC8=CN=C9C(=C8)C=CN9)C	Active	942.5109999999997	8.11650000000001	2.0	12.0
386396363.0	67170683.0	CC1(CCC(=C(C1)C2=CC=C(C=C2)Cl)CN3CCN(CC3)C4=CC(=C(C=C4)C(=O)NS(=O)(=O)C5=CC(=C(C=C5)NC[C@H]6CC[C@H](C6)O)[N+](=O)[O-])OC7=CN=C8C(=C7)C=CN8)C	Active	868.4569999999999	8.394300000000008	4.0	11.0
386396364.0	56591409.0	CC1(CCC(=C(C1)C2=CC=C(C=C2)Cl)CN3CCN(CC3)C4=CC(=C(C=C4)C(=O)NS(=O)(=O)C5=CC(=C(C=C5)NC[C@@H]6CC[C@@H](C6)O)[N+](=O)[O-])OC7=CN=C8C(=C7)C=CN8)C	Active	868.4569999999999	8.394300000000008	4.0	11.0
386396372.0	56591411.0	CC1(CCC(=C(C1)C2=CC=C(C=C2)Cl)CN3CCN(CC3)C4=CC(=C(C=C4)C(=O)NS(=O)(=O)C5=CC(=C(C=C5)OCC6(CCN(CC6)C7COC7)F)[N+](=O)[O-])OC8=CN=C9C(=C8)C=CN9)C	Active	942.5109999999996	8.403100000000007	2.0	12.0
386396373.0	87279748.0	CC1(CCC(=C(C1)C2=CC=C(C=C2)Cl)CN3CCN(CC3)C4=CC(=C(C=C4)C(=O)NS(=O)(=O)C5=CC(=C(C=C5)OC[C@@H]6CC(CN6C7COC7)(F)F)[N+](=O)[O-])OC8=CN=C9C(=C8)C=CN9)C	Active	946.4739999999998	8.308600000000007	2.0	12.0
386396384.0	87279403.0	CC(=O)NC1CCC(CC1)NC2=C(C=C(C=C2)S(=O)(=O)NC(=O)C3=C(C=C(C=C3)N4CCN(CC4)CC5=C(CC(CC5)(C)C)C6=CC=C(C=C6)Cl)OC7=CN=C8C(=C7)C=CN8)[N+](=O)[O-]	Active	909.5099999999999	8.680600000000007	4.0	11.0
386396388.0	87294529.0	CC1(CCC(=C(C1)C2=CC=C(C=C2)Cl)CN3CCN(CC3)C4=CC(=C(C=C4)C(=O)NS(=O)(=O)C5=CC(=C(C=C5)N[C@@H]6CCN(C6)CCF)[N+](=O)[O-])OC7=CN=C8C(=C7)C=CN8)C	Active	885.4629999999997	8.277100000000006	3.0	11.0
386396389.0	87279687.0	CC1(CCC(=C(C1)C2=CC=C(C=C2)Cl)CN3CCN(CC3)C4=CC(=C(C=C4)C(=O)NS(=O)(=O)C5=CC(=C(C=C5)OC[C@H]6CCN(C6)C7COC7)[N+](=O)[O-])OC8=CN=C9C(=C8)C=CN9)C	Active	910.4939999999997	7.9209000000000085	2.0	12.0
386396394.0	87279382.0	CC1(CCC(=C(C1)C2=CC=C(C=C2)Cl)CN3CCN(CC3)C4=CC(=C(C=C4)C(=O)NS(=O)(=O)C5=CC(=C(C=C5)NC6CCC(CC6)NS(=O)(=O)C)[N+](=O)[O-])OC7=CN=C8C(=C7)C=CN8)C	Active	945.5649999999998	8.093700000000007	4.0	12.0
386396400.0	87279492.0	CC1(CCC(=C(C1)C2=CC=C(C=C2)Cl)CN3CCN(CC3)C4=CC(=C(C=C4)C(=O)NS(=O)(=O)C5=CC(=C(C=C5)NC[C@H]6CCN(C6)C7COC7)[N+](=O)[O-])OC8=CN=C9C(=C8)C=CN9)C	Active	909.5099999999996	7.954000000000008	3.0	12.0
386396403.0	87279820.0	CC1(CCC(=C(C1)C2=CC=C(C=C2)Cl)CN3CCN(CC3)C4=CC(=C(C=C4)C(=O)NS(=O)(=O)C5=CC(=C(C=C5)NCC67CC8CC(C6)C(C(C8)C7)O)[N+](=O)[O-])OC9=CN=C1C(=C9)C=CN1)C	Active	934.5599999999997	9.4205	4.0	11.0
386396404.0	67170995.0	CC1(CCC(=C(C1)C2=CC=C(C=C2)Cl)CN3CCN(CC3)C4=CC(=C(C=C4)C(=O)NS(=O)(=O)C5=CC(=C(C=C5)OCC6C[C@@H]7C[C@H]6C=C7)[N+](=O)[O-])OC8=CN=C9C(=C8)C=CN9)C	Active	877.4639999999999	9.412400000000002	2.0	10.0
386396406.0	87294511.0	CC1(CCC(=C(C1)C2=CC=C(C=C2)Cl)CN3CCN(CC3)C4=CC(=C(C=C4)C(=O)NS(=O)(=O)C5=CC(=C(C=C5)OCC6C[C@@H]7C[C@H]6[C@@H]([C@@H]7O)O)[N+](=O)[O-])OC8=CN=C9C(=C8)C=CN9)C	Active	911.4780000000001	7.57800000000001	4.0	12.0
386396407.0	87294710.0	CC1(CCC(=C(C1)C2=CC=C(C=C2)Cl)CN3CCN(CC3)C4=CC(=C(C=C4)C(=O)NS(=O)(=O)C5=CC(=C(C=C5)OCC6C[C@@H]7C[C@H]6[C@H]([C@H]7O)O)[N+](=O)[O-])OC8=CN=C9C(=C8)C=CN9)C	Active	911.4780000000001	7.57800000000001	4.0	12.0
386396412.0	87294702.0	CC1(CCC(=C(C1)C2=CC=C(C=C2)Cl)CN3CCN(CC3)C4=CC(=C(C=C4)C(=O)NS(=O)(=O)C5=CC(=C(C=C5)NC[C@@H]6CCN(C6)C7COC7)[N+](=O)[O-])OC8=CN=C9C(=C8)C=CN9)C	Active	909.5099999999996	7.954000000000008	3.0	12.0
386396413.0	56591130.0	CC1(CCC(=C(C1)C2=CC=C(C=C2)Cl)CN3CCN(CC3)C4=CC(=C(C=C4)C(=O)NS(=O)(=O)C5=CC(=C(N=C5)OCC6CCC(CC6)OC)Cl)OC7=CN=C8C(=C7)C=CN8)C	Active	887.9309999999997	9.5456	2.0	10.0
386396415.0	67126395.0	CC1(CCC(=C(C1)C2=CC=C(C=C2)Cl)CN3CCN(CC3)C4=CC(=C(C=C4)C(=O)NS(=O)(=O)C5=CC(=C(C=C5)N[C@H]6CCN(C6)C7COC7)[N+](=O)[O-])OC8=CN=C9C(=C8)C=CN9)C	Active	895.4829999999997	7.7064000000000075	3.0	12.0
386396427.0	67127005.0	CC1(CCC(=C(C1)C2=CC=C(C=C2)Cl)CN3CCN(CC3)C4=CC(=C(C=C4)C(=O)NS(=O)(=O)C5=CC(=C(C=C5)N[C@@H]6CCN(C6)C7COC7)[N+](=O)[O-])OC8=CN=C9C(=C8)C=CN9)C	Active	895.4829999999997	7.7064000000000075	3.0	12.0
386396436.0	87279462.0	CC1(CCC(=C(C1)C2=CC=C(C=C2)Cl)CN3CCN(CC3)C4=CC(=C(C=C4)C(=O)NS(=O)(=O)C5=CC(=C(C=C5)NCC6CCOCC6)S(F)(F)(F)(F)F)OC7=CN=C8C(=C7)C=CN8)C	Active	949.509	11.409099999999988	3.0	9.0
386396536.0	49846157.0	CC1(CCC(=C(C1)C2=CC=C(C=C2)Cl)CN3CCN(CC3)C4=CC(=C(C=C4)C(=O)NS(=O)(=O)C5=CC(=C(C=C5)NCC6CCC(CC6)(C)O)[N+](=O)[O-])OC7=CN=C8C(=C7)C=CN8)C	Active	896.5109999999997	9.174500000000002	4.0	11.0
386396538.0	67169889.0	C[C@]1(C[C@H]2C[C@@H]1C[C@H]2COC3=C(C=C(C=N3)S(=O)(=O)NC(=O)C4=C(C=C(C=C4)N5CCN(CC5)CC6=C(CC(CC6)(C)C)C7=CC=C(C=C7)Cl)OC8=CN=C9C(=C8)C=CN9)Cl)O	Active	899.942	9.137500000000003	3.0	10.0
386396540.0	49846159.0	CC1(CCC(CC1)COC2=C(C=C(C=N2)S(=O)(=O)NC(=O)C3=C(C=C(C=C3)N4CCN(CC4)CC5=C(CC6(CC5)CC6)C7=CC=C(C=C7)Cl)OC8=CN=C9C(=C8)C=CN9)Cl)O	Active	885.915	9.035600000000004	3.0	10.0
386396542.0	67169532.0	C[C@]1(C[C@H]2C[C@@H]1C[C@@H]2COC3=C(C=C(C=N3)S(=O)(=O)NC(=O)C4=C(C=C(C=C4)N5CCN(CC5)CC6=C(CC(CC6)(C)C)C7=CC=C(C=C7)Cl)OC8=CN=C9C(=C8)C=CN9)Cl)O	Active	899.942	9.137500000000003	3.0	10.0
386396543.0	67126611.0	CC1(CCC(=C(C1)C2=CC=C(C=C2)Cl)CN3CCN(CC3)C4=CC(=C(C=C4)C(=O)NS(=O)(=O)C5=CC(=C(C=C5)OCC6CCC(CC6)(C)O)[N+](=O)[O-])OC7=CN=C8C(=C7)C=CN8)C	Active	897.4949999999998	9.141400000000003	3.0	11.0
386396546.0	67126737.0	CC1(CCC(=C(C1)C2=CC=C(C=C2)Cl)CN3CCN(CC3)C4=CC(=C(C=C4)C(=O)NS(=O)(=O)C5=CC(=C(N=C5)OCC6CCC(CC6)(C)O)Cl)OC7=CN=C8C(=C7)C=CN8)C	Active	887.9309999999997	9.281600000000001	3.0	10.0
386396549.0	67126694.0	CC1(CCC(=C(C1)C2=CC=C(C=C2)Cl)CN3CCN(CC3)C4=CC(=C(C=C4)C(=O)NS(=O)(=O)C5=CC(=C(N=C5)OCC6(CCC(CC6)O)F)Cl)OC7=CN=C8C(=C7)C=CN8)C	Active	891.8939999999998	8.983600000000003	3.0	10.0
386396554.0	56591234.0	CC1(CCC(=C(C1)C2=CC=C(C=C2)Cl)CN3CCN(CC3)C4=CC(=C(C=C4)C(=O)NS(=O)(=O)C5=CC(=C(N=C5)OCC6(CCC(CC6)(C)O)F)Cl)OC7=CN=C8C(=C7)C=CN8)C	Active	905.9209999999997	9.3737	3.0	10.0
386396557.0	87279480.0	CCC1(CCC(CC1)CNC2=C(C=C(C=C2)S(=O)(=O)NC(=O)C3=C(C=C(C=C3)N4CCN(CC4)CC5=C(CC(CC5)(C)C)C6=CC=C(C=C6)Cl)OC7=CN=C8C(=C7)C=CN8)[N+](=O)[O-])O	Active	910.538	9.564599999999999	4.0	11.0
386396561.0	67126837.0	CC1(CCC(=C(C1)C2=CC=C(C=C2)Cl)CN3CCN(CC3)C4=CC(=C(C=C4)C(=O)NS(=O)(=O)C5=CC(=C(C=C5)OCC6CCC(CC6)(C)O)Cl)OC7=CN=C8C(=C7)C=CN8)C	Active	886.9429999999998	9.886599999999996	3.0	9.0
386396568.0	67126364.0	CC1(CCC(=C(C1)C2=CC=C(C=C2)Cl)CN3CCN(CC3)C4=CC(=C(C=C4)C(=O)NS(=O)(=O)C5=CC(=C(N=C5)NCC6CCC(CC6)(C)O)[N+](=O)[O-])OC7=CN=C8C(=C7)C=CN8)C	Active	897.4989999999997	8.569500000000009	4.0	12.0
386396573.0	87279406.0	CC1(CCC(CC1)CNC2=C(C=C(C=C2)S(=O)(=O)NC(=O)C3=C(C=C(C=C3)N4CCN(CC4)CC5=C(CCC(C5)(C)OC)C6=CC=C(C=C6)Cl)OC7=CN=C8C(=C7)C=CN8)[N+](=O)[O-])O	Active	912.51	8.553400000000007	4.0	12.0
316891042.0	87279348.0	CC1(CCC(=C(C1)C2=CC=C(C=C2)Cl)CN3CCN(CC3)C4=CC(=C(C=C4)C(=O)NS(=O)(=O)C5=CC(=C(C=C5)NC6CCN(CC6)[C@H]7CCOC[C@H]7F)[N+](=O)[O-])OC8=CN=C9C(=C8)C=CN9)C	Active	955.5539999999996	8.824700000000005	3.0	12.0
471699575.0	87279747.0	CC1(CCC(=C(C1)C2=CC=C(C=C2)Cl)CN3CCN(CC3)C4=CC(=C(C=C4)C(=O)NS(=O)(=O)C5=CC(=C(C=C5)NC6CCN(CC6)C(=O)OC(C)(C)C)[N+](=O)[O-])OC7=CN=C8C(=C7)C=CN8)C	Active	953.5629999999996	9.632800000000001	3.0	12.0
471699692.0	118093621.0	CC1(CCC(=C(C1)C2=CC=C(C=C2)Cl)CN3CCN(CC3)C4=CC(=C(C=C4)C(=O)NS(=O)(=O)C5=CC(=CN(C5)OCCOC)Cl)OC6=CN=C7C(=C6)C=CN7)C	Active	821.8279999999999	7.711800000000007	2.0	10.0
471699760.0	87279813.0	CC1(CCC(=C(C1)C2=CC=C(C=C2)Cl)CN3CCN(CC3)C4=CC(=C(C=C4)C(=O)NS(=O)(=O)C5=CC(=C(C=C5)OC[C@@H]6CN(C[C@H]6CF)C7COC7)[N+](=O)[O-])OC8=CN=C9C(=C8)C=CN9)C	Active	942.5109999999997	8.11650000000001	2.0	12.0
471699796.0	165112685.0	CC1CCC(CC1)(COC2=C(C=C(C=N2)S(=O)(=O)NC(=O)C3=C(C=C(C=C3)N4CCN(CC4)CC5=C(CC(CC5)(C)C)C6=CC=C(C=C6)Cl)OC7=CN=C8C(=C7)C=CN8)Cl)O	Active	887.931	9.281600000000003	3.0	10.0
471699823.0	118093619.0	CC1(CCC(=C(C1)C2=CC=C(C=C2)Cl)CN3CCN(CC3)C4=CC(=C(C=C4)C(=O)NS(=O)(=O)C5=CC=CC(=C5NCC6COCCN6C7CCOC7)[N+](=O)[O-])OC8=CN=C9C(=C8)C=CN9)C	Active	939.5359999999996	7.723000000000007	3.0	13.0
471699843.0	165112686.0	CC1(CCC(=C(C1)C2=CC=C(C=C2)Cl)CN3CCN(CC3)C4=CC(=C(C=C4)C(=O)NS(=O)(=O)C5=CC(=C(C=C5)N[C@@H]6CCN(C6)CCF)[N+](=O)[O-])OC7=NC8=C(C=C7)NC=C8)C	Active	885.4629999999997	8.277100000000006	3.0	11.0
471699853.0	87279455.0	CC1(CCC(=C(C1)C2=CC=C(C=C2)Cl)CN3CCN(CC3)C4=CC(=C(C=C4)C(=O)NS(=O)(=O)C5=CC(=C(C=C5)NC[C@H]6CC[C@H](C6)N7CCOCC7)[N+](=O)[O-])OC8=CN=C9C(=C8)C=CN9)C	Active	937.5639999999995	8.734200000000005	3.0	12.0
316891064.0	121486685.0	CC1(CCC(=C(C1)C2=CC=C(C=C2)Cl)CN3CCN(CC3)C4=CC(=C(C=C4)C(=O)NS(=O)(=O)C5=CC(=C(C=C5)OCC6CCN(C6)[C@@H]7CO[C@H]7CF)[N+](=O)[O-])OC8=CN=C9C(=C8)C=CN9)C	Active	942.5109999999997	8.259000000000007	2.0	12.0
316891092.0	87279519.0	CC1(CCC(=C(C1)C2=CC=C(C=C2)Cl)CN3CCN(CC3)C4=CC(=C(C=C4)C(=O)NS(=O)(=O)C5=CC(=C(C=C5)OCC6CCN(CC6)C7COC7F)[N+](=O)[O-])OC8=CN=C9C(=C8)C=CN9)C	Active	942.5109999999997	8.606600000000007	2.0	12.0
316891093.0	87279750.0	CC1(CCC(=C(C1)C2=CC=C(C=C2)Cl)CN3CCN(CC3)C4=CC(=C(C=C4)C(=O)NS(=O)(=O)C5=CC(=C(C=C5)OCC6CCCN6C7COC7(F)F)[N+](=O)[O-])OC8=CN=C9C(=C8)C=CN9)C	Active	946.4739999999998	8.656200000000007	2.0	12.0
316891108.0	87279689.0	CC1(CCC(=C(C1)C2=CC=C(C=C2)Cl)CN3CCN(CC3)C4=CC(=C(C=C4)C(=O)NS(=O)(=O)C5=CC(=C(C=C5)OCC6CCN(C6)C7COC7)[N+](=O)[O-])OC8=CN=C9C(=C8)C=CN9)C	Active	910.4939999999997	7.9209000000000085	2.0	12.0
316891119.0	87279493.0	CC1(CCC(=C(C1)C2=CC=C(C=C2)Cl)CN3CCN(CC3)C4=CC(=C(C=C4)C(=O)NS(=O)(=O)C5=CC(=C(C=C5)NCC6CCN(C6)C7COC7)[N+](=O)[O-])OC8=CN=C9C(=C8)C=CN9)C	Active	909.5099999999996	7.954000000000008	3.0	12.0
316891129.0	67126396.0	CC1(CCC(=C(C1)C2=CC=C(C=C2)Cl)CN3CCN(CC3)C4=CC(=C(C=C4)C(=O)NS(=O)(=O)C5=CC(=C(C=C5)NC6CCN(C6)C7COC7)[N+](=O)[O-])OC8=CN=C9C(=C8)C=CN9)C	Active	895.4829999999997	7.7064000000000075	3.0	12.0
386394075.0	131748571.0	CC(C)(C)OC(=O)N1CCC2=CC(=C(C=C2C1)C(=O)N3CC4=CC=CC=C4C[C@H]3CN5CCOCC5)C6=CC(=C7N6CCCC7)C(=O)N(C)C8=CC=C(C=C8)O	Active	759.948	6.666100000000009	1.0	8.0
386394076.0	121453528.0	CN(C1=CC=C(C=C1)O)C(=O)C2=C3CCCCN3C(=C2)C4=C(C=C5CNCCC5=C4)C(=O)N6CC7=CC=CC=C7C[C@H]6CN8CCOCC8	Active	659.8309999999998	5.018600000000005	2.0	7.0
386394077.0	121453948.0	CN(C1=CC=C(C=C1)O)C(=O)C2=C3CCCCN3C(=C2)C4=C(C=C5CN(CCC5=C4)S(=O)(=O)C6=CC=CC=C6)C(=O)N7CC8=CC=CC=C8C[C@H]7CN9CCOCC9	Active	799.9939999999997	6.119900000000006	1.0	8.0
386394078.0	121453885.0	CN(C1=CC=C(C=C1)O)C(=O)C2=C3CCCCN3C(=C2)C4=C(C=C5CN(CCC5=C4)S(=O)(=O)CC6=CC=CC=C6)C(=O)N7CC8=CC=CC=C8C[C@H]7CN9CCOCC9	Active	814.0209999999997	6.261000000000006	1.0	8.0
386394079.0	121453282.0	CN(C1=CC=C(C=C1)O)C(=O)C2=C3CCCCN3C(=C2)C4=C(C=C5CN(CCC5=C4)S(=O)(=O)C6=CC7=CC=CC=C7C=C6)C(=O)N8CC9=CC=CC=C9C[C@H]8CN1CCOCC1	Active	850.0539999999996	7.27310000000001	1.0	8.0
386394080.0	139267911.0	CC(C)(C)OC(=O)N1CC2=CC(=C(C=C2C1)C(=O)N3CC4=CC=CC=C4C[C@H]3CN5CCOCC5)C6=CC(=C7N6CCCC7)C(=O)N(C)C8=CC=C(C=C8)O	Active	745.9209999999999	6.623600000000009	1.0	8.0
386394081.0	121453881.0	CN(C1=CC=C(C=C1)O)C(=O)C2=C3CCCCN3C(=C2)C4=C(C=C5CNCC5=C4)C(=O)N6CC7=CC=CC=C7C[C@H]6CN8CCOCC8	Active	645.8039999999997	4.976100000000004	2.0	7.0
386394082.0	121453979.0	CN(C1=CC=C(C=C1)O)C(=O)C2=C3CCCCN3C(=C2)C4=C(C=C5CN(CC5=C4)C(=O)CC6=CC=CC=C6)C(=O)N7CC8=CC=CC=C8C[C@H]7CN9CCOCC9	Active	763.9389999999996	6.457800000000007	1.0	7.0
386394083.0	121454045.0	CN(C1=CC=C(C=C1)O)C(=O)C2=C3CCCCN3C(=C2)C4=C(C=C5CN(CC5=C4)C(=O)CCC6=CC=CC=C6)C(=O)N7CC8=CC=CC=C8C[C@H]7CN9CCOCC9	Active	777.9659999999997	6.847900000000008	1.0	7.0
386394084.0	121454051.0	C[C@@H]1CC2=CC=CC=C2CN1C(=O)C3=C(C=C4CNCC4=C3)C5=CC(=C6N5CCCC6)C(=O)N(C)C7=CC=C(C=C7)O	Active	560.6980000000004	5.663800000000006	2.0	5.0
386394085.0	121453942.0	CCC(=O)N1CC2=CC(=C(C=C2C1)C(=O)N3CC4=CC=CC=C4C[C@H]3CN5CCOCC5)C6=CC(=C7N6CCCC7)C(=O)N(C)C8=CC=C(C=C8)O	Active	701.8680000000002	5.625100000000008	1.0	7.0
386394086.0	121453309.0	CN(C1=CC=C(C=C1)O)C(=O)C2=C3CCCCN3C(=C2)C4=C(C=C5CN(CC5=C4)C(=O)C6=CC=CC=C6)C(=O)N7CC8=CC=CC=C8C[C@H]7CN9CCOCC9	Active	749.9119999999996	6.528900000000007	1.0	7.0
386394087.0	139267912.0	C[C@@H]1CC2=CC=CC=C2CN1C(=O)C3=C(C=C4CN(CC4=C3)C(=O)OC(C)(C)C)C5=CC(=C6N5CCCC6)C(=O)N(C)C7=CC=C(C=C7)O	Active	660.8150000000004	7.31130000000001	1.0	6.0
386394088.0	121454033.0	C[C@@H]1CC2=CC=CC=C2CN1C(=O)C3=C(C=C4CN(CC4=C3)C(=O)CC5=CC=CC=C5)C6=CC(=C7N6CCCC7)C(=O)N(C)C8=CC=C(C=C8)O	Active	678.8330000000001	7.145500000000009	1.0	5.0
386394089.0	121453321.0	C[C@@H]1CC2=CC=CC=C2CN1C(=O)C3=C(C=C4CN(CC4=C3)C(=O)CCC5=CC=CC=C5)C6=CC(=C7N6CCCC7)C(=O)N(C)C8=CC=C(C=C8)O	Active	692.86	7.535600000000009	1.0	5.0
386394090.0	121453730.0	CN(C1=CC=C(C=C1)O)C(=O)C2=C3CCCCN3C(=C2)C4=C(C=C5CN(CC5=C4)C(=O)OC6=CC=CC=C6)C(=O)N7CC8=CC=CC=C8C[C@H]7CN9CCOCC9	Active	765.9109999999996	6.887500000000009	1.0	8.0
386394091.0	121453220.0	CC(C)(C)NC(=O)N1CC2=CC(=C(C=C2C1)C(=O)N3CC4=CC=CC=C4C[C@H]3CN5CCOCC5)C6=CC(=C7N6CCCC7)C(=O)N(C)C8=CC=C(C=C8)O	Active	744.9369999999999	6.196600000000008	2.0	7.0
386394092.0	121453741.0	CCS(=O)(=O)N1CC2=CC(=C(C=C2C1)C(=O)N3CC4=CC=CC=C4C[C@H]3CN5CCOCC5)C6=CC(=C7N6CCCC7)C(=O)N(C)C8=CC=C(C=C8)O	Active	737.923	5.038200000000006	1.0	8.0
386394093.0	121453846.0	CN(C1=CC=C(C=C1)O)C(=O)C2=C3CCCCN3C(=C2)C4=C(C=C5CN(CC5=C4)S(=O)(=O)C6=CC=CC=C6)C(=O)N7CC8=CC=CC=C8C[C@H]7CN9CCOCC9	Active	785.9669999999996	6.077400000000006	1.0	8.0
386394094.0	121453744.0	C[C@@H]1CC2=CC=CC=C2CN1C(=O)C3=C(C=C4CN(CC4=C3)C(=O)C5CC5)C6=CC(=C7N6CCCC7)C(=O)N(C)C8=CC=C(C=C8)O	Active	628.7730000000004	6.312800000000008	1.0	5.0
386394095.0	121454073.0	CN(C1=CC=C(C=C1)O)C(=O)C2=C3CCCCN3C(=C2)C4=C(C=C5CN(CC5=C4)S(=O)(=O)CCC6=CC=CC=C6)C(=O)N7CC8=CC=CC=C8C[C@H]7CN9CCOCC9	Active	814.0209999999997	6.261000000000006	1.0	8.0
386394096.0	121454054.0	CN(C1=CC=C(C=C1)O)C(=O)C2=C3CCCCN3C(=C2)C4=C(C=C5CN(CC5=C4)S(=O)(=O)C6=CN=CC=C6)C(=O)N7CC8=CC=CC=C8C[C@H]7CN9CCOCC9	Active	786.9549999999996	5.472400000000005	1.0	9.0
386394097.0	117834697.0	C[C@@H]1CC2=CC=CC=C2CN1C(=O)C3=C(C=C4CN(CC4=C3)C(=O)C(C)CC5=CC=CC=C5)C6=CC(=C7N6CCCC7)C(=O)N(C)C8=CC=C(C=C8)O	Active	706.887	7.78160000000001	1.0	5.0
386394098.0	121453929.0	C[C@@H]1CC2=CC=CC=C2CN1C(=O)C3=C(C=C4CN(CC4=C3)C(=O)C(C)CC5=CC=C(C=C5)Cl)C6=CC(=C7N6CCCC7)C(=O)N(C)C8=CC=C(C=C8)O	Active	741.3319999999998	8.435000000000006	1.0	5.0
386394099.0	121454049.0	C[C@@H]1CC2=CC=CC=C2CN1C(=O)C3=C(C=C4CN(CC4=C3)C(=O)C(C)CC5=CC=C(C=C5)C)C6=CC(=C7N6CCCC7)C(=O)N(C)C8=CC=C(C=C8)O	Active	720.9139999999999	8.090020000000008	1.0	5.0
386394100.0	121453852.0	C[C@@H]1CC2=CC=CC=C2CN1C(=O)C3=C(C=C4CN(CC4=C3)C(=O)CC5=CC=C(C=C5)OC(F)(F)F)C6=CC(=C7N6CCCC7)C(=O)N(C)C8=CC=C(C=C8)O	Active	762.8289999999997	8.044100000000006	1.0	6.0
386394101.0	121453544.0	C[C@@H]1CC2=CC=CC=C2CN1C(=O)C3=C(C=C4CCNCC4=C3)C5=CC(=C6N5CCCC6)C(=O)N(C)C7=CC=C(C=C7)O	Active	574.7250000000004	5.706300000000007	2.0	5.0
386394102.0	121453638.0	C[C@@H]1CC2=CC=CC=C2CN1C(=O)C3=C(C=C4CN(CC4=C3)CC5=CC=CC=N5)C6=CC(=C7N6CCCC7)C(=O)N(C)C8=CC=C(C=C8)O	Active	651.8110000000003	6.971400000000009	1.0	6.0
386394103.0	121453483.0	C[C@@H]1CC2=CC=CC=C2CN1C(=O)C3=C(C=C4CN(CC4=C3)CCC5CCCCC5)C6=CC(=C7N6CCCC7)C(=O)N(C)C8=CC=C(C=C8)O	Active	670.8980000000004	8.346600000000008	1.0	5.0
386394104.0	121453858.0	C[C@@H]1CC2=CC=CC=C2CN1C(=O)C3=C(C=C4CN(CC4=C3)CCCC5=CC=CC=C5)C6=CC(=C7N6CCCC7)C(=O)N(C)C8=CC=C(C=C8)O	Active	678.8770000000002	8.009000000000007	1.0	5.0
386394105.0	121453235.0	C[C@@H]1CC2=CC=CC=C2CN1C(=O)C3=C(C=C4CN(CC4=C3)C(=O)CC5=CSC(=N5)C6=NC=CN=C6)C7=CC(=C8N7CCCC8)C(=O)N(C)C9=CC=C(C=C9)O	Active	763.9239999999998	7.059000000000008	1.0	9.0
386394106.0	121453351.0	C[C@@H]1CC2=CC=CC=C2CN1C(=O)C3=C(C=C4CN(CC4=C3)C(=O)CCC5CCCCC5)C6=CC(=C7N6CCCC7)C(=O)N(C)C8=CC=C(C=C8)O	Active	698.9080000000002	8.263300000000006	1.0	5.0
386394107.0	121453240.0	C[C@@H]1CC2=CC=CC=C2CN1C(=O)C3=C(C=C4CN(CC4=C3)CC5=CC=CC=C5)C6=CC(=C7N6CCCC7)C(=O)N(C)C8=CC=C(C=C8)O	Active	650.8230000000003	7.576400000000009	1.0	5.0
386394108.0	121453722.0	CCC(=O)N1CCC2=CC(=C(C=C2C1)C(=O)N3CC4=CC=CC=C4C[C@H]3C)C5=CC(=C6N5CCCC6)C(=O)N(C)C7=CC=C(C=C7)O	Active	630.7890000000003	6.355300000000009	1.0	5.0
386394109.0	121453273.0	C[C@@H]1CC2=CC=CC=C2CN1C(=O)C3=C(C=C4CCN(CC4=C3)C(=O)C5=CC=CC=C5)C6=CC(=C7N6CCCC7)C(=O)N(C)C8=CC=C(C=C8)O	Active	678.8330000000001	7.259100000000009	1.0	5.0
386394110.0	87056230.0	C[C@@H]1CC2=CC=CC=C2CN1C(=O)C3=C(C=C4CCN(CC4=C3)C(=O)CC5=CC=CC=C5)C6=CC(=C7N6CCCC7)C(=O)N(C)C8=CC=C(C=C8)O	Active	692.86	7.1880000000000095	1.0	5.0
386394111.0	121453999.0	C[C@@H]1CC2=CC=CC=C2CN1C(=O)C3=C(C=C4CCN(CC4=C3)C(=O)CCC5=CC=CC=C5)C6=CC(=C7N6CCCC7)C(=O)N(C)C8=CC=C(C=C8)O	Active	706.887	7.57810000000001	1.0	5.0
386394112.0	121453216.0	CN(C1=CC=C(C=C1)O)C(=O)C2=C3CCCCN3C(=C2)C4=C(C=C5CN(CC5=C4)S(=O)(=O)CC6=CC=CC=C6)C(=O)N7CC8=CC=CC=C8C[C@H]7CN9CCOCC9	Active	799.9939999999997	6.218500000000006	1.0	8.0
386394113.0	121453758.0	C[C@@H]1CC2=CC=CC=C2CN1C(=O)C3=C(C=C4CCN(CC4=C3)S(=O)(=O)C5=CC=CC=C5)C6=CC(=C7N6CCCC7)C(=O)N(C)C8=CC=C(C=C8)O	Active	714.8879999999998	6.80760000000001	1.0	6.0
386394114.0	121453519.0	C[C@@H]1CC2=CC=CC=C2CN1C(=O)C3=C(C=C4CCN(CC4=C3)S(=O)(=O)CC5=CC=CC=C5)C6=CC(=C7N6CCCC7)C(=O)N(C)C8=CC=C(C=C8)O	Active	728.9149999999998	6.948700000000009	1.0	6.0
386394115.0	121453996.0	C[C@@H]1CC2=CC=CC=C2CN1C(=O)C3=C(C=C4CCN(CC4=C3)S(=O)(=O)C5=CC6=CC=CC=C6C=C5)C7=CC(=C8N7CCCC8)C(=O)N(C)C9=CC=C(C=C9)O	Active	764.9479999999998	7.960800000000008	1.0	6.0
386394116.0	121453958.0	CN(C1=CC=C(C=C1)O)C(=O)C2=C3CCCCN3C(=C2)C4=C(C=C5CN(CC5=C4)C(=O)CC6=CN=CC=C6)C(=O)N7CC8=CC=CC=C8C[C@H]7CN9CCOCC9	Active	764.9269999999997	5.852800000000005	1.0	8.0
386394117.0	131748576.0	C[C@@H]1CC2=CC=CC=C2CN1C(=O)C3=C(C=C4CN(CC4=C3)C(=O)OC(C)(C)C)C5=CC(=C6N5CCCC6)C(=O)N(C7=CC=CC=C7)C8=CC=C(C=C8)O	Active	722.8860000000004	9.013200000000001	1.0	6.0
386394118.0	121453297.0	C[C@@H]1CC2=CC=CC=C2CN1C(=O)C3=C(C=C4CNCC4=C3)C5=CC(=C6N5CCCC6)C(=O)N(C7=CC=CC=C7)C8=CC=C(C=C8)O	Active	622.7690000000005	7.365700000000008	2.0	5.0
386394119.0	121453886.0	C[C@@H]1CC2=CC=CC=C2CN1C(=O)C3=C(C=C4CN(CC4=C3)C(=O)OC5=CC=CC=C5)C6=CC(=C7N6CCCC7)C(=O)N(C)C8=CC=C(C=C8)O	Active	680.8050000000001	7.575200000000008	1.0	6.0
386394120.0	121453518.0	C[C@@H]1CC2=CC=CC=C2CN1C(=O)C3=C(C=C4CCN(CC4=C3)C(=O)OC5=CC=CC=C5)C6=CC(=C7N6CCCC7)C(=O)N(C)C8=CC=C(C=C8)O	Active	694.832	7.617700000000009	1.0	6.0
386394121.0	139267913.0	C[C@@H]1CC2=CC=CC=C2CN1C(=O)C3=C(C=C4CCN(CC4=C3)C(=O)OC(C)(C)C)C5=CC(=C6N5CCCC6)C(=O)N(C)C7=CC=C(C=C7)O	Active	674.8420000000002	7.35380000000001	1.0	6.0
386394122.0	121453264.0	C[C@@H]1CC2=CC=CC=C2CN1C(=O)C3=C(C=C4CCN(CC4=C3)C(=O)NC(C)(C)C)C5=CC(=C6N5CCCC6)C(=O)N(C)C7=CC=C(C=C7)O	Active	673.8580000000002	6.926800000000009	2.0	5.0
386394123.0	121453260.0	C[C@@H]1CC2=CC=CC=C2CN1C(=O)C3=C(C=C4CN(CC4=C3)C(=O)COC5=CC=C(C=C5)Cl)C6=CC(=C7N6CCCC7)C(=O)N(C)C8=CC=C(C=C8)O	Active	729.2769999999999	7.635200000000009	1.0	6.0
386394124.0	121453452.0	C[C@@H]1CC2=CC=CC=C2CN1C(=O)C3=C(C=C4CN(CC4=C3)C(=O)COC5=CC(=CC=C5)Cl)C6=CC(=C7N6CCCC7)C(=O)N(C)C8=CC=C(C=C8)O	Active	729.2769999999999	7.635200000000009	1.0	6.0
386394125.0	121453789.0	C[C@@H]1CC2=CC=CC=C2CN1C(=O)C3=C(C=C4CN(CC4=C3)C(=O)CC5=CC=C(C=C5)OC)C6=CC(=C7N6CCCC7)C(=O)N(C)C8=CC=C(C=C8)O	Active	708.8589999999999	7.1541000000000095	1.0	6.0
386394126.0	117834834.0	C[C@@H]1CC2=CC=CC=C2CN1C(=O)C3=C(C=C4CN(CC4=C3)C(=O)COC5=CC=CC=C5)C6=CC(=C7N6CCCC7)C(=O)N(C)C8=CC=C(C=C8)O	Active	694.832	6.9818000000000096	1.0	6.0
386394127.0	121453413.0	C[C@@H]1CC2=CC=CC=C2CN1C(=O)C3=C(C=C4CCN(CC4=C3)C(=O)CC5=CC=C(C=C5)C#N)C6=CC(=C7N6CCCC7)C(=O)N(C)C8=CC=C(C=C8)O	Active	717.8699999999999	7.059680000000009	1.0	6.0
386394128.0	121453836.0	C[C@@H]1CC2=CC=CC=C2CN1C(=O)C3=C(C=C4CCN(CC4=C3)C(=O)CC5=CC=C(C=C5)C)C6=CC(=C7N6CCCC7)C(=O)N(C)C8=CC=C(C=C8)O	Active	706.887	7.49642000000001	1.0	5.0
386394129.0	121453433.0	C[C@@H]1CC2=CC=CC=C2CN1C(=O)C3=C(C=C4CN(CC4=C3)C(=O)NC)C5=CC(=C6N5CCCC6)C(=O)N(C)C7=CC=C(C=C7)O	Active	617.7500000000003	5.715600000000007	2.0	5.0
386394130.0	121453514.0	CCS(=O)(=O)N1CCC2=CC(=C(C=C2C1)C(=O)N3CC4=CC=CC=C4C[C@H]3C)C5=CC(=C6N5CCCC6)C(=O)N(C)C7=CC=C(C=C7)O	Active	666.8440000000003	5.768400000000008	1.0	6.0
386394131.0	121453307.0	CCN1CCC2=CC(=C(C=C2C1)C(=O)N3CC4=CC=CC=C4C[C@H]3C)C5=CC(=C6N5CCCC6)C(=O)N(C)C7=CC=C(C=C7)O	Active	602.7790000000005	6.438600000000009	1.0	5.0
386394132.0	121454008.0	C[C@@H]1CC2=CC=CC=C2CN1C(=O)C3=C(C=C4CCN(CC4=C3)C(=O)OC5=CC=C(C=C5)N)C6=CC(=C7N6CCCC7)C(=O)N(C)C8=CC=C(C=C8)O	Active	709.8469999999999	7.199900000000008	2.0	7.0
386394133.0	121453957.0	C[C@@H]1CC2=CC=CC=C2CN1C(=O)C3=C(C=C4CCN(CC4=C3)C(=O)OC5=CC=C(C=C5)NC(=O)C)C6=CC(=C7N6CCCC7)C(=O)N(C)C8=CC=C(C=C8)O	Active	751.8839999999998	7.576100000000009	2.0	7.0
386394134.0	121453633.0	C[C@@H]1CC2=CC=CC=C2CN1C(=O)C3=C(C=C4CN(CC4=C3)C(=O)NC5=CC=CC=C5)C6=CC(=C7N6CCCC7)C(=O)N(C)C8=CC=C(C=C8)O	Active	679.821	7.608300000000008	2.0	5.0
386394135.0	117834971.0	C[C@@H]1CC2=CC=CC=C2CN1C(=O)C3=C(C=C4CN(CC4=C3)C(=O)NCC5=CC=CC=C5)C6=CC(=C7N6CCCC7)C(=O)N(C)C8=CC=C(C=C8)O	Active	693.848	7.286000000000009	2.0	5.0
386394136.0	121453304.0	C[C@@H]1CC2=CC=CC=C2CN1C(=O)C3=C(C=C4CN(CC4=C3)C(=O)OCC5=CC=CC=C5)C6=CC(=C7N6CCCC7)C(=O)N(C)C8=CC=C(C=C8)O	Active	694.832	7.713000000000009	1.0	6.0
386394137.0	121453348.0	C[C@@H]1CC2=CC=CC=C2CN1C(=O)C3=C(C=C4CN(CC4=C3)C(=O)OC5=CC=CC=C5)C6=CC(=C(N6C)C)C(=O)N(C)C7=CC=C(C=C7)O	Active	654.7670000000002	7.084320000000008	1.0	6.0
386394138.0	121453502.0	C[C@@H]1CC2=CC=CC=C2CN1C(=O)C3=C(C=C4CN(CC4=C3)C(=O)OCC5=CN=C6C(=C5)C=CN6)C7=CC(=C8N7CCCC8)C(=O)N(C)C9=CC=C(C=C9)O	Active	734.8569999999999	7.589300000000009	2.0	7.0
386394139.0	121454012.0	C[C@@H]1CC2=CC=CC=C2CN1C(=O)C3=C(C=C4CN(CC4=C3)C(=O)NC5=CC=C(C=C5)N6CCN(CC6)C)C7=CC(=C8N7CCCC8)C(=O)N(C)C9=CC=C(C=C9)O	Active	777.9699999999998	7.36010000000001	2.0	7.0
386394140.0	121453794.0	C[C@@H]1CC2=CC=CC=C2CN1C(=O)C3=C(C=C4CN(CC4=C3)C(=O)N5CCC(C5)C6=CC=CC=C6)C7=CC(=C8N7CCCC8)C(=O)N(C)C9=CC=C(C=C9)O	Active	733.9129999999999	7.9857000000000085	1.0	5.0
386394141.0	121453585.0	C[C@@H]1CC2=CC=CC=C2CN1C(=O)C3=C(C=C4CCN(CC4=C3)C(=O)N5CCC(C5)C6=CC=CC=C6)C7=CC(=C8N7CCCC8)C(=O)N(C)C9=CC=C(C=C9)O	Active	747.9399999999998	8.028200000000009	1.0	5.0
386394142.0	121453428.0	C[C@@H]1CC2=CC=CC=C2CN1C(=O)C3=C(C=C4CCN(CC4=C3)C(=O)OC5=CC=CC=C5)C6=CC(=C(N6C)C)C(=O)N(C)C7=CC=C(C=C7)O	Active	668.7940000000001	7.126820000000009	1.0	6.0
386394143.0	121453377.0	CN(C1=CC=C(C=C1)O)C(=O)C2=C3CCCCN3C(=C2)C4=C(C=C5CN(CCC5=C4)C(=O)OC6=CC=CC=C6)C(=O)N7CC8=CC=CC=C8C[C@H]7CN9CCOCC9	Active	779.9379999999996	6.9300000000000095	1.0	8.0
386394144.0	121453586.0	CN(C1=CC=C(C=C1)O)C(=O)C2=C3CCCCN3C(=C2)C4=C(C=C5CN(CCC5=C4)C(=O)CC6=CC=CC=C6)C(=O)N7CC8=CC=CC=C8C[C@H]7CN9CCOCC9	Active	777.9659999999997	6.500300000000006	1.0	7.0
386394145.0	121453450.0	C[C@@H]1CC2=CC=CC=C2CN1C(=O)C3=C(C=C4CCN(CC4=C3)C(=O)NC5=CC=CC=C5)C6=CC(=C7N6CCCC7)C(=O)N(C)C8=CC=C(C=C8)O	Active	693.848	7.650800000000008	2.0	5.0
386394146.0	121453705.0	C[C@@H]1CC2=CC=CC=C2CN1C(=O)C3=C(C=C4CN(CC4=C3)CCC5=CC=CC=C5)C6=CC(=C7N6CCCC7)C(=O)N(C)C8=CC=C(C=C8)O	Active	664.8500000000003	7.618900000000009	1.0	5.0
386394147.0	121453830.0	C[C@@H]1CC2=CC=CC=C2CN1C(=O)C3=C(C=C4CCN(CC4=C3)C(=O)NCC5=CC=CC=C5)C6=CC(=C7N6CCCC7)C(=O)N(C)C8=CC=C(C=C8)O	Active	707.8749999999999	7.32850000000001	2.0	5.0
386394148.0	121453985.0	C[C@@H]1CC2=CC=CC=C2CN1C(=O)C3=C(C=C4CCN(CC4=C3)C(=O)N(C)C5=CC=CC=C5)C6=CC(=C7N6CCCC7)C(=O)N(C)C8=CC=C(C=C8)O	Active	707.8749999999999	7.675100000000009	1.0	5.0
386394149.0	121453460.0	C[C@@H]1CC2=CC=CC=C2CN1C(=O)C3=C(C=C4CCN(CC4=C3)C(=O)CC5=CC=CC=C5)C6=CC(=C(N6C)C)C(=O)N(C)C7=CC=C(C=C7)O	Active	666.8220000000001	6.69712000000001	1.0	5.0
386394150.0	121453801.0	C[C@@H]1CC2=CC=CC=C2CN1C(=O)C3=C(C=C4CN(CC4=C3)C(=O)NC(C)(C)C)C5=CC(=C6N5CCCC6)C(=O)N(C)C7=CC=C(C=C7)O	Active	659.8310000000004	6.884300000000009	2.0	5.0
386394151.0	121453345.0	CN(C1=CC=C(C=C1)O)C(=O)C2=C3CCCCN3C(=C2)C4=C(C=C5CN(CCC5=C4)C(=O)NC6=CC=CC=C6)C(=O)N7CC8=CC=CC=C8C[C@H]7CN9CCOCC9	Active	778.9539999999996	6.963100000000009	2.0	7.0
386394152.0	121453540.0	CN(C1=CC=C(C=C1)O)C(=O)C2=C3CCCCN3C(=C2)C4=C(C=C5CN(CCC5=C4)C(=O)NCC6=CC=CC=C6)C(=O)N7CC8=CC=CC=C8C[C@H]7CN9CCOCC9	Active	792.9809999999997	6.640800000000006	2.0	7.0
386394153.0	121454074.0	C[C@@H]1CC2=CC=CC=C2CN1C(=O)C3=C(C=C4CCN(CC4=C3)C(=O)NC)C5=CC(=C6N5CCCC6)C(=O)N(C)C7=CC=C(C=C7)O	Active	631.7770000000003	5.758100000000007	2.0	5.0
386394154.0	121453488.0	C[C@@H]1CC2=CC=CC=C2CN1C(=O)C3=C(C=C4CN(CC4=C3)C(=O)CC5=CC=CC=C5)C6=CC(=C(N6C)C)C(=O)N(C)C7=CC=C(C=C7)O	Active	652.7950000000002	6.654620000000008	1.0	5.0
386394155.0	121453461.0	C[C@@H]1CC2=CC=CC=C2CN1C(=O)C3=C(C=C4CN(CC4=C3)C(=O)N(C)C(C)(C)C)C5=CC(=C6N5CCCC6)C(=O)N(C)C7=CC=C(C=C7)O	Active	673.8580000000003	7.2265000000000095	1.0	5.0
386394156.0	121453675.0	C[C@@H]1CC2=CC=CC=C2CN1C(=O)C3=C(C=C4CN(CC4=C3)C(=O)N(C)C5=CC=CC=C5)C6=CC(=C7N6CCCC7)C(=O)N(C)C8=CC=C(C=C8)O	Active	693.848	7.632600000000009	1.0	5.0
386394157.0	121453589.0	C[C@@H]1CC2=CC=CC=C2CN1C(=O)C3=C(C=C4CN(CC4=C3)C(=O)N5CC(C5)C6=CC=CC=C6)C7=CC(=C8N7CCCC8)C(=O)N(C)C9=CC=C(C=C9)O	Active	719.8859999999999	7.59560000000001	1.0	5.0
386394158.0	121453318.0	C[C@@H]1CC2=CC=CC=C2CN1C(=O)C3=C(C=C4CCN(CC4=C3)C(=O)N5CC(C5)C6=CC=CC=C6)C7=CC(=C8N7CCCC8)C(=O)N(C)C9=CC=C(C=C9)O	Active	733.9129999999998	7.63810000000001	1.0	5.0
386394159.0	121453329.0	C[C@@H]1CC2=CC=CC=C2CN1C(=O)C3=C(C=C4CN(CC4=C3)C(=O)N(C)CC5=CC=CC=C5)C6=CC(=C7N6CCCC7)C(=O)N(C)C8=CC=C(C=C8)O	Active	707.8749999999999	7.628200000000009	1.0	5.0
386394160.0	121453596.0	C[C@@H]1CC2=CC=CC=C2CN1C(=O)C3=C(C=C4CN(CC4=C3)C(=O)COC5=CC=CC=C5Cl)C6=CC(=C7N6CCCC7)C(=O)N(C)C8=CC=C(C=C8)O	Active	729.2769999999999	7.635200000000009	1.0	6.0
386394161.0	121453690.0	C[C@@H]1CC2=CC=CC=C2CN1C(=O)C3=C(C=C4CN(CC4=C3)C(=O)CNC5=CC=CC=C5)C6=CC(=C7N6CCCC7)C(=O)N(C)C8=CC=C(C=C8)O	Active	693.848	7.014900000000009	2.0	6.0
386394162.0	117835018.0	CC1=C(C=C(N1C)C2=C(C=C3CN(CCC3=C2)C(=O)OC4=CC=CC=C4)C(=O)N5CC6=CC=CC=C6C[C@H]5CN7CCOCC7)C(=O)N(C)C8=CC=C(C=C8)O	Active	753.8999999999999	6.439120000000007	1.0	8.0
386394163.0	121453503.0	CC1=C(C=C(N1C)C2=C(C=C3CN(CCC3=C2)C(=O)CC4=CC=CC=C4)C(=O)N5CC6=CC=CC=C6C[C@H]5CN7CCOCC7)C(=O)N(C)C8=CC=C(C=C8)O	Active	751.9279999999999	6.0094200000000075	1.0	7.0
386394164.0	121454035.0	C[C@@H]1CC2=CC=CC=C2CN1C(=O)C3=C(C=C4CCN(CC4=C3)C(=O)[C@@H](C)C5=CC=CC=C5)C6=CC(=C7N6CCCC7)C(=O)N(C)C8=CC=C(C=C8)O	Active	706.8869999999998	7.749000000000009	1.0	5.0
386394165.0	121453826.0	C[C@@H]1CC2=CC=CC=C2CN1C(=O)C3=C(C=C4CCN(CC4=C3)C(=O)[C@H](C)C5=CC=CC=C5)C6=CC(=C7N6CCCC7)C(=O)N(C)C8=CC=C(C=C8)O	Active	706.8869999999998	7.749000000000009	1.0	5.0
386394166.0	117834994.0	C[C@@H]1CC2=CC=CC=C2CN1C(=O)C3=C(C=C4CN(CC4=C3)CC(=O)NC5=CC=CC=C5)C6=CC(=C7N6CCCC7)C(=O)N(C)C8=CC=C(C=C8)O	Active	693.848	7.014900000000009	2.0	6.0
386394167.0	117835010.0	C[C@@H]1CC2=CC=CC=C2CN1C(=O)C3=C(C=C4CCN(CC4=C3)C(=O)OCC5=CC=CC=C5)C6=CC(=C7N6CCCC7)C(=O)N(C)C8=CC=C(C=C8)O	Active	708.8589999999999	7.7555000000000085	1.0	6.0
386394168.0	121453650.0	CN(C1=CC=C(C=C1)O)C(=O)C2=C3CCCCN3C(=C2)C4=C(C=C5CN(CCC5=C4)C(=O)OCC6=CC=CC=C6)C(=O)N7CC8=CC=CC=C8C[C@H]7CN9CCOCC9	Active	793.9649999999997	7.067800000000009	1.0	8.0
386394169.0	121453346.0	CCC(C1=CC=CC=C1)C(=O)N2CCC3=CC(=C(C=C3C2)C(=O)N4CC5=CC=CC=C5C[C@H]4C)C6=CC(=C7N6CCCC7)C(=O)N(C)C8=CC=C(C=C8)O	Active	720.9139999999999	8.139100000000006	1.0	5.0
386394170.0	121453293.0	C[C@@H]1CC2=CC=CC=C2CN1C(=O)C3=C(C=C4CCN(CC4=C3)C(=O)CC5=CC=C(C=C5)NCCN6CCOCC6)C7=CC(=C8N7CCCC8)C(=O)N(C)C9=CC=C(C=C9)O	Active	821.0349999999996	6.932100000000009	2.0	8.0
386394171.0	121453265.0	C[C@@H]1CC2=CC=CC=C2CN1C(=O)C3=C(C=C4CCN(CC4=C3)C(=O)CC5=CC=C(C=C5)N6CCN(CC6)C)C7=CC(=C8N7CCCC8)C(=O)N(C)C9=CC=C(C=C9)O	Active	791.0089999999998	6.93980000000001	1.0	7.0
386394172.0	121453684.0	CC1=CC=C(C=C1)OC(=O)N2CCC3=CC(=C(C=C3C2)C(=O)N4CC5=CC=CC=C5C[C@H]4CN6CCOCC6)C7=CC(=C8N7CCCC8)C(=O)N(C)C9=CC=C(C=C9)O	Active	793.9649999999999	7.2384200000000085	1.0	8.0
386394173.0	117834843.0	CC1=CC(=CC=C1)OC(=O)N2CCC3=CC(=C(C=C3C2)C(=O)N4CC5=CC=CC=C5C[C@H]4CN6CCOCC6)C7=CC(=C8N7CCCC8)C(=O)N(C)C9=CC=C(C=C9)O	Active	793.9649999999998	7.2384200000000085	1.0	8.0
386394174.0	121453654.0	CC1=CC=CC=C1OC(=O)N2CCC3=CC(=C(C=C3C2)C(=O)N4CC5=CC=CC=C5C[C@H]4CN6CCOCC6)C7=CC(=C8N7CCCC8)C(=O)N(C)C9=CC=C(C=C9)O	Active	793.9649999999999	7.2384200000000085	1.0	8.0
386394175.0	121453867.0	C[C@@H]1CC2=CC=CC=C2CN1C(=O)C3=C(C=C4CN(CC4=C3)C(=O)CC5=CC=C(C=C5)OC)C6=CC(=C(N6C)C)C(=O)N(C)C7=CC=C(C=C7)O	Active	682.8210000000001	6.663220000000009	1.0	6.0
386394176.0	121453756.0	C[C@@H]1CC2=CC=CC=C2CN1C(=O)C3=C(C=C4CN(CC4=C3)C(=O)CC5=CC=C(C=C5)F)C6=CC(=C(N6C)C)C(=O)N(C)C7=CC=C(C=C7)O	Active	670.7850000000002	6.793720000000008	1.0	5.0
386394177.0	121453476.0	C[C@@H]1CC2=CC=CC=C2CN1C(=O)C3=C(C=C4CN(CC4=C3)C(=O)COC5=CC=CC=C5)C6=CC(=C(N6C)C)C(=O)N(C)C7=CC=C(C=C7)O	Active	668.7940000000002	6.490920000000009	1.0	6.0
386394178.0	121453520.0	C[C@@H]1CC2=CC=CC=C2CN1C(=O)C3=C(C=C4CN(CC4=C3)C(=O)C(C)OC5=CC=CC=C5)C6=CC(=C(N6C)C)C(=O)N(C)C7=CC=C(C=C7)O	Active	682.8210000000001	6.879420000000009	1.0	6.0
386394179.0	121453878.0	C[C@@H]1CC2=CC=CC=C2CN1C(=O)C3=C(C=C4CN(CC4=C3)C(=O)OC5=CC=C(C=C5)Cl)C6=CC(=C(N6C)C)C(=O)N(C)C7=CC=C(C=C7)O	Active	689.2120000000001	7.737720000000007	1.0	6.0
386394180.0	117835045.0	C[C@@H]1CC2=CC=CC=C2CN1C(=O)C3=C(C=C4CN(CC4=C3)C(=O)OC5=CC=C(C=C5)F)C6=CC(=C(N6C)C)C(=O)N(C)C7=CC=C(C=C7)O	Active	672.7570000000002	7.223420000000008	1.0	6.0
386394181.0	121453726.0	C[C@@H]1CC2=CC=CC=C2CN1C(=O)C3=C(C=C4CN(CC4=C3)C(=O)OC5=CC=C(C=C5)C)C6=CC(=C(N6C)C)C(=O)N(C)C7=CC=C(C=C7)O	Active	668.7940000000002	7.392740000000009	1.0	6.0
386394182.0	121453995.0	C[C@@H]1CC2=CC=CC=C2CN1C(=O)C3=C(C=C4CCN(CC4=C3)C(=O)CC5=CC=C(C=C5)NCCN(C)C)C6=CC(=C7N6CCCC7)C(=O)N(C)C8=CC=C(C=C8)O	Active	778.9979999999998	7.161500000000009	2.0	7.0
386394183.0	117834837.0	C[C@@H]1CC2=CC=CC=C2CN1C(=O)C3=C(C=C4CCN(CC4=C3)C(=O)C5(CC5)C6=CC=CC=C6)C7=CC(=C8N7CCCC8)C(=O)N(C)C9=CC=C(C=C9)O	Active	718.8979999999999	7.67710000000001	1.0	5.0
386394184.0	121453587.0	CCNC(=O)N1CC2=CC(=C(C=C2C1)C(=O)N3CC4=CC=CC=C4C[C@H]3C)C5=CC(=C(N5C)C)C(=O)N(C)C6=CC=C(C=C6)O	Active	605.7390000000003	5.614820000000007	2.0	5.0
386394185.0	117834771.0	C[C@@H]1CC2=CC=CC=C2CN1C(=O)C3=C(C=C4CN(CC4=C3)C(=O)NCC5=CC=CC=C5)C6=CC(=C(N6C)C)C(=O)N(C)C7=CC=C(C=C7)O	Active	667.8100000000002	6.795120000000009	2.0	5.0
386394186.0	121453441.0	C[C@@H]1CC2=CC=CC=C2CN1C(=O)C3=C(C=C4CN(CC4=C3)C(=O)C)C5=CC(=C(N5C)C)C(=O)N(C)C6=CC=C(C=C6)O	Active	576.6970000000003	5.431820000000007	1.0	5.0
386394187.0	121453398.0	C[C@@H]1CC2=CC=CC=C2CN1C(=O)C3=C(C=C4CCN(CC4=C3)C(=O)CC5=CC=C(C=C5)CN6CCN(CC6)C)C7=CC(=C8N7CCCC8)C(=O)N(C)C9=CC=C(C=C9)O	Active	805.0359999999997	6.935400000000009	1.0	7.0
386394188.0	117834818.0	C[C@@H]1CC2=CC=CC=C2CN1C(=O)C3=C(C=C4CCN(CC4=C3)C(=O)OC5=CC=CC=C5)C6=CC(=C(N6C)C)C(=O)N(C)C7=CC=CC=C7	Active	652.7950000000001	7.421220000000009	0.0	5.0
386394189.0	121453289.0	CC1=C(C=C(N1C)C2=C(C=C3CN(CCC3=C2)C(=O)OC4=CC=CC=C4)C(=O)N5CC6=CC=CC=C6C[C@H]5CN7CCOCC7)C(=O)N(C)C8=CC=CC=C8	Active	737.9009999999998	6.7335200000000075	0.0	7.0
386394190.0	121453793.0	C[C@@H]1CC2=CC=CC=C2CN1C(=O)C3=C(C=C4CN(CC4=C3)CCCC5=CC=C(C=C5)OC)C6=CC(=C(N6C)C)C(=O)N(C)C7=CC=C(C=C7)O	Active	682.8650000000002	7.52672000000001	1.0	6.0
386394191.0	121453674.0	CC1=C(C=C(N1C)C2=C(C=C3CN(CCC3=C2)C(=O)CC4=CC=CC=C4)C(=O)N5CC6=CC=CC=C6C[C@H]5CN7CCOCC7)C(=O)N(C)C8=CC=CC=C8	Active	735.9289999999999	6.303820000000007	0.0	6.0
386394192.0	121453431.0	C[C@@H]1CC2=CC=CC=C2CN1C(=O)C3=C(C=C4CCN(CC4=C3)C(=O)CC5=CC=CC=C5)C6=CC(=C(N6C)C)C(=O)N(C)C7=CC=CC=C7	Active	650.8230000000001	6.991520000000008	0.0	4.0
386394193.0	117834964.0	C[C@@H]1CC2=CC=CC=C2CN1C(=O)C3=C(C=C4CCNCC4=C3)C5=CC(=C(N5C)C)C(=O)N(C)C6=CC=CC=C6	Active	532.6880000000002	5.509820000000006	1.0	4.0
386394194.0	121453429.0	CN(C1=CC=C(C=C1)O)C(=O)C2=C3CCCCN3C(=C2)C4=C(C=C5CN(CCC5=C4)C(=O)OC6=CC=C(C=C6)F)C(=O)N7CC8=CC=CC=C8C[C@H]7CN9CCOCC9	Active	797.9279999999998	7.069100000000009	1.0	8.0
386394195.0	121453679.0	CN(C1=CC=C(C=C1)O)C(=O)C2=C3CCCCN3C(=C2)C4=C(C=C5CN(CCC5=C4)C(=O)OC6=CC=C(C=C6)OC)C(=O)N7CC8=CC=CC=C8C[C@H]7CN9CCOCC9	Active	809.9639999999997	6.938600000000009	1.0	9.0
386394196.0	121453417.0	CN(C1=CC=C(C=C1)O)C(=O)C2=C3CCCCN3C(=C2)C4=C(C=C5CN(CCC5=C4)C(=O)OC6=CC=C(C=C6)Cl)C(=O)N7CC8=CC=CC=C8C[C@H]7CN9CCOCC9	Active	814.3829999999997	7.58340000000001	1.0	8.0
386394197.0	121453229.0	C[C@@H]1CC2=CC=CC=C2CN1C(=O)C3=C(C=C4CCN(CC4=C3)C(=O)CC5=CC(=CC=C5)NCCN(C)C)C6=CC(=C7N6CCCC7)C(=O)N(C)C8=CC=C(C=C8)O	Active	778.9979999999998	7.161500000000009	2.0	7.0
386394198.0	121453982.0	CN(C1=CC=C(C=C1)O)C(=O)C2=C3CCCCN3C(=C2)C4=C(C=C5CN(CCC5=C4)C(=O)OC6=CC=C(C=C6)C(F)(F)F)C(=O)N7CC8=CC=CC=C8C[C@H]7CN9CCOCC9	Active	847.9349999999998	7.94880000000001	1.0	8.0
386394199.0	117834805.0	CN(C1=CC=C(C=C1)O)C(=O)C2=C3CCCCN3C(=C2)C4=C(C=C5CN(CCC5=C4)C(=O)OC6=CC=C(C=C6)OC(F)(F)F)C(=O)N7CC8=CC=CC=C8C[C@H]7CN9CCOCC9	Active	863.9339999999999	7.8286000000000096	1.0	9.0
386394200.0	121453464.0	CCC1=CC=C(C=C1)OC(=O)N2CCC3=CC(=C(C=C3C2)C(=O)N4CC5=CC=CC=C5C[C@H]4CN6CCOCC6)C7=CC(=C8N7CCCC8)C(=O)N(C)C9=CC=C(C=C9)O	Active	807.9919999999997	7.492400000000009	1.0	8.0
386394201.0	121453710.0	CN(C1=CC=C(C=C1)O)C(=O)C2=C3CCCCN3C(=C2)C4=C(C=C5CN(CCC5=C4)C(=O)OC6=CC=C(C=C6)C#N)C(=O)N7CC8=CC=CC=C8C[C@H]7CN9CCOCC9	Active	804.9479999999996	6.801680000000009	1.0	9.0
386394202.0	121453949.0	CN(C1=CC=C(C=C1)O)C(=O)C2=C3CCCCN3C(=C2)C4=C(C=C5CN(CCC5=C4)C(=O)OC6=CC=CC=C6OC)C(=O)N7CC8=CC=CC=C8C[C@H]7CN9CCOCC9	Active	809.9639999999996	6.938600000000009	1.0	9.0
386394203.0	121453569.0	C[C@@H]1CC2=CC=CC=C2CN1C(=O)C3=C(C=C4CCN(CC4=C3)C(=O)CC5=CC=C(C=C5)CN6CCOCC6)C7=CC(=C8N7CCCC8)C(=O)N(C)C9=CC=C(C=C9)O	Active	791.9929999999998	7.02020000000001	1.0	7.0
386394204.0	121453470.0	CC1=C(C=C(N1C)C2=C(C=C3CN(CCC3=C2)C(=O)CCC4=CC=CC=C4)C(=O)N5CC6=CC=CC=C6C[C@H]5CN7CCOCC7)C(=O)N(C)C8=CC=C(C=C8)O	Active	765.9549999999999	6.399520000000008	1.0	7.0
386394205.0	121453396.0	CC1=C(C=C(N1C)C2=C(C=C3CN(CCC3=C2)C(=O)/C=C/C4=CC=CC=C4)C(=O)N5CC6=CC=CC=C6C[C@H]5CN7CCOCC7)C(=O)N(C)C8=CC=C(C=C8)O	Active	763.9389999999999	6.480120000000007	1.0	7.0
386394206.0	121453973.0	CC1=C(C=C(N1C)C2=C(C=C3CN(CCC3=C2)C(=O)CCC4CCCCC4)C(=O)N5CC6=CC=CC=C6C[C@H]5CN7CCOCC7)C(=O)N(C)C8=CC=C(C=C8)O	Active	772.003	7.127220000000009	1.0	7.0
386394207.0	121453294.0	C[C@@H]1CC2=CC=CC=C2CN1C(=O)C3=C(C=C4CN(CC4=C3)C(=O)OC5=CC=CC=C5)C6=CC(=C7N6CCCC7)C(=O)N(C8=CC=CC=C8)C9=CC=C(C=C9)O	Active	742.8760000000001	9.277099999999999	1.0	6.0
386394208.0	121453227.0	C[C@@H]1CC2=CC=CC=C2CN1C(=O)C3=C(C=C4CCN(CC4=C3)C(=O)CC5=CC=CC=C5)C6=CC(=C7N6CCCC7)C(=O)N(C8=CC=CC=C8)C9=CC=C(C=C9)O	Active	754.931	8.889900000000003	1.0	5.0
386394209.0	121453696.0	CC1=C(C=C(N1C)C2=C(C=C3CN(CCC3=C2)C(=O)CCC4=CC(=CC=C4)OC)C(=O)N5CC6=CC=CC=C6C[C@H]5CN7CCOCC7)C(=O)N(C)C8=CC=C(C=C8)O	Active	795.9809999999998	6.408120000000008	1.0	8.0
386394210.0	121453548.0	CC1=C(C=C(N1C)C2=C(C=C3CN(CCC3=C2)C(=O)/C=C/C4=CC(=CC=C4)OC)C(=O)N5CC6=CC=CC=C6C[C@H]5CN7CCOCC7)C(=O)N(C)C8=CC=C(C=C8)O	Active	793.9649999999997	6.488720000000007	1.0	8.0
386394211.0	121453782.0	CC1=C(C=C(N1C)C2=C(C=C3CN(CCC3=C2)C(=O)/C=C/C4=CC(=C(C=C4)Cl)Cl)C(=O)N5CC6=CC=CC=C6C[C@H]5CN7CCOCC7)C(=O)N(C)C8=CC=C(C=C8)O	Active	832.8289999999997	7.786920000000011	1.0	7.0
386394212.0	121453482.0	C[C@@H]1CC2=CC=CC=C2CN1C(=O)C3=C(C=C4CCN(CC4=C3)C(=O)CCC5=CC=C(C=C5)NCCN(C)C)C6=CC(=C7N6CCCC7)C(=O)N(C)C8=CC=C(C=C8)O	Active	793.0249999999997	7.551600000000009	2.0	7.0
386394213.0	117835028.0	CC1=CC=C(C=C1)OC(=O)N2CCC3=CC(=C(C=C3C2)C(=O)N4CC5=CC=CC=C5C[C@H]4CN6CCOCC6)C7=CC(=C(N7C)C)C(=O)N(C)C8=CC=C(C=C8)O	Active	767.9270000000001	6.747540000000008	1.0	8.0
386394214.0	121453325.0	CC1=C(C=C(N1C)C2=C(C=C3CN(CCC3=C2)C(=O)OC4=CC=C(C=C4)Cl)C(=O)N5CC6=CC=CC=C6C[C@H]5CN7CCOCC7)C(=O)N(C)C8=CC=C(C=C8)O	Active	788.3449999999997	7.09252000000001	1.0	8.0
386394215.0	121453394.0	CN(C1=CC=C(C=C1)O)C(=O)C2=C3CCCCN3C(=C2)C4=C(C=C5CN(CCC5=C4)C(=O)OC6=CC=C(C=C6)C(=O)N)C(=O)N7CC8=CC=CC=C8C[C@H]7CN9CCOCC9	Active	822.9629999999996	6.0289000000000055	2.0	9.0
386394216.0	121453440.0	CN(C)C(=O)C1=CC=C(C=C1)OC(=O)N2CCC3=CC(=C(C=C3C2)C(=O)N4CC5=CC=CC=C5C[C@H]4CN6CCOCC6)C7=CC(=C8N7CCCC8)C(=O)N(C)C9=CC=C(C=C9)O	Active	851.0169999999996	6.631800000000009	1.0	9.0
386394217.0	121453246.0	CN(C1=CC=C(C=C1)O)C(=O)C2=C3CCCCN3C(=C2)C4=C(C=C5CN(CCC5=C4)C(=O)OC6=CC=C(C=C6)N7C=CN=C7)C(=O)N8CC9=CC=CC=C9C[C@H]8CN1CCOCC1	Active	846.0009999999996	7.11570000000001	1.0	10.0
386394218.0	121453877.0	C[C@@H]1CC2=CC=CC=C2CN1C(=O)C3=C(C=C4CCN(CC4=C3)C(=O)CC5=CC=C(C=C5)CN(C)C)C6=CC(=C7N6CCCC7)C(=O)N(C)C8=CC=C(C=C8)O	Active	749.9559999999998	7.24960000000001	1.0	6.0
386394219.0	121454004.0	C[C@@H]1CC2=CC=CC=C2CN1C(=O)C3=C(C=C4CCN(CC4=C3)C(=O)CC5=CC=C(C=C5)C#N)C6=CC(=C(N6C)C)C(=O)N(C)C7=CC=C(C=C7)O	Active	691.8320000000001	6.568800000000009	1.0	6.0
386394220.0	117835019.0	CC1=C(C=C(N1C)C2=C(C=C3CN(CCC3=C2)C(=O)OC4=CC=C(C=C4)C#N)C(=O)N5CC6=CC=CC=C6C[C@H]5CN7CCOCC7)C(=O)N(C)C8=CC=C(C=C8)O	Active	778.9099999999997	6.3108000000000075	1.0	9.0
386394221.0	121453426.0	C[C@@H]1CC2=CC=CC=C2CN1C(=O)C3=C(C=C4CCN(CC4=C3)C(=O)OC5=CC=C(C=C5)C#N)C6=CC(=C(N6C)C)C(=O)N(C)C7=CC=C(C=C7)O	Active	693.8040000000001	6.998500000000009	1.0	7.0
386394222.0	121453981.0	CN(C1=CC=C(C=C1)O)C(=O)C2=C3CCCCN3C(=C2)C4=C(C=C5CN(CCC5=C4)C(=O)OC6=C(C=C(C=C6)C#N)OC)C(=O)N7CC8=CC=CC=C8C[C@H]7CN9CCOCC9	Active	834.9739999999996	6.810280000000009	1.0	10.0
386394223.0	121453261.0	C[C@@H]1CC2=CC=CC=C2CN1C(=O)C3=C(C=C4CCN(CC4=C3)C(=O)CC5=CC=C(C=C5)NCCN(C)C)C6=CC(=C(N6C)C)C(=O)N(C)C7=CC=CC=C7	Active	736.961	6.965020000000008	1.0	6.0
386394224.0	121454062.0	C[C@@H]1CC2=CC=CC=C2CN1C(=O)C3=C(C=C4CCN(CC4=C3)C(=O)CC5=CC=C(C=C5)C#N)C6=CC(=C(N6C)C)C(=O)N(C)C7=CC=CC=C7	Active	675.8330000000001	6.863200000000008	0.0	5.0
386394225.0	121453221.0	CC1=C(C=C(N1C)C2=C(C=C3CN(CCC3=C2)C(=O)CC4=CC=C(C=C4)C#N)C(=O)N5CC6=CC=CC=C6C[C@H]5CN7CCOCC7)C(=O)N(C)C8=CC=CC=C8	Active	760.9389999999999	6.175500000000007	0.0	7.0
386394226.0	121453561.0	CC1=C(C=C(N1C)C2=C(C=C3CN(CCC3=C2)C(=O)OC4=CC=C(C=C4)C#N)C(=O)N5CC6=CC=CC=C6C[C@H]5CN7CCOCC7)C(=O)N(C)C8=CC=CC=C8	Active	762.9109999999997	6.605200000000007	0.0	8.0
386394227.0	121453663.0	C[C@@H]1CC2=CC=CC=C2CN1C(=O)C3=C(C=C4CCN(CC4=C3)C(=O)OC5=CC=C(C=C5)NCCN(C)C)C6=CC(=C7N6CCCC7)C(=O)N(C)C8=CC=C(C=C8)O	Active	780.9699999999998	7.5912000000000095	2.0	8.0
386394228.0	121453624.0	C[C@@H]1CC2=CC=CC=C2CN1C(=O)C3=C(C=C4CCN(CC4=C3)C(=O)CC5=CC=C(C=C5)OCCN(C)C)C6=CC(=C7N6CCCC7)C(=O)N(C)C8=CC=C(C=C8)O	Active	779.9819999999999	7.12840000000001	1.0	7.0
386394229.0	117835021.0	C[C@@H]1CC2=CC=CC=C2CN1C(=O)C3=C(C=C4CCN(CC4=C3)C(=O)OC5=CC=C(C=C5)CCC(=O)N(C)C)C6=CC(=C7N6CCCC7)C(=O)N(C)C8=CC=C(C=C8)O	Active	793.9649999999998	7.63850000000001	1.0	7.0
386394230.0	121453694.0	CN(C1=CC=C(C=C1)O)C(=O)C2=C3CCCCN3C(=C2)C4=C(C=C5CN(CC5=C4)C(=O)COC6=CC=CC=C6)C(=O)N7CC8=CC=CC=C8C[C@H]7CN9CCOCC9	Active	779.9379999999996	6.2941000000000065	1.0	8.0
386394231.0	121453494.0	C[C@@H]1CC2=CC=CC=C2CN1C(=O)C3=C(C=C4CN(CC4=C3)C(=O)OC5CCS(=O)(=O)C5)C6=CC(=C(N6C)C)C(=O)N(C)C7=CC=C(C=C7)O	Active	696.8260000000001	5.209020000000007	1.0	8.0
386394232.0	121453389.0	C[C@@H]1CC2=CC=CC=C2CN1C(=O)C3=C(C=C4CN(CC4=C3)C(=O)COC5=CC=CC=C5)C6=CC(=C7N6CCCC7)C(=O)N(C8=CC=C(C=C8)O)C9=CN=C1C(=C9)C=CN1C	Active	810.9549999999998	8.570400000000006	1.0	8.0
386394233.0	121453924.0	CC1=C(C=C(N1C)C2=C(C=C3CN(CC3=C2)C(=O)COC4=CC=CC=C4)C(=O)N5CC6=CC=CC=C6C[C@H]5CN7CCOCC7)C(=O)N(C)C8=CC=C(C=C8)O	Active	753.8999999999999	5.803220000000007	1.0	8.0
386394234.0	121453584.0	C[C@@H]1CC2=CC=CC=C2CN1C(=O)C3=C(C=C4CN(CC4=C3)C(=O)COCC5=CC=CC=C5)C6=CC(=C(N6C)C)C(=O)N(C)C7=CC=C(C=C7)O	Active	682.8210000000001	6.628720000000008	1.0	6.0
386394235.0	117834819.0	CCCCN(CCCC)C(=O)C1=C(N(C(=C1)C2=C(C=C3CN(CCC3=C2)C(=O)OC4=CC=CC=C4)C(=O)N5CCC6=CC=CC=C6C5)C)C	Active	660.8589999999999	7.79852000000001	0.0	5.0
386394236.0	121454068.0	CCCCN(CCCC)C(=O)C1=C(N(C(=C1)C2=C(C=C3CN(CCC3=C2)C(=O)CC4=CC=CC=C4)C(=O)N5CCC6=CC=CC=C6C5)C)C	Active	658.8870000000001	7.368820000000009	0.0	4.0
386394237.0	121453662.0	CCCCN(CCCC)C(=O)C1=C(N(C(=C1)C2=C(C=C3CN(CCC3=C2)C(=O)OC4=CC=CC=C4)C(=O)N5CC6=CC=CC=C6C[C@H]5C)C)C	Active	674.886	8.18702000000001	0.0	5.0
386394238.0	121453278.0	CCCCN(CCCC)C(=O)C1=C(N(C(=C1)C2=C(C=C3CN(CCC3=C2)C(=O)CC4=CC=CC=C4)C(=O)N5CC6=CC=CC=C6C[C@H]5C)C)C	Active	672.9140000000001	7.75732000000001	0.0	4.0
386394239.0	121453373.0	CCCCN(CCCC)C(=O)C1=C(N(C(=C1)C2=C(C=C3CN(CCC3=C2)C(=O)CC4=CC=CC=C4)C(=O)N5CC6=CC=CC=C6C[C@H]5CN7CCOCC7)C)C	Active	758.0199999999998	7.0696200000000085	0.0	6.0
386394240.0	121453804.0	CN(C1=CC=C(C=C1)O)C(=O)C2=C3C=CC=CN3C(=C2)C4=C(C=C5CN(CC5=C4)C(=O)COC6=CC=CC=C6)C(=O)N7CC8=CC=CC=C8C[C@H]7CN9CCOCC9	Active	775.9059999999997	6.409000000000009	1.0	8.0
386394241.0	117834839.0	C[C@@H]1CC2=CC=CC=C2CN1C(=O)C3=C(C=C4CN(CC4=C3)C(=O)COC5=CC=CC=C5)C6=CC(=C7N6C=CC=C7)C(=O)N(C)C8=CC=C(C=C8)O	Active	690.8000000000002	7.096700000000008	1.0	6.0
386394242.0	121453222.0	C[C@@H]1CC2=CC=CC=C2CN1C(=O)C3=C(C=C4CN(CC4=C3)C(=O)OC5=CC=C(C=C5)C)C6=CC(=C7N6CCCC7)C(=O)N(C)C8=CC=C(C=C8)O	Active	694.832	7.883620000000008	1.0	6.0
386394243.0	121453671.0	C[C@@H]1CC2=CC=CC=C2CN1C(=O)C3=C(C=C4CCN(CC4=C3)C(=O)CC5=CC(=CC=C5)N6CCN(CC6)C)C7=CC(=C8N7CCCC8)C(=O)N(C)C9=CC=C(C=C9)O	Active	791.0089999999998	6.93980000000001	1.0	7.0
386394244.0	121454022.0	C[C@@H]1CC2=CC=CC=C2CN1C(=O)C3=C(C=C4CN(CC4=C3)C(=O)NC)C5=CC(=C(N5C)C)C(=O)N(C)C6=CC=C(C=C6)O	Active	591.7120000000003	5.224720000000006	2.0	5.0
386394245.0	121454059.0	C[C@@H]1CC2=CC=CC=C2CN1C(=O)C3=C(C=C4CN(CC4=C3)C(=O)CSC5=CC=CC=C5)C6=CC(=C7N6CCCC7)C(=O)N(C)C8=CC=C(C=C8)O	Active	710.8999999999999	7.695100000000009	1.0	6.0
386394246.0	121453634.0	C[C@@H]1CC2=CC=CC=C2CN1C(=O)C3=C(C=C4CN(CC4=C3)C(=O)CC5=CC6=C(C=C5)OCO6)C7=CC(=C(N7C)C)C(=O)N(C)C8=CC=C(C=C8)O	Active	696.8040000000002	6.383320000000007	1.0	7.0
386394247.0	121453615.0	C[C@@H]1CC2=CC=CC=C2CN1C(=O)C3=C(C=C4CN(CC4=C3)C(=O)[C@H](C5=CC=CC=C5)N)C6=CC(=C(N6C)C)C(=O)N(C)C7=CC=C(C=C7)O	Active	667.8100000000002	6.111920000000008	2.0	6.0
386394248.0	121453412.0	C[C@@H]1CC2=CC=CC=C2CN1C(=O)C3=C(C=C4CN(CC4=C3)C(=O)[C@@H](C5=CC=CC=C5)N)C6=CC(=C(N6C)C)C(=O)N(C)C7=CC=C(C=C7)O	Active	667.8100000000002	6.111920000000008	2.0	6.0
386394249.0	121453785.0	C[C@@H]1CC2=CC=CC=C2CN1C(=O)C3=C(C=C4CN(CC4=C3)C(=O)[C@@H](C5=CC=CC=C5)O)C6=CC(=C(N6C)C)C(=O)N(C)C7=CC=C(C=C7)O	Active	668.7940000000001	6.145520000000009	2.0	6.0
386394250.0	121453769.0	C[C@@H]1CC2=CC=CC=C2CN1C(=O)C3=C(C=C4CN(CC4=C3)C(=O)CN5CCCCC5)C6=CC(=C(N6C)C)C(=O)N(C)C7=CC=C(C=C7)O	Active	659.8310000000004	5.897820000000007	1.0	6.0
386394251.0	121453921.0	CCN(C1=CC=C(C=C1)O)C(=O)C2=C(N(C(=C2)C3=C(C=C4CN(CCC4=C3)C(=O)OC5=CC=CC=C5)C(=O)N6CC7=CC=CC=C7C[C@H]6CN8CCOCC8)C)C	Active	767.9269999999997	6.829220000000009	1.0	8.0
386394252.0	121454075.0	CCCN(C1=CC=C(C=C1)O)C(=O)C2=C(N(C(=C2)C3=C(C=C4CN(CCC4=C3)C(=O)OC5=CC=CC=C5)C(=O)N6CC7=CC=CC=C7C[C@H]6CN8CCOCC8)C)C	Active	781.9539999999996	7.2193200000000095	1.0	8.0
386394253.0	117834877.0	CCCCN(C1=CC=C(C=C1)O)C(=O)C2=C(N(C(=C2)C3=C(C=C4CN(CCC4=C3)C(=O)OC5=CC=CC=C5)C(=O)N6CC7=CC=CC=C7C[C@H]6CN8CCOCC8)C)C	Active	795.9809999999997	7.609420000000011	1.0	8.0
386394254.0	121453951.0	CCCCN(CCCC)C(=O)C1=C(N(C(=C1)C2=C(C=C3CN(CCC3=C2)C(=O)OC4=CC=CC=C4)C(=O)N5CC6=CC=CC=C6C[C@H]5CN7CCOCC7)C)C	Active	759.9919999999996	7.499320000000009	0.0	7.0
386394255.0	121453356.0	CC1=C(C=C(N1C)C2=C(C=C3CN(CCC3=C2)C(=O)OC4=CC=CC=C4)C(=O)N5CC6=CC=CC=C6C[C@H]5CN(C)C)C(=O)N(C)C7=CC=C(C=C7)O	Active	711.863	6.668520000000008	1.0	7.0
386394256.0	121453505.0	CC1=C(C=C(N1C)C2=C(C=C3CN(CCC3=C2)C(=O)OC4=CC=CC=C4)C(=O)N5CC6=CC=CC=C6C[C@H]5CN7CCN(CC7)C)C(=O)N(C)C8=CC=C(C=C8)O	Active	766.9429999999998	6.3543200000000075	1.0	8.0
386394257.0	121453817.0	CC1=C(C=C(N1C)C2=C(C=C3CN(CCC3=C2)C(=O)OC4=CC=CC=C4)C(=O)N5CC6=CC=CC=C6C[C@H]5CCN7CCOCC7)C(=O)N(C)C8=CC=C(C=C8)O	Active	767.9269999999998	6.829220000000008	1.0	8.0
386394258.0	121453439.0	CCCCN(C1=CC=C(C=C1)O)C(=O)C2=C(N(C(=C2)C3=C(C=C4CN(CCC4=C3)C(=O)CC5=CC=CC=C5)C(=O)N6CC7=CC=CC=C7C[C@H]6CN8CCOCC8)C)C	Active	794.0089999999997	7.1797200000000085	1.0	7.0
386394259.0	121453563.0	CC1=C(C=C(N1C)C2=C(C=C3CN(CCC3=C2)C(=O)NC4=CC=CC=C4)C(=O)N5CC6=CC=CC=C6C[C@H]5CN7CCOCC7)C(=O)N(C)C8=CC=C(C=C8)O	Active	752.9159999999998	6.472220000000007	2.0	7.0
386394260.0	121453579.0	C[C@@H]1CC2=CC=CC=C2CN1C(=O)C3=C(C=C4CCN(CC4=C3)C(=O)NC5=CC=CC=C5)C6=CC(=C(N6C)C)C(=O)N(C)C7=CC=C(C=C7)O	Active	667.8100000000001	7.1599200000000085	2.0	5.0
386394261.0	121453459.0	C[C@@H]1CC2=CC=CC=C2CN1C(=O)C3=C(C=C4CCN(CC4=C3)C(=O)OC5=CC=CC=C5OCCN(C)C)C6=CC(=C(N6C)C)C(=O)N(C)C7=CC=C(C=C7)O	Active	755.9159999999999	7.06722000000001	1.0	8.0
386394262.0	121453743.0	C[C@@H]1CC2=CC=CC=C2CN1C(=O)C3=C(C=C4CCN(CC4=C3)C(=O)OC5=CC=CC(=C5)OCCN(C)C)C6=CC(=C(N6C)C)C(=O)N(C)C7=CC=C(C=C7)O	Active	755.9159999999999	7.06722000000001	1.0	8.0
386394263.0	121453941.0	C[C@@H]1CC2=CC=CC=C2CN1C(=O)C3=C(C=C4CCN(CC4=C3)C(=O)OC5=CC=CC(=C5)N(C)CCN(C)C)C6=CC(=C(N6C)C)C(=O)N(C)C7=CC=CC=C7	Active	752.9599999999999	7.4190200000000095	0.0	7.0
386394264.0	121453735.0	C[C@@H]1CC2=CC=CC=C2CN1C(=O)C3=C(C=C4CCN(CC4=C3)C(=O)OC5=CC=CC(=C5)OCCN(C)C)C6=CC(=C(N6C)C)C(=O)N(C)C7=CC=CC=C7	Active	739.9169999999999	7.361620000000009	0.0	7.0
386394265.0	121453445.0	C[C@@H]1CC2=CC=CC=C2CN1C(=O)C3=C(C=C4CCN(CC4=C3)C(=O)OC5=CC=C(C=C5)N(C)CCN(C)C)C6=CC(=C(N6C)C)C(=O)N(C)C7=CC=C(C=C7)O	Active	768.959	7.12462000000001	1.0	8.0
386394266.0	121453963.0	C[C@@H]1CC2=CC=CC=C2CN1C(=O)C3=C(C=C4CCN(CC4=C3)C(=O)OC5=CC=C(C=C5)OCCN(C)C)C6=CC(=C(N6C)C)C(=O)N(C)C7=CC=C(C=C7)O	Active	755.9159999999999	7.06722000000001	1.0	8.0
386394267.0	121454046.0	C[C@@H]1CC2=CC=CC=C2CN1C(=O)C3=C(C=C4CCN(CC4=C3)C(=O)OC5=CC=C(C=C5)N(C)CCN(C)C)C6=CC(=C(N6C)C)C(=O)N(C)C7=CC=CC=C7	Active	752.9599999999999	7.4190200000000095	0.0	7.0
386394268.0	121453952.0	C[C@@H]1CC2=CC=CC=C2CN1C(=O)C3=C(C=C4CCN(CC4=C3)C(=O)OC5=CC=C(C=C5)NCCN(C)C)C6=CC(=C(N6C)C)C(=O)N(C)C7=CC=CC=C7	Active	738.933	7.394720000000009	1.0	7.0
386394269.0	121453759.0	CC1=C(C=C(N1C)C2=C(C=C3CN(CCC3=C2)C(=O)OC4=CC=CC(=C4)C#N)C(=O)N5CC6=CC=CC=C6C[C@H]5CN7CCOCC7)C(=O)N(C)C8=CC=C(C=C8)O	Active	778.9099999999997	6.310800000000007	1.0	9.0
386394270.0	121453359.0	CC1=C(C=C(N1C)C2=C(C=C3CN(CCC3=C2)C(=O)OC4=CC=C(C=C4)C#C)C(=O)N5CC6=CC=CC=C6C[C@H]5CN7CCOCC7)C(=O)N(C)C8=CC=C(C=C8)O	Active	777.9219999999998	6.420420000000007	1.0	8.0
386394271.0	121453516.0	CC1=C(C=C(N1C)C2=C(C=C3CN(CCC3=C2)C(=O)OC4=CC(=C(C=C4)Cl)Cl)C(=O)N5CC6=CC=CC=C6C[C@H]5CN7CCOCC7)C(=O)N(C)C8=CC=C(C=C8)O	Active	822.7899999999997	7.745920000000011	1.0	8.0
386394272.0	117835017.0	CC1=C(C=C(N1C)C2=C(C=C3CN(CCC3=C2)C(=O)OC4=CC5=CC=CC=C5C=C4)C(=O)N6CC7=CC=CC=C7C[C@H]6CN8CCOCC8)C(=O)N(C)C9=CC=C(C=C9)O	Active	803.9599999999997	7.5923200000000115	1.0	8.0
386394273.0	121453432.0	CC1=C(C=C(N1C)C2=C(C=C3CN(CCC3=C2)C(=O)OC4=CC5=C(C=C4)C=CN5)C(=O)N6CC7=CC=CC=C7C[C@H]6CN8CCOCC8)C(=O)N(C)C9=CC=C(C=C9)O	Active	792.9369999999997	6.920420000000009	2.0	8.0
386394274.0	121453473.0	CC1=C(C=C(N1C)C2=C(C=C3CN(CCC3=C2)C(=O)OC4=CC5=C(C=C4)NC=C5)C(=O)N6CC7=CC=CC=C7C[C@H]6CN8CCOCC8)C(=O)N(C)C9=CC=C(C=C9)O	Active	792.9369999999997	6.920420000000008	2.0	8.0
386394275.0	121453904.0	CC1=C(C=C(N1C)C2=C(C=C3CN(CCC3=C2)C(=O)OC4=CN=C5C(=C4)C=CN5)C(=O)N6CC7=CC=CC=C7C[C@H]6CN8CCOCC8)C(=O)NCC9=CC=C(C=C9)O	Active	793.9249999999997	5.968820000000005	3.0	9.0
386394276.0	121453772.0	CC1=CC=C(C=C1)OC(=O)N2CCC3=CC(=C(C=C3C2)C(=O)N4CC5=CC=CC=C5C[C@H]4CN6CCOCC6)C7=CC(=C(N7C)C)C(=O)N(C)C8=CC=CC=C8	Active	751.9280000000001	7.041940000000007	0.0	7.0
386394277.0	121453539.0	CC1=C(C=C(N1C)C2=C(C=C3CN(CCC3=C2)C(=O)OC4=CC5=C(C=C4)C=CN5)C(=O)N6CC7=CC=CC=C7C[C@H]6CN8CCOCC8)C(=O)N(C)C9=CC=CC=C9	Active	776.9379999999996	7.2148200000000084	1.0	7.0
386394278.0	121453559.0	CC1=C(C=C(N1C)C2=C(C=C3CN(CCC3=C2)C(=O)OC4=CC5=C(C=C4)NC=C5)C(=O)N6CC7=CC=CC=C7C[C@H]6CN8CCOCC8)C(=O)N(C)C9=CC=CC=C9	Active	776.9379999999996	7.214820000000008	1.0	7.0
386394279.0	121453238.0	CC1=C(C=C(N1C)C2=C(C=C3CN(CCC3=C2)C(=O)OC4=CN=C5C(=C4)C=CN5)C(=O)N6CC7=CC=CC=C7C[C@H]6CN8CCOCC8)C(=O)N(C)C9=CC=CC=C9	Active	777.9259999999997	6.609820000000006	1.0	8.0
386394280.0	121453698.0	CC1=C(C=C(N1C)C2=C(C=C3CN(CCC3=C2)C(=O)OC4=CN=C5C(=C4)C=CN5C)C(=O)N6CC7=CC=CC=C7C[C@H]6CN8CCOCC8)C(=O)N(C)C9=CC=CC=C9	Active	791.9529999999997	6.620220000000007	0.0	9.0
386394281.0	121453243.0	C[C@@H]1CC2=CC=CC=C2CN1C(=O)C3=C(C=C4CCN(CC4=C3)C(=O)OC5=CN=C6C(=C5)C=CN6)C7=CC(=C(N7C)C)C(=O)N(C)C8=CC=CC=C8	Active	692.8199999999999	7.297520000000008	1.0	6.0
386394282.0	121454078.0	CC1=C(C=C(N1C)C2=C(C=C3CN(CCC3=C2)C(=O)OC4=CC=CC(=C4)C(=O)O)C(=O)N5CC6=CC=CC=C6C[C@H]5CN7CCOCC7)C(=O)N(C)C8=CC=C(C=C8)O	Active	797.9089999999998	6.137320000000006	2.0	9.0
386394283.0	121453937.0	C[C@@H]1CC2=CC=CC=C2CN1C(=O)C3=C(C=C4CCN(CC4=C3)C(=O)OC5=CC=CC(=C5)C(=O)O)C6=CC(=C(N6C)C)C(=O)N(C)C7=CC=C(C=C7)O	Active	712.803	6.825020000000008	2.0	7.0
386394284.0	121453248.0	CC1=C(C=C(N1C)C2=C(C=C3CN(CCC3=C2)C(=O)OC4=CC=C(C=C4)C(=O)O)C(=O)N5CC6=CC=CC=C6C[C@H]5CN7CCOCC7)C(=O)N(C)C8=CC=C(C=C8)O	Active	797.9089999999998	6.137320000000006	2.0	9.0
386394285.0	121453336.0	CC1=C(C=C(N1C)C2=C(C=C3CN(CCC3=C2)C(=O)OC4=CC=CC(=C4)C(=O)O)C(=O)N5CC6=CC=CC=C6C[C@H]5CN7CCN(CC7)C)C(=O)N(C)C8=CC=C(C=C8)O	Active	810.9519999999997	6.052520000000006	2.0	9.0
386394286.0	121454006.0	CC1=C(C=C(N1C)C2=C(C=C3CN(CCC3=C2)C(=O)OC4=CC=CC(=C4)C(=O)O)C(=O)N5CC6=CC=CC=C6C[C@H]5CN7CCN(CC7)C)C(=O)N(C)C8=CC=CC=C8	Active	794.9529999999996	6.346920000000005	1.0	8.0
386394287.0	121453270.0	C[C@@H]1CC2=CC=CC=C2CN1C(=O)C3=C(C=C4CCN(CC4=C3)C(=O)OC5=CC=CC=C5CCC(=O)N(C)C)C6=CC(=C(N6C)C)C(=O)N(C)C7=CC=C(C=C7)O	Active	767.927	7.14762000000001	1.0	7.0
386394288.0	121453492.0	C[C@@H]1CC2=CC=CC=C2CN1C(=O)C3=C(C=C4CCN(CC4=C3)C(=O)OC5=CC=CC(=C5)CCC(=O)N(C)C)C6=CC(=C(N6C)C)C(=O)N(C)C7=CC=C(C=C7)O	Active	767.927	7.14762000000001	1.0	7.0
386394289.0	121453810.0	CC1=C(C=C(N1C)C2=C(C=C3CN(CCC3=C2)C(=O)CC4=CC=CC=C4)C(=O)N5CC6=CC=CC=C6C[C@H]5CN(C)C)C(=O)N(C)C7=CC=C(C=C7)O	Active	709.8910000000001	6.238820000000008	1.0	6.0
386394290.0	121453479.0	CC1=C(C=C(N1C)C2=C(C=C3CN(CCC3=C2)C(=O)CC4=CC=CC=C4)C(=O)N5CC6=CC=CC=C6C[C@H]5CN7CCN(CC7)C)C(=O)N(C)C8=CC=C(C=C8)O	Active	764.9709999999998	5.924620000000007	1.0	7.0
386394291.0	121453691.0	CC1=C(C=C(N1C)C2=C(C=C3CN(CCC3=C2)C(=O)CC4=CC=CC=C4)C(=O)N5CC6=CC=CC=C6C[C@H]5CCN7CCOCC7)C(=O)N(C)C8=CC=C(C=C8)O	Active	765.9549999999998	6.399520000000008	1.0	7.0
386394292.0	121453984.0	CCN(C1=CC=C(C=C1)O)C(=O)C2=C(N(C(=C2)C3=C(C=C4CN(CCC4=C3)C(=O)CC5=CC=CC=C5)C(=O)N6CC7=CC=CC=C7C[C@H]6CN8CCOCC8)C)C	Active	765.9549999999997	6.399520000000006	1.0	7.0
386394293.0	121453594.0	CCCN(C1=CC=C(C=C1)O)C(=O)C2=C(N(C(=C2)C3=C(C=C4CN(CCC4=C3)C(=O)CC5=CC=CC=C5)C(=O)N6CC7=CC=CC=C7C[C@H]6CN8CCOCC8)C)C	Active	779.9819999999996	6.789620000000007	1.0	7.0
386394294.0	121453714.0	CC1=C(C=C(N1C)C2=C(C=C3CN(CCC3=C2)C(=O)C(F)(F)F)C(=O)N4CC5=CC=CC=C5C[C@H]4CN(C)C)C(=O)N(C)C6=CC=C(C=C6)O	Active	687.7630000000001	5.558420000000006	1.0	6.0
386394295.0	121453204.0	CC1=C(C=C(N1C)C2=C(C=C3CN(CCC3=C2)C(=O)C(F)(F)F)C(=O)N4CC5=CC=CC=C5C[C@H]4CN6CCN(CC6)C)C(=O)N(C)C7=CC=C(C=C7)O	Active	742.8429999999998	5.244220000000006	1.0	7.0
386394296.0	121453950.0	CC1=C(C=C(N1C)C2=C(C=C3CN(CCC3=C2)C(=O)OC4=CC=C(C=C4)Br)C(=O)N5CC6=CC=CC=C6C[C@H]5CN7CCOCC7)C(=O)N(C)C8=CC=C(C=C8)O	Active	832.7959999999997	7.201620000000011	1.0	8.0
386394297.0	117835034.0	C[C@@H]1CC2=CC=CC=C2CN1C(=O)C3=C(C=C4CCN(CC4=C3)C(=O)OC5=CC=C(C=C5)C)C6=CC(=C(N6C)C)C(=O)N(C)C7=CC=CC=C7	Active	666.8220000000001	7.72964000000001	0.0	5.0
386394298.0	121453825.0	C[C@@H]1CC2=CC=CC=C2CN1C(=O)C3=C(C=C4CCN(CC4=C3)C(=O)OC5=CC=C(C=C5)C#N)C6=CC(=C(N6C)C)C(=O)N(C)C7=CC=CC=C7	Active	677.8050000000001	7.292900000000008	0.0	6.0
386394299.0	121454061.0	C[C@@H]1CC2=CC=CC=C2CN1C(=O)C3=C(C=C4CCN(CC4=C3)C(=O)OC5=CC=CC(=C5)CCC(=O)N(C)C)C6=CC(=C(N6C)C)C(=O)N(C)C7=CC=CC=C7	Active	751.928	7.442020000000009	0.0	6.0
386394300.0	121453301.0	C[C@@H]1CC2=CC=CC=C2CN1C(=O)C3=C(C=C4CCN(CC4=C3)C(=O)OC5=CC=C(C=C5)CCC(=O)N(C)C)C6=CC(=C(N6C)C)C(=O)N(C)C7=CC=CC=C7	Active	751.928	7.442020000000009	0.0	6.0
386394301.0	121453333.0	C[C@@H]1CC2=CC=CC=C2CN1C(=O)C3=C(C=C4CCN(CC4=C3)C(=O)OC5=CC6=C(C=C5)NC=C6)C7=CC(=C(N7C)C)C(=O)N(C)C8=CC=CC=C8	Active	691.832	7.902520000000009	1.0	5.0
386394302.0	121453266.0	C[C@@H]1CC2=CC=CC=C2CN1C(=O)C3=C(C=C4CCN(CC4=C3)C(=O)OC5CCCCC5)C6=CC(=C(N6C)C)C(=O)N(C)C7=CC=C(C=C7)O	Active	674.8420000000003	7.39712000000001	1.0	6.0
386394303.0	121453689.0	CC1=C(C=C(N1C)C2=C(C=C3CN(CCC3=C2)C(=O)OC4CCCCC4)C(=O)N5CC6=CC=CC=C6C[C@H]5CN7CCOCC7)C(=O)N(C)C8=CC=C(C=C8)O	Active	759.948	6.709420000000008	1.0	8.0
386394304.0	121453991.0	C[C@@H]1CC2=CC=CC=C2CN1C(=O)C3=C(C=C4CCN(CC4=C3)C(=O)NC5CCCCC5)C6=CC(=C(N6C)C)C(=O)N(C)C7=CC=C(C=C7)O	Active	673.8580000000003	6.970120000000009	2.0	5.0
386394305.0	121453665.0	CC1=C(C=C(N1C)C2=C(C=C3CN(CCC3=C2)C(=O)NC4CCCCC4)C(=O)N5CC6=CC=CC=C6C[C@H]5CN7CCOCC7)C(=O)N(C)C8=CC=C(C=C8)O	Active	758.9639999999999	6.282420000000008	2.0	7.0
386394306.0	121453676.0	CC1=C(C=C(N1C)C2=C(C=C3CN(CCC3=C2)C(=O)CC4CCCCC4)C(=O)N5CC6=CC=CC=C6C[C@H]5CN7CCOCC7)C(=O)N(C)C8=CC=C(C=C8)O	Active	757.976	6.737120000000009	1.0	7.0
386394307.0	121453672.0	C[C@@H]1CC2=CC=CC=C2CN1C(=O)C3=C(C=C4CCN(CC4=C3)C(=O)CC5CCCCC5)C6=CC(=C(N6C)C)C(=O)N(C)C7=CC=C(C=C7)O	Active	672.8700000000003	7.424820000000011	1.0	5.0
386394308.0	121453250.0	CC1=C(C=C(N1C)C2=C(C=C3CN(CCC3=C2)C(=O)OC4CCCC4)C(=O)N5CC6=CC=CC=C6C[C@H]5CN7CCOCC7)C(=O)N(C)C8=CC=C(C=C8)O	Active	745.921	6.319320000000008	1.0	8.0
386394309.0	121453497.0	C[C@@H]1CC[C@H]([C@@H](C1)OC(=O)N2CCC3=CC(=C(C=C3C2)C(=O)N4CC5=CC=CC=C5C[C@H]4CN6CCOCC6)C7=CC(=C(N7C)C)C(=O)N(C)C8=CC=C(C=C8)O)C(C)C	Active	816.0559999999999	7.837520000000011	1.0	8.0
386394310.0	121453578.0	CC1=C(C=C(N1C)C2=C(C=C3CN(CCC3=C2)C(=O)CC45CC6CC(C4)CC(C6)C5)C(=O)N7CC8=CC=CC=C8C[C@H]7CN9CCOCC9)C(=O)N(C)C1=CC=C(C=C1)O	Active	810.0519999999999	7.37322000000001	1.0	7.0
386394311.0	117834841.0	C[C@@H]1CC2=CC=CC=C2CN1C(=O)C3=C(C=C4CCN(CC4=C3)C(=O)CN5CCCCC5)C6=CC(=C(N6C)C)C(=O)N(C)C7=CC=C(C=C7)O	Active	673.8580000000003	5.940320000000008	1.0	6.0
386394312.0	121453888.0	C[C@@H]1CC2=CC=CC=C2CN1C(=O)C3=C(C=C4CCN(CC4=C3)C(=O)OC5CCC(CC5)NC(=O)OC(C)(C)C)C6=CC(=C(N6C)C)C(=O)N(C)C7=CC=C(C=C7)O	Active	789.9739999999999	7.90032000000001	2.0	8.0
386394313.0	121453208.0	C[C@@H]1CC2=CC=CC=C2CN1C(=O)C3=C(C=C4CCN(CC4=C3)C(=O)OC5CCC(CC5)N)C6=CC(=C(N6C)C)C(=O)N(C)C7=CC=C(C=C7)O	Active	689.8570000000002	6.334320000000008	2.0	7.0
386394314.0	121453808.0	C[C@@H]1CC2=CC=CC=C2CN1C(=O)C3=C(C=C4CCN(CC4=C3)C(=O)OC5CCC(CC5)N(C)C)C6=CC(=C(N6C)C)C(=O)N(C)C7=CC=C(C=C7)O	Active	717.9110000000002	6.93722000000001	1.0	7.0
386394315.0	121453500.0	CC1=C(C=C(N1C)C2=C(C=C3CN(CCC3=C2)C(=O)OC4=CC=C(C=C4)N(C)C(=O)C)C(=O)N5CC6=CC=CC=C6C[C@H]5CN7CCOCC7)C(=O)N(C)C8=CC=C(C=C8)O	Active	824.9789999999998	6.421820000000007	1.0	9.0
386394316.0	121453443.0	C[C@@H]1CC2=CC=CC=C2CN1C(=O)C3=C(C=C4CCN(CC4=C3)C(=O)OC5=CC=C(C=C5)CCC(=O)N(C)C)C6=CC(=C(N6C)C)C(=O)N(C)C7=CC=C(C=C7)O	Active	767.927	7.14762000000001	1.0	7.0
386394317.0	121453667.0	CC1=CC=C(C=C1)OC(=O)N2CCC3=CC(=C(C=C3C2)C(=O)N4CC5=CC=CC=C5C[C@H]4CN6CCOCC6)C7=CC(=C(N7C)C)C(=O)N(C8=CC=C(C=C8)O)C9=C(N(C(=C9)C#N)C)C	Active	872.0389999999999	7.96804000000001	1.0	10.0
386394318.0	121453290.0	C[C@@H]1CC2=CC=CC=C2CN1C(=O)C3=C(C=C4CN(CC4=C3)C(=O)[C@H](C5=CC=CC=C5)O)C6=CC(=C(N6C)C)C(=O)N(C)C7=CC=C(C=C7)O	Active	668.7940000000001	6.145520000000009	2.0	6.0
386394319.0	121453682.0	CC1=C(C=C(N1C)C2=C(C=C3CN(CCC3=C2)C(=O)OC4CCCCC4)C(=O)N5CC6=CC=CC=C6C[C@H]5CCN7CCOCC7)C(=O)N(C)C8=CC=C(C=C8)O	Active	773.9749999999999	7.099520000000009	1.0	8.0
386394320.0	121453865.0	CC1=C(C=C(N1C)C2=C(C=C3CN(CCC3=C2)C(=O)OC4=CC=CC=C4)C(=O)N5CC6=CC=CC=C6C[C@H]5CCCN7CCOCC7)C(=O)N(C)C8=CC=C(C=C8)O	Active	781.9539999999997	7.219320000000009	1.0	8.0
386394321.0	121453954.0	CC1=C(C=C(N1C)C2=C(C=C3CN(CCC3=C2)C(=O)OC4CCCCC4)C(=O)N5CC6=CC=CC=C6C[C@H]5CCCN7CCOCC7)C(=O)N(C)C8=CC=C(C=C8)O	Active	788.0019999999998	7.489620000000009	1.0	8.0
386394322.0	121453931.0	CC1=C(C=C(N1C)C2=C(C=C3CN(CCC3=C2)C(=O)OC4CCCCC4)C(=O)N5CC6=CC=CC=C6C[C@H]5CCCN7CCOCC7)C(=O)N(C)C8=CC=CC=C8	Active	772.0029999999998	7.78402000000001	0.0	7.0
385211638.0	121362851.0	CC1=CC(=CN1C2=CC=CC=C2C(=O)N3CC4=CC=CC=C4C[C@H]3CN)C(=O)N(C5=CC=CC=C5)C6=CC=CC=C6	Active	540.6670000000003	6.2900200000000055	1.0	4.0
385211640.0	90645783.0	CC1=CC(=CN1C2=C(C=CC(=C2)O)C(=O)N3CC4=CC=CC=C4C[C@H]3CN)C(=O)N(C5=CC=CC=C5)C6=CC=CC=C6	Active	556.6660000000003	5.995620000000004	2.0	5.0
385211643.0	90645870.0	CC1=CC(=CN1C2=CC=CC=C2C(=O)N3CC4=CC=CC=C4C[C@H]3CN(C)C)C(=O)N(C5=CC=CC=C5)C6=CC7=C(C=C6)NC=C7	Active	607.7580000000003	7.374220000000007	1.0	4.0
385211644.0	121363004.0	CC1=CC(=CN1C2=C(C=CC(=C2)C(F)(F)F)C(=O)N3CC4=CC=CC=C4C[C@H]3CN(C)C)C(=O)N(C5=CC=CC=C5)C6=CC=C(C=C6)O	Active	652.7170000000003	7.617320000000009	1.0	5.0
385211646.0	121362792.0	CC1=CC(=CN1C2=C(C=CC(=C2)Cl)C(=O)N3CC4=CC=CC=C4C[C@H]3CN(C)C)C(=O)N(C5=CC=CC=C5)C6=CC=C(C=C6)O	Active	619.1650000000003	7.251920000000007	1.0	5.0
385211652.0	90646135.0	CC1=CC(=CN1C2=C(C=CC(=C2)F)C(=O)N3CC4=CC=CC=C4C[C@H]3CN(C)C)C(=O)N(C5=CC=CC=C5)C6=CC=C(C=C6)O	Active	602.7100000000003	6.737620000000007	1.0	5.0
385211656.0	121363011.0	CC1=CC(=CN1C2=C(C=CC(=C2)O)C(=O)N3CC4=CC=CC=C4C[C@H]3CN5CCOCC5)C(=O)N(C6=CC=CC=C6)C7=CC=C(C=C7)O	Active	642.7560000000004	6.074720000000006	2.0	7.0
385211658.0	90646134.0	CC1=CC(=CN1C2=CC(=C(C=C2C(=O)N3CC4=CC=CC=C4C[C@H]3CN5CCN(CC5)C)Br)Br)C(=O)N(C6=CC=CC=C6)C7=CC=C(C=C7)O	Active	797.5920000000002	7.809320000000007	1.0	6.0
385211660.0	121362704.0	CC1=CC(=CN1C2=C(C=CC(=C2)O)C(=O)N3CC4=CC=CC=C4C[C@H]3CN5CCN(CC5)C)C(=O)N(C6=CC=CC=C6)C7=CC=C(C=C7)O	Active	655.7990000000004	5.989920000000007	2.0	7.0
385211663.0	121363051.0	CC1=CC(=CN1C2=C(C(=CC=C2)Cl)C(=O)N3CC4=CC=CC=C4C[C@H]3CN(C)C)C(=O)N(C5=CC=CC=C5)C6=CC=C(C=C6)O	Active	619.1650000000003	7.251920000000007	1.0	5.0
385211700.0	121362738.0	CC1=CC(=CN1C2=C(C=C(C=C2)OC(F)(F)F)C(=O)N3CC4=CC=CC=C4C[C@H]3CN5CCN(CC5)C)C(=O)N(C6=CC=CC=C6)C7=CC=C(C=C7)O	Active	723.7960000000004	7.182920000000008	1.0	7.0
385211738.0	90646047.0	CC1=CC(=CN1C2=CC(=C(C=C2C(=O)N3CC4=CC=CC=C4C[C@H]3CN5CCN(CC5)C)F)F)C(=O)N(C6=CC=CC=C6)C7=CC=C(C=C7)O	Active	675.7800000000004	6.562520000000008	1.0	6.0
385211750.0	121362710.0	CC1=CC(=CN1C2=C(C=CC(=C2)F)C(=O)N3CC4=CC=CC=C4C[C@H]3CN5CCN(CC5)C)C(=O)N(C6=CC=CC=C6)C7=CC=C(C=C7)O	Active	657.7900000000004	6.423420000000008	1.0	6.0
385211751.0	121362746.0	CC1=CC(=CN1C2=C(C=CC(=C2)Br)C(=O)N3CC4=CC=CC=C4C[C@H]3CN5CCN(CC5)C)C(=O)N(C6=CC=CC=C6)C7=CC=C(C=C7)O	Active	718.6960000000004	7.046820000000009	1.0	6.0
385211752.0	121362688.0	CC1=CC(=CN1C2=CC=CC=C2C(=O)N3CC4=CC=CC=C4C[C@H]3CN(C)C)C(=O)N(C5=CC=C(C=C5)O)C6=CC7=C(C=C6)NC=C7	Active	623.7570000000002	7.079820000000007	2.0	5.0
385211753.0	121362794.0	CC1=CC(=CN1C2=CC3=C(C=C2C(=O)N4CC5=CC=CC=C5C[C@H]4CN6CCN(CC6)C)OCO3)C(=O)N(C7=CC=CC=C7)C8=CC=C(C=C8)O	Active	683.8090000000004	6.013020000000008	1.0	8.0
385211755.0	121362982.0	CC1=CC(=CN1C2=C(C=C(C=C2)Cl)C(=O)N3CC4=CC=CC=C4C[C@H]3CN5CCN(CC5)C)C(=O)N(C6=CC=CC=C6)C7=CC=C(C=C7)O	Active	674.2450000000005	6.9377200000000085	1.0	6.0
385211756.0	121363025.0	CC1=CC(=CN1C2=C(C=CC(=C2)Cl)C(=O)N3CC4=CC=CC=C4C[C@H]3CN5CCN(CC5)C)C(=O)N(C6=CC=CC=C6)C7=CC=C(C=C7)O	Active	674.2450000000005	6.9377200000000085	1.0	6.0
385211757.0	121362894.0	CC1=CC(=CN1C2=C(C=CC(=C2)Cl)C(=O)N3CC4=CC=CC=C4C[C@H]3CN5CCN(CC5)C)C(=O)N(C6=CC=CC=C6)C7=CC(=C(C=C7)O)Cl	Active	708.6900000000004	7.591120000000009	1.0	6.0
385211759.0	121362942.0	CC1=CC(=CN1C2=CC(=C(C=C2C(=O)N3CC4=CC=CC=C4C[C@H]3CN5CCN(CC5)C)F)Cl)C(=O)N(C6=CC=CC=C6)C7=CC=C(C=C7)O	Active	692.2350000000004	7.076820000000008	1.0	6.0
385211760.0	90646224.0	CC1=CC(=CN1C2=C(C=C(C=C2)Br)C(=O)N3CC4=CC=CC=C4C[C@H]3CN5CCN(CC5)C)C(=O)N(C6=CC=CC=C6)C7=CC=C(C=C7)O	Active	718.6960000000004	7.046820000000009	1.0	6.0
385211761.0	90646137.0	CN1CCN(CC1)C[C@@H]2CC3=CC=CC=C3CN2C(=O)C4=CC5=C(C=C4N6C=C(C7=CC=CC=C76)C(=O)N(C8=CC=C(C=C8)O)C9=CC=C(C=C9)Cl)OCO5	Active	754.2870000000003	7.5112000000000085	1.0	8.0
385211762.0	90646226.0	CC1=CC=C(C=C1)N(C2=CC=C(C=C2)O)C(=O)C3=CN(C4=CC=CC=C43)C5=CC6=C(C=C5C(=O)N7CC8=CC=CC=C8C[C@H]7CN9CCN(CC9)C)OCO6	Active	733.8689999999998	7.1662200000000125	1.0	8.0
385211763.0	90646225.0	CCCCN(C1=CC=C(C=C1)O)C(=O)C2=CN(C3=CC=CC=C32)C4=CC5=C(C=C4C(=O)N6CC7=CC=CC=C7C[C@H]6CN8CCN(CC8)C)OCO5	Active	699.8519999999996	6.326200000000009	1.0	8.0
385211764.0	117835039.0	CN1CCN(CC1)C[C@@H]2CC3=CC=CC=C3CN2C(=O)C4=CC5=C(C=C4N6C=C(C7=CC=CC=C76)C(=O)N(C8=CC=CC=C8)C9=CC(=C(C=C9)O)F)OCO5	Active	737.8320000000003	6.996900000000008	1.0	8.0
385211765.0	121362783.0	CN1CCN(CC1)C[C@@H]2CC3=CC=CC=C3CN2C(=O)C4=CC5=C(C=C4N6C=C(C7=CC=CC=C76)C(=O)N(C8=CC=C(C=C8)O)C9=CC=C(C=C9)F)OCO5	Active	737.8320000000003	6.996900000000009	1.0	8.0
385211766.0	121362729.0	CN1CCN(CC1)C[C@@H]2CC3=CC=CC=C3CN2C(=O)C4=CC5=C(C=C4N6C=C(C7=CC=CC=C76)C(=O)N(CCC8=CC=CC=C8)C9=CC=C(C=C9)Cl)OCO5	Active	766.3420000000001	7.716600000000009	0.0	7.0
385211767.0	121362875.0	CN1CCN(CC1)C[C@@H]2CC3=CC=CC=C3CN2C(=O)C4=CC5=C(C=C4N6C=C(C7=CC=CC=C76)C(=O)N(C8=CC=C(C=C8)O)C9=CC1=C(C=C9)NC=C1)OCO5	Active	758.8790000000002	7.339100000000009	2.0	8.0
385211768.0	121362719.0	CC1=CC(=CN1C2=C(C=CC(=C2)Br)C(=O)N3CC4=CC=CC=C4C[C@H]3CN5C[C@H]6CCC[C@H]6C5)C(=O)N(C7=CC=CC=C7)C8=CC=C(C=C8)O	Active	729.7190000000003	8.531320000000004	1.0	5.0
385211769.0	121362773.0	CN1CCN(CC1)C[C@@H]2CC3=CC=CC=C3CN2C(=O)C4=CC5=C(C=C4N6C=C(C7=CC=CC=C76)C(=O)N(C8=CC=C(C=C8)O)C9=CC(=CC=C9)OC1=CC=CC=C1)OCO5	Active	811.9390000000003	8.650100000000005	1.0	9.0
385211770.0	121362989.0	CN1CCN(CC1)C[C@@H]2CC3=CC=CC=C3CN2C(=O)C4=CC5=C(C=C4N6C=C(C7=CC=CC=C76)C(=O)N(CCC8=CC=CC=C8)C9=CC=C(C=C9)O)OCO5	Active	747.8960000000002	6.768800000000009	1.0	8.0
385211771.0	121362853.0	CN1CCN(CC1)C[C@@H]2CC3=CC=CC=C3CN2C(=O)C4=CC5=C(C=C4N6C=C(C7=CC=CC=C76)C(=O)N(C8=CC=C(C=C8)O)C9=CC=C(C=C9)O)OCO5	Active	735.8410000000003	6.5634000000000094	2.0	9.0
385211772.0	121362720.0	CC1=CC(=CN1C2=C(C=CC(=C2)Br)C(=O)N3CC4=CC=CC=C4C[C@H]3CN5CCOCC5)C(=O)N(C6=CC=CC=C6)C7=CC=C(C=C7)O	Active	705.6530000000004	7.131620000000009	1.0	6.0
385211773.0	121362861.0	CN1CCN(CC1)C[C@@H]2CC3=CC=CC=C3CN2C(=O)C4=CC5=C(C=C4N6C=C(C7=CC=CC=C76)C(=O)N(C8=CC=C(C=C8)O)C9=CC1=C(C=C9)SC=C1)OCO5	Active	775.9310000000003	8.072500000000009	1.0	9.0
385211774.0	90646049.0	CN1CCN(CC1)C[C@@H]2CC3=CC=CC=C3CN2C(=O)C4=CC5=C(C=C4N6C=C(C7=CC=CC=C76)C(=O)N(C8=CC=C(C=C8)O)C9=CC1=C(C=C9)OC=C1)OCO5	Active	759.8630000000003	7.604000000000009	1.0	9.0
385211775.0	90646048.0	CN1CCN(CC1)C[C@@H]2CC3=CC=CC=C3CN2C(=O)C4=CC5=C(C=C4N6C=C(C7=CC=CC=C76)C(=O)N(C8=CC=C(C=C8)O)C9=CC1=C(C=C9)N(C=C1)C)OCO5	Active	772.9060000000002	7.34950000000001	1.0	9.0
385211776.0	121362952.0	CC1=CC(=CN1C2=C(C=CC(=C2)Br)C(=O)N3CC4=CC=CC=C4C[C@H]3CN5CCN(CC5)C)C(=O)N(C6=CC=C(C=C6)O)C7=CC8=C(C=C7)NC=C8	Active	757.7330000000003	7.528120000000009	2.0	6.0
385211777.0	121362758.0	CN1CCN(CC1)C[C@@H]2CC3=CC=CC=C3CN2C(=O)C4=CC5=C(C=C4N6C=C(C7=CC=CC=C76)C(=O)N(C8=CC=C(C=C8)O)C9=CC1=C(C=C9)NCC1)OCO5	Active	760.8950000000001	6.825800000000008	2.0	9.0
385211778.0	117835016.0	CN1CCN(CC1)C[C@@H]2CC3=CC=CC=C3CN2C(=O)C4=C(C=C(C=C4)Br)N5C=C(C6=CC=CC=C65)C(=O)N(C7=CC=C(C=C7)O)C8=CC9=C(C=C8)NC=C9	Active	793.7660000000001	8.372900000000008	2.0	6.0
385211779.0	121363035.0	CN1CCN(CC1)C[C@@H]2CC3=CC=CC=C3CN2C(=O)C4=CC5=C(C=C4N6C=C(C7=CC=CC=C76)C(=O)N(C8=CC=C(C=C8)O)C9=CC=C(C=C9)OC)OCO5	Active	749.8680000000003	6.866400000000009	1.0	9.0
385211780.0	121362995.0	CC1=CC(=CN1C2=C(C=CC(=C2)Br)C(=O)N3CC4=CC=CC=C4C[C@H]3CN5CCN(CC5)C)C(=O)N(C6=CC=C(C=C6)O)C7=CC=C(C=C7)F	Active	736.6860000000004	7.185920000000008	1.0	6.0
385211781.0	121362810.0	CN1CCN(CC1)C[C@@H]2CC3=CC=CC=C3CN2C(=O)C4=CC5=C(C=C4N6C=C(C7=CC=CC=C76)C(=O)N(C8=CC=C(C=C8)O)C9=CC=C(C=C9)OC(F)(F)F)OCO5	Active	803.8380000000004	7.756400000000009	1.0	9.0
385211782.0	117834825.0	CC1=C(C=C(C=C1)N(C2=CC=C(C=C2)O)C(=O)C3=CN(C4=CC=CC=C43)C5=CC6=C(C=C5C(=O)N7CC8=CC=CC=C8C[C@H]7CN9CCN(CC9)C)OCO6)F	Active	751.8589999999998	7.305320000000012	1.0	8.0
385211783.0	121362925.0	CC1=CC=C(C=C1)N(C2=CC=C(C=C2)O)C(=O)C3=CN(C(=C3)C)C4=C(C=CC(=C4)Br)C(=O)N5CC6=CC=CC=C6C[C@H]5CN7CCN(CC7)C	Active	732.7229999999996	7.355240000000011	1.0	6.0
385211784.0	121362943.0	CC1=CC=C(C=C1)N(C2=CC3=C(C=C2)NC=C3)C(=O)C4=CN(C5=CC=CC=C54)C6=CC7=C(C=C6C(=O)N8CC9=CC=CC=C9C[C@H]8CN1CCN(CC1)C)OCO7	Active	756.9069999999998	7.941920000000013	1.0	7.0
385211785.0	121363019.0	CN1CCN(CC1)C[C@@H]2CC3=CC=CC=C3CN2C(=O)C4=CC5=C(C=C4N6C=C(C7=CC=CC=C76)C(=O)N(C8=CC=C(C=C8)O)C9=CC(=C(C=C9)F)F)OCO5	Active	755.8220000000003	7.136000000000008	1.0	8.0
385211786.0	121362871.0	CC1=CC=C(C=C1)N(C2=CC=C(C=C2)O)C(=O)C3=CN(C4=CC=CC=C43)C5=C(C=CC(=C5)Br)C(=O)N6CC7=CC=CC=C7C[C@H]6CN8CCN(CC8)C	Active	768.7559999999995	8.200020000000013	1.0	6.0
385211787.0	121362855.0	CN1CCN(CC1)C[C@@H]2CC3=CC=CC=C3CN2C(=O)C4=CC5=C(C=C4N6C=C(C7=CC=CC=C76)C(=O)N(C8=CC=C(C=C8)O)C9=CC(=C(C=C9)F)Cl)OCO5	Active	772.2770000000003	7.6503000000000085	1.0	8.0
385211788.0	121362918.0	CN1CCN(CC1)C[C@@H]2CC3=CC=CC=C3CN2C(=O)C4=C(C=C(C=C4)Br)N5C=C(C6=CC=CC=C65)C(=O)N(C7=CC=C(C=C7)O)C8=CC=C(C=C8)Cl	Active	789.1740000000001	8.545000000000003	1.0	6.0
385211789.0	121362673.0	CC1=CC=C(C=C1)N(C2=CC=C(C=C2)OC(=O)C)C(=O)C3=CN(C4=CC=CC=C43)C5=CC6=C(C=C5C(=O)N7CC8=CC=CC=C8C[C@H]7CN9CCN(CC9)C)OCO6	Active	775.9059999999997	7.385920000000012	0.0	9.0
385211791.0	121363018.0	CC1=CC(=CN1C2=C(C=CC(=C2)Br)C(=O)N3CC4=CC=CC=C4C[C@H]3CN5CCN(CC5)C)C(=O)N(C6=CC=C(C=C6)O)C7=CC=C(C=C7)O	Active	734.6950000000004	6.752420000000009	2.0	7.0
385211792.0	121362843.0	CC1=CC(=CN1C2=C(C=CC(=C2)Br)C(=O)N3CC4=CC=CC=C4C[C@H]3CN5CCN(CC5)C)C(=O)N(C6=CC=C(C=C6)O)C7=CC=C(C=C7)Cl	Active	753.1410000000003	7.700220000000009	1.0	6.0
385211793.0	121362676.0	CC1=CC=C(C=C1)N(C2=CC(=C(C=C2)O)Cl)C(=O)C3=CN(C4=CC=CC=C43)C5=CC6=C(C=C5C(=O)N7CC8=CC=CC=C8C[C@H]7CN9CCN(CC9)C)OCO6	Active	768.3139999999997	7.819620000000013	1.0	8.0
385211794.0	121362994.0	CC(C)C1=CC=C(C=C1)N(C2=CC(=C(C=C2)O)Cl)C(=O)C3=CN(C4=CC=CC=C43)C5=CC6=C(C=C5C(=O)N7CC8=CC=CC=C8C[C@H]7CN9CCN(CC9)C)OCO6	Active	796.3679999999996	8.634600000000008	1.0	8.0
385211795.0	121362856.0	CC1=CC(=CN1C2=C(C=CC(=C2)Cl)C(=O)N3CC4=CC=CC=C4C[C@H]3CN5CCN(CC5)C)C(=O)N(C6=CC=C(C=C6)O)C7=CC=C(C=C7)Cl	Active	708.6900000000004	7.591120000000009	1.0	6.0
385211796.0	121362892.0	CC1=CC(=CN1C2=C(C=CC(=C2)Cl)C(=O)N3CC4=CC=CC=C4C[C@H]3CN5CCN(CC5)C)C(=O)N(C6=CC=C(C=C6)O)C7=CC=C(C=C7)F	Active	692.2350000000005	7.0768200000000085	1.0	6.0
385211797.0	121362839.0	CC1=CC(=CN1C2=C(C=CC(=C2)Cl)C(=O)N3CC4=CC=CC=C4C[C@H]3CN5CCN(CC5)C)C(=O)N(C6=CC=C(C=C6)O)C7=CC=C(C=C7)O	Active	690.2440000000005	6.643320000000009	2.0	7.0
385211798.0	121363015.0	CC1=CC=C(C=C1)N(C2=CC3=C(C=C2)NN=C3)C(=O)C4=CN(C5=CC=CC=C54)C6=CC7=C(C=C6C(=O)N8CC9=CC=CC=C9C[C@H]8CN1CCN(CC1)C)OCO7	Active	757.8949999999998	7.336920000000012	1.0	8.0
385211799.0	121362777.0	CN1CCN(CC1)C[C@@H]2CC3=CC=CC=C3CN2C(=O)C4=C(C=C(C=C4)Br)N5C=C(C6=CC=CC=C65)C(=O)N(C7=CC=C(C=C7)O)C8=CC9=C(C=C8)N(C=C9)C	Active	807.793	8.383300000000007	1.0	7.0
385211800.0	121362741.0	CC1=CC(=CN1C2=C(C=CC(=C2)Br)C(=O)N3CC4=CC=CC=C4C[C@H]3CN5CCN(CC5)C)C(=O)N(C6=CC=C(C=C6)O)C7=CC8=C(C=C7)N(C=C8)C	Active	771.7600000000002	7.53852000000001	1.0	7.0
385211801.0	121362672.0	CN1CCN(CC1)C[C@@H]2CC3=CC=CC=C3CN2C(=O)C4=C(C=C(C=C4)Br)N5C=C(C6=CC=CC=C65)C(=O)N(C7=CC=C(C=C7)O)C8=CC=C(C=C8)F	Active	772.7190000000002	8.030700000000008	1.0	6.0
385211802.0	121362841.0	CN1CCN(CC1)C[C@@H]2CC3=CC=CC=C3CN2C(=O)C4=C(C=C(C=C4)Cl)N5C=C(C6=CC=CC=C65)C(=O)N(C7=CC=C(C=C7)O)C8=CC9=C(C=C8)NC=C9	Active	749.315	8.263800000000009	2.0	6.0
385211803.0	121362963.0	CN1CCN(CC1)C[C@@H]2CC3=CC=CC=C3CN2C(=O)C4=C(C=C(C=C4)Cl)N5C=C(C6=CC=CC=C65)C(=O)N(C7=CC=C(C=C7)O)C8=CC=C(C=C8)O	Active	726.2770000000002	7.488100000000009	2.0	7.0
385211804.0	121362732.0	CC1=CC=C(C=C1)N(C2=CC=C(C=C2)O)C(=O)C3=CN(C4=CC=CC=C43)C5=C(C=CC(=C5)Cl)C(=O)N6CC7=CC=CC=C7C[C@H]6CN8CCN(CC8)C	Active	724.3049999999997	8.090920000000013	1.0	6.0
385211805.0	121362941.0	CN1CCN(CC1)C[C@@H]2CC3=CC=CC=C3CN2C(=O)C4=C(C=C(C=C4)Cl)N5C=C(C6=CC=CC=C65)C(=O)N(C7=CC=C(C=C7)O)C8=CC=C(C=C8)F	Active	728.2680000000001	7.921600000000009	1.0	6.0
385211806.0	121362775.0	CN1CCN(CC1)C[C@@H]2CC3=CC=CC=C3CN2C(=O)C4=C(C=C(C=C4)Cl)N5C=C(C6=CC=CC=C65)C(=O)N(C7=CC=C(C=C7)O)C8=CC=C(C=C8)Cl	Active	744.7230000000001	8.435900000000004	1.0	6.0
385211807.0	121363022.0	CC1=CC(=CN1C2=CC(=C(C=C2C(=O)N3CC4=CC=CC=C4C[C@H]3CN5CCN(CC5)C)F)Cl)C(=O)N(C6=CC=C(C=C6)O)C7=CC8=C(C=C7)N(C=C8)C	Active	745.2990000000002	7.568520000000009	1.0	7.0
385211808.0	121362973.0	CN1CCN(CC1)C[C@@H]2CC3=CC=CC=C3CN2C(=O)C4=CC(=C(C=C4N5C=C(C6=CC=CC=C65)C(=O)N(C7=CC=C(C=C7)O)C8=CC9=C(C=C8)N(C=C9)C)Cl)F	Active	781.3320000000002	8.413300000000005	1.0	7.0
385211809.0	117834840.0	CC1=CC(=CN1C2=C(C=CC(=C2)Br)C(=O)N3CC4=CC=CC=C4C[C@H]3CN5CCC(CC5)(F)F)C(=O)N(C6=CC=C(C=C6)O)C7=CC8=C(C=C7)NC=C8	Active	778.6980000000003	9.011820000000002	2.0	5.0
385211811.0	121362689.0	CC1=CC(=CN1C2=C(C=CC(=C2)Br)C(=O)N3CC4=CC=CC=C4C[C@H]3CN5CCN(CC5)C6CCCC6)C(=O)N(C7=CC=C(C=C7)O)C8=CC9=C(C=C8)NC=C9	Active	811.825	8.840920000000004	2.0	6.0
385211812.0	121362791.0	CN1CCN(CC1)C[C@@H]2CC3=CC=CC=C3CN2C(=O)C4=CC5=C(C=C4N6C=C(C7=CC=CC=C76)C(=O)N(C8=CC9=C(C=C8)N(C=C9)C)C1=CC(=C(C=C1)O)Cl)OCO5	Active	807.3510000000001	8.00290000000001	1.0	9.0
385211813.0	121362956.0	CN1CCN(CC1)C[C@@H]2CC3=CC=CC=C3CN2C(=O)C4=CC5=C(C=C4N6C=C(C7=CC=CC=C76)C(=O)N(C8=CC9=C(C=C8)NC=C9)C1=CC(=C(C=C1)O)Cl)OCO5	Active	793.3240000000002	7.992500000000009	2.0	8.0
385211814.0	121362936.0	CC1=CC(=CN1C2=CC3=C(C=C2C(=O)N4CC5=CC=CC=C5C[C@H]4CN6CCN(CC6)C)OCO3)C(=O)N(C7=CC=C(C=C7)O)C8=CC=C(C=C8)O	Active	699.8080000000004	5.7186200000000085	2.0	9.0
385211815.0	117834780.0	CC1=CC(=CN1C2=CC3=C(C=C2C(=O)N4CC5=CC=CC=C5C[C@H]4CN6CCN(CC6)C)OCO3)C(=O)N(C7=CC=C(C=C7)O)C8=CC=C(C=C8)F	Active	701.7990000000004	6.152120000000008	1.0	8.0
385211816.0	121362774.0	CC1=CC(=CN1C2=CC3=C(C=C2C(=O)N4CC5=CC=CC=C5C[C@H]4CN6CCN(CC6)C)OCO3)C(=O)N(C7=CC=C(C=C7)O)C8=CC=C(C=C8)Cl	Active	718.2540000000004	6.666420000000009	1.0	8.0
385211817.0	121362869.0	CC1=CC(=CN1C2=C(C=CC(=C2)Cl)C(=O)N3CC4=CC=CC=C4C[C@H]3CN5CCN(CC5)C)C(=O)N(C6=CC=C(C=C6)O)C7=CC8=C(C=C7)NC=C8	Active	713.2820000000004	7.419020000000009	2.0	6.0
385211818.0	121362874.0	CC1=CC(=CN1C2=CC3=C(C=C2C(=O)N4CC5=CC=CC=C5C[C@H]4CN6CCN(CC6)C)OCO3)C(=O)N(C7=CC=C(C=C7)O)C8=CC9=C(C=C8)NC=C9	Active	722.8460000000003	6.494320000000008	2.0	8.0
385211819.0	121362866.0	CN1CCN(CC1)C[C@@H]2CC3=CC=CC=C3CN2C(=O)C4=CC5=C(C=C4N6C=C(C7=C6C=CC(=C7)Cl)C(=O)N(C8=CC=C(C=C8)O)C9=CC1=C(C=C9)NC=C1)OCO5	Active	793.3240000000001	7.992500000000009	2.0	8.0
385211820.0	121362685.0	CC1=CC(=CN1C2=C(C=CC(=C2)Cl)C(=O)N3CC4=CC=CC=C4C[C@H]3CN5CCN(CC5)C)C(=O)N(C6=CC=C(C=C6)O)C7=CC8=C(C=C7)N(C=C8)C	Active	727.3090000000003	7.429420000000009	1.0	7.0
385211821.0	121362788.0	CC1=CC(=CN1C2=CC3=C(C=C2C(=O)N4CC5=CC=CC=C5C[C@H]4CN6CCN(CC6)C)OCO3)C(=O)N(C7=CC=C(C=C7)O)C8=CC9=C(C=C8)N(C=C9)C	Active	736.8730000000003	6.504720000000009	1.0	9.0
385211822.0	121362725.0	CC1=CC=C(C=C1)N(C2=CC=C(C=C2)O)C(=O)C3=CN(C(=C3)C)C4=C(C=CC(=C4)Cl)C(=O)N5CC6=CC=CC=C6C[C@H]5CN7CCN(CC7)C	Active	688.2719999999998	7.246140000000011	1.0	6.0
385211823.0	121362910.0	CC1=CC(=CN1C2=C(C(=CC(=C2)Cl)Cl)C(=O)N3CC4=CC=CC=C4C[C@H]3CN5CCN(CC5)C)C(=O)N(C6=CC=C(C=C6)O)C7=CC8=C(C=C7)NC=C8	Active	747.7270000000003	8.07242000000001	2.0	6.0
385211824.0	117835015.0	CN1CCN(CC1)C[C@@H]2CC3=CC=CC=C3CN2C(=O)C4=C(C=C(C=C4)Cl)N5C=C(C6=CC=CC=C65)C(=O)N(C7=CC=C(C=C7)O)C8=CC9=C(C=C8)N(C=C9)C	Active	763.342	8.274200000000008	1.0	7.0
385211825.0	121362960.0	CC1=CC(=CN1C2=CC3=C(C=C2C(=O)N4CC5=CC=CC=C5C[C@H]4CN(C)C)OCO3)C(=O)N(C6=CC=C(C=C6)O)C7=CC8=C(C=C7)N(C=C8)C	Active	681.7930000000003	6.818920000000009	1.0	8.0
385211826.0	121363038.0	CC1=CC(=CN1C2=C(C=CC(=C2)Cl)C(=O)N3CC4=CC=CC=C4C[C@H]3CN(C)C)C(=O)N(C5=CC=C(C=C5)O)C6=CC7=C(C=C6)N(C=C7)C	Active	672.2290000000003	7.743620000000009	1.0	6.0
385211827.0	121363044.0	CC1=CC=C(C=C1)N(C2=CC=C(C=C2)O)C(=O)C3=CN(C(=C3)C)C4=CC5=C(C=C4C(=O)N6CC7=CC=CC=C7C[C@H]6CN8CCN(CC8)C)OCO5	Active	697.8359999999998	6.321440000000009	1.0	8.0
385211828.0	121362984.0	CN1CCN(CC1)C[C@@H]2CC3=CC=CC=C3CN2C(=O)C4=CC5=C(C=C4N6C=C(C7=CC=CC=C76)C(=O)N(C8=CC9=C(C=C8)N(C=C9)C)C1=CC(=C(C=C1)O)F)OCO5	Active	790.8960000000002	7.48860000000001	1.0	9.0
385211829.0	117834882.0	CC1=CC=C(C=C1)N(C2CCNCC2)C(=O)C3=CN(C4=CC=CC=C43)C5=CC6=C(C=C5C(=O)N7CC8=CC=CC=C8C[C@H]7CN9CCN(CC9)C)OCO6	Inactive	724.9059999999997	5.880920000000007	1.0	8.0
385211830.0	121362938.0	CCN1C=CC2=C1C=CC(=C2)N(C3=CC=C(C=C3)O)C(=O)C4=CN(C5=CC=CC=C54)C6=CC7=C(C=C6C(=O)N8CC9=CC=CC=C9C[C@H]8CN1CCN(CC1)C)OCO7	Active	786.9329999999997	7.832400000000014	1.0	9.0
385211831.0	121362889.0	CC(C)N1C=CC2=C1C=CC(=C2)N(C3=CC=C(C=C3)O)C(=O)C4=CN(C5=CC=CC=C54)C6=CC7=C(C=C6C(=O)N8CC9=CC=CC=C9C[C@H]8CN1CCN(CC1)C)OCO7	Active	800.9599999999996	8.393400000000012	1.0	9.0
385211832.0	121362814.0	CC1=CC(=CN1C2=C(C=CC(=C2)Br)C(=O)N3CC4=CC=CC=C4C[C@H]3C(=O)N5CCN(CC5)C)C(=O)N(C6=CC=C(C=C6)O)C7=CC8=C(C=C7)NC=C8	Active	771.7160000000002	7.0547200000000085	2.0	6.0
385211833.0	121362836.0	CC1=CC(=CN1C2=C(C=CC(=C2)Br)C(=O)N3CC4=CC=CC=C4C[C@H]3CN5CCN(CC5)C6CCC6)C(=O)N(C7=CC=C(C=C7)O)C8=CC9=C(C=C8)NC=C9	Active	797.7980000000001	8.450820000000009	2.0	6.0
385211834.0	121362905.0	CC1=CC(=CN1C2=CC3=C(C=C2C(=O)N4CC5=CC=CC=C5C[C@H]4CN6CCN(CC6)C)OCO3)C(=O)N(C7=CC=C(C=C7)O)C8=CC9=C(C=C8)NCC9	Active	724.8620000000002	5.981020000000007	2.0	9.0
385211835.0	121362767.0	CC1=CC(=CN1C2=C(C=CC(=C2)Br)C(=O)N3CC4=CC=CC=C4C[C@H]3CN5CCCC5)C(=O)N(C6=CC=C(C=C6)O)C7=CC8=C(C=C7)NC=C8	Active	728.6910000000004	8.376520000000008	2.0	5.0
385211836.0	121362915.0	CC1=CC(=CN1C2=CC3=C(C=C2C(=O)N4CC5=CC=CC=C5C[C@H]4CN6CCCC6)OCO3)C(=O)N(C7=CC=C(C=C7)O)C8=CC9=C(C=C8)N(C=C9)C	Active	707.8310000000004	7.353120000000009	1.0	8.0
385211837.0	121362899.0	CC1=CC=C(C=C1)N(C2=CC=C(C=C2)O)C(=O)C3=CN(C(=C3)C)C4=CC5=C(C=C4C(=O)N6CC7=CC=CC=C7C[C@H]6CN8CCOCC8)OCO5	Active	684.7929999999999	6.406240000000009	1.0	8.0
385211838.0	121362743.0	CC1=CC(=CN1C2=C(C=C3CCCC3=C2)C(=O)N4CC5=CC=CC=C5C[C@H]4CN6CCOCC6)C(=O)N(C7=CC=CC=C7)C8=CC=C(C=C8)O	Active	666.8220000000005	6.857820000000008	1.0	6.0
385211839.0	121362891.0	CC1=CC(=CN1C2=CC3=C(C=C2C(=O)N4CC5=CC=CC=C5C[C@H]4CN6CCOCC6)OCO3)C(=O)N(C7=CC=CC=C7)C8=CC=C(C=C8)O	Active	670.7660000000005	6.097820000000008	1.0	8.0
385211840.0	121362863.0	CC1=CC(=CN1C2=CC3=C(C=C2C(=O)N4CC5=CC=CC=C5C[C@H]4CN6CCOCC6)OCO3)C(=O)N(C7=CC=C(C=C7)O)C8=CC9=C(C=C8)N(C=C9)C	Active	723.8300000000004	6.589520000000008	1.0	9.0
385211841.0	121362806.0	CC1=CC(=CN1C2=C(C=C3CCCC3=C2)C(=O)N4CC5=CC=CC=C5C[C@H]4CN6CCOCC6)C(=O)N(C7=CC=C(C=C7)O)C8=CC9=C(C=C8)NCC9	Active	707.8750000000002	6.825820000000007	2.0	7.0
385211842.0	121362781.0	C[C@@H]1CC2=CC=CC=C2CN1C(=O)C3=CC4=C(C=C3N5C=C(C=C5C)C(=O)N(C6=CC=C(C=C6)O)C7=CC=CC(=C7)N8CCN(CC8)C)OCO4	Active	683.8089999999997	6.537320000000008	1.0	8.0
385211843.0	121362812.0	C1CCC2=C(C1)C(=CN2C3=CC4=C(C=C3C(=O)N5CC6=CC=CC=C6C[C@H]5CN7CCOCC7)OCO4)C(=O)N(C8=CC=CC=C8)C9=CC=C(C=C9)O	Active	710.8310000000004	6.6682000000000095	1.0	8.0
385211844.0	121362714.0	C[C@@H]1CC2=CC=CC=C2CN1C(=O)C3=CC4=C(C=C3N5C=C(C=C5C)C(=O)N(C6=CC=C(C=C6)O)C7=CC8=C(CN(C8)C)C=C7)OCO4	Active	640.74	6.730920000000007	1.0	7.0
385211845.0	121362809.0	C[C@@H]1CC2=CC=CC=C2CN1C(=O)C3=CC4=C(C=C3N5C=C(C=C5C)C(=O)N(C6=CC=C(C=C6)O)C7=CC8=C(C=C7)N(CC8)C)OCO4	Active	640.74	6.777820000000007	1.0	7.0
385211847.0	121362847.0	C[C@@H]1CC2=CC=CC=C2CN1C(=O)C3=CC4=C(C=C3N5C=C(C=C5C)C(=O)N(C6=CC=C(C=C6)O)C7=CC8=C(C=C7)N(C=C8)CCN9CCOCC9)OCO4	Active	737.8569999999997	7.07242000000001	1.0	9.0
385211848.0	121363024.0	CC1=CC(=CN1C2=C(C=C3CCCC3=C2)C(=O)N4CC5=CC=CC=C5C[C@H]4CN6CCOCC6)C(=O)N(C7=CC=C(C=C7)O)C8=CC9=C(C=C8)N(C=C9)C	Active	719.8860000000003	7.349520000000009	1.0	7.0
385211849.0	121362706.0	CC1=CC(=CN1C2=C(C=C3CCOC3=C2)C(=O)N4CC5=CC=CC=C5C[C@H]4CN6CCOCC6)C(=O)N(C7=CC=C(C=C7)O)C8=CC9=C(C=C8)N(C=C9)C	Active	721.8580000000003	6.795720000000008	1.0	8.0
385211850.0	121362697.0	CC1=CC(=CN1C2=C(C=C3C=COC3=C2)C(=O)N4CC5=CC=CC=C5C[C@H]4CN6CCOCC6)C(=O)N(C7=CC=C(C=C7)O)C8=CC9=C(C=C8)N(C=C9)C	Active	719.8420000000003	7.607020000000009	1.0	8.0
385211851.0	121362912.0	CCCCN(CCCC)C(=O)C1=NN(C2=CC=CC=C21)C3=CC=CC=C3C(=O)N4CC5=CC=CC=C5C[C@H]4CN	Active	537.7080000000002	5.593700000000005	1.0	5.0
385211852.0	121362755.0	C1[C@H](N(CC2=CC=CC=C21)C(=O)C3=CC=CC=C3N4C5=CC=CC=C5C(=N4)C(=O)N(C6=CC=CC=C6)C7=CC=CC=C7)CN	Active	577.6880000000001	6.529800000000007	1.0	5.0
385211853.0	121362886.0	C1[C@H](N(CC2=CC=CC=C21)C(=O)C3=CC=CC=C3N4C=C(C5=CC=CC=C54)C(=O)N(C6=CC=CC=C6)C7=CC=CC=C7)CN	Active	576.7	7.134800000000007	1.0	4.0
385211855.0	121362716.0	C1[C@H](N(CC2=CC=CC=C21)C(=O)C3=CC4=C(C=C3N5C6=CC=CC=C6C(=N5)C(=O)N(C7=CC=CC=C7)C8=CC=CC=C8)OCO4)CN	Active	621.697	6.258500000000007	1.0	7.0
385211856.0	121363030.0	C1[C@H](N(CC2=CC=CC=C21)C(=O)C3=CC=CC=C3N4C5=C(C=CC(=C5)C(=O)O)C(=N4)C(=O)N(C6=CC=CC=C6)C7=CC=CC=C7)CN	Active	621.6970000000001	6.228000000000007	2.0	6.0
385211857.0	121363028.0	COC1=C(C=C(C(=C1)N2C3=CC=CC=C3C(=N2)C(=O)N(C4=CC=CC=C4)C5=CC=CC=C5)C(=O)N6CC7=CC=CC=C7C[C@H]6CN)OCC8=CC=CC=C8	Inactive	713.838	8.117400000000009	1.0	7.0
385211858.0	90645963.0	COC1=C(C=C(C(=C1)N2C3=CC=CC=C3C(=N2)C(=O)N(C4=CC=CC=C4)C5=CC=CC=C5)C(=O)N6CC7=CC=CC=C7C[C@H]6CN)O	Active	623.7130000000001	6.244000000000008	2.0	7.0
385211859.0	121362873.0	C1[C@H](N(CC2=CC=CC=C21)C(=O)C3=C(C=CC(=C3)N)N4C5=CC=CC=C5C(=N4)C(=O)N(C6=CC=CC=C6)C7=CC=CC=C7)CN	Active	592.7030000000001	6.112000000000005	2.0	6.0
385211860.0	121362800.0	CNC1=CC(=C(C=C1)N2C3=CC=CC=C3C(=N2)C(=O)N(C4=CC=CC=C4)C5=CC=CC=C5)C(=O)N6CC7=CC=CC=C7C[C@H]6CN	Active	606.73	6.5715000000000074	2.0	6.0
385211861.0	121362832.0	CN(C)C1=CC(=C(C=C1)N2C3=CC=CC=C3C(=N2)C(=O)N(C4=CC=CC=C4)C5=CC=CC=C5)C(=O)N6CC7=CC=CC=C7C[C@H]6CN	Active	620.757	6.595800000000008	1.0	6.0
385211862.0	121362786.0	C1[C@H](N(CC2=CC=CC=C21)C(=O)C3=C(C=CC(=C3)NCC4=CC=CC=C4)N5C6=CC=CC=C6C(=N5)C(=O)N(C7=CC=CC=C7)C8=CC=CC=C8)CN	Active	682.8280000000001	8.141900000000009	2.0	6.0
385211863.0	121362842.0	CN(C)C[C@@H]1CC2=CC=CC=C2CN1C(=O)C3=CC=CC=C3N4C=C(C5=CC=CC=C54)C(=O)N(C6=CC=CC=C6)C7=CC=C(C=C7)O	Active	620.7530000000003	7.443300000000008	1.0	5.0
385211864.0	121362768.0	C1[C@H](N(CC2=CC=CC=C21)C(=O)C3=C(C=CC(=C3)NC(=O)COC4=CC=CC=C4)N5C6=CC=CC=C6C(=N5)C(=O)N(C7=CC=CC=C7)C8=CC=CC=C8)CN	Active	726.837	7.547300000000008	2.0	7.0
385211865.0	121362958.0	COC1=C(C=C(C(=C1)N2C=C(C3=CC=CC=C32)C(=O)N(C4=CC=CC=C4)C5=CC=C(C=C5)O)C(=O)N6CC7=CC=CC=C7C[C@H]6CN)O	Active	638.724	6.554600000000009	3.0	7.0
385211866.0	121363048.0	COC1=CC(=C(C=C1)C(=O)N2CC3=CC=CC=C3C[C@H]2CN)N4C=C(C5=CC=CC=C54)C(=O)N(C6=CC=CC=C6)C7=CC=C(C=C7)O	Active	622.7250000000003	6.849000000000007	2.0	6.0
385211867.0	121362831.0	COC1=CC(=C(C=C1)C(=O)N2CC3=CC=CC=C3C[C@H]2CN)N4C=C(C5=CC=CC=C54)C(=O)N(C6=CC=CC=C6)C7=CC=CC=C7	Active	606.7260000000002	7.143400000000007	1.0	5.0
385211868.0	121362709.0	C1[C@H](N(CC2=CC=CC=C21)C(=O)C3=CC=CC=C3N4C5=CC=CC=C5C(=N4)C(=O)N(C6=CC=CC=C6)C7=CC=C(C=C7)O)CN	Active	593.6870000000001	6.2354000000000065	2.0	6.0
385211869.0	121362845.0	C1[C@H](N(CC2=CC=CC=C21)C(=O)C3=C(C=CC(=C3)NC(=O)CSC4=CC=CC=C4)N5C6=CC=CC=C6C(=N5)C(=O)N(C7=CC=CC=C7)C8=CC=CC=C8)CN	Active	742.905	8.260600000000009	2.0	7.0
385211870.0	121362691.0	COC1=CC(=C(C=C1)C(=O)N2CC3=CC=CC=C3C[C@H]2CN)N4C5=CC=CC=C5C(=N4)C(=O)N(C6=CC=CC=C6)C7=CC=CC=C7	Active	607.7140000000003	6.538400000000006	1.0	6.0
385211871.0	121362763.0	COC1=C(C=C(C(=C1)N2C3=CC=CC=C3C(=N2)C(=O)N(C4=CC=CC=C4)C5=CC=CC=C5)C(=O)N6CC7=CC=CC=C7C[C@H]6CN)N	Active	622.7289999999999	6.120600000000006	2.0	7.0
385211872.0	121363045.0	C1[C@H](N(CC2=CC=CC=C21)C(=O)C3=CC4=C(C=C3N5C=C(C6=CC=CC=C65)C(=O)N(C7=CC=CC=C7)C8=CC=C(C=C8)O)OCO4)CN	Active	636.7080000000001	6.569100000000008	2.0	7.0
385211873.0	121362711.0	CN1CCN(CC1)C[C@@H]2CC3=CC=CC=C3CN2C(=O)C4=CC=CC=C4N5C=C(C6=CC=CC=C65)C(=O)N(C7=CC=CC=C7)C8=CC=C(C=C8)O	Active	675.8330000000003	7.129100000000008	1.0	6.0
385211874.0	121362705.0	C1[C@H](N(CC2=CC=CC=C21)C(=O)C3=C(C=C(C=C3)Cl)N4C=C(C5=CC=CC=C54)C(=O)N(C6=CC=CC=C6)C7=CC=C(C=C7)O)CN	Active	627.1440000000001	7.493800000000008	2.0	5.0
385211875.0	121362825.0	C1[C@H](N(CC2=CC=CC=C21)C(=O)C3=C(C=CC(=C3)NC(=O)CSC4=CC=CC=C4)N5C=C(C6=CC=CC=C65)C(=O)N(C7=CC=CC=C7)C8=CC=C(C=C8)O)CN	Active	757.9159999999999	8.571200000000006	3.0	7.0
385211876.0	121362882.0	CC(C)CC1OC2=C(O1)C=C(C(=C2)C(=O)N3CC4=CC=CC=C4C[C@H]3CN)N5C=C(C6=CC=CC=C65)C(=O)N(C7=CC=CC=C7)C8=CC=C(C=C8)O	Active	692.8160000000003	7.983800000000006	2.0	7.0
385211877.0	121362961.0	CN1CCN(CC1)C[C@@H]2CC3=CC=CC=C3CN2C(=O)C4=C(C=C(C=C4)Cl)N5C=C(C6=CC=CC=C65)C(=O)N(C7=CC=CC=C7)C8=CC=C(C=C8)O	Active	710.2780000000001	7.782500000000008	1.0	6.0
385211878.0	121362937.0	CN1CCN(CC1)C[C@@H]2CC3=CC=CC=C3CN2C(=O)C4=C(C=CC(=C4)NC(=O)CSC5=CC=CC=C5)N6C=C(C7=CC=CC=C76)C(=O)N(C8=CC=CC=C8)C9=CC=C(C=C9)O	Active	841.0500000000001	8.859900000000001	2.0	8.0
[truncated: 1,868 more rows]
