# Supplementary material for: Virtual Screening of Small Molecules Targeting BCL2 with Machine Learning, Molecular Docking, and MD Simulation
Source: Biomolecules. 2024 May 1;14(5):544. doi: 10.3390/biom14050544 (PMC11118195; doi:10.3390/biom14050544)
Supplement: Supplementary file 1 [file biomolecules-14-00544-s001.zip › Supplementary data S3- activity_data.csv]

PUBCHEM_SID	PUBCHEM_CID	SMILES	Activity
316891127.0	87279355.0	CC1(CCC(=C(C1)C2=CC=C(C=C2)Cl)CN3CCN(CC3)C4=CC(=C(C=C4)C(=O)NS(=O)(=O)C5=CC(=C(N=C5)OCC6(CCOCC6)F)C(F)(F)F)OC7=CN=C8C(=C7)C=CN8)C	Active
17508984.0	731728.0	CCOC(=O)C1=C(C(=C(S1)NC(=O)C2=CC=NC=C2)C#N)C	Inactive
252081238.0	46236199.0	CC1(CCC(=C(C1)C2=CC=C(C=C2)Cl)CN3CCN(CC3)C4=CC(=C(C=C4)C(=O)NS(=O)(=O)C5=CC(=C(C=C5)NCCCN6CCOCC6)[N+](=O)[O-])OC7=C(C(=CC=C7)Cl)F)C	Active
252081415.0	87315964.0	CC1(CCC(=C(C1)C2=CC=C(C=C2)Cl)CN3CCN(CC3)C4=CC(=C(C=C4)C(=O)NS(=O)(=O)C5=CC(=C(C=C5)NC6CCC(CC6)NC7CCOCC7)[N+](=O)[O-])OC8=C(C=C9C(=C8)C=CN9)F)C	Active
252081127.0	53252022.0	CN1CCC(CC1)NC2=C(C=C(C=C2)S(=O)(=O)NC(=O)C3=C(C=C(C=C3)N4CCN(CC4)CC5=C(C=CC(=C5)OCCN(C)C)C6=CC=C(C=C6)Cl)OC7=CC(=CC=C7)Cl)[N+](=O)[O-]	Active
14718927.0	9549114.0	CCNCC1=CC(=C(C(=C1)Br)OCC(=O)NC2=CC=CC=C2)OC.Cl	Inactive
14738605.0	602897.0	COC1=CC(=C(C=C1N=C2C(=NSS2)Cl)OC)Cl	Inactive
103505516.0	16109116.0	CN(C)CC[C@H](CSC1=CC=CC=C1)NC2=C(C=C(C=C2)S(=O)(=O)NC(=O)C3=CC=C(C=C3)N4CCN(CC4)C(=O)C5=CC=CC=C5)[N+](=O)[O-]	Active
404717989.0	145993811.0	C[C@@H]1CC[C@H]2[C@H]([C@H](O[C@H]3[C@@]24[C@H]1CC[C@](O3)(O4)C)OCCN5CCN(CC5)C6=CC(=C(C=C6)C(=O)NS(=O)(=O)C7=CC(=C(C=C7)NCC8CCOCC8)[N+](=O)[O-])OC9=CN=C1C(=C9)C=CN1)C	Active
14738603.0	715719.0	CC1=CC=C(C=C1)N=C2C(=NSS2)Cl	Inactive
24819935.0	3804988.0	COC(=O)CSC1=NC=CC(=N1)C2=CC=CS2	Inactive
103520727.0	16735295.0	CC1=C(C(=O)C2=C(O1)C(=C(C(=C2O)O)O)CC(C)C)C3=CC=C(C=C3)C4=C(OC5=C(C4=O)C(=C(C(=C5CC(C)C)O)O)O)C	Active
386394123.0	121453260.0	C[C@@H]1CC2=CC=CC=C2CN1C(=O)C3=C(C=C4CN(CC4=C3)C(=O)COC5=CC=C(C=C5)Cl)C6=CC(=C7N6CCCC7)C(=O)N(C)C8=CC=C(C=C8)O	Active
124974065.0	36314.0	CC1=C2[C@H](C(=O)[C@@]3([C@H](C[C@@H]4[C@]([C@H]3[C@@H]([C@@](C2(C)C)(C[C@@H]1OC(=O)[C@@H]([C@H](C5=CC=CC=C5)NC(=O)C6=CC=CC=C6)O)O)OC(=O)C7=CC=CC=C7)(CO4)OC(=O)C)O)C)OC(=O)C	Inactive
252081328.0	87316021.0	CC1(CCC(=C(C1)C2=CC=C(C=C2)Cl)CN3CCN(CC3)C4=CC(=C(C=C4)C(=O)NS(=O)(=O)C5=CC(=C(C=C5)NC6CCN(CC6)CC7=CSC=N7)[N+](=O)[O-])OC8=C(C=C9C(=C8)C=CN9)F)C	Active
103427543.0	54732761.0	C[C@H]1C[C@@H]([C@@H]([C@@H]2[C@@H]1[C@]\3([C@@H](C=C2)/C(=C/C[C@@H](/C(=C\[C@@H]4C(C=C(C[C@@]45C(=O)/C(=C3\O)/C(=O)O5)C=O)O)/C)O[C@H]6CC(C([C@@H](O6)C)NC(=O)OC)(C)[N+](=O)[O-])/C)C)OC7C[C@@H]([C@H](C(O7)C)OC(=O)C)O[C@@H]8CCC([C@@H](O8)C)OC9C[C@@H]([C@H](C(O9)C)OC1CC[C@H](C(O1)C)O)O)C	Active
385211658.0	90646134.0	CC1=CC(=CN1C2=CC(=C(C=C2C(=O)N3CC4=CC=CC=C4C[C@H]3CN5CCN(CC5)C)Br)Br)C(=O)N(C6=CC=CC=C6)C7=CC=C(C=C7)O	Active
313048305.0	117874360.0	CN1CCC2=C1C=CC(=C2)N(C3=CC=C(C=C3)O)C(=O)C4=CC(=C5N4CCCC5)C6=C(C=CC(=C6)Cl)C(=O)N7CC8=CC=CC=C8C[C@H]7CN9CCOCC9	Active
22405760.0	4112523.0	C1=CC=C(C=C1)C(=O)NC2=C(C(=O)C3=CC=CC=C3C2=O)NC4=CC=C(C=C4)Cl	Inactive
313048306.0	89723139.0	CN1C2=C(C=C(C=C2)N(C3=CC=C(C=C3)O)C(=O)C4=C5CCCCN5C(=C4)C6=C(C=CC(=C6)F)C(=O)N7CC8=CC=CC=C8C[C@H]7CN9CCOCC9)C=N1	Active
318395438.0	122194472.0	C1=CC=C(C=C1)C[C@@H](C(=O)NS(=O)(=O)C2=CC(=C(C=C2)Cl)[N+](=O)[O-])N3C(=O)[C@@H](NC3=O)CC4=CC=C(C=C4)Br	Inactive
24814424.0	4097870.0	CN1C2=C(C=C(C=C2)S(=O)(=O)NC3=CC(=CC(=C3)C(=O)O)C(=O)O)C(=O)N(C1=O)C	Inactive
312361551.0	46836305.0	CN(C)CCCNC1=C2C=NN(C2=NC=N1)C3=CC=C(C=C3)OCCCC4=C(N=C(S4)N5CCC6=C(C5)C(=CC=C6)C(=O)NC7=NC8=CC=CC=C8S7)C(=O)O	Active
252081207.0	46235545.0	CC1(CCC(=C(C1)C2=CC=C(C=C2)Cl)CN3CCN(CC3)C4=CC(=C(C=C4)C(=O)NS(=O)(=O)C5=CC(=C(C=C5)NC6CCN(CC6)C7CCCC7)[N+](=O)[O-])OC8=CC=CC=C8Cl)C	Active
242646063.0	59438327.0	C1CC2=C(C=C(C=C2)C3=NC(=CC=C3)C(=O)O)/C(=N/NC4=NC5=CC=CC=C5S4)/C1	Inactive
14743138.0	3629419.0	CCOC1=CC=C(C=C1)C2=NN3C(=NN=C3SC2)C4=CC=CO4	Inactive
442053669.0	156014717.0	CC(=CCCC1=CC[C@H]([C@@H](C1)C2=CC=CC=C2)C(=O)NO)C	Active
24823698.0	4020783.0	CC1=CC=C(C=C1)NC2=NC(=C(S2)CC(=O)O)C3=CC=CC=C3	Inactive
103575792.0	44456362.0	C1=CC=C(C=C1)C[C@H](N2C(=S)S/C(=C\C3=CC=C(C=C3)OCOC4=CC=C(C=C4)/C=C/5\SC(=S)N(C5=O)[C@H](C(=O)O)CC6=CC=CC=C6)/C2=O)C(=O)O	Active
340092517.0	89239867.0	CCCCN(CCCC)C(=O)C1=NN(C(=C1Cl)C)C2=C(C=C(C=C2)C(=O)NS(=O)(=O)C3=CC4=C(C(=C3)Br)N(C=C4Br)CC)C(=O)N5CCC6=CC=CC=C6C5	Active
24810246.0	16193041.0	CCN1CCN(CC1)C2=NC3=C(C=C(C=C3)NC(=S)N4CCN(CC4)C5=CC=C(C=C5)F)C(=C2)C	Inactive
252081128.0	53252023.0	CC1(CC(=C(CO1)CN2CCN(CC2)C3=CC(=C(C=C3)C(=O)NS(=O)(=O)C4=CC(=C(C=C4)NC5CCN(CC5)C)[N+](=O)[O-])OC6=CC=CC=C6Cl)C7=CC=C(C=C7)Cl)C	Active
381855761.0	137644285.0	CC1=CC=C(C=C1)N2C(=C(C3=C2C=CC(=C3)OC)CC(=O)N[C@@H](CC4=CC=C(C=C4)OCC5=CC=C(C=C5)[N+](=O)[O-])C(=O)NS(=O)(=O)C6=CC(=C(C=C6)Cl)[N+](=O)[O-])C	Active
340092518.0	71062257.0	CCCCN(CCCC)C(=O)C1=NN(C(=C1Cl)C)C2=C(C=C(C=C2)C(=O)NS(=O)(=O)C3=CC4=CC=CC=C4C=C3)C(=O)N5CC6=CC=CC=C6C[C@@H]5C(=O)O	Active
316891171.0	87279356.0	CC1(CCC(=C(C1)C2=CC=C(C=C2)Cl)CN3CCN(CC3)C4=CC(=C(C=C4)C(=O)NS(=O)(=O)C5=CC(=C(C=C5)NC[C@@H]6CN(CCO6)C(=O)CN(C)C)[N+](=O)[O-])OC7=CN=C8C(=C7)C=CN8)C	Active
103545233.0	2980034.0	CS(=O)(=O)NC1=CC=C(C=C1)C2=NN(C(C2)C3=CC=CO3)C(=O)C4=CC=CO4	Inactive
316890999.0	49846156.0	CC1(CCC(=C(C1)C2=CC=C(C=C2)Cl)CN3CCN(CC3)C4=CC(=C(C=C4)C(=O)NS(=O)(=O)C5=CC(=C(N=C5)NC6CCN(CC6)C7CCOCC7)Br)OC8=CN=C9C(=C8)C=CN9)C	Active
103750988.0	6520864.0	COC1=CC=C(C=C1)C2C3=C(C4=CC=CC=C4CC3)N=C5N2C(=O)/C(=C/C6=CC(=C(C=C6)OCC7=CC(=CC=C7)C(=O)O)OC)/S5	Active
24794862.0	2220688.0	CC1=CC=C(O1)C2=NC3=C(C=C(C=C3)Br)C(=C2)C(=O)N4CCN(CC4)C5=NC=CC=N5	Inactive
103751306.0	46887150.0	COC1=CC=CC(=C1)C2C3=C(C4=CC=CC=C4CC3)N=C5N2C(=O)/C(=C/C6=CC=C(O6)C7=CC(=CC=C7)C(=O)O)/S5	Inactive
313048362.0	117874312.0	COC1=CC(=C(C=C1)C(=O)N2CC3=CC=CC=C3C[C@H]2CN4CCOCC4)C5=CC(=C6N5CCCC6)C(=O)N(C7=CC=CC=C7)C8=CC=C(C=C8)O	Active
440149322.0	118394843.0	C[C@@H]1CN(C(=O)C2=C(C3=C(N12)C(=C(C=C3)Cl)C4=C(N(N=C4C)C)C)CCCOC5=CC(=C(C(=C5)C)Cl)C)C6=CC=CC(=C6)C(=O)O	Active
336899437.0	127047004.0	C1=CC=C(C=C1)COC2=CC=C(C=C2)C3=CC(=NN3C4=CC=CC=C4)C(=O)O	Inactive
295370093.0	112500228.0	CC1=C(C=C(N1CCCO)C2=C(C=CC(=C2)F)C(=O)N3CC4=CC=CC=C4C[C@H]3CN5CCOCC5)C(=O)N(C6=CC=CC=C6)C7=CC=C(C=C7)O	Active
316891178.0	56591190.0	C1COCCC1CNC2=C(C=C(C=C2)S(=O)(=O)NC(=O)C3=C(C=C(C=C3)N4CCN(CC4)CC5=C(CCC6(C5)CCN(CC6)C(CF)CF)C7=CC=C(C=C7)Cl)OC8=CN=C9C(=C8)C=CN9)[N+](=O)[O-]	Active
316891166.0	56968679.0	CC1(CCC(=C(C1)C2=CC=C(C=C2)Cl)CN3CCN(CC3)C4=CC(=C(C=C4)C(=O)NS(=O)(=O)C5=CC(=C(N=C5)OCC6CCN(CC6)CC#N)Cl)OC7=CN=C8C(=C7)C=CN8)C	Active
381869821.0	137653797.0	CCCOC1=CC=C(C=C1)C[C@@H](C(=O)NS(=O)(=O)C2=CC(=C(C=C2)Cl)[N+](=O)[O-])NC(=O)C3=CN(C4=CC=CC=C43)CC5=CC=C(C=C5)C6=CC=C(C=C6)OC	Inactive
316891266.0	87279526.0	CC1(CCC(=C(C1)C2=CC=C(C=C2)Cl)CN3CCN(CC3)C4=CC(=C(C=C4)C(=O)NS(=O)(=O)C5=CC(=C(C=C5)NC[C@H]6CN(CCO6)C7COC7)[N+](=O)[O-])OC8=CN=C9C(=C8)C=CN9)C	Active
17506058.0	6880007.0	C1=CC(=CC(=C1)[N+](=O)[O-])/C=N/NC(=O)C2=CC=CS2	Inactive
386394119.0	121453886.0	C[C@@H]1CC2=CC=CC=C2CN1C(=O)C3=C(C=C4CN(CC4=C3)C(=O)OC5=CC=CC=C5)C6=CC(=C7N6CCCC7)C(=O)N(C)C8=CC=C(C=C8)O	Active
164139165.0	136217520.0	C1CSCCN1C2=C3C=CC=C4C3=C(C=C2)C5=C4NC(=O)C5=NCC6=CC=CC=C6	Inactive
386400975.0	137355917.0	C1CC2(C1)CCC(=C(C2)C3=CC=C(C=C3)Cl)CN4CCN(CC4)C5=CC(=C(C=C5)C(=O)NS(=O)(=O)C6=CC7=C(C(=C6)[N+](=O)[O-])N=C(N7)C8=CC=NC=C8)OC9=CN=C1C(=C9)C=CN1	Active
312347860.0	118707175.0	C1CN(CCN1CC2=CC=CC=C2C3=CC=C(C=C3)Cl)C4=CC=C(C=C4)/C(=N\S(=O)(=O)C5=CC(=C(C=C5)N[C@H](CCN6CCOCC6)CSC7=CC=CC=C7)S(=O)(=O)C(F)(F)F)/N	Active
386394163.0	121453503.0	CC1=C(C=C(N1C)C2=C(C=C3CN(CCC3=C2)C(=O)CC4=CC=CC=C4)C(=O)N5CC6=CC=CC=C6C[C@H]5CN7CCOCC7)C(=O)N(C)C8=CC=C(C=C8)O	Active
312381567.0	118728678.0	COC(=O)C1=CC=C(C=C1)C2=CC=C(C=C2)/C=C\3/C(=O)N(C(=S)S3)[C@@H](CC4=CC=C(C=C4)Br)C(=O)NS(=O)(=O)C5=CC=CC=C5	Active
374294617.0	71554169.0	CC1=C(C=NN1CC2CCCCC2)C3=C(N=C(C=C3)N4CCC5=C(C4)C(=CC=C5)C(=O)NC6=NC7=CC=CC=C7S6)C(=O)O	Active
160694747.0	70692161.0	CCCCN(CCCC)C(=O)C1=NN(C(=C1Cl)C)C2=C(C=C(C=C2)C(=O)NS(=O)(=O)C3=CC4=C(C=CC(=C4)OCCN5CCOCC5)C=C3)C(=O)N6CCC7=CC=CC=C7C6	Active
313048361.0	117874554.0	C1CCN2C(=C(C=C2C3=C(C=CC(=C3)Cl)C(=O)N4CC5=CC=CC=C5C[C@H]4CN6CCOCC6)C(=O)N(C7=CC=C(C=C7)O)C8=CC=C(C=C8)F)C1	Active
313082814.0	71617595.0	CCCCN(CCCC)C(=O)C1=NN(C(=C1)C)C2=C(C=CC(=C2)OCC(=O)OCC)C(=O)N3CC4=CC=CC=C4C[C@H]3CO	Active
847852.0	650264.0	COC1=C(C=C(C=C1)NC(=O)C2=CC=CO2)NC(=O)C3=CC=CO3	Inactive
385211771.0	121362853.0	CN1CCN(CC1)C[C@@H]2CC3=CC=CC=C3CN2C(=O)C4=CC5=C(C=C4N6C=C(C7=CC=CC=C76)C(=O)N(C8=CC=C(C=C8)O)C9=CC=C(C=C9)O)OCO5	Active
316891227.0	49847027.0	CC1(CCC(=C(C1)C2=CC=C(C=C2)Cl)CC3CCN(CC3)C4=CC(=C(C=C4)C(=O)NS(=O)(=O)C5=CC(=C(C=C5)NCC6CCOCC6)[N+](=O)[O-])OC7=CN=C8C(=C7)C=CN8)C	Active
469686853.0	156170229.0	CCC1=NN(C2=C1C3=C(C=CC4=C3N(CCCCOC2)C(=C4CCCOC5=CC=CC6=C5CCC6)C(=O)O)F)C	Inactive
316890996.0	49846237.0	CC1(CCC(=C(C1)C2=CC=C(C=C2)Cl)CN3CCN(CC3)C4=CC(=C(C=C4)C(=O)NS(=O)(=O)C5=CC(=C(C=C5)S(=O)(=O)CCOCCOC)Cl)OC6=CN=C7C(=C6)C=CN7)C	Active
160705442.0	70696317.0	CCCN(CCC)C1=NC=CC(=N1)C2=C(C=C(C=C2)C(=O)NS(=O)(=O)C3=CC4=CC=CC=C4C=C3)C(=O)N5CCC6=CC=CC=C6C5	Active
386394162.0	117835018.0	CC1=C(C=C(N1C)C2=C(C=C3CN(CCC3=C2)C(=O)OC4=CC=CC=C4)C(=O)N5CC6=CC=CC=C6C[C@H]5CN7CCOCC7)C(=O)N(C)C8=CC=C(C=C8)O	Active
316890978.0	56591208.0	CC1(CCC(=C(C1)C2=CC=C(C=C2)Cl)CN3CCN(CC3)C4=CC(=C(C=C4)C(=O)NS(=O)(=O)C5=CC(=C(N=C5)OCC6CCOCC6)Cl)OC7=CN=C8C(=C7)C=CN8)C	Active
252081385.0	67226167.0	CC1(CCC(=C(C1)C2=CC=C(C=C2)Cl)CN3CCN(CC3)C4=CC(=C(C=C4)C(=O)NS(=O)(=O)C5=CC(=C(N=C5)OCC6COCCO6)C#N)OC7=C(C=C8C(=C7)C=CN8)F)C	Active
385211829.0	117834882.0	CC1=CC=C(C=C1)N(C2CCNCC2)C(=O)C3=CN(C4=CC=CC=C43)C5=CC6=C(C=C5C(=O)N7CC8=CC=CC=C8C[C@H]7CN9CCN(CC9)C)OCO6	Inactive
316891105.0	87279383.0	CC1(CCC(=C(C1)C2=CC=C(C=C2)Cl)CN3CCN(CC3)C4=CC(=C(C=C4)C(=O)NS(=O)(=O)C5=CC(=C(C=C5)N[C@@H]6CCN(C6)CC(F)F)[N+](=O)[O-])OC7=CN=C8C(=C7)C=CN8)C	Active
385211775.0	90646048.0	CN1CCN(CC1)C[C@@H]2CC3=CC=CC=C3CN2C(=O)C4=CC5=C(C=C4N6C=C(C7=CC=CC=C76)C(=O)N(C8=CC=C(C=C8)O)C9=CC1=C(C=C9)N(C=C1)C)OCO5	Active
24816927.0	2840530.0	CN(C)C1=C(C=C(C=C1)C=C2C(=O)NC(=O)NC2=O)[N+](=O)[O-]	Inactive
14746271.0	2196287.0	CN1C(=NN=C1SCC(=O)NC2=NC3=CC=CC=C3S2)C4=CC=C(C=C4)OC	Inactive
440146413.0	155534540.0	C1=CC2=C(C=CC3=C2C(=C1)C(=O)C(=C3C#N)C#N)SC4=CC=C(C=C4)Br	Active
482079865.0	168292901.0	CC(C)(C)OC(=O)NC1=CC=C(C=C1)C2=NN(C(C2)C3=NC=CS3)C(=O)C4=CC=C(C=C4)Br	Active
316891072.0	87279710.0	CC1(CCC(=C(C1)C2=CC=C(C=C2)Cl)CN3CCN(CC3)C4=CC(=C(C=C4)C(=O)NS(=O)(=O)C5=CC(=C(C=C5)NC[C@@H]6CCN(C6)C7CCOCC7)[N+](=O)[O-])OC8=CN=C9C(=C8)C=CN9)C	Active
24805694.0	135455156.0	C/C(=C(\C(=O)NC1=NC(=CS1)C2=CC=C(C=C2)OC)/N=NC3=CC=CC=C3)/O	Inactive
103373722.0	3355449.0	C1=CC=[N+](C(=C1)Br)C2=CC3=C(C=C2)C=C(C=C3)[N+]4=CC=CC=C4Br	Inactive
316891263.0	87279501.0	CC1(CCC(=C(C1)C2=CC=C(C=C2)Cl)CN3CCN(CC3)C4=CC(=C(C=C4)C(=O)NS(=O)(=O)C5=CC(=C(C=C5)OCC6(CCN(CC6)C7COC7)F)C#N)OC8=CN=C9C(=C8)C=CN9)C	Active
295370127.0	112500263.0	C[C@@H]1CC2=CC=CC=C2CN1C(=O)C3=CC4=C(C=C3C5=CC(=C(N5C)C)C(=O)N(C6=CC=C(C=C6)O)C7=CN=C(N=C7)OC)OCO4	Active
22413613.0	1238007.0	CC1=NC2=CC=CC=C2N1CSC3=CC=CC=C3	Inactive
17516590.0	3510619.0	COC1=C(C=C2C(OC(=O)CC2=C1)C3=CC=CC=C3F)OC	Inactive
17515463.0	4087198.0	CC1=CC(=CC=C1)NC(=S)N2CCN3C=CC=C3C2C4=CN=CC=C4	Inactive
381860967.0	137647824.0	CC1=C(C2=C(N1C3=CC=C(C=C3)C4=CC=CC=C4)C=CC(=C2)OC)CC(=O)N[C@@H](CC5=CC=CC=C5)C(=O)NS(=O)(=O)C6=CC=CC=C6	Active
17431626.0	5334380.0	C1=CC=C(C=C1)C(=O)/C=C/C2=CC=C(O2)C3=CC=CC=C3[N+](=O)[O-]	Inactive
374340387.0	134151998.0	CC(C)(C)OC(=O)N1C[C@H](C[C@H]1C(=O)N[C@@H](CC2=CC=C(C=C2)O[Si](C)(C)C(C)(C)C)C(=O)NS(=O)(=O)C3=CC(=C(C=C3)Cl)[N+](=O)[O-])OC4=CC=C(C=C4)C5=CC=CC=C5	Active
386394229.0	117835021.0	C[C@@H]1CC2=CC=CC=C2CN1C(=O)C3=C(C=C4CCN(CC4=C3)C(=O)OC5=CC=C(C=C5)CCC(=O)N(C)C)C6=CC(=C7N6CCCC7)C(=O)N(C)C8=CC=C(C=C8)O	Active
385211881.0	121362820.0	CN1CCN(CC1)C[C@@H]2CC3=CC=CC=C3CN2C(=O)C4=CC(=C(C=C4N5C=C(C6=CC=CC=C65)C(=O)N(C7=CC=CC=C7)C8=CC=C(C=C8)O)Cl)OC	Active
24810218.0	16193035.0	CC1=CC(=NC2=C1C=C(C=C2)NC(=S)N3CCN(CC3)C4=CC=C(C=C4)F)N5CCN(CC5)C	Inactive
312347861.0	118707176.0	C1CN(CCN1CC2=CC=CC=C2C3=CC=C(C=C3)Cl)C4=CC=C(C=C4)C(=C5COC5)NS(=O)(=O)C6=CC(=C(C=C6)N[C@H](CCN7CCOCC7)CSC8=CC=CC=C8)S(=O)(=O)C(F)(F)F	Inactive
17506281.0	792025.0	CC1=CC(=CC=C1)N=CC2=C(C(=CC(=C2)OC)[N+](=O)[O-])O	Inactive
22404749.0	6110289.0	CC1=C(C=C(C=C1)/C=C/C(=O)C2=C(C(=O)C=CC=C2)O)C	Inactive
312381581.0	118728692.0	C1=CC=C(C=C1)C[C@@H](C(=O)NS(=O)(=O)C2=CC=C(C=C2)[N+](=O)[O-])N3C(=O)/C(=C/C4=CC=C(C=C4)C5=CC=C(C=C5)C(F)(F)F)/SC3=S	Active
103530265.0	26378673.0	C1=CC(=CC=C1/C=C\2/C(=O)N(C(=S)S2)[C@@H](CCC(=O)O)C(=O)O)Br	Inactive
316891218.0	49846791.0	CC1(CCC(=C(C1)C2=CC=C(C=C2)Cl)CN3CCN(CC3)C4=CC(=C(C=C4)C(=O)NS(=O)(=O)C5=CC(=C(C=C5)NCC6CCOCC6)Cl)OC7=CN=C8C(=C7)C=CN8)C	Active
24829524.0	135439916.0	CC1=CSC(=N1)/C(=C\2/C3=C(C=CC(=C3)F)NC2=O)/C#N	Inactive
313048310.0	117874213.0	CN1C=CC2=C1C=CC(=C2)N(C3=CC=C(C=C3)O)C(=O)C4=C5CCCCN5C(=C4)C6=C(C=CC(=C6)OC(F)(F)F)C(=O)N7CC8=CC=CC=C8C[C@H]7CN9CCOCC9	Active
381846294.0	118406950.0	CC1=CC(=CC(=C1Cl)C)OCCCC2=C3C(=O)N(CCCN3C4=C2C=CC(=C4C5=C(N(N=C5C)C)C)Cl)C6=C7C(=CC(=C6)C(=O)O)C=CN7C	Active
469820001.0	164624363.0	C1CCC(CC1)SC2=C3C=CC=C4C3=C(C=C2)C(=C(C4=O)C#N)NCCN5CCOCC5	Inactive
295370086.0	112500221.0	C[C@@H]1CC2=CC=CC=C2CN1C(=O)C3=C(C=C(C=C3)Cl)C4=CC(=C(N4C)C)C(=O)N(C5=CC=C(C=C5)O)C6=CN(N=C6)C	Active
313048352.0	117874366.0	C1COCCN1C[C@@H]2CC3=CC=CC=C3CN2C(=O)C4=C(C=C(C=C4)F)C5=CC(=C6N5CCOC6)C(=O)N(C7=CC=C(C=C7)O)C8=CC=C(C=C8)F	Active
374288972.0	137289939.0	CC1=CC2=C(C(=C(C(=C2C(C)C)O)O)C=NCCCCC(=O)OC)C(=C1C3=C(C4=C(C=C3C)C(=C(C(=C4C=NCCCCC(=O)OC)O)O)C(C)C)O)O	Active
381887273.0	137661896.0	CC1=CC(=CC(=C1Cl)C)OCCCN2C(=CC3=C2C=C(C=C3)OCC4=CC=CC=C4C(=O)O)C(=O)N	Active
295370182.0	112500316.0	CC1=C(C=C(N1C)C2=C(C=CC(=C2)Cl)C(=O)N3CC4=CC=CC=C4C[C@H]3CN5CCOCC5)C(=O)N(C6=CC=C(C=C6)O)C7=NC8=C(C=C7)N(C=C8)C	Active
103472052.0	44404772.0	CC[C@H](C)[C@@H](C(=O)N[C@@H](C)C(=O)N[C@@H](CCCN=C(N)N)C(=O)N[C@@H](CC1=CNC=N1)C(=O)N[C@@H](CC(C)C)C(=O)N[C@@H](C)C(=O)N[C@@H](CCC(=O)N)C(=O)N[C@@H](C(C)C)C(=O)NCC(=O)N[C@@H](CC(=O)O)C(=O)N[C@@H](CO)C(=O)N[C@@H](CCSC)C(=O)N[C@@H](CC(=O)O)C(=O)N[C@@H](CCCN=C(N)N)C(=O)N[C@@H](CO)C(=O)N[C@@H]([C@@H](C)CC)C(=O)N2CCC[C@H]2C(=O)N3CCC[C@H]3C(=O)NCC(=O)O)NC(=O)[C@H](CC(=O)N)NC(=O)[C@H](CCCN=C(N)N)NC(=O)…	Inactive
24831541.0	4878679.0	CC1=CC=C(O1)C2=NC3=C(N2C)C(=O)NC(=O)N3CC4=CC=CC=C4	Inactive
163321040.0	71453504.0	CC1=C(C(=C(N1C)C2=CC=C(C=C2)Cl)C3=CC(=CC=C3)N4CCN(CC4)C5=CC=C(C=C5)NS(=O)(=O)C6=CC=CC(=C6)C(C)(C)C)C(=O)NCCCN7CCN(CC7)C	Active
252081165.0	53252180.0	CN(C)CC1=CC=C(C=C1)OC2=C(C=CC(=C2)N3CCN(CC3)CC4=CC=CC=C4C5=CC=C(C=C5)Cl)C(=O)NS(=O)(=O)C6=CC(=C(C=C6)NCC7CCOCC7)[N+](=O)[O-]	Active
252081427.0	87316036.0	CC1(CCC(=C(C1)C2=CC=C(C=C2)Cl)CN3CCN(CC3)C4=CC(=C(C=C4)C(=O)NS(=O)(=O)C5=CC(=C(C=C5)NCCCN6CCOCC6)S(=O)(=O)C(F)(F)F)OC7=CC(=C(N=C7)N)Cl)C	Active
11533000.0	6852399.0	CN1CCC2=C3[C@H]1CC4=C(C3=CC=C2)C(=C(C=C4)O)O.O.Cl	Inactive
22410790.0	135401277.0	CCN(CC)S(=O)(=O)C1=CC=CC(=C1)C(=O)N/N=C/C2=C(C(=C(C=C2)O)O)O	Inactive
340092536.0	90123705.0	CCCN(CCC)C1=NN(C(=C1Cl)C)C2=C(C=C(C=C2)C(=O)NS(=O)(=O)C3=CC4=CC=CC=C4C=C3)C(=O)N5CC6=CC=CC=C6C[C@H]5CO	Active
14728131.0	901016.0	C1=CC=C(C(=C1)NC(=O)NC2=NC=C(C=C2)Cl)F	Inactive
386394098.0	121453929.0	C[C@@H]1CC2=CC=CC=C2CN1C(=O)C3=C(C=C4CN(CC4=C3)C(=O)C(C)CC5=CC=C(C=C5)Cl)C6=CC(=C7N6CCCC7)C(=O)N(C)C8=CC=C(C=C8)O	Active
123088457.0	52943275.0	CN(C)CCCC(C1=CC=CC=C1)(C2=CC(=CC=C2)OCC3=CC(=CC=C3)C4=CC=C(C=C4)C(=O)O)O	Inactive
252081253.0	46233989.0	CC1(CCC(=C(C1)C2=CC=C(C=C2)Cl)CN3CCN(CC3)C4=CC(=C(C=C4)C(=O)NS(=O)(=O)C5=CC(=C(C=C5)NC6CCN(CC6)C)[N+](=O)[O-])OC7=CC=CC(=C7)OC)C	Active
103607866.0	44570044.0	CC1=CC(=NN1C2=CC=CC=C2C(=O)N3CC4=CC=CC=C4C[C@H]3CC(=O)OC)C(=O)N(C5=CC=CC=C5)C6=CC=CC=C6	Active
123090283.0	20679058.0	CCC1=CC(=CC=C1)C2=CC=C(C=C2)C(=O)O	Inactive
404685621.0	145972482.0	CC1=C[C@H]([C@@]2(C=C[C@H](C[C@@H]2C1)CCN3C=C(N=N3)C4=CC=CC=C4)C(=O)O)/C=C(/C5=CC=C(C=C5)C(=O)O)\Cl	Active
316891143.0	87279373.0	CC1(CCC(=C(C1)C2=CC=C(C=C2)Cl)CN3CCN(CC3)C4=CC(=C(C=C4)C(=O)NS(=O)(=O)C5=CC(=C(C=C5)NCC6CCCN(C6)CCOC)[N+](=O)[O-])OC7=CN=C8C(=C7)C=CN8)C	Active
857546.0	658900.0	C1CN(C(=O)N1)C(=O)N(C2=CC=CC=C2)C3=CC=CC=C3	Inactive
385211757.0	121362894.0	CC1=CC(=CN1C2=C(C=CC(=C2)Cl)C(=O)N3CC4=CC=CC=C4C[C@H]3CN5CCN(CC5)C)C(=O)N(C6=CC=CC=C6)C7=CC(=C(C=C7)O)Cl	Active
3717796.0	1081727.0	C1=CC=C(C=C1)CN2C(=NN=C2SCC(=O)C3=CC=CC=C3)C4=CC=CO4	Inactive
313048366.0	117874659.0	C1CCN2C(=C(C=C2C3=C(C=CC(=C3)Cl)C(=O)N4CC5=CC=CC=C5C[C@H]4CN6CCOCC6)C(=O)N(C7=CC=C(C=C7)O)C8=CC(=CC=C8)F)C1	Active
340092501.0	71062395.0	CCCCN(CCCC)C(=O)C1=NN(C(=C1Cl)C)C2=C(C=C(C=C2)C(=O)NS(=O)(=O)C3=CC4=C(C=CC(=C4)OC(C)CN(C)C)C=C3)C(=O)N5CCC6=CC=CC=C6C5	Active
164147726.0	71545486.0	CC1=CC(=CC(=C1Cl)C)OCCCC2=C(NC3=CC=CC=C32)C(=O)O	Active
404702703.0	145983791.0	CC(C)(C)OC(=O)N[C@@H](CC1=CC=C(C=C1)OCC2=CC=CC=C2)C(=O)NS(=O)(=O)C3=CC(=C(C=C3)Cl)[N+](=O)[O-]	Inactive
164131275.0	71527839.0	CN(C)CC[C@H](CSC1=CC=CC=C1)NC2=C(C=C(C=C2)S(=O)(=O)NC3=CC=CC4=CC(=CN=C43)N5CCN(CC5)CC6=CC=CC=C6C7=CC=C(C=C7)Cl)[N+](=O)[O-]	Active
385211823.0	121362910.0	CC1=CC(=CN1C2=C(C(=CC(=C2)Cl)Cl)C(=O)N3CC4=CC=CC=C4C[C@H]3CN5CCN(CC5)C)C(=O)N(C6=CC=C(C=C6)O)C7=CC8=C(C=C7)NC=C8	Active
313082825.0	71582496.0	CCCCN(CCCC)C(=O)C1=NN(C(=C1)C)C2=C(C=C(C=C2)NS(=O)(=O)C(C)C)C(=O)N3CC4=CC=CC=C4C[C@H]3CO	Active
385211824.0	117835015.0	CN1CCN(CC1)C[C@@H]2CC3=CC=CC=C3CN2C(=O)C4=C(C=C(C=C4)Cl)N5C=C(C6=CC=CC=C65)C(=O)N(C7=CC=C(C=C7)O)C8=CC9=C(C=C8)N(C=C9)C	Active
404655407.0	145951885.0	CC1=C[C@H]([C@@]2(C=C[C@H](C[C@@H]2C1)CC(=O)NCC3=CC=C(C=C3)Cl)C(=O)OC)/C=C(/C4=CC=C(C=C4)C(=O)O)\Cl	Active
103472034.0	44404758.0	CC(C)C[C@@H](C(=O)N[C@@H](CCCN=C(N)N)C(=O)N[C@@H](CCCN=C(N)N)C(=O)N[C@@H](CCSC)C(=O)N[C@@H](CO)C(=O)N[C@@H](CC(=O)O)C(=O)N[C@@H](CCC(=O)O)C(=O)N[C@@H](CC1=CC=CC=C1)C(=O)N[C@@H](CCC(=O)O)C(=O)NCC(=O)N[C@@H](CO)C(=O)N[C@@H](CC2=CC=CC=C2)C(=O)N[C@@H](CCCCN)C(=O)NCC(=O)N[C@@H](CC(C)C)C(=O)O)NC(=O)[C@H](CCC(=O)O)NC(=O)[C@H](CCCN=C(N)N)NC(=O)CNC(=O)[C@H](CC3=CC=C(C=C3)O)NC(=O)[C@H](CCCN=C(N)N)NC(=O)[C@…	Inactive
24820382.0	16195158.0	CC1=NN=C(S1)SC2=CC(=C(C3=NON=C23)[N+](=O)[O-])NCCO	Inactive
385211640.0	90645783.0	CC1=CC(=CN1C2=C(C=CC(=C2)O)C(=O)N3CC4=CC=CC=C4C[C@H]3CN)C(=O)N(C5=CC=CC=C5)C6=CC=CC=C6	Active
469821503.0	164625442.0	C1CCC(C1)SC2=C3C=CC=C4C3=C(C=C2)C(=C(C4=O)C#N)C#N	Active
14744232.0	9551910.0	CC1=CC(=C(N1CCC(C)C)C)C2=CSC(=N2)N.Cl	Inactive
318395449.0	122194483.0	C1=CC=C(C=C1)C[C@@H](C(=O)NS(=O)(=O)C2=CC(=C(C=C2)Cl)[N+](=O)[O-])N3C(=O)[C@@H](NC3=O)CC4=CC=C(C=C4)C5=CC(=NC=C5)F	Inactive
14726163.0	876242.0	C1CCN(CC1)C2=NC3=CC=CC=C3C(=N2)C4=CC=CC=C4	Inactive
843169.0	645447.0	COCCNC(=O)CN1CCC(CC1)NC(=O)NC2=CC=CC=C2	Inactive
440219090.0	155565290.0	CC1(CCC(=C(C1)C2=CC=C(C=C2)Cl)CN3CCN(CC3)C4=CC(=C(C=C4)C(=O)NS(=O)(=O)C5=CC(=C(C=C5)NCCCCCC(=O)NO)[N+](=O)[O-])OC6=CN=C7C(=C6)C=CN7)C	Active
160673242.0	70683708.0	CCCCN(CCCC)C(=O)C1=NN(C(=C1Cl)C)C2=C(C=C(C=C2)C(=O)NS(=O)(=O)C3=CC4=CC=CC=C4C=C3)C(=O)N5CC6=CC=CC=C6C[C@H]5CN7CCOCC7	Active
385211873.0	121362711.0	CN1CCN(CC1)C[C@@H]2CC3=CC=CC=C3CN2C(=O)C4=CC=CC=C4N5C=C(C6=CC=CC=C65)C(=O)N(C7=CC=CC=C7)C8=CC=C(C=C8)O	Active
103607931.0	44570086.0	CCN(CC)C(=O)C1=NN(C(=C1Br)C)C2=CC=CC=C2C(=O)N3CC4=CC=CC=C4C[C@H]3CO	Active
482071735.0	168286997.0	CC1=CC(=CC(=C1Cl)C)OC2=CC=C(C=C2)CN3C(=C4C=C(C=CC4=N3)Cl)C(=O)NS(=O)(=O)C5=CC(=C(C=C5)[N+](=O)[O-])NCC6=NN(C=C6)C	Active
316891147.0	87279721.0	CC1(CCC(=C(C1)C2=CC=C(C=C2)Cl)CN3CCN(CC3)C4=CC(=C(C=C4)C(=O)NS(=O)(=O)C5=CC(=C(C=C5)NN6CCN(CC6)C(=O)OC(C)(C)C)[N+](=O)[O-])OC7=CN=C8C(=C7)C=CN8)C	Active
252081248.0	87316221.0	CC1(CC(=C(CO1)CN2CCN(CC2)C3=CC(=C(C=C3)C(=O)NS(=O)(=O)C4=CC(=C(C=C4)NC5CCN(CC5)C)[N+](=O)[O-])OC6=CC(=CC=C6)I)C7=CC=C(C=C7)Cl)C	Active
386394250.0	121453769.0	C[C@@H]1CC2=CC=CC=C2CN1C(=O)C3=C(C=C4CN(CC4=C3)C(=O)CN5CCCCC5)C6=CC(=C(N6C)C)C(=O)N(C)C7=CC=C(C=C7)O	Active
103479616.0	11513027.0	CC1(CCN(CC1)C2=CC=C(C=C2)C(=O)NS(=O)(=O)C3=CC(=C(C=C3)N[C@H](CCCN(C)C)CSC4=CC=CC=C4)[N+](=O)[O-])C	Active
103646473.0	25139493.0	CN(C)CC[C@H](CSC1=CC=CC=C1)NC2=C(C=C(C=C2)S(=O)(=O)NC(=O)C3=CC=C(C=C3)N4CCN(CC4)CC5=C(CCC5)C6=CC=C(C=C6)Cl)[N+](=O)[O-]	Active
381840785.0	137634219.0	CC(C)C[C@@H](C(=O)NS(=O)(=O)C1=CC=CC=C1)NC(=O)C2=CN(C3=CC=CC=C32)CC4=CC=C(C=C4)C5=CC=C(C=C5)Cl	Active
160700092.0	70694205.0	CCCCC1=C(C(=NN1C2=CC=CC=C2)CO)C3=C(C=C(C=C3)C(=O)NS(=O)(=O)C4=CC5=CC=CC=C5C=C4)C(=O)N6CC7=CC=CC=C7C[C@H]6CN	Active
4258795.0	2214811.0	C1CCCN(CC1)C(=O)NC2=CC3=C(C=C2)N=C(C(=N3)C4=CC=CO4)C5=CC=CO5	Inactive
17514028.0	4561725.0	C1CN(CCN1C2=CC=CC=C2[N+](=O)[O-])C3=C(C(=O)C4=CC=CC=C4C3=O)Cl	Inactive
103505528.0	16109067.0	CN(C)CC[C@H](CSC1=CC=CC=C1)NC2=C(C=C(C=C2)S(=O)(=O)NC(=O)C3=CC=C(C=C3)N4CCC(CC4)(CC5=CC=CC=C5OC)OC)[N+](=O)[O-]	Active
24815812.0	7217790.0	C1=CC(=CC(=C1)NC(=O)C2=CC=CO2)C3=NN4C=NN=C4C=C3	Inactive
11532927.0	54679406.0	C[C@@]1(C2CC3[C@@H](C(=O)C(=C([C@]3(C(=O)C2=C(C4=C1C=CC=C4O)O)O)O)C(=O)NCN5CCCC5)N(C)C)O	Inactive
160863398.0	70689992.0	CCCCC1=C(C(=NN1C2=CC=C(C=C2)OC3=CC=CC=C3)C(=O)OCC)C4=C(C=C(C=C4)C(=O)NS(=O)(=O)C5=CC6=CC=CC=C6C=C5)C(=O)N7CCC8=CC=CC=C8C7	Active
316891047.0	56591346.0	CC1(CCC(=C(C1)C2=CC=C(C=C2)Cl)CN3CCN(CC3)C4=CC(=C(C=C4)C(=O)NS(=O)(=O)C5=CC(=C(C=C5)OCC6CCC(CC6)O)[N+](=O)[O-])OC7=CN=C8C(=C7)C=CN8)C	Active
17514305.0	2892892.0	COC1=CC(=C(C=C1)OC)N2C(=O)C3=CC=CC=C3C4=CC=CC=C4C2=O	Inactive
313048374.0	117874672.0	C1CCN2C(=C(C=C2C3=C(C=CC(=C3)Cl)C(=O)N4CC5=CC=CC=C5C[C@H]4CN6CCOCC6)C(=O)N(C7=CC=C(C=C7)O)C8=CC(=CC(=C8)F)F)C1	Active
103615783.0	44574947.0	C1CCN(C1)CCCNC(=O)[C@@H]2[C@H]([C@@H]3CN4C(=O)C=CC=C4[C@H]2N3C5=NC(=C(S5)C6=CC=CC=C6)C7=CC=C(C=C7)Cl)CO	Active
842582.0	644850.0	CCN1CCN(CC1)C2=CC=C(C=C2)NC(=O)C3=C4C=CC=NC4=CC=C3	Inactive
24798288.0	5738821.0	CC1C/C(=C\C2=CC=CC=C2F)/C3=C(C1)C(NC(=S)N3)C4=CC=CC=C4F	Inactive
4251898.0	3245527.0	COC1=CC=C(C=C1)N2CCN(CC2)CCCNC(=O)CCCN3C(=O)C4=C(C=CS4)NC3=O	Inactive
385211756.0	121363025.0	CC1=CC(=CN1C2=C(C=CC(=C2)Cl)C(=O)N3CC4=CC=CC=C4C[C@H]3CN5CCN(CC5)C)C(=O)N(C6=CC=CC=C6)C7=CC=C(C=C7)O	Active
295370104.0	112500239.0	CC1=C(C=C(N1C)C2=C(C=CC(=C2)Cl)C(=O)N3CC4=CC=CC=C4C[C@H]3CN5CCOCC5)C(=O)N(C6=CC=C(C=C6)O)C7=CN(N=C7)C	Active
381852125.0	137641809.0	CC1=CC(=CC(=C1Cl)C)OCCCC2=C3C(=O)N(CCCN3C4=C2C=CC(=C4C5=C(N(N=C5C)C)C)Cl)C6=CN(C7=C6C=CC(=C7)C(=O)O)C	Active
295370101.0	112500236.0	CC1=C(C=C(N1C)C2=CC3=C(C=C2C(=O)N4CC5=CC=CC=C5C[C@H]4CN6CCOCC6)OCCO3)C(=O)N(C7=CC=CC=C7)C8=CC=C(C=C8)O	Active
103504342.0	16098794.0	CCC1=CC2=C(C=C1)OC(=C(C2C(C#N)C(=O)OCC)C(=O)OCC)N	Inactive
252081433.0	87316314.0	CC1(CCC(=C(C1)C2=CC=C(C=C2)Cl)CN3CCN(CC3)C4=CC(=C(C=C4)C(=O)NS(=O)(=O)C5=CC(=C(C=C5)N[C@@H]6CCN(C6)CC(F)F)[N+](=O)[O-])OC7=CC(=C(N=C7)N)Cl)C	Active
316890995.0	67126767.0	CC1(CCC(=C(C1)C2=CC=C(C=C2)Cl)CN3CCN(CC3)C4=CC(=C(C=C4)C(=O)NS(=O)(=O)C5=CC(=C(N=C5)OCCN6CCOCC6)C#N)OC7=CN=C8C(=C7)C=CN8)C	Active
103480101.0	11556440.0	CC1(CCN(CC1)C2=CC=C(C=C2)C(=O)NS(=O)(=O)C3=CC(=C(C=C3)N[C@H](CCN(C)C)CSC4=CC=CC=C4)[N+](=O)[O-])C	Active
316891006.0	87279389.0	CC1(CCC(=C(C1)C2=CC=C(C=C2)Cl)CN3CCN(CC3)C4=CC(=C(C=C4)C(=O)NS(=O)(=O)C5=CC(=C(N=C5)OCC6CCOCC6)C#C)OC7=CN=C8C(=C7)C=CN8)C	Active
252081227.0	67228116.0	CC1(CCC(=C(C1)C2=CC=C(C=C2)Cl)CN3CCN(CC3)C4=CC(=C(C=C4)C(=O)NS(=O)(=O)C5=CC(=C(C=C5)NCCCN(C)C)[N+](=O)[O-])OC6=CC=CC=C6F)C	Active
24788159.0	7113151.0	C1=CC=C2C(=C1)C(=O)C3=C(C2=O)C=C(C=C3)S(=O)(=O)NC4=CC=C(C=C4)C(=O)O	Inactive
252081164.0	46234799.0	C1COCCC1CNC2=C(C=C(C=C2)S(=O)(=O)NC(=O)C3=C(C=C(C=C3)N4CCN(CC4)CC5=CC=CC=C5C6=CC=C(C=C6)Cl)OC7=CC8=C(C=C7)NC=C8CCCN9CCOCC9)[N+](=O)[O-]	Active
386394270.0	121453359.0	CC1=C(C=C(N1C)C2=C(C=C3CN(CCC3=C2)C(=O)OC4=CC=C(C=C4)C#C)C(=O)N5CC6=CC=CC=C6C[C@H]5CN7CCOCC7)C(=O)N(C)C8=CC=C(C=C8)O	Active
24786069.0	2192174.0	COC1=CC(=C(C=C1NC(=S)NCCCO)OC)Cl	Inactive
22414764.0	15945810.0	CN=C(C1=CC=C(C=C1)Cl)NC2CCCCC2.Cl	Inactive
316890992.0	49847176.0	CC1(CCC(=C(C1)C2=CC=C(C=C2)Cl)CN3CCN(CC3)C4=CC(=C(C=C4)C(=O)NS(=O)(=O)C5=C(C=C(C(=C5)F)NCC6CCOCC6)Cl)OC7=CN=C8C(=C7)C=CN8)C	Active
17504310.0	6374709.0	C1=CC=C(C=C1)C(=O)/C(=C/C2=CC=CO2)/N3C=CC=CC3=C(C#N)C#N	Inactive
316891198.0	87279691.0	CC1(CCC(=C(C1)C2=CC=C(C=C2)Cl)CN3CCN(CC3)C4=CC(=C(C=C4)C(=O)NS(=O)(=O)C5=CC(=C(N=C5)OCC6(CCN(CC6)CC(F)F)F)Cl)OC7=CN=C8C(=C7)C=CN8)C	Active
385211785.0	121363019.0	CN1CCN(CC1)C[C@@H]2CC3=CC=CC=C3CN2C(=O)C4=CC5=C(C=C4N6C=C(C7=CC=CC=C76)C(=O)N(C8=CC=C(C=C8)O)C9=CC(=C(C=C9)F)F)OCO5	Active
404664492.0	145958175.0	CC1=C[C@H]([C@@]2(C=C[C@H](C[C@@H]2C1)CCOC(=O)NC3=CC(=CC=C3)Br)C(=O)O)/C=C(/C4=CC=C(C=C4)C(=O)O)\Cl	Active
14718751.0	1002248.0	CN(C)C1=NC=C(S1)C2=C(C(=O)C(=C(C2=O)Cl)N3CCCC3)Cl	Inactive
14730146.0	2225555.0	C1=CC=C(C(=C1)OCC(=O)NCC2=CC=CC=N2)Br	Inactive
252081249.0	67227155.0	CC1(CCC(=C(C1)C2=CC=C(C=C2)Cl)CN3CCN(CC3)C4=CC(=C(C=C4)C(=O)NS(=O)(=O)C5=CC(=C(C=C5)NC6CCN(CC6)CCO)[N+](=O)[O-])OC7=CC(=CC=C7)Cl)C	Active
313082850.0	117957619.0	CCCCN(CCCC)C(=O)C1=NN(C(=C1)C)C2=C(C=C(C=C2)NS(=O)CCC3=CC=CC4=CC=CC=C43)C(=O)N5CC6=CC=CC=C6C[C@H]5CO	Active
22416093.0	855082.0	CCNC(=S)NC1=CC=C(C=C1)OCC	Inactive
252081364.0	67226658.0	CC1(CCC(=C(C1)C2=CC=C(C=C2)Cl)CN3CCN(CC3)C4=CC(=C(C=C4)C(=O)NS(=O)(=O)C5=CC(=C(C=C5)NCC6CCOCC6)[N+](=O)[O-])OC7=CC(=NC=C7)N)C	Active
336895726.0	127044491.0	COC1=CC(=C2C(=C1)OC(=CC2=O)C3=CC(=C(C=C3CC4=CC=CC=C4)O)O)O	Active
336899440.0	127047007.0	CC(C)C1=CC=C(C=C1)N2C(=CC(=N2)C(=O)O)C3=CC=C(C=C3)OC(C)C	Active
316890980.0	56591209.0	CC1(CC(=C(CO1)CN2CCN(CC2)C3=CC(=C(C=C3)C(=O)NS(=O)(=O)C4=CC(=C(C=C4)NCC5CCOCC5)C(F)(F)F)OC6=CN=C7C(=C6)C=CN7)C8=CC=C(C=C8)Cl)C	Active
103480010.0	11650712.0	CN(C)C(=O)C[C@H](CSC1=CC=CC=C1)NC2=C(C=C(C=C2)S(=O)(=O)NC(=O)C3=CC=C(C=C3)C4=C(C=C(C=C4)CCCN5CCOCC5)OC)[N+](=O)[O-]	Active
316891018.0	56591275.0	CC1(CCC(=C(C1)C2=CC=C(C=C2)Cl)CN3CCN(CC3)C4=CC(=C(C=C4)C(=O)NS(=O)(=O)C5=CC(=C(C=C5)Cl)[N+](=O)[O-])OC6=CN=C7C(=C6)C=CN7)C	Active
469801043.0	164610653.0	C1CCC(CC1)SC2=C3C=CC=C4C3=C(C=C2)C(=C(C4=O)C#N)NCC5=CC=CC=C5	Active
440141563.0	155531324.0	CC1=C(C2=C(N1C(=O)C3=CC=C(C=C3)Cl)C=CC(=C2)OC)CC(=O)N[C@@H](CCSC)C(=O)NS(=O)(=O)C4=CC(=C(C=C4)Cl)[N+](=O)[O-]	Inactive
103472053.0	44404773.0	CC[C@H](C)[C@@H](C(=O)N[C@@H](C)C(=O)N[C@@H](CCCN=C(N)N)C(=O)N[C@@H](CC1=CNC=N1)C(=O)N[C@@H](CC(C)C)C(=O)N[C@@H](C)C(=O)N[C@@H](CCC(=O)N)C(=O)N[C@@H](C(C)C)C(=O)NCC(=O)N[C@@H](CC(=O)O)C(=O)N[C@@H](CO)C(=O)N[C@@H](CCSC)C(=O)N[C@@H](CC(=O)O)C(=O)N[C@@H](CCCN=C(N)N)C(=O)N[C@@H](CO)C(=O)N[C@@H](CC2=CC=CC=C2)C(=O)N[C@@H](CCCCN)C(=O)NCC(=O)N[C@@H](CC(C)C)C(=O)O)NC(=O)[C@H](CC(=O)N)NC(=O)[C@H](CCCN=C(N)…	Active
252081135.0	46233984.0	CC1(CCC(=C(C1)C2=CC=C(C=C2)Cl)CN3CCN(CC3)C4=CC(=C(C=C4)C(=O)NS(=O)(=O)C5=CC(=C(C=C5)NC6CCN(CC6)C)[N+](=O)[O-])OC7=C(C(=CC=C7)F)F)C	Active
386394288.0	121453492.0	C[C@@H]1CC2=CC=CC=C2CN1C(=O)C3=C(C=C4CCN(CC4=C3)C(=O)OC5=CC=CC(=C5)CCC(=O)N(C)C)C6=CC(=C(N6C)C)C(=O)N(C)C7=CC=C(C=C7)O	Active
856243.0	657613.0	CN1C2=C(N=C1OCC3=CN=CC=C3)N(C(=O)N(C2=O)CC4=CC=CC=C4)C	Inactive
194158674.0	76320719.0	C1=CC=C(C=C1)[C@@](CN)(C2=C(C=C(C=C2)F)Cl)O	Inactive
295370190.0	112500324.0	CC1=C(C=C(N1C)C2=C(C=CC(=C2)Cl)C(=O)N3CC4=CC=CC=C4C[C@H]3CN5CCOCC5)C(=O)N(C6=CC(=C(C=C6)O)F)C7=CN(N=C7)C	Active
24787192.0	135460565.0	CC1=CC(=C2C=C(C=CC2=N1)OC)SCC(=O)N/N=C/C3=CC(=C(C=C3)O)O	Inactive
124960441.0	51003061.0	COC1=CC=C(C=C1)SC2=C3C=CC=C4C3=C(C=C2)C5=C(C(=O)N=C45)C#N	Active
386394093.0	121453846.0	CN(C1=CC=C(C=C1)O)C(=O)C2=C3CCCCN3C(=C2)C4=C(C=C5CN(CC5=C4)S(=O)(=O)C6=CC=CC=C6)C(=O)N7CC8=CC=CC=C8C[C@H]7CN9CCOCC9	Active
295370087.0	112500222.0	CN1CCN(CC1)C[C@@H]2CC3=CC=CC=C3CN2C(=O)C4=C(C=C(C=C4)Cl)C5=CC(=CN5C)C(=O)N(C6=CC=C(C=C6)O)C7=CC8=C(C=C7)NC=C8	Active
386394247.0	121453615.0	C[C@@H]1CC2=CC=CC=C2CN1C(=O)C3=C(C=C4CN(CC4=C3)C(=O)[C@H](C5=CC=CC=C5)N)C6=CC(=C(N6C)C)C(=O)N(C)C7=CC=C(C=C7)O	Active
386396540.0	49846159.0	CC1(CCC(CC1)COC2=C(C=C(C=N2)S(=O)(=O)NC(=O)C3=C(C=C(C=C3)N4CCN(CC4)CC5=C(CC6(CC5)CC6)C7=CC=C(C=C7)Cl)OC8=CN=C9C(=C8)C=CN9)Cl)O	Active
340092551.0	71062351.0	CCCCC1=C(C(=NN1C2=CC=CC=C2)C(=O)OCC)C3=C(C=C(C=C3)C(=O)NS(=O)(=O)CC[Si](C)(C)C)C(=O)N4CCC5=CC=CC=C5C4	Active
103607928.0	44570084.0	CC1=C(C(=NN1C2=CC=CC=C2C(=O)N3CC4=CC=CC=C4C[C@H]3CO)C(=O)N(C5=CC=CC=C5)C6=CC=CC=C6)Br	Active
14730815.0	1331611.0	C1=CC(=CC(=C1)NC(=O)C2=CC3=C(C=C2)N=C(C(=N3)C4=CC=CO4)C5=CC=CO5)C(F)(F)F	Inactive
22405266.0	4010960.0	CCN(CC)C1=C(C=C(C=C1)NC(=O)C2=CC=CC=C2F)S(=O)(=O)NC3=CC=CC=C3OC	Inactive
482084004.0	168295490.0	CC1=CC(=CC(=C1Cl)C)OC2=CC=C(C=C2)CN3C(=C4C=C(C=CC4=N3)Cl)C(=O)NS(=O)(=O)C5=CC(=C(C=C5)N6CCOCC6)[N+](=O)[O-]	Active
252081269.0	67226191.0	CN1CCC(CC1)NC2=C(C=C(C=C2)S(=O)(=O)NC(=O)C3=C(C=C(C=C3)N4CCN(CC4)CC5=CC6=C(C=C5C7=CC=C(C=C7)Cl)OCO6)OC8=CC=CC=C8Cl)[N+](=O)[O-]	Active
316891090.0	87279686.0	CC1(CCC(=C(C1)C2=CC=C(C=C2)Cl)CN3CCN(CC3)C4=CC(=C(C=C4)C(=O)NS(=O)(=O)C5=CC(=C(C=C5)NCC6CN(CCO6)CCF)[N+](=O)[O-])OC7=CN=C8C(=C7)C=CN8)C	Active
475988594.0	155047594.0	CC1=C(SC=N1)C2=CC=C(C=C2)[C@H](C)NC(=O)[C@@H]3C[C@H](CN3C(=O)[C@H](C(C)(C)C)NC(=O)CCCCCCCCC(=O)NC[C@]4(CCC(=C(C4)CN5CCN(CC5)C6=CC=C(C=C6)C(=O)NS(=O)(=O)C7=CC(=C(C=C7)N[C@H](CCN8CCOCC8)CSC9=CC=CC=C9)S(=O)(=O)C(F)(F)F)C1=CC=C(C=C1)Cl)C)O	Active
252081216.0	46235860.0	CC1(CCC(=C(C1)C2=CC=C(C=C2)Cl)CN3CCN(CC3)C4=CC(=C(C=C4)C(=O)NS(=O)(=O)C5=CC(=C(C=C5)NCCN6CCOCC6)[N+](=O)[O-])OC7=CC=CC=C7F)C	Active
103189185.0	2710.0	CN1CCN(CC1)C(C2=CC=CC=C2)C3=CC=C(C=C3)Cl	Inactive
482048648.0	4062153.0	CS(=O)(=O)NC1=CC=C(C=C1)C2=NN(C(C2)C3=CC=CO3)C(=O)C4=CC(=CC=C4)F	Inactive
440193399.0	155555047.0	C1COCCC1CNC2=C(C=C(C=C2)S(=O)(=O)NC(=O)C3=C(C=C(C=C3)N4CCN(CC4)CC5=C(C=C(C=C5)C(F)(F)F)C6=CC=C(C=C6)Cl)OC7=CN=C8C(=C7)C=CN8)[N+](=O)[O-]	Inactive
312390163.0	90478312.0	CC\1=NN(C(=O)/C1=C/C(C2=CC=CC=C2)C3=CC=CC=C3)C4=NC(=CS4)C5=CC=CC=C5	Active
24784559.0	6087863.0	CC1C/C(=C\C2=CC(=CC=C2)F)/C3=C(C1)C(NC(=S)N3)C4=CC(=CC=C4)F	Inactive
386394167.0	117835010.0	C[C@@H]1CC2=CC=CC=C2CN1C(=O)C3=C(C=C4CCN(CC4=C3)C(=O)OCC5=CC=CC=C5)C6=CC(=C7N6CCCC7)C(=O)N(C)C8=CC=C(C=C8)O	Active
316890959.0	67126356.0	CC1(CCC(=C(C1)C2=CC=C(C=C2)Cl)CN3CCN(CC3)C4=CC(=C(C=C4)C(=O)NS(=O)(=O)C5=CC(=C(C=C5)NC[C@H]6CCCOC6)[N+](=O)[O-])OC7=CN=C8C(=C7)C=CN8)C	Active
381863104.0	137649261.0	C1=CC=C(C=C1)C[C@@H](C(=O)NS(=O)(=O)C2=CC=CC=C2)NC(=O)C3=CN(C4=CC=CC=C43)CC5=CC=C(C=C5)C6=CC=CC=C6	Inactive
313048313.0	89723341.0	CN1C=CC2=C1C=CC(=C2)N(C3=CC=C(C=C3)O)C(=O)C4=C5CCCCN5C(=C4)C6=C(C=CC(=C6)Cl)C(=O)N7CC8=CC=CC=C8C[C@H]7CN(C)C	Active
7978441.0	9568781.0	CC1=CC(=NC(=C1)/N=C/2\C(=NSS2)Cl)C	Inactive
252081144.0	67226792.0	CC1(CCC(=C(C1)C2=CC=C(C=C2)Cl)CN3CCN(CC3)C4=CC(=C(C=C4)C(=O)NS(=O)(=O)C5=CC(=C(C=C5)NC6CCN(CC6)C)[N+](=O)[O-])OC7=C(C(=CC=C7)Cl)Cl)C	Active
386394180.0	117835045.0	C[C@@H]1CC2=CC=CC=C2CN1C(=O)C3=C(C=C4CN(CC4=C3)C(=O)OC5=CC=C(C=C5)F)C6=CC(=C(N6C)C)C(=O)N(C)C7=CC=C(C=C7)O	Active
385211850.0	121362697.0	CC1=CC(=CN1C2=C(C=C3C=COC3=C2)C(=O)N4CC5=CC=CC=C5C[C@H]4CN6CCOCC6)C(=O)N(C7=CC=C(C=C7)O)C8=CC9=C(C=C8)N(C=C9)C	Active
252081102.0	46235392.0	C1CN(CCN1CC2=CC=CC=C2C3=CC=C(C=C3)Cl)C4=CC(=C(C=C4)C(=O)NS(=O)(=O)C5=CC(=C(C=C5)NCCCN6CCOCC6)[N+](=O)[O-])OC7=CC(=CC=C7)Cl	Active
440147040.0	155534955.0	CC1=C(C2=C(N1C(=O)C3=CC=C(C=C3)Cl)C=CC(=C2)OC)CC(=O)N[C@@H](CC4=CC=CC=C4)C(=O)NS(=O)(=O)C5=CC=C(C=C5)Br	Inactive
17505617.0	2291919.0	COC1=C(C=CC(=C1)N2CCOCC2)C=C3C(=O)NC(=O)NC3=O	Inactive
160683930.0	70687970.0	CCCCCS(=O)(=O)NC(=O)C1=CC(=C(C=C1)C2=C(N(N=C2CO)C3=CC=C(C=C3)OC4=CC(=CC=C4)Cl)CCCC)C(=O)N5CCC6=CC=CC=C6C5	Active
252081176.0	67226717.0	C1COCCC1CNC2=C(C=C(C=C2)S(=O)(=O)NC(=O)C3=C(C=C(C=C3)N4CCN(CC4)CC5=CC=CC=C5C6=CC=C(C=C6)Cl)OC7=CC=CC(=C7)C8=CC=CC=C8)[N+](=O)[O-]	Active
252081350.0	67226501.0	CC1(CCC(=C(C1)C2=CC=C(C=C2)Cl)CN3CCN(CC3)C4=CC(=C(C=C4)C(=O)NS(=O)(=O)C5=CC(=C(C=C5)NCC6CCOCC6)[N+](=O)[O-])OC7=CC=CC8=C7CC(=O)N8)C	Active
22403431.0	9654767.0	CC1(C2CC=C(C1C2)/C=N/NC(=S)NC)C	Inactive
318395632.0	122194643.0	CC1=CC(=CC=C1)N2C(=O)/C(=C/C3=CC=C(C=C3)OCC(=O)NC4=CC=C(C=C4)C(=O)O)/SC2=S	Inactive
22416109.0	617444.0	C1=CC=C(C=C1)C2=NNC3=C2C=C(C=C3)[N+](=O)[O-]	Inactive
312348021.0	118707295.0	CCOC(=O)C1(CCN(CC1)C2=CC=C(C=C2)C(=O)NS(=O)(=O)C3=CC(=C(C=C3)N[C@H](CCN4CCOCC4)CSC5=CC=CC=C5)S(=O)(=O)C(F)(F)F)CC6=CC=CC=C6C7=CC=C(C=C7)Cl	Active
851649.0	654233.0	CCN1C(=NN=C1SCC(=O)NC2=CC=CC=C2C3=CC=CC=C3)C4=C(OC=C4)C	Inactive
473129061.0	155600756.0	CN(C)C1CC(N(C1)C2CC3(C2)CCN(CC3)C4=CC(=C(C=C4)C(=O)NS(=O)(=O)C5=CC(=C(C=C5)NCC6CCOCC6)[N+](=O)[O-])OC7=CN=C8C(=C7)C=CN8)C9=CC=CC=C9C1CC1	Active
14720568.0	1150948.0	CC1=NC(=NC=C1)NS(=O)(=O)C2=CC=C(C=C2)NC(=O)C3=C(ON=C3C4=CC=CC=C4Cl)C	Inactive
252081130.0	46236196.0	CC1(CCC(=C(C1)C2=CC=C(C=C2)Cl)CN3CCN(CC3)C4=CC(=C(C=C4)C(=O)NS(=O)(=O)C5=CC(=C(C=C5)NC6CCN(CC6)C)[N+](=O)[O-])OC7=CC(=C(C=C7)N)Cl)C	Active
160863441.0	66561714.0	CCCCN(CCCC)C(=O)C1=NN(C(=C1Cl)C)C2=C(C=C(C=C2)C(=O)NS(=O)(=O)C3=CC4=CC=CC=C4C=C3)C(=O)N5CC6=CC=CC=C6C[C@H]5CN	Active
252081375.0	87315966.0	CC1(CCC(=C(C1)C2=CC=C(C=C2)Cl)CN3CCN(CC3)C4=CC(=C(C=C4)C(=O)NS(=O)(=O)C5=CC(=C(C=C5)NC6CCC(CC6)N7CCOCC7)[N+](=O)[O-])OC8=C(C=C9C(=C8)C=CN9)Cl)C	Active
4263807.0	2950528.0	CC1=CC(=C(C=C1OCC(=O)N)S(=O)(=O)NCC2CCCO2)Cl	Inactive
103428123.0	54732772.0	C[C@H]1C[C@@H]([C@@H]([C@@H]2[C@@H]1[C@]\3([C@@H](C=C2)/C(=C/C[C@@H](/C(=C\[C@@H]4[C@H](C=C(C[C@@]45C(=O)/C(=C3\O)/C(=O)O5)C=O)O[Si](C)(C)C(C)(C)C)/C)O[C@H]6CC(C([C@@H](O6)C)NC(=O)OC)(C)[N+](=O)[O-])/C)C)O)C	Inactive
22414129.0	15945766.0	CNCC1=CC=CC=C1SC2=CC(=C(C=C2)O)O.C(=C\C(=O)[O-])\C(=O)[O-]	Inactive
312381577.0	118728688.0	C1=CC=C(C=C1)C[C@@H](C(=O)NS(=O)(=O)C2=CC=C(C=C2)[N+](=O)[O-])N3C(=O)/C(=C/C4=CC=C(C=C4)C5=CC=C(C=C5)Cl)/SC3=S	Active
440155400.0	155539696.0	CC1=C(C2=C(N1C(=O)C3=CC=C(C=C3)Cl)C=CC(=C2)OC)CC(=O)N[C@@H](CC4=CC=C(C=C4)OCC5=CC=CC=C5Br)C(=O)NS(=O)(=O)C6=CC(=C(C=C6)Cl)[N+](=O)[O-]	Active
313048293.0	117874513.0	CCN(CC)C1=CC=C(C=C1)N(C2=CC=C(C=C2)O)C(=O)C3=C4CCCCN4C(=C3)C5=C(C=CC(=C5)Cl)C(=O)N6CC7=CC=CC=C7C[C@H]6CN8CCOCC8	Active
3712357.0	2079240.0	CC1=CC=C(O1)/C=C/C2=CC3=C(C(C2)(C)C)SC(=C3C#N)NC(=O)CSC4=NNC(=N4)N	Inactive
24814498.0	9670034.0	CC1=CC(=CC=C1)/C=N/N(CCO)C2=NS(=O)(=O)C3=CC=CC=C32	Inactive
469811000.0	163359152.0	CC(C)C1=CC=C(C=C1)SC2=C3C=CC=C4C3=C(C=C2)C(=C(C4=O)C#N)C#N	Active
295370088.0	112500223.0	CN1CCN(CC1)C[C@@H]2CC3=CC=CC=C3CN2C(=O)C4=C(C=C(C=C4)Cl)C5=CC(=CN5C)C(=O)N(C6=CC=C(C=C6)O)C7=CC8=C(C=C7)N(C=C8)C	Active
312381563.0	118728674.0	CC(C)[C@@H](C(=O)NS(=O)(=O)C1=CC=CC=C1)N2C(=O)/C(=C/C3=CC=C(C=C3)C4=CC=CC=C4)/SC2=S	Active
440213614.0	155563087.0	CCC1=C(SC2=NC=NC(=C12)N[C@@H](C)C(=O)O)CC	Inactive
295370229.0	112500363.0	CC1=C(C=C(N1C)C2=C(C=CC(=C2)Cl)C(=O)N3CC4=CC=CC=C4C[C@H]3CN5CCOCC5)C(=O)N(C6=CC=C(C=C6)O)C7=CN=C(C=N7)OC	Active
386394174.0	121453654.0	CC1=CC=CC=C1OC(=O)N2CCC3=CC(=C(C=C3C2)C(=O)N4CC5=CC=CC=C5C[C@H]4CN6CCOCC6)C7=CC(=C8N7CCCC8)C(=O)N(C)C9=CC=C(C=C9)O	Active
316891250.0	49846158.0	CC1(CCC(=C(C1)C2=CC=C(C=C2)Cl)CN3CCN(CC3)C4=CC(=C(C=C4)C(=O)NS(=O)(=O)C5=CC(=C(C=C5)NC6CCC(CC6)N(CCC#N)C7CC7)[N+](=O)[O-])OC8=CN=C9C(=C8)C=CN9)C	Active
316891040.0	67126357.0	CC1(CCC(=C(C1)C2=CC=C(C=C2)Cl)CN3CCN(CC3)C4=CC(=C(C=C4)C(=O)NS(=O)(=O)C5=CC(=C(C=C5)NCC6CNCCO6)[N+](=O)[O-])OC7=CN=C8C(=C7)C=CN8)C	Active
252081354.0	67226545.0	CC1(CCC(=C(C1)C2=CC=C(C=C2)Cl)CN3CCN(CC3)C4=CC(=C(C=C4)C(=O)NS(=O)(=O)C5=CC(=C(C=C5)NCC6CCOCC6)[N+](=O)[O-])OC7=CN=C(C=C7)N)C	Active
386396427.0	67127005.0	CC1(CCC(=C(C1)C2=CC=C(C=C2)Cl)CN3CCN(CC3)C4=CC(=C(C=C4)C(=O)NS(=O)(=O)C5=CC(=C(C=C5)N[C@@H]6CCN(C6)C7COC7)[N+](=O)[O-])OC8=CN=C9C(=C8)C=CN9)C	Active
385211901.0	121362737.0	CN1CCN(CC1)C[C@@H]2CC3=CC=CC=C3CN2C(=O)C4=CC(=C(C=C4N5C=C(C6=CC=CC=C65)C(=O)N(C7CCCCC7)C8=CC=CC=C8)OC)O	Active
252081108.0	46235701.0	C1COCCC1CNC2=C(C=C(C=C2)S(=O)(=O)NC(=O)C3=C(C=C(C=C3)N4CCN(CC4)CC5=CC=CC=C5C6=CC=C(C=C6)Cl)OC7=CC=C(C=C7)N)[N+](=O)[O-]	Active
313048345.0	71696166.0	CCCCN(C1=CC=C(C=C1)O)C(=O)C2=C3CCCCN3C(=C2)C4=CC5=C(C=C4C(=O)N6CC7=CC=CC=C7C[C@H]6CN8CCOCC8)OCO5	Active
386396364.0	56591409.0	CC1(CCC(=C(C1)C2=CC=C(C=C2)Cl)CN3CCN(CC3)C4=CC(=C(C=C4)C(=O)NS(=O)(=O)C5=CC(=C(C=C5)NC[C@@H]6CC[C@@H](C6)O)[N+](=O)[O-])OC7=CN=C8C(=C7)C=CN8)C	Active
14731506.0	6240448.0	CN(CC(=O)O/N=C(/C1=CC=C(C=C1)[N+](=O)[O-])\N)S(=O)(=O)C2=CC=CC=C2	Inactive
440121383.0	155518228.0	CCCOC1=CC=C(C=C1)C[C@@H](C(=O)NS(=O)(=O)C2=CC(=C(C=C2)Cl)[N+](=O)[O-])NC(=O)CC3=C(N(C4=C3C=C(C=C4)OC)C(=O)C5=CC=C(C=C5)Cl)C	Active
252081316.0	87315890.0	CC1(CCC(=C(C1)C2=CC=C(C=C2)Cl)CN3CCN(CC3)C4=CC(=C(C=C4)C(=O)NS(=O)(=O)C5=CC(=C(C=C5)NCCCN6CCNC(=O)C6)[N+](=O)[O-])OC7=C(C=C8C(=C7)C=CN8)F)C	Active
164148589.0	71606257.0	CN1C(=C(C=N1)C2=CC(=CC=C2)N3CCN(CC3)C4=CC=C(C=C4)NS(=O)(=O)C5=CC(=C(C=C5)N[C@H](CCN(C)C)CSC6=CC=CC=C6)[N+](=O)[O-])C7=CC=C(C=C7)Cl	Active
252081421.0	87316129.0	CC1(CCC(=C(C1)C2=CC=C(C=C2)Cl)CN3CCN(CC3)C4=CC(=C(C=C4)C(=O)NS(=O)(=O)C5=CC(=C(C=C5)OCC6(CCN(CC6)C7CC7)F)[N+](=O)[O-])OC8=C(C=C9C(=C8)C=CN9)F)C	Active
386400974.0	137356108.0	C1CC2(C1)CCC(=C(C2)C3=CC=C(C=C3)Cl)CN4CCN(CC4)C5=CC(=C(C=C5)C(=O)NS(=O)(=O)C6=CC7=NN(C=C7C(=C6)[N+](=O)[O-])C8CCOCC8)OC9=CN=C1C(=C9)C=CN1	Active
316891199.0	56591211.0	CC1(CCC(=C(C1)C2=CC=C(C=C2)Cl)CN3CCN(CC3)C4=CC(=C(C=C4)C(=O)NS(=O)(=O)C5=CC(=C(C=C5)OCC6(CCOCC6)F)Cl)OC7=CN=C8C(=C7)C=CN8)C	Active
404695717.0	145979166.0	C[C@@H]1CC[C@H]2C(=C(O[C@H]3[C@@]24[C@H]1CC[C@](O3)(O4)C)C(F)(F)F)CN5CCN(CC5)C6=CC(=C(C=C6)C(=O)NS(=O)(=O)C7=CC(=C(C=C7)NCC8CCOCC8)[N+](=O)[O-])OC9=CN=C1C(=C9)C=CN1	Active
17504780.0	1113009.0	C1=CC2=C(C=C1N=CC3=C(C=CC4=C3C=CC(=C4)Br)O)NC(=O)N2	Inactive
252081338.0	67225973.0	CC1(CCC(=C(C1)C2=CC=C(C=C2)Cl)CN3CCN(CC3)C4=CC(=C(C=C4)C(=O)NS(=O)(=O)C5=CC(=C(C=C5)NC6CCN(CC6)C7CCOCC7)[N+](=O)[O-])C8=CN=C(C=C8)N)C	Active
22403208.0	882992.0	CC1=CC(=C(N1C2=CC=CC(=C2)C(=O)OC)C)C=O	Inactive
252081464.0	87315968.0	CC1(CCC(=C(C1)C2=CC=C(C=C2)Cl)CN3CCN(CC3)C4=CC(=C(C=C4)C(=O)NS(=O)(=O)C5=CC(=C(C=C5)NCC6CCOCC6)[N+](=O)[O-])OC7=CN=C8C(=C7Cl)C=CN8)C	Active
22408600.0	6235849.0	CC(C(=O)NC1=CC=C(C=C1)[N+](=O)[O-])N2CCN(CC2)C/C=C/C3=CC=CC=C3	Inactive
482078001.0	156293726.0	CC(C)(C)OC(=O)NC1=CC=C(C=C1)C2=NN(C(C2)C3=CC=CC=C3)C(=O)C4=CC=C(C=C4)S(=O)(=O)C	Inactive
174491860.0	73347486.0	C1CC2=C(C=C(C=C2)C3=CC(=NC=C3)C(=O)O)/C(=N\NC4=NC5=CC=CC=C5S4)/C1	Active
103607867.0	44570045.0	CC1=CC(=NN1C2=CC=CC=C2C(=O)N3CC4=CC=CC=C4C[C@H]3CN(C)C)C(=O)N(C5=CC=CC=C5)C6=CC=CC=C6	Active
336904455.0	127050688.0	CCOC(=O)C1=C(N=C2N(C1C3=CC=CC=C3)C(=O)/C(=C/C4=CN(C5=CC=CC=C54)CC6=CC=C(C=C6)C7=CC=CC=C7)/S2)C	Active
103479655.0	11498475.0	CC1(CCN(CC1)C2=CC=C(C=C2)C(=O)NS(=O)(=O)C3=CC(=C(C=C3)N[C@H](CCN4CCOCC4)CSC5=CC=CC=C5)[N+](=O)[O-])C	Active
313048331.0	117874294.0	CN1C=CC2=C1C=CC(=C2)N(C3=CC=C(C=C3)O)C(=O)C4=C5C=CC=CN5C(=C4)C6=C(C=CC(=C6)OC)C(=O)N7CC8=CC=CC=C8C[C@H]7CN9CCOCC9	Active
24790257.0	5337459.0	CC1=C(N2C=CC=NC2=N1)C3=CSC(=N3)NC4=CC=C(C=C4)O.Br	Inactive
24815782.0	16194752.0	CCN(CC)CCN(C1=NC2=CC3=C(C=C2S1)OCCO3)C(=O)C4=CC=C(C=C4)N5C(=O)CCC5=O.Cl	Inactive
295370199.0	112500333.0	CC1=C(C=C(N1C)C2=CC=CC=C2C(=O)N3CC4=CC=CC=C4C[C@H]3CN5CCOCC5)C(=O)N(C6=CC=C(C=C6)O)C7=CC8=C(N=C7)N(CC8)C	Active
386394077.0	121453948.0	CN(C1=CC=C(C=C1)O)C(=O)C2=C3CCCCN3C(=C2)C4=C(C=C5CN(CCC5=C4)S(=O)(=O)C6=CC=CC=C6)C(=O)N7CC8=CC=CC=C8C[C@H]7CN9CCOCC9	Active
295370136.0	112500272.0	C[C@@H]1CC2=CC=CC=C2CN1C(=O)C3=C(C=C(C=C3)CCNC(=O)CC4=CC=CC=C4)C5=CC(=C(N5C)C)C(=O)N(C)C6=CC=C(C=C6)O	Active
252081475.0	46234801.0	CC1(CCC(=C(C1)C2=CC=C(C=C2)Cl)CN3CCN(CC3)C4=CC(=C(C=C4)C(=O)NS(=O)(=O)C5=CC(=C(C=C5)NCC6CCOCC6)[N+](=O)[O-])OC7=CC(=NC=C7Br)N)C	Active
386394120.0	121453518.0	C[C@@H]1CC2=CC=CC=C2CN1C(=O)C3=C(C=C4CCN(CC4=C3)C(=O)OC5=CC=CC=C5)C6=CC(=C7N6CCCC7)C(=O)N(C)C8=CC=C(C=C8)O	Active
316891063.0	87279440.0	CC(=O)N1CCOC(C1)CNC2=C(C=C(C=C2)S(=O)(=O)NC(=O)C3=C(C=C(C=C3)N4CCN(CC4)CC5=C(CC(CC5)(C)C)C6=CC=C(C=C6)Cl)OC7=CN=C8C(=C7)C=CN8)[N+](=O)[O-]	Active
316891234.0	49847180.0	CC1(CCC(=C(C1)C2=CC=C(C=C2)Cl)CN3CCN(CC3)C4=CC(=C(C=C4)C(=O)NS(=O)(=O)C5=CC(=C(C=C5)OCC6(CCN(CC6)C7COC7)F)Cl)OC8=CN=C9C(=C8)C=CN9)C	Active
103680400.0	44192144.0	CC1=CC2=C(C(=C(C=C2C(=C1C3=C(C4=CC(=C(C(=C4C=C3C)C(=O)NC(C)C5=CC=C(C=C5)Cl)O)O)O)O)O)O)C(=O)NC(C)C6=CC=C(C=C6)Cl	Active
386394131.0	121453307.0	CCN1CCC2=CC(=C(C=C2C1)C(=O)N3CC4=CC=CC=C4C[C@H]3C)C5=CC(=C6N5CCCC6)C(=O)N(C)C7=CC=C(C=C7)O	Active
24837355.0	4407278.0	CC1=C(C=C(C=C1)S(=O)(=O)N2CCCCC2)NC(=O)COC(=O)C3=CC=CC=C3F	Inactive
313048269.0	71654876.0	C1CCN2C(=C(C=C2C3=CC4=C(C=C3C(=O)N5CC6=CC=CC=C6C[C@H]5CN7CCOCC7)OCO4)C(=O)N(C8=CC=CC=C8)C9=CC=C(C=C9)O)C1	Active
482058318.0	168277243.0	CC1=CC(=CC(=C1Cl)C)OC2=CC=C(C=C2)CN3C(=C4C=C(C=CC4=N3)Cl)C(=O)NS(=O)(=O)C5=CC(=C(C=C5)NCCC6=CN=CC=C6)[N+](=O)[O-]	Active
17511218.0	4402816.0	CC1NC2=CC=CC=C2C(=O)N1NS(=O)(=O)C3=CC=CC=C3	Inactive
313063964.0	56968112.0	CC1(CCC(=C(C1)C2=CC=C(C=C2)Cl)CN3CCN(CC3)C4=CC(=C(C=C4)C(=O)NS(=O)(=O)C5=CC(=C(C=C5)NC6CCN(CC6)C7CCOCC7)[N+](=O)[O-])OC8=CC9=C(C=C8)NC=C9)C	Active
482077639.0	168291284.0	CC(C)C(=O)OC1=CC=C(C=C1)C2=NN(C(C2)C3=CC=CC=C3)C(=O)C4=CC=C(C=C4)Br	Active
381854691.0	137643542.0	COC1=CC=C(C=C1)C2=CC=C(C=C2)CN3C=C(C4=CC=CC=C43)C(=O)N[C@@H](CC5=CC=CC=C5)C(=O)O	Inactive
316891045.0	56968450.0	CC1(CCC(=C(C1)C2=CC=C(C=C2)Cl)CN3CCN(CC3)C4=CC(=C(C=C4)C(=O)NS(=O)(=O)C5=CC(=C(C=C5)NC[C@H]6CCN(C6)C7CCOCC7)[N+](=O)[O-])OC8=CN=C9C(=C8)C=CN9)C	Active
252081453.0	87316295.0	CC1(CCC(=C(C1)C2=CC=C(C=C2)Cl)CN3CCN(CC3)C4=CC(=C(C=C4)C(=O)NS(=O)(=O)C5=CC(=C(C=C5)NCC6CCOCC6)[N+](=O)[O-])OC7=CC(=NC(=C7)NC(=O)OC(C)(C)C)NC(=O)OC(C)(C)C)C	Active
22405567.0	1540410.0	C1=CC=C(C(=C1)OCC(=O)NN)F	Inactive
316891148.0	56968680.0	CC1(CCC(=C(C1)C2=CC=C(C=C2)Cl)CN3CCN(CC3)C4=CC(=C(C=C4)C(=O)NS(=O)(=O)C5=CC(=C(C=C5)OCC6(CCOCC6)OC)[N+](=O)[O-])OC7=CN=C8C(=C7)C=CN8)C	Active
17415011.0	1017323.0	CCOC1=C(C(=CC(=C1)CNC2=CC=C(C=C2)N(C)C)Br)OCC(=O)NC(C)(C)C	Inactive
252081429.0	67228504.0	CC1(CCC(=C(C1)C2=CC=C(C=C2)Cl)CN3CCN(CC3)C4=CC(=C(C=C4)C(=O)NS(=O)(=O)C5=CC(=C(N=C5)OCC6(CCOCC6)F)Cl)OC7=CC(=C(N=C7)N)Cl)C	Active
124960350.0	24798804.0	CN(C)CC[C@H](CSC1=CC=CC=C1)NC2=C(C=C(C=C2)S(=O)(=O)NC3=NC=NC4=C3C=CC(=C4)N5CCN(CC5)CC6=CC=CC=C6C7=CC=C(C=C7)Cl)[N+](=O)[O-]	Active
316891271.0	87279381.0	CC1(CCC(=C(C1)C2=CC=C(C=C2)Cl)CN3CCN(CC3)C4=CC(=C(C=C4)C(=O)NS(=O)(=O)C5=CC(=C(C=C5)NCC6CCC(CC6)(C)C#N)[N+](=O)[O-])OC7=CN=C8C(=C7)C=CN8)C	Active
385211884.0	121362896.0	CN1CCN(CC1)C[C@@H]2CC3=CC=CC=C3CN2C(=O)C4=CC5=C(C=C4N6C=C(C7=CC=CC=C76)C(=O)N(C8=CC=CC=C8)C9=CC=C(C=C9)O)OCCO5	Active
386394242.0	121453222.0	C[C@@H]1CC2=CC=CC=C2CN1C(=O)C3=C(C=C4CN(CC4=C3)C(=O)OC5=CC=C(C=C5)C)C6=CC(=C7N6CCCC7)C(=O)N(C)C8=CC=C(C=C8)O	Active
404702310.0	145983511.0	CC(C)(C)OC(=O)N[C@@H](CC1=CC=C(C=C1)OCC2=CC=C(C=C2)C#N)C(=O)NS(=O)(=O)C3=CC(=C(C=C3)NC4CCCC4)[N+](=O)[O-]	Inactive
17509129.0	5706152.0	CC1=CC=C(C=C1)C2=CC=C(O2)/C=C/C(=O)C3=CC=CC=C3	Inactive
312390176.0	136934830.0	CC1=C(C(=O)N(N1)C2=CC(=CC(=C2)C3=CC=C(C=C3)N(C)C)O)N=NC4=CC5=CC=CC=C5C=C4	Inactive
316891217.0	49846793.0	CC1(CCC(=C(C1)C2=CC=C(C=C2)Cl)CN3CCN(CC3)C4=CC(=C(C=C4)C(=O)NS(=O)(=O)C5=CC(=C(C=C5)OCC6CCC(CC6)O)Cl)OC7=CN=C8C(=C7)C=CN8)C	Active
313048381.0	117874211.0	CN1C=C(C=N1)N(C2=CC=C(C=C2)O)C(=O)C3=C4CCCCN4C(=C3)C5=C(C=CC(=C5)Cl)C(=O)N6CC7=CC=CC=C7C[C@H]6CN8CCOCC8	Active
252081462.0	87316050.0	CC1(CCC(=C(C1)C2=CC=C(C=C2)Cl)CN3CCN(CC3)C4=CC(=C(C=C4)C(=O)NS(=O)(=O)C5=CC(=C(C=C5)N[C@@H]6CCCN(C6)C(CF)CF)[N+](=O)[O-])OC7=CC(=C(N=C7)N)Cl)C	Active
340092506.0	90123317.0	CCCCN(CCCC)C(=O)C1=NN(C(=C1Cl)C)C2=C(C=C(C=C2)C(=O)NS(=O)(=O)C3=CC4=C(C=CC(=C4C=C3)Cl)Cl)C(=O)N5CCC6=CC=CC=C6C5	Active
103504343.0	16098790.0	CCCC1=CC2=C(C=C1)OC(=C(C2C(C#N)C(=O)OCC)C(=O)OCC)N	Active
404703475.0	141733240.0	C1CCC(CC1)NC2=C(C=C(C=C2)S(=O)(=O)NC(=O)[C@H](CC3=CC=C(C=C3)OCC4=CC=C(C=C4)C5=CC=CC=C5)N)[N+](=O)[O-].Cl	Inactive
252081158.0	46234483.0	CN1C=CC2=C1C=CC=C2OC3=C(C=CC(=C3)N4CCN(CC4)CC5=CC=CC=C5C6=CC=C(C=C6)Cl)C(=O)NS(=O)(=O)C7=CC(=C(C=C7)NCCCN8CCOCC8)[N+](=O)[O-]	Active
103520726.0	16735541.0	CC1=CC(=O)C2=C(O1)C(=C(C(=C2O)O)O)CC(C)C	Active
313048292.0	117874297.0	CN1CCOC2=C1C=CC(=C2)N(C3=CC=C(C=C3)O)C(=O)C4=C5CCCCN5C(=C4)C6=C(C=CC(=C6)Cl)C(=O)N7CC8=CC=CC=C8C[C@H]7CN9CCOCC9	Active
252081455.0	87315677.0	CC1(CCC(=C(C1)C2=CC=C(C=C2)Cl)CN3CCN(CC3)C4=CC(=C(C=C4)C(=O)NS(=O)(=O)C5=CC(=C(C=C5)NCC6CCC(CC6)OC)[N+](=O)[O-])OC7=CN=C(C=C7)NCC(F)F)C	Active
103505511.0	16109084.0	CN(C)CC[C@H](CSC1=CC=CC=C1)NC2=C(C=C(C=C2)S(=O)(=O)NC(=O)C3=CC=C(C=C3)N4CCC5(CC4)CC(=NO5)C6=CC=CC=C6)[N+](=O)[O-]	Active
163318216.0	71452025.0	CC1=CC=C(C=C1)SC2=CC3=C(C=C2)C(=O)C4=CC(=C(C=C4C3=O)O)O	Active
160680323.0	57523431.0	CN(C)CC[C@H](CSC1=CC=CC=C1)NC2=C(C=C(C=C2)S(=O)(=O)NC3=CC=C(C=C3)N4CCNCC4)[N+](=O)[O-]	Inactive
386394076.0	121453528.0	CN(C1=CC=C(C=C1)O)C(=O)C2=C3CCCCN3C(=C2)C4=C(C=C5CNCCC5=C4)C(=O)N6CC7=CC=CC=C7C[C@H]6CN8CCOCC8	Active
381887560.0	137662092.0	CC1=C(C2=C(N1C3=CC=C(C=C3)C4=CC=CC=C4)C=CC(=C2)OC)CC(=O)N[C@@H](CC5=CNC6=CC=CC=C65)C(=O)NS(=O)(=O)C7=CC=C(C=C7)OC	Inactive
386396404.0	67170995.0	CC1(CCC(=C(C1)C2=CC=C(C=C2)Cl)CN3CCN(CC3)C4=CC(=C(C=C4)C(=O)NS(=O)(=O)C5=CC(=C(C=C5)OCC6C[C@@H]7C[C@H]6C=C7)[N+](=O)[O-])OC8=CN=C9C(=C8)C=CN9)C	Active
252081271.0	67227990.0	CC1(CC(=C(CO1)CN2CCN(CC2)C3=CC(=C(C=C3)C(=O)NS(=O)(=O)C4=CC(=C(C=C4)NN5CCN(CC5)C)[N+](=O)[O-])OC6=CC(=CC=C6)Cl)C7=CC=C(C=C7)Cl)C	Active
316891094.0	87279398.0	CC1(CCC(=C(C1)C2=CC=C(C=C2)Cl)CN3CCN(CC3)C4=CC(=C(C=C4)C(=O)NS(=O)(=O)C5=CC(=C(C=C5)NCC6COCCN6C7CCOCC7)[N+](=O)[O-])OC8=CN=C9C(=C8)C=CN9)C	Active
318394281.0	122193509.0	C1=CC=C(C=C1)C[C@@H](C(=O)NC2=CC=C(C=C2)O)N3C(=O)[C@@H](NC3=O)CC4=CC=C(C=C4)C5=CC=C(C=C5)Cl	Inactive
381842621.0	137635438.0	CC1=C(C2=C(N1C3=CC=C(C=C3)C4=CC=CC=C4)C=CC(=C2)OC)CC(=O)NS(=O)(=O)C5=CC(=C(C=C5)NCCSC6=CC=CC=C6)[N+](=O)[O-]	Inactive
252081255.0	46234166.0	CC1(CCC(=C(C1)C2=CC=C(C=C2)Cl)CN3CCN(CC3)C4=CC(=C(C=C4)C(=O)NS(=O)(=O)C5=CC(=C(C=C5)NC6(CCN(CC6)C)C)[N+](=O)[O-])OC7=CC(=CC=C7)Cl)C	Active
386396549.0	67126694.0	CC1(CCC(=C(C1)C2=CC=C(C=C2)Cl)CN3CCN(CC3)C4=CC(=C(C=C4)C(=O)NS(=O)(=O)C5=CC(=C(N=C5)OCC6(CCC(CC6)O)F)Cl)OC7=CN=C8C(=C7)C=CN8)C	Active
312381560.0	118728671.0	C1=CC=C(C=C1)C2=CC=C(C=C2)/C=C\3/C(=O)N(C(=S)S3)[C@@H](CC4=CC=C(C=C4)Br)C(=O)NS(=O)(=O)C5=CC=CC=C5	Active
386396538.0	67169889.0	C[C@]1(C[C@H]2C[C@@H]1C[C@H]2COC3=C(C=C(C=N3)S(=O)(=O)NC(=O)C4=C(C=C(C=C4)N5CCN(CC5)CC6=C(CC(CC6)(C)C)C7=CC=C(C=C7)Cl)OC8=CN=C9C(=C8)C=CN9)Cl)O	Active
17506656.0	1217616.0	COC1=CC=CC=C1OC2=CC3=C(C=C2)C(=O)N(C3=O)C4=CC=CC5=C4C=CC=N5	Inactive
103480061.0	11707282.0	CN(C)CCCC1=CC(=C(C=C1)C2=CC=C(C=C2)C(=O)NS(=O)(=O)C3=CC(=C(C=C3)NCCSC4=CC=CC=C4)[N+](=O)[O-])OC	Active
164141930.0	136217528.0	CCCCCCN=C1C2=C(C3=CC=CC4=C(C=CC2=C43)SC5=CC=C(C=C5)OC)NC1=O	Active
164143003.0	59053435.0	CC1=C(C(=C(N1C)C2=CC=C(C=C2)Cl)C3=CC(=CC=C3)N4CCN(CC4)C5=CC=C(C=C5)NS(=O)(=O)C6=CC(=C(C=C6)N[C@H](CCN(C)C)CSC7=CC=CC=C7)[N+](=O)[O-])C(=O)N	Active
252081241.0	87535407.0	CC1(CCC(=C(C1)C2=CC=C(C=C2)Cl)CN3CCN(CC3)C4=CC(=C(C=C4)C(=O)NS(=O)(=O)C5=CC(=C(C=C5)NC6CCN(CC6)C7CCOCC7)[N+](=O)[O-])OC8=C(C=CC=C8Cl)F)C	Active
316891023.0	56591277.0	CC1(CCC(=C(C1)C2=CC=C(C=C2)Cl)CN3CCN(CC3)C4=CC(=C(C=C4)C(=O)NS(=O)(=O)C5=CC(=C(N=C5)OCC6(CCOCC6)F)Cl)OC7=CN=C8C(=C7)C=CN8)C	Active
17401576.0	135510938.0	COC1=CC=CC(=C1O)/C=N/NC2=NN3C=NN=C3C4=CC=CC=C42	Inactive
316891042.0	87279348.0	CC1(CCC(=C(C1)C2=CC=C(C=C2)Cl)CN3CCN(CC3)C4=CC(=C(C=C4)C(=O)NS(=O)(=O)C5=CC(=C(C=C5)NC6CCN(CC6)[C@H]7CCOC[C@H]7F)[N+](=O)[O-])OC8=CN=C9C(=C8)C=CN9)C	Active
295370137.0	112500273.0	C[C@@H]1CC2=CC=CC=C2CN1C(=O)C3=C(C=C(C=C3)CCNC(=O)NC4=CC=CC=C4)C5=CC(=C(N5C)C)C(=O)N(C)C6=CC=C(C=C6)O	Active
861615.0	135441828.0	CC1(CC(=C(C(=O)C1)C=NCCN2CCN(CC2)CCC3=CC=CC=C3)O)C	Inactive
295370170.0	112500306.0	CC1=C(C=C(N1C)C2=CC(=C(C=C2C(=O)N3CC4=CC=CC=C4C[C@H]3CN5CCOCC5)OC)F)C(=O)N(C6=CC=C(C=C6)O)C7=CN=C8C(=C7)C=CN8C	Active
252081363.0	87535275.0	CC1(CCC(=C(C1)C2=CC=C(C=C2)Cl)CN3CCN(CC3)C4=CC(=C(C=C4)C(=O)NS(=O)(=O)C5=CC(=C(C=C5)NC6CCN(CC6)C7CCOCC7)[N+](=O)[O-])OC8=CC9=C(C=C8)NC=C9Cl)C	Active
440150613.0	155537237.0	CN(CC[C@H](CSC1=CC=CC=C1)NC2=C(C=C(C=C2)S(=O)(=O)NC(=O)C3=CC(=C(C=C3)C4=CC=C(C=C4)F)S(=O)(=O)F)S(=O)(=O)C(F)(F)F)CC#C	Active
386394157.0	121453589.0	C[C@@H]1CC2=CC=CC=C2CN1C(=O)C3=C(C=C4CN(CC4=C3)C(=O)N5CC(C5)C6=CC=CC=C6)C7=CC(=C8N7CCCC8)C(=O)N(C)C9=CC=C(C=C9)O	Active
386394079.0	121453282.0	CN(C1=CC=C(C=C1)O)C(=O)C2=C3CCCCN3C(=C2)C4=C(C=C5CN(CCC5=C4)S(=O)(=O)C6=CC7=CC=CC=C7C=C6)C(=O)N8CC9=CC=CC=C9C[C@H]8CN1CCOCC1	Active
386394197.0	121453229.0	C[C@@H]1CC2=CC=CC=C2CN1C(=O)C3=C(C=C4CCN(CC4=C3)C(=O)CC5=CC(=CC=C5)NCCN(C)C)C6=CC(=C7N6CCCC7)C(=O)N(C)C8=CC=C(C=C8)O	Active
340092502.0	71062987.0	CCCCN(CCCC)C(=O)C1=NN(C(=C1Cl)C)C2=C(C=C(C=C2)CNS(=O)(=O)C3=CC4=C(C=CC(=C4)OCCC5CCCN5C)C=C3)C(=O)N6CCC7=CC=CC=C7C6	Active
164136526.0	70680245.0	CC1=CC(=CC(=C1Cl)C)OCCCC2=C(SC3=CC=CC=C32)C(=O)O	Active
252081152.0	67226549.0	CC1(CC(=C(C1)C2=CC=C(C=C2)Cl)CN3CCN(CC3)C4=CC(=C(C=C4)C(=O)NS(=O)(=O)C5=CC(=C(C=C5)NC6CCN(CC6)C)[N+](=O)[O-])OC7=CC=CC=C7Cl)C	Active
22415620.0	709438.0	CCSC1=NC=NC2=C1C(=C(S2)C)C	Inactive
386400971.0	137546871.0	C1CC2(C1)CCC(=C(C2)C3=CC=C(C=C3)Cl)CN4CCN(CC4)C5=CC(=C(C=C5)C(=O)NS(=O)(=O)C6=CC7=C(C=NN7CC8CCOCC8)C(=C6)[N+](=O)[O-])OC9=CN=C1C(=C9)C=CN1	Active
17517453.0	3661963.0	CC(=O)NC1=C(C(=O)C2=CC=CC=C2C1=O)NC3CCS(=O)(=O)C3	Inactive
252148152.0	87397488.0	CC1(CCC(=C(C1)C2=CC=C(C=C2)Cl)CN3CCN(CC3)C4=CC(=C(C=C4)C(=O)NS(=O)(=O)C5=CC(=C(C=C5)NC6CCN(CC6)C7CCOCC7)[N+](=O)[O-])OC8=C(C=C9C(=C8)C=CN9)C(F)(F)F)C	Active
482073753.0	168288456.0	CC1C(N(N=C1C2=CC=C(C=C2)NC(=O)OC(C)(C)C)C(=O)C3=CC=C(C=C3)Br)C4=CC=CC=C4	Active
404711950.0	145989980.0	C[C@@H]1CC[C@H]2[C@H]([C@@H](O[C@H]3[C@@]24[C@H]1CC[C@](O3)(OO4)C)N(C)CCN5CCN(CC5)C6=CC(=C(C=C6)C(=O)NS(=O)(=O)C7=CC(=C(C=C7)NCC8CCOCC8)[N+](=O)[O-])OC9=CN=C1C(=C9)C=CN1)C	Active
123088258.0	136032609.0	CC1=C(C(=O)C2=CC(=O)C(=O)C(=C2C1=O)CCC3=CC=CC=C3)C4=C(C5=CC(=C(C(=C5C(=C4C)O)CCC6=CC=CC=C6)O)O)O	Active
313048276.0	71696618.0	CN1CCC2=C1C=CC(=C2)N(C3=CC=C(C=C3)O)C(=O)C4=C5CCCCN5C(=C4)C6=CC7=C(C=C6C(=O)N8CC9=CC=CC=C9C[C@H]8CN1CCOCC1)OCO7	Active
312381578.0	118728689.0	COC(=O)C1=CC=C(C=C1)C2=CC=C(C=C2)/C=C\3/C(=O)N(C(=S)S3)[C@@H](CC4=CC=CC=C4)C(=O)NS(=O)(=O)C5=CC(=C(C=C5)Cl)[N+](=O)[O-]	Active
123101483.0	52950126.0	CN(C)CCCC(C1=CC=CC=C1)(C2=CC=C(C=C2)OCC3=CC(=CC=C3)C4=CC=C(C=C4)C(=O)O)O	Active
174499086.0	73349519.0	C1=CC=C(C=C1)CCCNC(=O)C2=CC(=C(C(=C2NC(=O)C3=CC=CC=C3)O)O)O	Active
160667881.0	70681580.0	CCCCC1=C(C(=NN1C2=CC=CC=C2)C(=O)O)C3=C(C=C(C=C3)C(=O)NS(=O)(=O)C4=CC5=CC=CC=C5C=C4)C(=O)N6CCC7=CC=CC=C7C6	Active
24786986.0	786458.0	CC1=CC=C(C=C1)NC2=NC(=CS2)C	Inactive
374353577.0	134155768.0	C1=CC=C(C=C1)SCCNC2=C(C=C(C=C2)S(=O)(=O)NC(=O)C3=CC=C(C=C3)NC(=O)/C=C/C4=CC=C(C=C4)C(F)(F)F)[N+](=O)[O-]	Active
24826688.0	6364517.0	CCN\1C2=CC=CC=C2S/C1=C\C(=C\C3=[N+](C4=CC=CC=C4S3)CC)\C.[I-]	Inactive
404700981.0	141733225.0	C1=CC=C(C=C1)C2=CC=C(C=C2)COC3=CC=C(C=C3)C[C@@H](C(=O)NS(=O)(=O)C4=CC(=C(C=C4)Cl)[N+](=O)[O-])N.Cl	Inactive
163321012.0	71453494.0	CCCN1C(=C(C(=C1C2=CC=C(C=C2)Cl)C3=CC(=CC=C3)N4CCN(CC4)C5=CC=C(C=C5)NS(=O)(=O)C6=CC(=C(C=C6)N[C@H](CCN7CCC(CC7)O)CSC8=CC=CC=C8)S(=O)(=O)C(F)(F)F)C(=O)O)C	Active
252081292.0	67226791.0	CC1(CCC(=C(C1)C2=CC=C(C=C2)Cl)CN3CCN(CC3)C4=CC(=C(C=C4)C(=O)NS(=O)(=O)C5=CC(=C(C=C5)NC6CCN(CC6)C)[N+](=O)[O-])OC7=C(C=C(C=C7)O)Cl)C	Active
475991678.0	156043860.0	CC(C)C1=CC(=C(C=C1)OC2=CC(=C(C=C2)O)O)C3=C(SC=C3)S(=O)(=O)NCCNC(=S)NC4=CC(=CC(=C4)C(F)(F)F)C(F)(F)F	Active
318393845.0	122193144.0	C1=CC(=CC=C1COC2=CC=C(C=C2)/C=C\3/C(=O)N(C(=S)S3)C4=CC=C(C=C4)Cl)C(=O)O	Inactive
313048359.0	117874560.0	CN1C=CC2=C1C=CC(=C2)N(C3=CC=C(C=C3)O)C(=O)C4=C5CCCCN5C(=C4)C6=C(C=CC(=C6)Cl)C(=O)N7CC8=CC=CC=C8C[C@H]7CN(C)CCOC	Active
252081460.0	67227102.0	CC1(CCC(=C(C1)C2=CC=C(C=C2)Cl)CN3CCN(CC3)C4=CC(=C(C=C4)C(=O)NS(=O)(=O)C5=CC(=C(C=C5)NCC6CCOCC6)[N+](=O)[O-])OC7=CC(=NC(=C7)N)N)C	Active
252081343.0	87316114.0	CC1(CCC(=C(C1)C2=CC=C(C=C2)Cl)CN3CCN(CC3)C4=CC(=C(C=C4)C(=O)NS(=O)(=O)C5=CC(=C(C=C5)NC6CCN(CC6)C7CCOCC7)[N+](=O)[O-])OC8=CN=C(C=C8)N)C	Active
252081106.0	46235543.0	CN1C=CC2=C1C=CC=C2OC3=C(C=CC(=C3)N4CCN(CC4)CC5=CC=CC=C5C6=CC=C(C=C6)Cl)C(=O)NS(=O)(=O)C7=CC(=C(C=C7)NCCCN(C)C)[N+](=O)[O-]	Active
103472043.0	44404764.0	C[C@@H](C(=O)N[C@@H](CC1=CC=CC=C1)C(=O)N[C@@H](CCCCN)C(=O)NCC(=O)N[C@@H](CC(C)C)C(=O)O)NC(=O)CNC(=O)[C@H](CCC(=O)O)NC(=O)[C@H](CC2=CC=CC=C2)NC(=O)[C@H](CCC(=O)O)NC(=O)[C@H](CC(=O)O)NC(=O)[C@H](CO)NC(=O)[C@H](CCSC)NC(=O)[C@H](CCCN=C(N)N)NC(=O)[C@H](CCCN=C(N)N)NC(=O)[C@H](CC(C)C)NC(=O)[C@H](CCC(=O)O)NC(=O)[C@H](CCCN=C(N)N)NC(=O)CNC(=O)[C@H](CC3=CC=C(C=C3)O)NC(=O)[C@H](CCCN=C(N)N)NC(=O)[C@H](CCC(=O)…	Active
386394287.0	121453270.0	C[C@@H]1CC2=CC=CC=C2CN1C(=O)C3=C(C=C4CCN(CC4=C3)C(=O)OC5=CC=CC=C5CCC(=O)N(C)C)C6=CC(=C(N6C)C)C(=O)N(C)C7=CC=C(C=C7)O	Active
316890972.0	49846869.0	CC1(CC(=C(CO1)CN2CCN(CC2)C3=CC(=C(C=C3)C(=O)NS(=O)(=O)C4=CC(=C(C=C4)OCC5COCCO5)[N+](=O)[O-])OC6=CN=C7C(=C6)C=CN7)C8=CC=C(C=C8)Cl)C	Active
482081223.0	148341069.0	CS(=O)(=O)NC1=CC=C(C=C1)C2=NN(C(C2)C3=CC=CO3)C(=O)C4=CC=C(C=C4)[N+](=O)[O-]	Active
313048369.0	117874556.0	C1CCN2C(=C(C=C2C3=C(C=CC(=C3)Cl)C(=O)N4CC5=CC=CC=C5C[C@H]4CN6CCOCC6)C(=O)N(C7=CC=C(C=C7)O)C8=CC=CC(=C8)C#N)C1	Active
318395626.0	122194637.0	C1=CC(=CC=C1COC2=CC=C(C=C2)/C=C\3/C(=O)N(C(=S)S3)C4=CC=C(C=C4)[N+](=O)[O-])C(=O)O	Inactive
336897638.0	127045714.0	CCOC1=CC=C(C=C1)C2=C(C(=NN2C3=CC=C(C=C3)OC4=CC=CC=C4)C(=O)O)NC(=O)C5=CC=C(C=C5)C(C)(C)C	Active
864135.0	6400963.0	CC1=CC2=C(C=C1)N(C3=C2N=NC(=N3)SC)CC4=CC=CC=C4	Inactive
385211638.0	121362851.0	CC1=CC(=CN1C2=CC=CC=C2C(=O)N3CC4=CC=CC=C4C[C@H]3CN)C(=O)N(C5=CC=CC=C5)C6=CC=CC=C6	Active
386394259.0	121453563.0	CC1=C(C=C(N1C)C2=C(C=C3CN(CCC3=C2)C(=O)NC4=CC=CC=C4)C(=O)N5CC6=CC=CC=C6C[C@H]5CN7CCOCC7)C(=O)N(C)C8=CC=C(C=C8)O	Active
252081442.0	67225638.0	CC1=CC(=CN=C1N)OC2=C(C=CC(=C2)N3CCN(CC3)CC4=C(CC(CC4)(C)C)C5=CC=C(C=C5)Cl)C(=O)NS(=O)(=O)C6=CC(=C(C=C6)NCC7CCOCC7)[N+](=O)[O-]	Active
340092496.0	71062416.0	CCCCN(CCCC)C(=O)C1=NN(C(=C1Cl)C)C2=C(C=C(C=C2)C(=O)NS(=O)(=O)C3=CC4=C(C=CC(=C4)OC(C)C)C=C3)C(=O)N5CCC6=CC=CC=C6C5	Active
17504844.0	1192056.0	CC1=C(SC(=C1C(=O)N)NC(=O)/C=C/C2=CC=C(C=C2)OC)CC3=CC=CC=C3	Inactive
252081173.0	87315854.0	CC(C)(C)OC(=O)NC1=CC=C(C=C1)OC2=C(C=CC(=C2)N3CCN(CC3)CC4=CC=CC=C4C5=CC=C(C=C5)Cl)C(=O)NS(=O)(=O)C6=CC(=C(C=C6)NCC7CCOCC7)[N+](=O)[O-]	Inactive
482075859.0	168289984.0	CC1=CC(=CC(=C1Cl)C)OC2=CC=C(C=C2)CN3C(=C4C=C(C=CC4=N3)Cl)C(=O)NS(=O)(=O)C5=CC(=C(C=C5)[N+](=O)[O-])NCCC6=CN=CC=C6	Active
482055101.0	168274877.0	CN(C)C(=O)C1=CC=C(C=C1)C2=NN(C(C2)C3=CC=CC=C3)C(=O)C4=CC=C(C=C4)Br	Active
318395445.0	122194479.0	CC1=CC(=CC=C1)C2=CC=C(C=C2)C[C@H]3C(=O)N(C(=O)N3)[C@@H](CC4=CC=CC=C4)C(=O)NS(=O)(=O)C5=CC(=C(C=C5)Cl)[N+](=O)[O-]	Active
252081096.0	46235099.0	C1COCCC1CNC2=C(C=C(C=C2)S(=O)(=O)NC(=O)C3=C(C=C(C=C3)N4CCN(CC4)CC5=CC=CC=C5C6=CC=C(C=C6)Cl)OC7=CC=CC=C7Cl)[N+](=O)[O-]	Active
7972200.0	783279.0	CC1=CC=C(O1)C2=C(C(=S)NC3=C2CCCC3)C#N	Inactive
316891225.0	49846871.0	CC1(CCC(=C(C1)C2=CC=C(C=C2)Cl)CN3CCN(CC3)C4=CC(=C(C=C4)C(=O)NS(=O)(=O)C5=CC(=C(C(=C5)F)F)OCC6(CCOCC6)F)OC7=CN=C8C(=C7)C=CN8)C	Active
103578613.0	24800647.0	CC(C)C1=CC(=C(C(=C1O)O)O)C(=O)C2=CC=CC=C2	Inactive
17386998.0	7314658.0	CCC1=CC=C(C=C1)/C=C/C(=O)C2=C(C(=O)C=CC(=C2)Br)O	Inactive
295370220.0	112500354.0	CC1=C(C=C(N1C)C2=C(C=CC(=C2)F)C(=O)N3CC4=CC=CC=C4C[C@H]3CN5CCOCC5)C(=O)N(C6=CC=C(C=C6)O)C7=CC8=C(N=C7)N(CC8)C	Active
103427544.0	54732762.0	C[C@H]1C[C@@H]([C@@H]([C@@H]2[C@@H]1[C@]\3([C@@H](C=C2)/C(=C/C[C@@H](/C(=C\[C@@H]4[C@H](C=C(C[C@@]45C(=O)/C(=C3\O)/C(=O)O5)C=O)O)/C)O[C@H]6CC(C([C@@H](O6)C)NC(=O)OC)(C)[N+](=O)[O-])/C)C)OC(=O)COCCOCCOC)C	Inactive
14747130.0	727351.0	CC1=NC(=S)C2=CC=CC=C2N1	Inactive
482049526.0	168270909.0	CC(C)(C)OC(=O)NC1=NC=C(C=C1)C2=NN(C(C2)C3=CC=CC=C3)C(=O)C4=CC=C(C=C4)Br	Active
24828256.0	2471919.0	CC1=NC2=CC=CC=C2C(=C1)C(=O)NCCCN(C)C	Inactive
252081163.0	46234798.0	C1COCCC1CNC2=C(C=C(C=C2)S(=O)(=O)NC(=O)C3=C(C=C(C=C3)N4CCN(CC4)CC5=CC=CC=C5C6=CC=C(C=C6)Cl)OC7=CC8=C(C=C7)NC=C8CCC(=O)N9CCOCC9)[N+](=O)[O-]	Active
4243889.0	3238562.0	CC1=NC(=NC=C1)NS(=O)(=O)C2=CC=C(C=C2)NS(=O)(=O)C3=CC=CS3	Inactive
295370222.0	112500356.0	CC1=C(C=C(N1C)C2=C(C=CC(=C2)Cl)C(=O)N3CC4=CC=CC=C4C[C@H]3CN5CCOCC5)C(=O)N(C6=CC=C(C=C6)O)C7=CC=C(S7)C#N	Active
14719251.0	1002249.0	CN1CCN(CC1)C2=C(C(=O)C(=C(C2=O)Cl)C3=CN=C(S3)N4CCCCC4)Cl	Inactive
440144241.0	155533068.0	CC1=C(C2=C(N1C(=O)C3=CC=C(C=C3)Cl)C=CC(=C2)OC)CC(=O)N[C@@H](CC4=CC=C(C=C4)OC(C)C)C(=O)NS(=O)(=O)C5=CC(=C(C=C5)Cl)[N+](=O)[O-]	Inactive
469822574.0	164626011.0	CCCCNC1=C(C(=O)C2=CC=CC3=C(C=CC1=C32)SC4CCCCC4)C#N	Inactive
295370233.0	112500367.0	CC1=C(C=C(N1C)C2=C(C=CC(=C2)F)C(=O)N3CC4=CC=CC=C4C[C@H]3CN5CCOCC5)C(=O)N(C6=CC=C(C=C6)O)C7=CN(N=C7C)C	Active
103504350.0	16098795.0	CCOC(=O)C1=C(OC2=C(C1C(C#N)C(=O)OCC)C=C(C=C2)C3CCCC3)N	Active
318395629.0	122194640.0	C1=CC(=CC=C1/C=C\2/C(=O)N(C(=S)S2)C3=CC=C(C=C3)[N+](=O)[O-])OCC4=C(C=CC(=C4)C(=O)O)[N+](=O)[O-]	Active
123090364.0	135513044.0	CC1=C(C(=O)C2=CC(=O)C(=O)C(=C2C1=O)C(C)C)C3=C(C4=CC(=C(C(=C4C(=C3C)O)C(C)C)O)O)O	Active
374303281.0	134141608.0	COC1=CC=CC(=C1)/C=C/C(=O)NC2=CC=C(C=C2)C(=O)NS(=O)(=O)C3=CC(=C(C=C3)NCCSC4=CC=CC=C4)[N+](=O)[O-]	Active
404705006.0	141733223.0	CC(C)(C)OC(=O)N[C@@H](CC1=CC=C(C=C1)OCC2=CC=C(C=C2)OC3=CC=CC=C3)C(=O)NS(=O)(=O)C4=CC(=C(C=C4)Cl)[N+](=O)[O-]	Active
386394297.0	117835034.0	C[C@@H]1CC2=CC=CC=C2CN1C(=O)C3=C(C=C4CCN(CC4=C3)C(=O)OC5=CC=C(C=C5)C)C6=CC(=C(N6C)C)C(=O)N(C)C7=CC=CC=C7	Active
24834248.0	2453689.0	C1=CC=C(C=C1)C(=O)OCC(=O)C2=CC=CN2	Inactive
14736569.0	1262275.0	CCC(CC)C(=O)NC1=CC(=CC=C1)S(=O)(=O)C2=CC=CC(=C2)NC(=O)C(CC)CC	Inactive
440150113.0	155536902.0	CC1=C(C2=C(N1C(=O)C3=CC=C(C=C3)Cl)C=CC(=C2)OC)CC(=O)N[C@@H](CC4=CC=C(C=C4)OC)C(=O)NS(=O)(=O)C5=CC(=C(C=C5)Cl)[N+](=O)[O-]	Inactive
4255147.0	542822.0	C1=CC=C(C=C1)C2=NN(C(=C2)C#N)C3=CC=CC=C3	Inactive
160667900.0	70681589.0	CCCCN(CCCC)C(=O)C1=NN(C(=C1Cl)C)C2=C(C=C(C=C2)C(=O)NS(=O)(=O)C3=CC4=C(C=CC=C4S(=O)(=O)CC)C=C3)C(=O)N5CCC6=CC=CC=C6C5	Active
103505821.0	16109153.0	CN(C)CC[C@H](CSC1=CC=CC=C1)NC2=C(C=C(C=C2)S(=O)(=O)NC(=O)C3=CC=C(C=C3)N4CCC(=CC5=CC=CC=C5C6=CC=CC=C6)CC4)[N+](=O)[O-]	Active
103607940.0	44570095.0	CCCCN(CCCC)C(=O)C1=NN(C(=C1)C)C2=C(C=C(C=C2)NC(=O)CSC3=CC=CC=C3)C(=O)N4CCC5=CC=CC=C5C4	Active
252081344.0	67226246.0	CC1(CCC(=C(C1)CN2CCN(CC2)C3=CC(=C(C=C3)C(=O)NS(=O)(=O)C4=CC(=C(C=C4)NCC5CCOCC5)[N+](=O)[O-])OC6=C(C=C7C(=C6)C=CN7)F)C8=CC=C(C=C8)Cl)C	Active
312381589.0	118728700.0	C1=CC=C2C(=C1)C(=CN2)C[C@@H](C(=O)NS(=O)(=O)C3=CC(=C(C=C3)Cl)[N+](=O)[O-])N4C(=O)/C(=C/C5=CC=C(C=C5)C6=CC=C(C=C6)[N+](=O)[O-])/SC4=S	Active
386394308.0	121453250.0	CC1=C(C=C(N1C)C2=C(C=C3CN(CCC3=C2)C(=O)OC4CCCC4)C(=O)N5CC6=CC=CC=C6C[C@H]5CN7CCOCC7)C(=O)N(C)C8=CC=C(C=C8)O	Active
316890997.0	49847253.0	CC1(CCC(=C(C1)C2=CC=C(C=C2)Cl)CN3CCN(CC3)C4=CC(=C(C=C4)C(=O)NS(=O)(=O)C5=CC(=C(C=C5)S(=O)(=O)CCOCCOC)[N+](=O)[O-])OC6=CN=C7C(=C6)C=CN7)C	Active
24790995.0	822180.0	CC1=CC(=C2C(=C1)C(=C3C=C(C(=NC3=N2)C)C)N)C	Inactive
316891247.0	67127022.0	CC1(CCC(=C(C1)C2=CC=C(C=C2)Cl)CN3CCN(CC3)C4=CC(=C(C=C4)C(=O)NS(=O)(=O)C5=CC(=C(N=C5)NCC6CN(CCO6)C7CC7)Cl)OC8=CN=C9C(=C8)C=CN9)C	Active
316891007.0	121486684.0	CC1(CCC(=C(C1)C2=CC=C(C=C2)Cl)CN3CCN(CC3)C4=CC(=C(C=C4)C(=O)NS(=O)(=O)C5CCC6C(C5)C(=O)NCN6)OC7=CN=C8C(=C7)C=CN8)C	Active
404702138.0	141733224.0	CC1=CC=C(C=C1)CC(=O)N[C@@H](CC2=CC=C(C=C2)OCC3=CC=CC=C3)C(=O)NS(=O)(=O)C4=CC(=C(C=C4)NCCCC5=CC=CC=C5)[N+](=O)[O-]	Active
252081399.0	87315867.0	CC1(CCC(=C(C1)C2=CC=C(C=C2)Cl)CN3CCN(CC3)C4=CC(=C(C=C4)C(=O)NS(=O)(=O)C5=CC(=C(C=C5)NC6CCN(CC6)S(=O)(=O)C)[N+](=O)[O-])OC7=C(C=C8C(=C7)C=CN8)F)C	Active
386394220.0	117835019.0	CC1=C(C=C(N1C)C2=C(C=C3CN(CCC3=C2)C(=O)OC4=CC=C(C=C4)C#N)C(=O)N5CC6=CC=CC=C6C[C@H]5CN7CCOCC7)C(=O)N(C)C8=CC=C(C=C8)O	Active
295370166.0	112500302.0	CC1=C(C=C(N1C)C2=C(C=CC(=C2)Cl)C(=O)N3CC4=CC=CC=C4C[C@H]3CN5CCOCC5)C(=O)N(C6=CC=C(C=C6)O)C7=CN(N=C7)C8COC8	Active
22401086.0	4195720.0	CCN(CC)C1=C(C=C(C=C1)NC(=O)C2=CC=CC=C2Br)S(=O)(=O)NC3=CC=CC=C3OC	Inactive
340130733.0	54755014.0	CC1(CCC(=C(C1)C2=CC=C(C=C2)Cl)CN3CCN(CC3)C4=CC(=C(C=C4)C(=O)NS(=O)(=O)C5=CC(=C(C=C5)NCC(C)(C)COP(=O)(O)O)[N+](=O)[O-])OC6=CN=C7C(=C6)C=CN7)C	Active
385211800.0	121362741.0	CC1=CC(=CN1C2=C(C=CC(=C2)Br)C(=O)N3CC4=CC=CC=C4C[C@H]3CN5CCN(CC5)C)C(=O)N(C6=CC=C(C=C6)O)C7=CC8=C(C=C7)N(C=C8)C	Active
103480099.0	11512941.0	CN(C)CCC1=CC(=C(C=C1)C2=CC=C(C=C2)C(=O)NS(=O)(=O)C3=CC(=C(C=C3)NCCSC4=CC=CC=C4)[N+](=O)[O-])OC	Active
295370202.0	112500336.0	CC1=C(C=C(N1C)C2=CC3=C(C=C2C(=O)N4CC5=CC=CC=C5C[C@H]4CN6CCOCC6)OCCO3)C(=O)N(C7=CC=C(C=C7)O)C8=C(N(C(=C8)C#N)C)C	Active
103505843.0	16109161.0	CN(C)CC[C@H](CSC1=CC=CC=C1)NC2=C(C=C(C=C2)S(=O)(=O)NC(=O)C3=CC=C(C=C3)N4CCN(CC4)CC5=CC=CC=C5C6=CC=CC=C6Cl)[N+](=O)[O-]	Active
160678510.0	1582605.0	C1=CC=C2C(=C1)C(=CC(=C2O)SCC(=O)O)NS(=O)(=O)C3=CC=CS3	Inactive
461515079.0	162643372.0	CC[C@H](C)[C@@H](C(=O)NCC(=O)N[C@@H](CC(=O)O)C(=O)N[C@@H](CCC(=O)O)C(=O)N[C@@H](CC1=CC=CC=C1)C(=O)N[C@@H](CC(=O)N)C(=O)N[C@@H](C)C(=O)N[C@@H](CC2=CC=C(C=C2)O)C(=O)N[C@@H](CC3=CC=C(C=C3)O)C(=O)N[C@@H](C)C(=O)N[C@@H](CCCNC(=N)N)C(=O)O)NC(=O)[C@H](CCCNC(=N)N)NC(=O)[C@H](CCCNC(=N)N)NC(=O)[C@H](CC(C)C)NC(=O)[C@H](CCC(=O)O)NC(=O)[C@H](CCC(=O)N)NC(=O)[C@H](C)NC(=O)[C@H]([C@@H](C)CC)NC(=O)[C@H](CC4=CNC5=…	Active
14724919.0	1893498.0	CC1=CC=C(C=C1)C2=N/C(=C/C3=CC=CS3)/C(=O)N2NC4=CC=CC=C4	Inactive
482059072.0	156294006.0	C1CCN(C1)C(=O)NC2=CC=C(C=C2)C3=NN(C(C3)C4=CC=CC=C4)C(=O)C5=CC=C(C=C5)Br	Inactive
381868253.0	137652728.0	C1=CC=C(C=C1)COC2=CC=C(C=C2)C[C@@H](C(=O)NS(=O)(=O)C3=CC(=C(C=C3)Cl)[N+](=O)[O-])NC(=O)C4=CN(C5=CC=CC=C54)CC6=CC=C(C=C6)C7=CC=CC=C7	Inactive
316891215.0	49846722.0	CC1(CCC(=C(C1)C2=CC=C(C=C2)Cl)CC3CCN(CC3)C4=CC(=C(C=C4)C(=O)NS(=O)(=O)C5=CC(=C(N=C5)OCC6(CCC(CC6)(F)F)O)Cl)OC7=CN=C8C(=C7)C=CN8)C	Active
386394322.0	121453931.0	CC1=C(C=C(N1C)C2=C(C=C3CN(CCC3=C2)C(=O)OC4CCCCC4)C(=O)N5CC6=CC=CC=C6C[C@H]5CCCN7CCOCC7)C(=O)N(C)C8=CC=CC=C8	Active
295370152.0	112500288.0	CC1=C(C=C(N1CC(F)F)C2=CC3=C(C=C2C(=O)N4CC5=CC=CC=C5C[C@H]4CN6CCOCC6)OCO3)C(=O)N(C7=CC=C(C=C7)O)C8=CN(N=C8)C	Active
404662689.0	145956913.0	CC1=C[C@H]([C@@]2(C=C[C@H](C[C@@H]2C1)CCN3C=C(N=N3)CC4=CC=CC=C4)C(=O)OCOC(=O)C)/C=C(/C5=CC=C(C=C5)C(=O)OCOC(=O)C)\Cl	Inactive
295370178.0	60202338.0	CC(C1=CC(=C2C=CN=NC2=C1C3=CC(=CC=C3)F)Cl)NC4=NC=NC(=C4C#N)N	Active
440172932.0	155546898.0	CC1=C(C2=C(N1C(=O)C3=CC=C(C=C3)Cl)C=CC(=C2)OC)CC(=O)N[C@@H](CC4=CC=CC=C4)C(=O)NS(=O)(=O)C5=CC(=C(C=C5)Cl)[N+](=O)[O-]	Inactive
385211821.0	121362788.0	CC1=CC(=CN1C2=CC3=C(C=C2C(=O)N4CC5=CC=CC=C5C[C@H]4CN6CCN(CC6)C)OCO3)C(=O)N(C7=CC=C(C=C7)O)C8=CC9=C(C=C8)N(C=C9)C	Active
103569991.0	199472.0	C1[C@H]([C@@H](OC2=CC(=CC(=C21)O)O)C3=CC(=C(C(=C3)O)O)O)OC(=O)C4=CC(=C(C(=C4)O)O)O	Active
295370125.0	112500261.0	C[C@@H]1CC2=CC=CC=C2CN1C(=O)C3=C(C=C(C=C3)CCNC(=O)COC4=CC=CC=C4)C5=CC(=C(N5C)C)C(=O)N(C)C6=CC=C(C=C6)O	Active
103607864.0	44570042.0	CC1=CC(=NN1C2=CC=CC=C2C(=O)N3CC4=CC=CC=C4C[C@H]3CNS(=O)(=O)C)C(=O)N(C5=CC=CC=C5)C6=CC=CC=C6	Active
17514607.0	9678868.0	C1CCN(C1)S(=O)(=O)C2=CC=C(C=C2)C(=O)NCC(=O)N/N=C/C3=C(C=C(C=C3)Cl)Cl	Inactive
469803231.0	164612239.0	C1CCC(CC1)SC2=C3C=CC=C4C3=C(C=C2)C(=C(C4=O)C#N)NCCC(=O)N	Inactive
385211643.0	90645870.0	CC1=CC(=CN1C2=CC=CC=C2C(=O)N3CC4=CC=CC=C4C[C@H]3CN(C)C)C(=O)N(C5=CC=CC=C5)C6=CC7=C(C=C6)NC=C7	Active
316891176.0	67127066.0	COC1(CCN(CC1)C2=CC(=C(C=C2)C(=O)NS(=O)(=O)C3=CC(=C(N=C3)OCC4(CCOCC4)F)Cl)OC5=CN=C6C(=C5)C=CN6)CC7=CC=CC=C7C8=CC=C(C=C8)Cl	Active
313048347.0	117874271.0	CC1=C(C=C(C=C1)N(C2=CC=C(C=C2)O)C(=O)C3=C4COCCN4C(=C3)C5=CC6=C(C=C5C(=O)N7CC8=CC=CC=C8C[C@H]7CN9CCOCC9)OCO6)F	Active
386394183.0	117834837.0	C[C@@H]1CC2=CC=CC=C2CN1C(=O)C3=C(C=C4CCN(CC4=C3)C(=O)C5(CC5)C6=CC=CC=C6)C7=CC(=C8N7CCCC8)C(=O)N(C)C9=CC=C(C=C9)O	Active
103480060.0	11607072.0	CN(C)C(=O)CC1=CC(=C(C=C1)C2=CC=C(C=C2)C(=O)NS(=O)(=O)C3=CC(=C(C=C3)NCCSC4=CC=CC=C4)[N+](=O)[O-])OC	Inactive
295370176.0	112500312.0	CC1=C(C=C(N1C)C2=C(C=CC(=C2)F)C(=O)N3CC4=CC=CC=C4C[C@H]3CN5CCOCC5)C(=O)N(C6=CC=C(C=C6)O)C7=CN=C8C(=C7)C=CN8C	Active
252081390.0	67227147.0	CC1(CCC(=C(C1)C2=CC=C(C=C2)Cl)CN3CCN(CC3)C4=CC(=C(C=C4)C(=O)NS(=O)(=O)C5=CC(=C(N=C5)OCCN6CCOCC6)C#N)OC7=C(C=C8C(=C7)C=CN8)F)C	Active
386394148.0	121453985.0	C[C@@H]1CC2=CC=CC=C2CN1C(=O)C3=C(C=C4CCN(CC4=C3)C(=O)N(C)C5=CC=CC=C5)C6=CC(=C7N6CCCC7)C(=O)N(C)C8=CC=C(C=C8)O	Active
17513211.0	135517115.0	CC1=C(C(=NN1CC(=O)N/N=C(\C)/C2=CC=C(C=C2)O)C)[N+](=O)[O-]	Inactive
313048372.0	117874340.0	CS(=O)(=O)N1CCN(CC1)C[C@@H]2CC3=CC=CC=C3CN2C(=O)C4=CC5=C(C=C4C6=CC(=C7N6CCCC7)C(=O)N(C8=CC=CC=C8)C9=CC=C(C=C9)O)OCO5	Active
312381564.0	118728675.0	CC[C@H](C)[C@@H](C(=O)NS(=O)(=O)C1=CC=CC=C1)N2C(=O)/C(=C/C3=CC=C(C=C3)C4=CC=CC=C4)/SC2=S	Active
313048329.0	117874371.0	CN1CCCC2=C1C=CC(=C2)N(C3=CC=C(C=C3)O)C(=O)C4=C5C=CC=CN5C(=C4)C6=CC7=C(C=C6C(=O)N8CC9=CC=CC=C9C[C@H]8CN1CCOCC1)OCCO7	Active
24835822.0	2427403.0	C1CC1C(=O)NC2=NNC(=N2)C(F)(F)F	Inactive
14744435.0	2346399.0	CC1=CC=C(C=C1)C2=NNC(=S)N2C3=C(C=CC(=C3)OC)OC	Inactive
316891144.0	56591148.0	CC1(CCC(=C(C1)C2=CC=C(C=C2)Cl)CN3CCN(CC3)C4=CC(=C(C=C4)C(=O)NS(=O)(=O)C5=CC(=C(C=C5)NCC6CCCN(C6)CC#N)[N+](=O)[O-])OC7=CN=C8C(=C7)C=CN8)C	Active
859339.0	660641.0	CC1(CC2=C(CO1)C(=NC3=C2C4=C(S3)C(=NC=N4)SCC(=O)OC)C5=CC=CO5)C	Inactive
85203011.0	44203217.0	CC1C(C(=O)N(N1C)C2=CC=CC=C2)NC3=C(C(=O)N(C3=O)C4=CC=C(C=C4)OC)Cl	Inactive
316891201.0	87279680.0	CC1(CCC(=C(C1)C2=CC=C(C=C2)Cl)CN3CCN(CC3)C4=CC(=C(C=C4)C(=O)NS(=O)(=O)C5=CC(=C(N=C5)OCC6(CCN(CC6)C(CF)CF)F)C(F)(F)F)OC7=CN=C8C(=C7)C=CN8)C	Active
14730612.0	1471255.0	CC1=C(C=CC(=C1)Cl)N=C2C(=NSS2)Cl	Inactive
4257152.0	1248867.0	C1OC2=C(O1)C=C(C=C2)C(=O)CSC3=NN=C(N3CC4=CC=CO4)C5=CC=CS5	Inactive
469811830.0	153346921.0	CCN(CC)CCCNC1=C(C=C(C=C1)S(=O)(=O)NC(=O)C2=C(C=C(C=C2)N3CCN(CC3)CC4=C(CC(CC4)(C)C)C5=CC=C(C=C5)C(F)(F)F)OC6=CN=C7C(=C6)C=CN7)[N+](=O)[O-]	Active
11532952.0	6852389.0	CN1CCC2=C3[C@@H]1CC4=C(C3=CC=C2)C(=C(C=C4)O)O.Cl	Inactive
374313509.0	137290260.0	CC1=CC2=C(C(=C(C(=C2C(C)C)O)O)C=NCCCC(=O)O)C(=C1C3=C(C4=C(C=C3C)C(=C(C(=C4C=NCCCC(=O)O)O)O)C(C)C)O)O	Active
316891117.0	87279529.0	CC1(CCC(=C(C1)C2=CC=C(C=C2)Cl)CN3CCN(CC3)C4=CC(=C(C=C4)C(=O)NS(=O)(=O)C5=CC(=C(C=C5)OCC6(CCN(CC6)C7CCOC7)F)[N+](=O)[O-])OC8=CN=C9C(=C8)C=CN9)C	Active
103505820.0	16109081.0	CN(C)CC[C@H](CSC1=CC=CC=C1)NC2=C(C=C(C=C2)S(=O)(=O)NC(=O)C3=CC=C(C=C3)N4CCC(=CC5=CN=CC=C5)CC4)[N+](=O)[O-]	Active
469686860.0	155123803.0	CCC1=C2C(=NN1C)CN(CCCCN3C4=C(C=CC(=C24)F)C(=C3C(=O)O)CCCOC5=CC=CC6=CC=CC=C65)C	Inactive
14745530.0	9679909.0	CCN1C(=C(C2=CC=CC=C21)/C=N/NC3=NC4=CC=CC=C4S3)C	Inactive
440169759.0	155545656.0	C1COCCN1CC[C@H](CSC2=CC=CC=C2)NC3=C(C=C(C=C3)S(=O)(=O)NC(=O)C4=CC(=C(C=C4)C5=CC=C(C=C5)F)S(=O)(=O)F)[N+](=O)[O-]	Active
295370201.0	112500335.0	CC1=C(C=C(N1C)C2=C(C=CC(=C2)Cl)C(=O)N3CC4=CC=CC=C4C[C@H]3CCCN5CCOCC5)C(=O)N(C6=CC=C(C=C6)O)C7=C(N(C(=C7)C#N)C)C	Active
160678607.0	70685853.0	CCCCN(CCCC)C1=NC=CC(=N1)C2=C(C=C(C=C2)C(=O)NS(=O)(=O)C3=CC4=C(C=C3)C=CC(=C4)I)C(=O)N5CCC6=CC=CC=C6C5	Active
17515299.0	12005992.0	CC1=NC(=NC=C1)SCC2=CC(=O)C(=CO2)OC(=O)C3=CC(=C(C=C3)Cl)[N+](=O)[O-]	Inactive
386396277.0	49846305.0	C1CCC2(C1)CCC(=C(C2)CN3CCN(CC3)C4=CC(=C(C=C4)C(=O)NS(=O)(=O)C5=CC(=C(C=C5)NC6CCC(CC6)N7CCOCC7)[N+](=O)[O-])OC8=CN=C9C(=C8)C=CN9)C1=CC=C(C=C1)Cl	Active
316891078.0	87279769.0	CC1(CCC(=C(C1)C2=CC=C(C=C2)Cl)CN3CCN(CC3)C4=CC(=C(C=C4)C(=O)NS(=O)(=O)C5=CC(=C(C=C5)NC6CN(C6)C(CF)CF)[N+](=O)[O-])OC7=CN=C8C(=C7)C=CN8)C	Active
17407393.0	11958616.0	CC1=C(SC(=N1)NC(=O)CC(C)C)C2=CSC(=N2)NC3=CC=C(C=C3)Cl	Inactive
17431564.0	5759278.0	CN\1CCS/C1=C/C=C/2\C(=O)N(C(=S)S2)CC3=CC=CC=C3	Inactive
124976184.0	51002999.0	C1=CC=C(C=C1)C2=CC=C(C=C2)OC3=C4C=CC=C5C4=C(C=C3)C6=C(C(=O)N=C56)C#N	Active
174504345.0	73351069.0	CC1=CC(=C(C=C1)O)CN2C(=NC3=C(C(=C(C=C3C2=O)O)O)O)C4=CC=CC=C4	Active
386394228.0	121453624.0	C[C@@H]1CC2=CC=CC=C2CN1C(=O)C3=C(C=C4CCN(CC4=C3)C(=O)CC5=CC=C(C=C5)OCCN(C)C)C6=CC(=C7N6CCCC7)C(=O)N(C)C8=CC=C(C=C8)O	Active
312390164.0	90478318.0	CC\1=NN(C(=O)/C1=C/C2=CC=C(C=C2)C3=CC=CC=C3)C4=NC(=CS4)C5=CC=CC=C5	Active
386394232.0	121453389.0	C[C@@H]1CC2=CC=CC=C2CN1C(=O)C3=C(C=C4CN(CC4=C3)C(=O)COC5=CC=CC=C5)C6=CC(=C7N6CCCC7)C(=O)N(C8=CC=C(C=C8)O)C9=CN=C1C(=C9)C=CN1C	Active
385211781.0	121362810.0	CN1CCN(CC1)C[C@@H]2CC3=CC=CC=C3CN2C(=O)C4=CC5=C(C=C4N6C=C(C7=CC=CC=C76)C(=O)N(C8=CC=C(C=C8)O)C9=CC=C(C=C9)OC(F)(F)F)OCO5	Active
24840637.0	271296.0	CC1=CC(=O)C2=C(C=CC(=C2C1=O)O)O	Inactive
24815803.0	7532476.0	CC1=NN=C2N1N=C(C=C2)C3=CC(=CC=C3)NC(=O)C4=CC=CO4	Inactive
24814503.0	5998602.0	C1=CC=C(C=C1)S(=O)(=O)/N=C\2/C=C(C(=O)C3=CC=CC=C32)NC4=CC=C(C=C4)C(=O)O	Inactive
17505337.0	135468612.0	COC1=C(C(=CC(=C1)/C=N/NC(=O)C2=C(C=C(C=C2)[N+](=O)[O-])Cl)Br)O	Inactive
252081182.0	46235100.0	CN(C)CCCNC1=C(C=C(C=C1)S(=O)(=O)NC(=O)C2=C(C=C(C=C2)N3CCN(CC3)CC4=CC=CC=C4C5=CC=C(C=C5)Cl)OC6=CC=CC(=C6)OCC7=CC=CC=C7)[N+](=O)[O-]	Active
103575794.0	44456365.0	C1=CC=C(C=C1)C[C@H](N2C(=S)S/C(=C\C3=CC=C(C=C3)OCCOC4=CC=C(C=C4)/C=C/5\SC(=S)N(C5=O)[C@H](C(=O)O)CC6=CC=CC=C6)/C2=O)C(=O)O	Active
316890953.0	87279378.0	CC1(CCC(=C(C1)C2=CC=C(C=C2)Cl)CN3CCN(CC3)C4=CC(=C(C=C4)C(=O)NS(=O)(=O)C5=CC(=C(C=C5)NC6CCN(CC6)C)[N+](=O)[O-])OC7=CC=CC8=C7C9=CC=CC=C9N8)C	Active
103690872.0	44191696.0	CCC1=CC=C(C=C1)CCNC(=O)C2=C3C=C(C(=C(C3=CC(=C2O)O)O)C4=C(C5=CC(=C(C(=C5C=C4C)C(=O)NCCC6=CC=C(C=C6)CC)O)O)O)C	Active
404667563.0	145960303.0	C1=CC=C2C(=C1)C=C(N2S(=O)(=O)C3=CC=C(C=C3)OCC4=CC(=CC=C4)Cl)C(=O)O	Active
386396373.0	87279748.0	CC1(CCC(=C(C1)C2=CC=C(C=C2)Cl)CN3CCN(CC3)C4=CC(=C(C=C4)C(=O)NS(=O)(=O)C5=CC(=C(C=C5)OC[C@@H]6CC(CN6C7COC7)(F)F)[N+](=O)[O-])OC8=CN=C9C(=C8)C=CN9)C	Active
14744853.0	2307365.0	CC1=CN=NN1C2=CC=C(C=C2)C(=O)CCl	Inactive
160683929.0	70687969.0	CCCCC1=C(C(=NN1C2=CC=C(C=C2)OCCCC)CO)C3=C(C=C(C=C3)C(=O)NS(=O)(=O)C4=CC5=CC=CC=C5C=C4)C(=O)N6CCC7=CC=CC=C7C6	Active
469686852.0	142591479.0	CCC1=NN(C2=C1C3=C(C=CC4=C3N(CCCCOC2)C(=C4CCCOC5=CC=CC6=C5CCCC6)C(=O)O)F)C	Inactive
24810192.0	9556541.0	CC1=CC=CC=C1OCC(=O)N/N=C/C2=CC=CC=N2	Inactive
124960351.0	51354903.0	CC1(CCC(=C(C1)CN2CCN(CC2)C3=CC4=C(C=C3)C(=NC=N4)NS(=O)(=O)C5=CC(=C(C=C5)N[C@H](CCN6CCOCC6)CSC7=CC=CC=C7)[N+](=O)[O-])C8=CC=C(C=C8)Cl)C	Active
17385934.0	2030970.0	C1=CC=C2C(=C1)N=C(S2)C3=CC=C(O3)/C=C/4\C(=O)N(C(=S)S4)CCC(=O)O	Inactive
340092510.0	89239884.0	CCCCN(CCCC)C(=O)C1=NN(C(=C1Cl)C)C2=C(C=C(C=C2)C(=O)NS(=O)(=O)C3=CC4=C(C=C3)N(CC4)C(=O)CC5=CC(=C(C=C5)Cl)Cl)C(=O)N6CCC7=CC=CC=C7C6	Active
312345865.0	118705737.0	C1CN(CCN1CC2=C(NN=C2)C3=CC=C(C=C3)Cl)C4=CC=C(C=C4)C(=O)NS(=O)(=O)C5=CC(=C(C=C5)N[C@H](CCN6CCOCC6)CSC7=CC=CC=C7)S(=O)(=O)C(F)(F)F	Active
103505950.0	16109150.0	CN(C)CC[C@H](CSC1=CC=CC=C1)NC2=C(C=C(C=C2)S(=O)(=O)NC(=O)C3=CC=C(C=C3)N4CCC(=CC5=CC=C(C=C5)Cl)CC4)[N+](=O)[O-]	Active
312393248.0	118737148.0	C1CN2C3=C(C=CC=C3S(=O)(=O)C1)C(=C2C(=O)O)CCCOC4=CC=CC5=CC=CC=C54	Inactive
374282291.0	134135886.0	C1=CC=C(C=C1)SCCNC2=C(C=C(C=C2)S(=O)(=O)NC(=O)C3=CC=C(C=C3)NC(=O)/C=C/C4=CC(=CC=C4)C(F)(F)F)[N+](=O)[O-]	Active
852303.0	654918.0	CC(C)(C)C1=NC(=C2C(=N1)N(N=N2)CC3=CC=CC=C3Cl)NCCN4CCOCC4	Inactive
440140418.0	155530563.0	CC1=C(C=CC=C1Cl)C2=C(SC3=NC=NC(=C23)N[C@H](CC4=CC=CC=C4)C(=O)O)C(=C)C	Active
386396315.0	87279438.0	CC1(CCC(=C(C1)C2=CC=C(C=C2)Cl)CN3CCN(CC3)C4=CC(=C(C=C4)C(=O)NS(=O)(=O)C5=CC(=C(N=C5)NC6CCC(CC6)N7CCOCC7)C#N)OC8=CN=C9C(=C8)C=CN9)C	Active
469826153.0	139533678.0	CC1(CCC(=C(C1)C2=CC=C(C=C2)C(F)(F)F)CN3CCN(CC3)C4=CC(=C(C=C4)C(=O)NS(=O)(=O)C5=CC(=C(C=C5)OC6CCOCC6)[N+](=O)[O-])OC7=CN=C8C(=C7)C=CN8)C	Active
381857724.0	137645619.0	COC1=CC=C(C=C1)C2=CC=C(C=C2)CN3C=C(C4=CC=CC=C43)C(=O)N[C@@H](CC5=CC=C(C=C5)OCC6=CC=C(C=C6)[N+](=O)[O-])C(=O)NS(=O)(=O)C7=CC(=C(C=C7)Cl)[N+](=O)[O-]	Inactive
24816005.0	7532038.0	CCOC1=CC=CC=C1NC(=O)CSC2=NN=C3N2N=C(C=C3)C4=CN=CC=C4	Inactive
252081234.0	46236197.0	CC1(CC(=C(CO1)CN2CCN(CC2)C3=CC(=C(C=C3)C(=O)NS(=O)(=O)C4=CC(=C(C=C4)NC5CCN(CC5)C)[N+](=O)[O-])OC6=CC(=CC=C6)Cl)C7=CC=C(C=C7)Cl)C	Active
103646475.0	25138716.0	CN(C)CC[C@H](CSC1=CC=CC=C1)NC2=C(C=C(C=C2)S(=O)(=O)NC(=O)C3=CC=C(C=C3)N4CCN(CC4)CC5=C(CCCCC5)C6=CC=C(C=C6)Cl)[N+](=O)[O-]	Active
24832145.0	135498532.0	C1CCC(C1)NC(=O)NC(=O)COC(=O)CCCN=C2C3=CC=CC=C3S(=O)(=O)N2	Inactive
440145886.0	134828256.0	C[C@@H]1CN(C(=O)C2=C(C3=C(N12)C(=C(C=C3)Cl)C4=C(N(N=C4C)C)C)CCCOC5=CC(=C(C(=C5)C)Cl)C)C6=CN(C7=C6C=C(C=C7)C(=O)O)C	Active
295370154.0	112500290.0	C[C@@H]1CC2=CC=CC=C2CN1C(=O)C3=CC4=C(C=C3C5=CC(=C(N5CCN6CCOCC6)C)C(=O)N(C7=CC=CC=C7)C8=CC=C(C=C8)O)OCO4	Active
164139166.0	136217522.0	C1CSCCN1C2=C3C=CC=C4C3=C(C=C2)C5=C4NC(=O)C5=NCCCCCC6=CC=CC=C6	Active
316891238.0	49847256.0	CC1(CCC(=C(C1)C2=CC=C(C=C2)Cl)CN3CCN(CC3)C4=CC(=C(C=C4)C(=O)NS(=O)(=O)C5=CC(=C(C=C5)NC[C@@H]6CN(CCO6)C7CC7)[N+](=O)[O-])OC8=CN=C9C(=C8)C=CN9)C	Active
14728377.0	1715432.0	CC1=CC=C(C=C1)C(=O)C(=C2SCCCS2)C(=O)/C=C/C3=CC=CC=C3	Inactive
252081191.0	46235544.0	CN(C)C(=O)COC1=CC=C(C=C1)OC2=C(C=CC(=C2)N3CCN(CC3)CC4=CC=CC=C4C5=CC=C(C=C5)Cl)C(=O)NS(=O)(=O)C6=CC(=C(C=C6)NCC7CCOCC7)[N+](=O)[O-]	Active
385211802.0	121362841.0	CN1CCN(CC1)C[C@@H]2CC3=CC=CC=C3CN2C(=O)C4=C(C=C(C=C4)Cl)N5C=C(C6=CC=CC=C65)C(=O)N(C7=CC=C(C=C7)O)C8=CC9=C(C=C8)NC=C9	Active
17431609.0	698490.0	CC1=C2C(=CC=C1)C(=C3C(=CC(=NC3=N2)C)C)N	Inactive
857605.0	658953.0	CC1=NN=C(C2=CC=CC=C12)NCC3=NNC(=O)C4=CC=CC=C43	Inactive
17506682.0	2943134.0	CCOC1=CC=C(C=C1)NCC2=CC=CC=C2OCC3=CC(=CC=C3)F.Cl	Inactive
103373811.0	245869.0	CCCC[C@@H]1[C@H]([C@@H](OC(=O)[C@H]([C@H](OC1=O)C)NC(=O)C2=C(C(=CC=C2)NC=O)O)C)OC(=O)CC(C)C	Inactive
385211792.0	121362843.0	CC1=CC(=CN1C2=C(C=CC(=C2)Br)C(=O)N3CC4=CC=CC=C4C[C@H]3CN5CCN(CC5)C)C(=O)N(C6=CC=C(C=C6)O)C7=CC=C(C=C7)Cl	Active
386394175.0	121453867.0	C[C@@H]1CC2=CC=CC=C2CN1C(=O)C3=C(C=C4CN(CC4=C3)C(=O)CC5=CC=C(C=C5)OC)C6=CC(=C(N6C)C)C(=O)N(C)C7=CC=C(C=C7)O	Active
252081417.0	87315920.0	CC1(CCC(=C(C1)C2=CC=C(C=C2)Cl)CN3CCN(CC3)C4=CC(=C(C=C4)C(=O)NS(=O)(=O)C5=CC(=C(C=C5)NCC6(CCOCC6)F)[N+](=O)[O-])OC7=C(C=C8C(=C7)C=CN8)F)C	Active
404655789.0	145952150.0	CC1=C[C@H]([C@@]2(C=C[C@H](C[C@@H]2C1)CC(=O)NC3=CC=C(C=C3)Cl)C(=O)OC)/C=C(/C4=CC=C(C=C4)C(=O)OC)\Cl	Inactive
385211852.0	121362755.0	C1[C@H](N(CC2=CC=CC=C21)C(=O)C3=CC=CC=C3N4C5=CC=CC=C5C(=N4)C(=O)N(C6=CC=CC=C6)C7=CC=CC=C7)CN	Active
24806089.0	1017645.0	CC1=CC(=CC(=C1OC)C(=O)NC2=CC=C(C=C2)S(=O)(=O)N)Br	Inactive
17507648.0	135411840.0	C1=CC=C2C(=C1)C(=O)NC(=N2)SCC3=NC4=CC=CC=C4C(=O)N3C5=CC=CC=C5C(F)(F)F	Inactive
103505841.0	16109160.0	CN(C)CC[C@H](CSC1=CC=CC=C1)NC2=C(C=C(C=C2)S(=O)(=O)NC(=O)C3=CC=C(C=C3)N4CCN(CC4)CC5=CC=CC=C5C6=CC(=CC=C6)OC)[N+](=O)[O-]	Active
17504132.0	1380424.0	CCN(CC)C1=CC=C(C=C1)NC2=C(C(=O)C3=CC=CC=C3C2=O)Cl	Inactive
252081281.0	67228111.0	CC1(CCC(=C(C1)C2=CC=C(C=C2)Cl)CN3CCN(CC3)C4=CC(=C(C=C4)C(=O)NS(=O)(=O)C5=CC(=C(C=C5)N[C@@H]6CCN(C6)C)[N+](=O)[O-])OC7=CC(=CC=C7)Cl)C	Active
336899240.0	137243602.0	CC1=CC=C(C=C1)N=C2C3=C(C=C(C=C3)C)N(C4=C(C(=C(C=C42)O)O)O)C(=O)C5=CC=C(C=C5)C(C)(C)C	Active
386396543.0	67126611.0	CC1(CCC(=C(C1)C2=CC=C(C=C2)Cl)CN3CCN(CC3)C4=CC(=C(C=C4)C(=O)NS(=O)(=O)C5=CC(=C(C=C5)OCC6CCC(CC6)(C)O)[N+](=O)[O-])OC7=CN=C8C(=C7)C=CN8)C	Active
164144936.0	25100119.0	C1=CC=C2C(=C1)C=CC=C2OCCCC3=C(NC4=CC=CC=C43)C(=O)O	Active
295370141.0	112500277.0	C[C@@H]1CC2=CC=CC=C2CN1C(=O)C3=C(C=C(C=C3)Cl)C4=CC(=C(N4C)C)C(=O)N(C5=CC=C(C=C5)O)C6=CN=C7C(=C6)C=CN7C	Active
24786480.0	2895217.0	CC1CCN(CC1)C2(C3=C(C=CC(=C3)Br)NC2=O)O	Inactive
482061307.0	156293682.0	CC(C)(C)OC(=O)NC1=CC=CC(=C1)C2=NN(C(C2)C3=CC=CC=C3)C(=O)C4=CC=C(C=C4)Br	Inactive
316890958.0	49846720.0	CC1(CCC(=C(C1)C2=CC=C(C=C2)Cl)CN3CCN(CC3)C4=CC(=C(C=C4)C(=O)NS(=O)(=O)C5=CC(=C(C=C5)OCC6COCCO6)[N+](=O)[O-])OC7=CN=C8C(=C7)C=CN8)C	Active
385211868.0	121362709.0	C1[C@H](N(CC2=CC=CC=C21)C(=O)C3=CC=CC=C3N4C5=CC=CC=C5C(=N4)C(=O)N(C6=CC=CC=C6)C7=CC=C(C=C7)O)CN	Active
385211644.0	121363004.0	CC1=CC(=CN1C2=C(C=CC(=C2)C(F)(F)F)C(=O)N3CC4=CC=CC=C4C[C@H]3CN(C)C)C(=O)N(C5=CC=CC=C5)C6=CC=C(C=C6)O	Active
316891162.0	67126772.0	CC1(CCC(=C(C1)C2=CC=C(C=C2)Cl)CN3CCN(CC3)C4=CC(=C(C=C4)C(=O)NS(=O)(=O)C5=CC(=C(N=C5)OCC6(CCOCC6)F)F)OC7=CN=C8C(=C7)C=CN8)C	Active
160696542.0	57339126.0	CN1CCN(CC1)CCCNC(=O)C2=C(C(=CN2CC[C@@H](CO)O)C3=CC=C(C=C3)Cl)C4=CC=CC=C4	Inactive
312348010.0	118707284.0	C1COCCN1CC[C@H](CSC2=CC=CC=C2)NC3=C(C=C(C=C3)S(=O)(=O)NC(=O)C4=CC=C(C=C4)N5CC6(C5)CN(C6)CC7=CC=CC=C7C8=CC=C(C=C8)Cl)S(=O)(=O)C(F)(F)F	Inactive
312361547.0	46836243.0	C1CN(CC2=C1C=CC=C2C(=O)NC3=NC4=CC=CC=C4S3)C5=NC(=C(S5)CCOC6=CC=C(C=C6)N7C8=NC=NC=C8C=N7)C(=O)O	Active
103428479.0	54732777.0	C[C@H]1C[C@@H]([C@@H]([C@@H]2[C@@H]1[C@]\3([C@@H](C=C2)/C(=C/C[C@@H](/C(=C\[C@@H]4[C@H](C=C(C[C@@]45C(=O)/C(=C3\O)/C(=O)O5)C=O)OC(=O)C)/C)O[C@H]6CC(C([C@@H](O6)C)NC(=O)OC)(C)[N+](=O)[O-])/C)C)OCC7=CC=C(C=C7)OC)C	Active
404701955.0	145983256.0	C1CCC(C1)NC2=C(C=C(C=C2)S(=O)(=O)NC(=O)[C@H](CC3=CC=C(C=C3)OCC4=CC=C(C=C4)C#N)NC(=O)CC5=CC=C(C=C5)C6=CC=CC=C6)[N+](=O)[O-]	Active
313048289.0	117874168.0	CN1C=CC2=C1C=CC(=C2)N(C3=CC=C(C=C3)O)C(=O)C4=C5CCCCN5C(=C4)C6=C(C=CC(=C6)F)C(=O)N7CC8=CC=CC=C8C[C@H]7CN9CCOCC9	Active
17505325.0	3158797.0	CC1=CC(=CC=C1)N2C(NC(=O)C(=C2S)C#N)C3=CC=CS3	Inactive
469818512.0	147081194.0	CC1(CCC(=C(C1)C2=CC(=C(C=C2)C(F)(F)F)Cl)CN3CCN(CC3)C4=CC(=C(C=C4)C(=O)NS(=O)(=O)C5=CC(=C(C=C5)NCC6CCOCC6)[N+](=O)[O-])OC7=CN=C8C(=C7)C=CN8)C	Active
340092550.0	71062146.0	CCCCC1=C(C(=NN1C2=CC=C(C=C2)OC3=CC(=CC=C3)Cl)C(=O)OCC)C4=C(C=C(C=C4)C(=O)NS(=O)(=O)C5=CC6=CC=CC=C6C=C5)C(=O)N7CCC8=CC=CC=C8C7	Active
24786281.0	12748881.0	CC1=NC2=C(C(=CS2)C3=CC=CC=C3)C(=O)N1N=C4C=CC(=O)C=C4.CC(=O)O	Inactive
164148107.0	71527971.0	C1CN(CCC1N2CCN3C(=NN=C3NS(=O)(=O)C4=CC(=C(C=C4)N[C@H](CCN5CCOCC5)CSC6=CC=CC=C6)S(=O)(=O)C(F)(F)F)C2)CC7=CC=CC=C7C8=CC=C(C=C8)Cl	Active
318395452.0	122194486.0	CC(=O)OC1=CC=C(C=C1)NC(=O)[C@H](CC2=CC=CC=C2)N3C(=O)[C@@H](NC3=O)CC4=CC=C(C=C4)C5=CC=C(C=C5)Cl	Inactive
858057.0	659413.0	C1=CC=C2C(=C1)C3=C4C(=NO3)C=CC(=C4C2=O)NCC5=CC=CO5	Inactive
381882727.0	137658812.0	C1=CC=C2C(=C1)C(=CN2CC3=CC=C(C=C3)C4=CC=C(C=C4)Cl)C(=O)N[C@@H](CC5=CC=C(C=C5)Br)C(=O)NS(=O)(=O)C6=CC(=C(C=C6)Cl)[N+](=O)[O-]	Inactive
252081203.0	87316167.0	CC1(CCC(=C(C1)C2=CC=C(C=C2)Cl)CN3CCN(CC3)C4=CC(=C(C=C4)C(=O)NS(=O)(=O)C5=CC(=C(C=C5)NC6CCN(CC6)C7CCOCC7)[N+](=O)[O-])OC8=CC(=CC=C8)F)C	Active
385211845.0	121362809.0	C[C@@H]1CC2=CC=CC=C2CN1C(=O)C3=CC4=C(C=C3N5C=C(C=C5C)C(=O)N(C6=CC=C(C=C6)O)C7=CC8=C(C=C7)N(CC8)C)OCO4	Active
103628685.0	24881990.0	CC[C@H](C)[C@@H](C(=O)N[C@@H]([C@@H](C)CC)C(=O)NCC(=O)N[C@@H](CC(=O)O)C(=O)N[C@@H](CC(=O)O)C(=O)N[C@@H]([C@@H](C)CC)C(=O)N[C@@H](CC(=O)N)C(=O)N[C@@H](CCCNC(=N)N)C(=O)O)NC(=O)[C@H](C)NC(=O)[C@H](CCSC)NC(=O)[C@H](CCC(=O)N)NC(=O)[C@H](CCCNC(=N)N)NC(=O)CNC(=O)[C@H](C(C)C)NC(=O)[C@H](CCC(=O)N)NC(=O)CN	Inactive
295370204.0	112500338.0	CC1=C(C=C(N1C)C2=C(C=C(C=C2)OC)C(=O)N3CC4=CC=CC=C4C[C@H]3CN5CCOCC5)C(=O)N(C6=CC=C(C=C6)O)C7=C(N(C(=C7)C#N)C)C	Active
252081099.0	46235250.0	C1COCCC1CNC2=C(C=C(C=C2)S(=O)(=O)NC(=O)C3=C(C=C(C=C3)N4CCN(CC4)CC5=CC=CC=C5C6=CC=C(C=C6)Cl)OC7=CC=CC(=C7)[N+](=O)[O-])[N+](=O)[O-]	Active
857742.0	659099.0	C1CSC(=N1)NC(=O)NC23CC4CC(C2)CC(C4)C3	Inactive
17516750.0	4176954.0	CC1=CC2=C(C=C1)C=C(C(=N2)SC3=NN=NN3C4=CC=CC=C4)C	Inactive
386394176.0	121453756.0	C[C@@H]1CC2=CC=CC=C2CN1C(=O)C3=C(C=C4CN(CC4=C3)C(=O)CC5=CC=C(C=C5)F)C6=CC(=C(N6C)C)C(=O)N(C)C7=CC=C(C=C7)O	Active
295370090.0	112500225.0	CN1CCN(CC1)C[C@@H]2CC3=CC=CC=C3CN2C(=O)C4=C(C=C(C=C4)Cl)C5=CC(=CN5C6CC6)C(=O)N(C7=CC=C(C=C7)O)C8=CC9=C(C=C8)N(C=C9)C	Active
318395444.0	122194478.0	CC1=CC=C(C=C1)S(=O)(=O)NC(=O)[C@H](CC2=CC=CC=C2)N3C(=O)[C@@H](NC3=O)CC4=CC=C(C=C4)C5=CC=CC(=C5)C	Inactive
7969049.0	5076890.0	CCCCNC(=O)C1=CC2=C(C=C1)N=C(C(=N2)C3=CC=CO3)C4=CC=CO4	Inactive
335960495.0	87316103.0	CC1(CCC(=C(C1)C2=CC=C(C=C2)Cl)CN3CCN(CC3)C4=CC(=C(C=C4)C(=O)NS(=O)(=O)C5=CC(=C(C=C5)NCC6CCOCC6)[N+](=O)[O-])OC7=CC=CC8=C7CCN(C8)C(=O)OC(C)(C)C)C	Active
340092553.0	71062432.0	CCCCC1=C(C(=NN1C2=CC=C(C=C2)OCC(CO)O)CO)C3=C(C=C(C=C3)C(=O)NS(=O)(=O)C4=CC5=CC=CC=C5C=C4)C(=O)N6CCC7=CC=CC=C7C6	Active
103754166.0	46236926.0	CC1=CC2=C(C(=C(C=C2C(=C1C3=C(C4=CC(=C(C(=C4C=C3C)C(=O)NC[C@@H](C)C5=CC=CC=C5)O)O)O)O)O)O)C(=O)NC[C@@H](C)C6=CC=CC=C6	Active
313082819.0	71617479.0	CCCCN(CCCC)C(=O)C1=NN(C(=C1Cl)C)C2=C(C=C(C=C2)O)C(=O)N3CC4=CC=CC=C4C[C@H]3CO	Active
386394273.0	121453432.0	CC1=C(C=C(N1C)C2=C(C=C3CN(CCC3=C2)C(=O)OC4=CC5=C(C=C4)C=CN5)C(=O)N6CC7=CC=CC=C7C[C@H]6CN8CCOCC8)C(=O)N(C)C9=CC=C(C=C9)O	Active
14721158.0	3216273.0	CCCCN(C(C1=C(C(=CC=C1)OC)OC)C(=O)NC(C)(C)C)C(=O)CCC(=O)NC2=NOC(=C2)C	Inactive
252081387.0	87316526.0	CC1(CCC(=C(C1)C2=CC=C(C=C2)Cl)CN3CCN(CC3)C4=CC(=C(C=C4)C(=O)NS(=O)(=O)C5=CC(=C(N=C5)NC6CCC(CC6)N7CCOCC7)Br)OC8=C(C=C9C(=C8)C=CN9)F)C	Active
385211789.0	121362673.0	CC1=CC=C(C=C1)N(C2=CC=C(C=C2)OC(=O)C)C(=O)C3=CN(C4=CC=CC=C43)C5=CC6=C(C=C5C(=O)N7CC8=CC=CC=C8C[C@H]7CN9CCN(CC9)C)OCO6	Active
404703809.0	145984576.0	CC(C)(C)OC(=O)N[C@@H](CC1=CC=C(C=C1)OCC2=CC=C(C=C2)C#N)C(=O)NS(=O)(=O)C3=CC(=C(C=C3)NCCCC4=CC=CC=C4)[N+](=O)[O-]	Active
440216948.0	155564461.0	C1CC(=O)NC(=O)C1N2C(=O)C3=C(C2=O)C(=CC=C3)NCCCCNC(=O)CCNC4=C(C(=O)C5=CC=CC6=C(C=CC4=C65)SC7=CC=C(C=C7)Br)C#N	Active
103615785.0	44574949.0	COCCNC(=O)[C@@H]1[C@H]([C@@H]2CN3C(=O)C=CC=C3[C@H]1N2C4=NC(=C(S4)C5=CC=CC=C5)C6=CC=C(C=C6)Cl)CO	Active
103682168.0	44191750.0	CC1=CC2=C(C(=C(C=C2C(=C1C3=C(C4=CC(=C(C(=C4C=C3C)C(=O)NC5CC6=CC=CC=C6C5)O)O)O)O)O)O)C(=O)NC7CC8=CC=CC=C8C7	Active
160691143.0	57523400.0	CN1CCN(CC1)CCCNC(=O)C2=C(C(=CN2CC[C@@H](CO)O)C3=CC=C(C=C3)Cl)C4=CC=C(C=C4)N5CCN(CC5)C6=CC=C(C=C6)NS(=O)(=O)C7=CC(=C(C=C7)N[C@H](CCN(C)C)CSC8=CC=CC=C8)[N+](=O)[O-]	Active
163327852.0	71456997.0	CC1=C(C(=C(N1C)C2=CC=C(C=C2)Cl)C3=CC(=CC=C3)N4CCN(CC4)C5=CC=C(C=C5)NS(=O)(=O)C6=CC=CC=C6)C(=O)NCCCN7CCN(CC7)C	Active
14722647.0	3213030.0	COCCN1C(=NN=N1)CN(CC2=CC=CO2)CC3=CC4=CC5=C(C=C4NC3=O)OCO5	Inactive
386394292.0	121453984.0	CCN(C1=CC=C(C=C1)O)C(=O)C2=C(N(C(=C2)C3=C(C=C4CN(CCC4=C3)C(=O)CC5=CC=CC=C5)C(=O)N6CC7=CC=CC=C7C[C@H]6CN8CCOCC8)C)C	Active
24809038.0	776370.0	C1CCN(C1)C2=C3C4=C(C5=CC=CC=C5C3=O)ON=C4C=C2	Inactive
473128618.0	149127499.0	C1CC(N(C1)C2=CC=CC=C2)CN3CCC(=CC3)C4=CC(=C(C=C4)C(=O)NS(=O)(=O)C5=CC(=C(C=C5)NCC6CCOCC6)[N+](=O)[O-])OC7=CN=C8C(=C7)C=CN8	Active
22401258.0	5347156.0	C1CCN(C1)C2=C(C=C(C=C2)/C=N/NC(=O)CN3C4=CC=CC=C4C(=O)C5=CC=CC=C53)[N+](=O)[O-]	Inactive
385211805.0	121362941.0	CN1CCN(CC1)C[C@@H]2CC3=CC=CC=C3CN2C(=O)C4=C(C=C(C=C4)Cl)N5C=C(C6=CC=CC=C65)C(=O)N(C7=CC=C(C=C7)O)C8=CC=C(C=C8)F	Active
164134598.0	59053562.0	CN(C)CC[C@H](CSC1=CC=CC=C1)NC2=C(C=C(C=C2)S(=O)(=O)NC3=CC=C(C=C3)N4CCN(CC4)C5=CC=CC(=C5)C6=C(ON=C6)C7=CC=C(C=C7)Cl)[N+](=O)[O-]	Active
242638546.0	44609307.0	C1=CC=C(C=C1)C2=CC=C(C=C2)S(=O)(=O)NC3=CC(=C(C4=CC=CC=C43)O)SCC(=O)O	Active
103530269.0	44429173.0	CCC/C(=C/1\C(=O)N(C(=S)S1)[C@@H](CC(C)C)C(=O)O)/C2=CC=CC=C2	Inactive
469686858.0	142591546.0	CCC1=C2C(=NN1C)CN(CCCCN3C4=C(C=CC(=C24)F)C(=C3C(=O)O)CCCOC5=CC=CC6=C5CCCC6)C	Inactive
316891004.0	49846154.0	CC1(CC(=C(CO1)CN2CCN(CC2)C3=CC(=C(C=C3)C(=O)NS(=O)(=O)C4=CC(=C(C=C4)NN5CCN(CC5)C)[N+](=O)[O-])OC6=CN=C7C(=C6)C=CN7)C8=CC=C(C=C8)Cl)C	Active
386394213.0	117835028.0	CC1=CC=C(C=C1)OC(=O)N2CCC3=CC(=C(C=C3C2)C(=O)N4CC5=CC=CC=C5C[C@H]4CN6CCOCC6)C7=CC(=C(N7C)C)C(=O)N(C)C8=CC=C(C=C8)O	Active
316891232.0	49847107.0	CC1(CCC(=C(C1)C2=CC=C(C=C2)Cl)CN3CCN(CC3)C4=CC(=C(C=C4)C(=O)NS(=O)(=O)C5=CC(=C(C=C5)NCCCN(C6CCC6)C7CC7)[N+](=O)[O-])OC8=CN=C9C(=C8)C=CN9)C	Active
385211869.0	121362845.0	C1[C@H](N(CC2=CC=CC=C21)C(=O)C3=C(C=CC(=C3)NC(=O)CSC4=CC=CC=C4)N5C6=CC=CC=C6C(=N5)C(=O)N(C7=CC=CC=C7)C8=CC=CC=C8)CN	Active
318395439.0	122194473.0	C1=CC=C(C=C1)C[C@@H](C(=O)NS(=O)(=O)C2=CC=CC=C2)N3C(=O)[C@@H](NC3=O)CC4=CC=C(C=C4)C5=CC=C(C=C5)Cl	Inactive
295370126.0	112500262.0	CC1=C(C=C(N1C)C2=CC3=C(C=C2C(=O)N4CC5=CC=CC=C5C[C@H]4CN6CCOCC6)OCO3)C(=O)N(C7=CC=C(C=C7)O)C8=CN(N=C8)C	Active
103593194.0	44564608.0	CCCCN(CCCC)C(=O)C1=NN(C(=C1)C)C2=CC=CC(=C2C(=O)N3CC4=CC=CC=C4C[C@H]3CN)C	Active
103578614.0	24800648.0	CC(C)C1=CC(=C(C(=C1O)O)O)C(=O)C2=CC=C(C=C2)OC3=CC=CC=C3	Active
385211759.0	121362942.0	CC1=CC(=CN1C2=CC(=C(C=C2C(=O)N3CC4=CC=CC=C4C[C@H]3CN5CCN(CC5)C)F)Cl)C(=O)N(C6=CC=CC=C6)C7=CC=C(C=C7)O	Active
440131237.0	155524558.0	CCC1=C(C2=C(N=CN=C2S1)N[C@H](C3=CC=CC=C3)C(=O)O)C4=CC(=CC=C4)O	Inactive
312390348.0	25099966.0	C1CCC(CC1)CCCCC2=C(NC3=CC=CC=C32)C(=O)O	Inactive
103505844.0	16109097.0	CN(C)CC[C@H](CSC1=CC=CC=C1)NC2=C(C=C(C=C2)S(=O)(=O)NC(=O)C3=CC=C(C=C3)N4CCN(CC4)CC5=CC=CC=C5C6=CC(=CC=C6)Cl)[N+](=O)[O-]	Active
103373716.0	135484514.0	COC1=CC2=C(C=C1)/[N+](=[N+](\C3=C(CC2)C=C(C=C3)OC)/[O-])/[O-]	Inactive
160863404.0	70694203.0	CCCCC1=C(C(=NN1C2=CC=C(C=C2)CCO)CO)C3=C(C=C(C=C3)C(=O)NS(=O)(=O)C4=CC5=CC=CC=C5C=C4)C(=O)N6CCC7=CC=CC=C7C6	Active
295370161.0	112500297.0	CC1=C(C=C(N1C)C2=C(C=CC(=C2)Cl)C(=O)N3CC4=CC=CC=C4C[C@H]3CN5CCOCC5)C(=O)N(C6=CC=C(C=C6)O)C7=CC=CC(=N7)C#N	Active
295370216.0	112500350.0	CC1=C(C=C(N1C)C2=C(C=CC(=C2)Cl)C(=O)N3CC4=CC=CC=C4CC3C(F)(F)F)C(=O)N(C5=CC=C(C=C5)O)C6=CN=C7C(=C6)C=CN7C	Active
313082861.0	117957642.0	CCCCN(CCCC)C(=O)C1=NN(C(=C1)C)C2=C(C=C(C=C2)NS(=O)C3=CC=CC(=C3)C#N)C(=O)N4CC5=CC=CC=C5C[C@H]4CO	Active
124965701.0	51003124.0	C1=CC2=C(C=CC3=C2C(=C1)C4=NC(=O)C(=C34)C#N)SC5=CC=C(C=C5)Br	Active
336899535.0	2771353.0	CCOC1=CC=C(C=C1)C2=CC(=NN2C3=CC=CC=C3)C(=O)O	Active
103530263.0	27433194.0	CSCC[C@@H](C(=O)O)N1C(=O)/C(=C/C2=CC=C(C=C2)Br)/SC1=S	Inactive
252081200.0	67424792.0	CC(C1=CC=CC=C1C2=CC=C(C=C2)Cl)N3CCN(CC3)C4=CC(=C(C=C4)C(=O)NS(=O)(=O)C5=CC(=C(C=C5)NCC6CCOCC6)[N+](=O)[O-])OC7=CC=CC=C7Cl	Active
313082836.0	117957626.0	CCCCN(CCCC)C(=O)C1=NN(C(=C1)C)C2=C(C=C(C=C2)NS(=O)C3=CC=CC=C3Cl)C(=O)N4CC5=CC=CC=C5C[C@H]4CO	Active
17506222.0	9547740.0	CN1C(=O)C(=C(N(C1=O)CC2CC2)N)C(=O)COC(=O)C3=CC(=NC4=CC=CC=C43)C5=CC=CO5	Inactive
313064082.0	67127149.0	CC1(CCC(=C(C1)C2=CC=C(C=C2)Cl)CN3CCN(CC3)C4=CC(=C(C=C4)C(=O)NS(=O)(=O)C5=CC(=C(C=C5)OCC6COCCO6)[N+](=O)[O-])OC7=CC8=C(C=C7)NC=C8)C	Active
318393842.0	122193141.0	CC(=O)C1=CC=C(C=C1)N2C(=O)/C(=C/C3=CC=C(C=C3)OCC4=CC=C(C=C4)C(=O)O)/SC2=S	Inactive
123088030.0	1180676.0	CN1CCN(CC1)C2=C(C(=O)N(C2=O)C3=CC(=C(C=C3)Cl)Cl)Cl	Inactive
385211663.0	121363051.0	CC1=CC(=CN1C2=C(C(=CC=C2)Cl)C(=O)N3CC4=CC=CC=C4C[C@H]3CN(C)C)C(=O)N(C5=CC=CC=C5)C6=CC=C(C=C6)O	Active
381840881.0	137634285.0	C1=CC=C(C=C1)COC2=CC=C(C=C2)C[C@@H](C(=O)NS(=O)(=O)C3=CC(=C(C=C3)Cl)[N+](=O)[O-])NC(=O)C4=CN(C5=CC=CC=C54)CC6=CC=C(C=C6)C7=CC=C(C=C7)Cl	Inactive
316891096.0	87279358.0	CC1(CCC(=C(C1)C2=CC=C(C=C2)Cl)CN3CCN(CC3)C4=CC(=C(C=C4)C(=O)NS(=O)(=O)C5=CC(=C(C=C5)NCC6COCCN6C7CCOC7)[N+](=O)[O-])OC8=CN=C9C(=C8)C=CN9)C	Active
24811340.0	715691.0	C1=CC=C(C(=C1)N)N=C2C(=NSS2)Cl	Inactive
862610.0	663844.0	C1=CC=C2C(=C1)C3=C4C(=NO3)C=CC(=C4C2=O)NCCCN5C=CN=C5	Active
381865468.0	137650857.0	C1=CC=C2C(=C1)C(=CN2)C3=NN=C(O3)NC4=CC(=CC=C4)Cl	Active
24782533.0	731393.0	CC1=CC(=C(C=C1)O)NC2=C(C(=O)N(C2=O)CC3=CC=CC=C3)Cl	Inactive
386394132.0	121454008.0	C[C@@H]1CC2=CC=CC=C2CN1C(=O)C3=C(C=C4CCN(CC4=C3)C(=O)OC5=CC=C(C=C5)N)C6=CC(=C7N6CCCC7)C(=O)N(C)C8=CC=C(C=C8)O	Active
17508416.0	5584117.0	CCCCCCC1=C(C=C2C(=C1)C=C(C(=O)O2)C(=O)NC3=CC=CC=C3)O	Inactive
252081358.0	87315553.0	CC1(CCC(=C(C1)C2=CC=C(C=C2)Cl)CN3CCN(CC3)C4=CC(=C(C=C4)C(=O)NS(=O)(=O)C5=CC(=C(C=C5)NCC6CCOCC6)[N+](=O)[O-])OC7=C(C=C8C(=C7)C=CN8)Cl)C	Active
103215553.0	107905.0	C1[C@H]([C@H](OC2=CC(=CC(=C21)O)O)C3=CC(=C(C=C3)O)O)OC(=O)C4=CC(=C(C(=C4)O)O)O	Active
22410442.0	2407524.0	COC1=CC(=CC(=C1O)OC)/C=C\2/C(=O)/C(=C/C3=CC(=C(C(=C3)OC)O)OC)/CC2	Active
24789686.0	135460613.0	CC1=CC(=C2C=CC=C(C2=N1)OC)SCC(=O)N/N=C/C3=C(C=C(C=C3)O)O	Inactive
164130710.0	136190480.0	CC(C)C1=CC=C(C=C1)OC2=C3C=CC=C4C3=C(C=C2)C5=C4NC(=O)C5=NCCCC6=CC=CC=C6	Active
316891246.0	87279772.0	CCN(C)C(=O)N1CCO[C@@H](C1)COC2=C(C=C(C=N2)S(=O)(=O)NC(=O)C3=C(C=C(C=C3)N4CCN(CC4)CC5=C(CC(CC5)(C)C)C6=CC=C(C=C6)Cl)OC7=CN=C8C(=C7)C=CN8)Cl	Active
252081219.0	67226245.0	CC1(CCC(=C(C1)C2=CC=C(C=C2)Cl)CN3CCN(CC3)C4=CC(=C(C=C4)C(=O)NS(=O)(=O)C5=CC(=C(C=C5)NCCN6CCOCC6)[N+](=O)[O-])OC7=CC(=CC=C7)F)C	Active
14734519.0	9550611.0	CN(CCO)C1=C(C2=NON=C2C(=C1)SC3=NC4=CC=CC=C4S3)[N+](=O)[O-]	Inactive
313082859.0	117957639.0	CCCCN(CCCC)C(=O)C1=NN(C(=C1)C)C2=C(C=C(C=C2)NS(=O)C3=C(C=C(C(=C3)F)Br)F)C(=O)N4CC5=CC=CC=C5C[C@H]4CO	Active
313082838.0	117957644.0	CCCCN(CCCC)C(=O)C1=NN(C(=C1)C)C2=C(C=C(C=C2)NS(=O)C3=CN(C=N3)C)C(=O)N4CC5=CC=CC=C5C[C@H]4CO	Active
295370094.0	112500229.0	CC1=C(C=C(N1C)C2=C(C=CC(=C2)F)C(=O)N3CC4=CC=CC=C4C[C@H]3CN5CCOCC5)C(=O)N(C6=CC=C(C=C6)O)C7=CC8=C(C=C7)N(N=C8)C	Active
103505846.0	16109162.0	CN(C)CC[C@H](CSC1=CC=CC=C1)NC2=C(C=C(C=C2)S(=O)(=O)NC(=O)C3=CC=C(C=C3)N4CCN(CC4)CC5=CC=CC=C5C6=CC=C(C=C6)C7=CC=CC=C7)[N+](=O)[O-]	Active
386394241.0	117834839.0	C[C@@H]1CC2=CC=CC=C2CN1C(=O)C3=C(C=C4CN(CC4=C3)C(=O)COC5=CC=CC=C5)C6=CC(=C7N6C=CC=C7)C(=O)N(C)C8=CC=C(C=C8)O	Active
374343584.0	134152922.0	CC1=CC=CC=C1/C=C/C(=O)NC2=CC=C(C=C2)C(=O)NS(=O)(=O)C3=CC(=C(C=C3)NCCSC4=CC=CC=C4)[N+](=O)[O-]	Active
14721060.0	1072898.0	C1CC1NC(=O)NC2=CC3=C(C=C2)N=C(C(=N3)C4=CC=CO4)C5=CC=CO5	Inactive
386394181.0	121453726.0	C[C@@H]1CC2=CC=CC=C2CN1C(=O)C3=C(C=C4CN(CC4=C3)C(=O)OC5=CC=C(C=C5)C)C6=CC(=C(N6C)C)C(=O)N(C)C7=CC=C(C=C7)O	Active
318150328.0	49846579.0	CC1(CCC(=C(C1)C2=CC=C(C=C2)Cl)CN3CCN(CC3)C4=CC(=C(C=C4)C(=O)NS(=O)(=O)C5=CC(=C(C=C5)NCC6CCOCC6)[N+](=O)[O-])OC7=CN=C8C(=C7)C=CN8)C	Active
386394215.0	121453394.0	CN(C1=CC=C(C=C1)O)C(=O)C2=C3CCCCN3C(=C2)C4=C(C=C5CN(CCC5=C4)C(=O)OC6=CC=C(C=C6)C(=O)N)C(=O)N7CC8=CC=CC=C8C[C@H]7CN9CCOCC9	Active
17509130.0	5705712.0	C1=CC=C(C=C1)C2=CC=C(O2)/C=C/C(=O)C3=CC=CC=C3	Inactive
316891177.0	67127009.0	COC1(CCN(CC1)C2=CC(=C(C=C2)C(=O)NS(=O)(=O)C3=CC(=C(C=C3)NCC4CCOCC4)[N+](=O)[O-])OC5=CN=C6C(=C5)C=CN6)CC7=CC=CC=C7C8=CC=C(C=C8)Cl	Active
103505826.0	16109091.0	CN(C)CC[C@H](CSC1=CC=CC=C1)NC2=C(C=C(C=C2)S(=O)(=O)NC(=O)C3=CC=C(C=C3)N4CCN(CC4)CC5=CC=CC=C5SC)[N+](=O)[O-]	Active
103615792.0	44574955.0	C1CN(CCC1C2=CC=C(C=C2)F)C(=O)[C@@H]3[C@H]([C@@H]4CN5C(=O)C=CC=C5[C@@H]4N3CC6=CC(=C(C=C6)Cl)Cl)CO	Active
164136279.0	136217526.0	C1=CC=C(C=C1)CCCN=C2C3=C(C4=CC=CC5=C(C=CC3=C54)SC6=CC=C(C=C6)N)NC2=O	Active
316891100.0	87279349.0	CC1(CCC(=C(C1)C2=CC=C(C=C2)Cl)CN3CCN(CC3)C4=CC(=C(C=C4)C(=O)NS(=O)(=O)C5=CC(=C(C=C5)NCC6=CC(=CC=C6)OC(F)(F)F)[N+](=O)[O-])OC7=CN=C8C(=C7)C=CN8)C	Active
316891110.0	56591434.0	CC1(CCC(=C(C1)C2=CC=C(C=C2)Cl)CN3CCN(CC3)C4=CC(=C(C=C4)C(=O)NS(=O)(=O)C5=CC(=C(C=C5)NCC6=CC(=CC=C6)O)[N+](=O)[O-])OC7=CN=C8C(=C7)C=CN8)C	Active
316891185.0	67127002.0	C1CN(CCC1(CC2=CC=CC=C2C3=CC=C(C=C3)Cl)F)C4=CC(=C(C=C4)C(=O)NS(=O)(=O)C5=CC(=C(N=C5)OCC6(CCOCC6)F)Cl)OC7=CN=C8C(=C7)C=CN8	Active
374318819.0	25224676.0	CN(CC[C@H](CSC1=CC=CC=C1)NC2=C(C=C(C=C2)S(=O)(=O)NC(=O)C3=CC=C(C=C3)N4CCN(CC4)CC5=CC=CC=C5C6=CC=C(C=C6)Cl)[N+](=O)[O-])CC(=O)NO	Inactive
103480062.0	11585607.0	CC1(CCN(CC1)C2=CC=C(C=C2)C(=O)NS(=O)(=O)C3=CC(=C(C=C3)N[C@@H](CCN4CCOCC4)CSC5=CC=CC=C5)[N+](=O)[O-])C	Active
316890977.0	56591189.0	CC1(CCC(=C(C1)C2=CC=C(C=C2)Cl)CN3CCN(CC3)C4=CC(=C(C=C4)C(=O)NS(=O)(=O)C5=CC(=C(C=C5)OCC6CCOCC6)C(=O)N)OC7=CN=C8C(=C7)C=CN8)C	Active
103504338.0	182498.0	CCOC(=O)C1=C(OC2=CC=CC=C2C1C(C#N)C(=O)OCC)N	Inactive
17513344.0	6864720.0	C1=CC=C(C=C1)CC(=O)N/N=C/C2=CC=CN2C3=CC=C(C=C3)[N+](=O)[O-]	Inactive
252081131.0	46233820.0	CC(C)N1CCC(CC1)NC2=C(C=C(C=C2)S(=O)(=O)NC(=O)C3=C(C=C(C=C3)N4CCN(CC4)CC5=C(CC(CC5)(C)C)C6=CC=C(C=C6)Cl)OC7=CC=CC=C7Cl)[N+](=O)[O-]	Active
160863438.0	66561645.0	CCCCN(CCCC)C(=O)C1=NN(C(=C1Cl)C)C2=C(C=C(C=C2)C(=O)NS(=O)(=O)C3=CC4=CC=CC=C4C=C3)C(=O)N5CC6=CC=CC=C6C[C@H]5CO	Active
4247376.0	3241593.0	CC(CCC1=CC=CC=C1)NC(=O)C2CCN(CC2)S(=O)(=O)N3CCCCC3	Inactive
386394230.0	121453694.0	CN(C1=CC=C(C=C1)O)C(=O)C2=C3CCCCN3C(=C2)C4=C(C=C5CN(CC5=C4)C(=O)COC6=CC=CC=C6)C(=O)N7CC8=CC=CC=C8C[C@H]7CN9CCOCC9	Active
252081204.0	67228297.0	CC1(CCC(=C(C1)C2=CC=C(C=C2)Cl)CN3CCN(CC3)C4=CC(=C(C=C4)C(=O)NS(=O)(=O)C5=CC(=C(C=C5)NCCCN6CCOCC6)[N+](=O)[O-])OC7=CC(=CC=C7)F)C	Active
386394158.0	121453318.0	C[C@@H]1CC2=CC=CC=C2CN1C(=O)C3=C(C=C4CCN(CC4=C3)C(=O)N5CC(C5)C6=CC=CC=C6)C7=CC(=C8N7CCCC8)C(=O)N(C)C9=CC=C(C=C9)O	Active
103427699.0	54732766.0	CC[Si](CC)(CC)OO[C@H]1C=CC(O[C@H]1C)O[C@H]2[C@H](C[C@@H]([C@@H]3[C@@H]2C=C[C@@H]\4[C@]3(/C(=C\5/C(=O)[C@@]6(CC(=C[C@@H]([C@H]6/C=C(\[C@H](C/C=C4\C)O[C@H]7CC(C([C@@H](O7)C)NC(=O)OC)(C)[N+](=O)[O-])/C)OC(=O)C)C=O)OC5=O)/O)C)C)C	Active
859755.0	661059.0	CC1=CC=C(C=C1)C2=CC(=NC(=C2C#N)N)C3=CC=C(O3)C	Inactive
312345866.0	118705738.0	CN1C(=C(C=N1)CN2CCN(CC2)C3=CC=C(C=C3)C(=O)NS(=O)(=O)C4=CC(=C(C=C4)N[C@H](CCN5CCOCC5)CSC6=CC=CC=C6)S(=O)(=O)C(F)(F)F)C7=CC=C(C=C7)Cl	Active
14743307.0	3793563.0	CN1C2=C(C(=O)NC1=O)N(C(=N2)N3CCOCC3)CCSC4=NC5=CC=CC=C5N4	Inactive
316891022.0	49846653.0	CC1(CCC(=C(C1)C2=CC=C(C=C2)Cl)CN3CCN(CC3)C4=CC(=C(C=C4)C(=O)NS(=O)(=O)C5=CC(=C(C=C5)NC6CCN(CC6)C(CF)CF)[N+](=O)[O-])OC7=CN=C8C(=C7)C=CN8)C	Active
295370200.0	112500334.0	C[C@@H]1CC2=CC=CC=C2CN1C(=O)C3=C(C=C(C=C3)Cl)C4=CC(=C(N4CCN5CCOCC5)C)C(=O)N(C6=CC=C(C=C6)O)C7=CN(N=C7)C	Active
312393249.0	118737149.0	C1CCC2=C(C1)C=CC=C2OCCCC3=C(N4CCSC5=CC=CC3=C54)C(=O)O	Active
404704316.0	141733238.0	C1=CC=C(C=C1)CCCNC2=C(C=C(C=C2)S(=O)(=O)NC(=O)[C@H](CC3=CC=C(C=C3)OCC4=CC=C(C=C4)C#N)N)[N+](=O)[O-].Cl	Inactive
385211755.0	121362982.0	CC1=CC(=CN1C2=C(C=C(C=C2)Cl)C(=O)N3CC4=CC=CC=C4C[C@H]3CN5CCN(CC5)C)C(=O)N(C6=CC=CC=C6)C7=CC=C(C=C7)O	Active
24797035.0	1172852.0	CCOC1=CC(=C(C=C1NC(=O)C2=CC=C(C=C2)OC)OCC)NC(=S)NC	Inactive
316891005.0	49846307.0	CC1(CCC(=C(C1)C2=CC=C(C=C2)Cl)CN3CCN(CC3)C4=CC(=C(C=C4)C(=O)NS(=O)(=O)C5=CC(=C(C=C5)OCC#CCN6CCOCC6)[N+](=O)[O-])OC7=CN=C8C(=C7)C=CN8)C	Active
295370157.0	112500293.0	CC1=C(NC(=C1C(=O)N(C2=CC=C(C=C2)O)C3=CN(N=C3)C)C)C4=CC(=C(C=C4C(=O)N5CC6=CC=CC=C6C[C@H]5CN7CCOCC7)OC)F	Active
17515838.0	12006175.0	COC1=CC=C(C=C1)N2CCN(CC2)C(CNS(=O)(=O)C3=CC4=C(C=C3)OCCO4)C5=CC=CO5	Inactive
312381582.0	118728693.0	C1=CC(=CC=C1C[C@@H](C(=O)NS(=O)(=O)C2=CC(=C(C=C2)Cl)[N+](=O)[O-])N3C(=O)/C(=C/C4=CC=C(C=C4)C5=CC=C(C=C5)[N+](=O)[O-])/SC3=S)Br	Inactive
316891093.0	87279750.0	CC1(CCC(=C(C1)C2=CC=C(C=C2)Cl)CN3CCN(CC3)C4=CC(=C(C=C4)C(=O)NS(=O)(=O)C5=CC(=C(C=C5)OCC6CCCN6C7COC7(F)F)[N+](=O)[O-])OC8=CN=C9C(=C8)C=CN9)C	Active
440155853.0	155539938.0	CCC1=C(C2=C(N=CN=C2S1)N[C@H](CC3=CC=CC=C3)C(=O)O)C4=C(C(=CC=C4)Cl)C	Inactive
312393242.0	118737143.0	C1CSC2=CC=CC3=C2N1C(=C3CCCOC4=CC=CC5=CC=CC=C54)C(=O)O	Active
103505949.0	16109077.0	CN(C)CC[C@H](CSC1=CC=CC=C1)NC2=C(C=C(C=C2)S(=O)(=O)NC(=O)C3=CC=C(C=C3)N4CCC(=CC5=CC=CC=C5Cl)CC4)[N+](=O)[O-]	Active
386394202.0	121453949.0	CN(C1=CC=C(C=C1)O)C(=O)C2=C3CCCCN3C(=C2)C4=C(C=C5CN(CCC5=C4)C(=O)OC6=CC=CC=C6OC)C(=O)N7CC8=CC=CC=C8C[C@H]7CN9CCOCC9	Active
386394165.0	121453826.0	C[C@@H]1CC2=CC=CC=C2CN1C(=O)C3=C(C=C4CCN(CC4=C3)C(=O)[C@H](C)C5=CC=CC=C5)C6=CC(=C7N6CCCC7)C(=O)N(C)C8=CC=C(C=C8)O	Active
386394248.0	121453412.0	C[C@@H]1CC2=CC=CC=C2CN1C(=O)C3=C(C=C4CN(CC4=C3)C(=O)[C@@H](C5=CC=CC=C5)N)C6=CC(=C(N6C)C)C(=O)N(C)C7=CC=C(C=C7)O	Active
295370097.0	112500232.0	CC1=C(C=C(N1C)C2=C(C=CC(=C2)Cl)C(=O)N3CC4=CC=CC=C4C[C@H]3CN5CCOCC5)C(=O)N(C6=CC=CC=C6)C7=CC=C(C=C7)O	Active
404705050.0	141733222.0	C1=CC=C(C=C1)CCCNC2=C(C=C(C=C2)S(=O)(=O)NC(=O)[C@H](CC3=CC=C(C=C3)OCC4=CC=C(C=C4)C#N)NC(=O)C5=CC6=CC=CC=C6C=C5)[N+](=O)[O-]	Inactive
381873267.0	137656103.0	CC1=CC(=CC(=C1Cl)C)OCCCN2C=CC3=C2C=C(C=C3)OCC4=CC(=CC=C4)C(=O)O	Active
252081199.0	67227190.0	CC1(CCC(=C(C1)C2=CC=C(C=C2)Cl)CN3CCN(CC3)C4=CC(=C(C=C4)C(=O)NS(=O)(=O)C5=CC(=C(C=C5)NCC6(CCOCC6)N)[N+](=O)[O-])OC7=CC(=CC=C7)Cl)C	Active
252081330.0	67226898.0	CC1(CCC(=C(C1)C2=CC=C(C=C2)Cl)CN3CCN(CC3)C4=CC(=C(C=C4)C(=O)NS(=O)(=O)C5=CC(=C(C=C5)NCC6CCOCC6)[N+](=O)[O-])OC7=CC(=C(C=C7)N)Cl)C	Active
252081403.0	53252513.0	CC1(CC(=C(CO1)CN2CCN(CC2)C3=CC(=C(C=C3)C(=O)NS(=O)(=O)C4=CC(=C(N=C4)OCC5CCOCC5)C#C)OC6=C(C=C7C(=C6)C=CN7)F)C8=CC=C(C=C8)Cl)C	Active
163327850.0	71456995.0	CCN1C(=C(C(=C1C2=CC=C(C=C2)Cl)C3=CC(=CC=C3)N4CCN(CC4)C5=CC=C(C=C5)NS(=O)(=O)C6=CC(=C(C=C6)N[C@H](CCN7CCC(CC7)O)CSC8=CC=CC=C8)S(=O)(=O)C(F)(F)F)C(=O)O)C	Active
313048286.0	117874502.0	C1CCN2C(=C(C=C2C3=C(C=CC(=C3)Cl)C(=O)N4CC5=CC=CC=C5C[C@H]4CN6CCOCC6)C(=O)N(C7=CC=C(C=C7)O)C8=CC9=C(C=C8)NCC9)C1	Active
14728124.0	962111.0	COC1=CC=CC=C1OC2=CC3=C(C=C2)C(=O)N(C3=O)C4=CC=CC=C4	Inactive
482070851.0	168286348.0	CCCN1C=C(C2=CC=CC=C21)/C=N/N=C\3/C4=C(C=CC(=C4)C)NC3=O	Active
7978261.0	2925160.0	CCOC(=O)C1CCN(CC1)C(=O)NC2=CC3=C(C=C2)N=C(C(=N3)C4=CC=CO4)C5=CC=CO5	Active
404705688.0	141733230.0	C1=CC=C(C=C1)C2=CC=C(C=C2)COC3=CC=C(C=C3)C[C@@H](C(=O)NS(=O)(=O)C4=CC(=C(C=C4)Cl)[N+](=O)[O-])NC(=O)C5=CC6=CC=CC=C6C=C5	Active
174500673.0	44286285.0	CCC(C)(C1=CC=C(C=C1)O)C(CCCCSCC)C2=CC=C(C=C2)O	Inactive
103607933.0	44570088.0	CCCCN(CCCC)C(=O)C1=NN(C(=C1Cl)C)C2=C(C=C(C=C2)N)C(=O)N3CCC4=CC=CC=C4C3	Active
164133773.0	16645886.0	CC1=C2C(=CC=C1)C(=C(N2)C(=O)O)C3=CC=CC=C3	Inactive
160689278.0	70689990.0	CCCCC1=C(C(=NN1C2=CC=CC=C2)CO)C3=C(C=C(C=C3)C(=O)NS(=O)(=O)C4=CC5=CC=CC=C5C=C4)C(=O)N6CCC7=CC=CC=C7C6	Active
14726923.0	1090058.0	COC1=C(C=CC(=C1)NC(=O)C2=CC3=C(C=C2)OCO3)NC(=O)C4=CC=CO4	Inactive
386394258.0	121453439.0	CCCCN(C1=CC=C(C=C1)O)C(=O)C2=C(N(C(=C2)C3=C(C=C4CN(CCC4=C3)C(=O)CC5=CC=CC=C5)C(=O)N6CC7=CC=CC=C7C[C@H]6CN8CCOCC8)C)C	Active
374283685.0	71553554.0	CC1=C(C(=NN1CC2=CC=CC=C2)C)C3=C(N=C(C=C3)N4CCC5=C(C4)C(=CC=C5)C(=O)NC6=NC7=CC=CC=C7S6)C(=O)O	Active
252081179.0	46234949.0	C1COCCC1CNC2=C(C=C(C=C2)S(=O)(=O)NC(=O)C3=C(C=C(C=C3)N4CCN(CC4)CC5=CC=CC=C5C6=CC=C(C=C6)Cl)OC7=CC=CC(=C7)N8CCOCC8)[N+](=O)[O-]	Active
340092561.0	71062188.0	CCCCN(CCCC)C1=NC(=C(C=C1)Br)C2=C(C=C(C=C2)C(=O)NS(=O)(=O)C3=CC4=C(C=CC=C4Cl)C=C3)C(=O)N5CCC6=CC=CC=C6C5	Active
318395630.0	122194641.0	C1=CC(=C(C(=C1)NC(=O)C2=CC=C(C=C2)/C=C\3/C(=O)N(C(=S)S3)C4=CC=C(C=C4)[N+](=O)[O-])O)C(=O)O	Inactive
374288422.0	134137526.0	CC1=CC2=C(C=C1C(=C)C3=CC=C(C=C3)C(=O)NS(=O)(=O)C4=CC(=C(C=C4)NCCSC5=CC=CC=C5)[N+](=O)[O-])C(CCC2(C)C)(C)C	Active
103373301.0	44357033.0	CC1=CC(=CC(=C1O)C(=O)NC2=C(C=CC(=C2)S(=O)(=O)C3=CC=C(C=C3)Cl)Cl)Cl	Active
103427701.0	54732768.0	C[C@H]1C[C@@H]([C@@H]([C@@H]2[C@@H]1[C@]\3([C@@H](C=C2)/C(=C/C[C@@H](/C(=C\[C@@H]4[C@H](C=C(C[C@@]45C(=O)/C(=C3\O)/C(=O)O5)C=O)OC(=O)C)/C)O[C@H]6CC(C([C@@H](O6)C)NC(=O)OC)(C)[N+](=O)[O-])/C)C)O[C@@H]7CC(C([C@@H](O7)C)OC(=O)C)OC(=O)C)C	Active
316891074.0	87294773.0	CC1(CCC(=C(C1)C2=CC=C(C=C2)Cl)CN3CCN(CC3)C4=CC(=C(C=C4)C(=O)NS(=O)(=O)C5=CC(=C(C=C5)NCC6CCCN(C6)S(=O)(=O)C)[N+](=O)[O-])OC7=CN=C8C(=C7)C=CN8)C	Active
386394178.0	121453520.0	C[C@@H]1CC2=CC=CC=C2CN1C(=O)C3=C(C=C4CN(CC4=C3)C(=O)C(C)OC5=CC=CC=C5)C6=CC(=C(N6C)C)C(=O)N(C)C7=CC=C(C=C7)O	Active
252081406.0	67227647.0	CC1(CCC(=C(C1)C2=CC=C(C=C2)Cl)CN3CCN(CC3)C4=CC(=C(C=C4)C(=O)NS(=O)(=O)C5=CC(=C(N=C5)OCC6(CCOCC6)F)Cl)OC7=C(C=C8C(=C7)C=CN8)F)C	Active
17402029.0	11957260.0	C1=CC=C2C(=C1)N=C(S2)SC3=CC(=C(C4=NON=C34)[N+](=O)[O-])NCCO	Inactive
340092557.0	71062564.0	CCCCN(CCCC)C(=O)C1=CN(C(=N1)C2=C(C=C(C=C2)C(=O)NS(=O)(=O)C3=CC=CC4=CC=CC=C43)C(=O)N5CCC6=CC=CC=C6C5)CC(=O)O	Active
313082824.0	89665603.0	CCCCN(CCCC)C(=O)C1=NN(C(=C1)C)C2=C(C=C(C=C2)NS(=O)(=O)C)C(=O)N3CC4=CC=CC=C4C[C@H]3CO	Active
385211761.0	90646137.0	CN1CCN(CC1)C[C@@H]2CC3=CC=CC=C3CN2C(=O)C4=CC5=C(C=C4N6C=C(C7=CC=CC=C76)C(=O)N(C8=CC=C(C=C8)O)C9=CC=C(C=C9)Cl)OCO5	Active
103687631.0	9852185.0	CC(=CCC[C@@]1(C=CC2=C(C3=C(C(=C2O1)CC=C(C)C)O[C@@]45[C@H]6C[C@@H](C=C4C3=O)C(=O)[C@@]5(OC6(C)C)C/C=C(/C)\C(=O)O)O)C)C	Inactive
103607863.0	44570041.0	CC1=CC(=NN1C2=CC=CC=C2C(=O)N3CC4=CC=CC=C4C[C@H]3CNC(=O)C)C(=O)N(C5=CC=CC=C5)C6=CC=CC=C6	Active
385211783.0	121362925.0	CC1=CC=C(C=C1)N(C2=CC=C(C=C2)O)C(=O)C3=CN(C(=C3)C)C4=C(C=CC(=C4)Br)C(=O)N5CC6=CC=CC=C6C[C@H]5CN7CCN(CC7)C	Active
24839550.0	2110403.0	C1=CC2=C(C=CC=N2)C(=C1)NC(=O)CC3=C(C=CC=C3Cl)F	Inactive
313048376.0	117874160.0	C1CCN2C(=C(C=C2C3=CC4=C(C=C3C(=O)N5CC6=CC=CC=C6C[C@H]5CN7CCN(CC7)CC(F)(F)F)OCO4)C(=O)N(C8=CC=CC=C8)C9=CC=C(C=C9)O)C1	Active
252081095.0	46235098.0	CC1=CC2=C(N1)C=CC(=C2)OC3=C(C=CC(=C3)N4CCN(CC4)CC5=C(CC(CC5)(C)C)C6=CC=C(C=C6)Cl)C(=O)NS(=O)(=O)C7=CC(=C(C=C7)NCCCN8CCOCC8)[N+](=O)[O-]	Active
17511707.0	1896654.0	C1=CC(=CC=C1C(=O)NNC(=O)/C=C/C(=O)O)Br	Inactive
313048274.0	71696614.0	C1CCN2C(=C(C=C2C3=CC4=C(C=C3C(=O)N5CC6=CC=CC=C6C[C@H]5CN7CCOCC7)OCO4)C(=O)N(C8=CC=C(C=C8)O)C9=CC=C(C=C9)O)C1	Active
252081197.0	67227988.0	CN(C)CCCNC1=C(C=C(C=C1)S(=O)(=O)NC(=O)C2=C(C=C(C=C2)N3CCN(CC3)CC4=CC=CC=C4C5=CC=C(C=C5)Cl)OC6=CC=CC(=C6)CO)[N+](=O)[O-]	Active
17515652.0	2789559.0	C1CCC2=C(C1)C(=C(S2)NC(=O)C3CCCO3)C(=O)N	Inactive
385211825.0	121362960.0	CC1=CC(=CN1C2=CC3=C(C=C2C(=O)N4CC5=CC=CC=C5C[C@H]4CN(C)C)OCO3)C(=O)N(C6=CC=C(C=C6)O)C7=CC8=C(C=C7)N(C=C8)C	Active
24793999.0	2242388.0	C1CCC(CC1)NCC2=C(C=CC(=C2)Br)OCC(=O)NCCC3=CC=CC=C3	Inactive
103373739.0	135468219.0	C1=CC=C(C=C1)C2=NC3=[N+](C4=CC=CC=C4[N+](=C3C(=N2)N)[O-])[O-]	Active
385211793.0	121362676.0	CC1=CC=C(C=C1)N(C2=CC(=C(C=C2)O)Cl)C(=O)C3=CN(C4=CC=CC=C43)C5=CC6=C(C=C5C(=O)N7CC8=CC=CC=C8C[C@H]7CN9CCN(CC9)C)OCO6	Active
103607926.0	44570082.0	C[C@@H]1CC2=CC=CC=C2CN1C(=O)C3=CC=CC=C3N4C(=CC(=N4)C(=O)N(C5=CC=CC=C5)C6=CC=CC=C6)C	Active
17505915.0	621951.0	CC1=C(C=C(C=C1)N2C(=O)C(=C(C)C)C(=O)N2)Cl	Inactive
252081288.0	67226103.0	CC1(CCC(=C(C1)C2=CC=C(C=C2)Cl)CN3CCN(CC3)C4=CC(=C(C=C4)C(=O)NS(=O)(=O)C5=CC(=C(C=C5)NC6CCC(CC6)N(C)C)[N+](=O)[O-])OC7=CC(=CC=C7)Cl)C	Active
313048319.0	89723322.0	C1COCCN1C[C@@H]2CC3=CC=CC=C3CN2C(=O)C4=CC5=C(C=C4C6=CC(=C7N6C=CC=C7)C(=O)N(C8=CC=CC=C8)C9=CC=C(C=C9)O)OCO5	Active
160691145.0	57523433.0	CNC(=O)C1=C(C(=CN1C)C2=CC=C(C=C2)Cl)C3=CC(=CC=C3)N4CCN(CC4)C5=CC=C(C=C5)NS(=O)(=O)C6=CC(=C(C=C6)N[C@H](CCN(C)C)CSC7=CC=CC=C7)[N+](=O)[O-]	Active
381861372.0	137648092.0	CC(C)(C)C1=CC=C(C=C1)OCCCN2C=CC3=C2C=CC(=C3)OCC4=CC=CC=C4C(=O)O	Active
386394236.0	121454068.0	CCCCN(CCCC)C(=O)C1=C(N(C(=C1)C2=C(C=C3CN(CCC3=C2)C(=O)CC4=CC=CC=C4)C(=O)N5CCC6=CC=CC=C6C5)C)C	Active
381841291.0	137634568.0	CC1=CC(=CC(=C1Cl)C)OCCCN2C=CC3=C2C=CC=C3OCC4=CC=CC=C4C(=O)O	Active
163331383.0	71458860.0	CC1=C(C(=C(N1C(C)C)C2=CC=C(C=C2)Cl)C3=CC(=CC=C3)N4CCN(CC4)C5=CC=C(C=C5)NS(=O)(=O)C6=CC(=C(C=C6)N[C@H](CCN7CCC(CC7)O)CSC8=CC=CC=C8)S(=O)(=O)C(F)(F)F)C(=O)O	Active
163321678.0	71453826.0	C1=CC=C(C=C1)SC2=CC3=C(C=C2)C(=O)C4=CC(=C(C=C4C3=O)O)O	Active
482060115.0	156293715.0	CC(C)(C)OC(=O)NC1=CC=C(C=C1)C2=NN(C(C2)C3=CC=CO3)C(=O)C4=CC=C(C=C4)Br	Active
404704896.0	141733220.0	CCCCCC(=O)N[C@@H](CC1=CC=C(C=C1)OCC2=CC=C(C=C2)C3=CC=CC=C3)C(=O)NS(=O)(=O)C4=CC(=C(C=C4)Cl)[N+](=O)[O-]	Active
312347859.0	25117879.0	C1CN(CCN1CC2=CC=CC=C2C3=CC=C(C=C3)Cl)C4=CC=C(C=C4)C(=O)NS(=O)(=O)C5=CC(=C(C=C5)N[C@H](CCN6CCOCC6)CSC7=CC=CC=C7)S(=O)(=O)C(F)(F)F	Active
381885493.0	137660698.0	CC1=C(C2=C(N1C3=CC=C(C=C3)C4=CC=CC=C4)C=CC(=C2)OC)CC(=O)NS(=O)(=O)C5=CC(=C(C=C5)NCC6=CC=CC=C6)[N+](=O)[O-]	Inactive
404683783.0	145971233.0	CC1=C[C@H]([C@@]2(C=C[C@H](C[C@@H]2C1)CC(=O)NC3=CC=C(C=C3)Cl)C(=O)OC)/C=C(/C4=CC=C(C=C4)C(=O)O)\Cl	Active
24794503.0	5741652.0	CC1=CC2=C(C=C1C)N=C(N2)/C(=C/C3=CC=NC=C3)/C#N	Inactive
103505830.0	16109093.0	CN(C)CC[C@H](CSC1=CC=CC=C1)NC2=C(C=C(C=C2)S(=O)(=O)NC(=O)C3=CC=C(C=C3)N4CCN(CC4)CC5=CC=CC=C5C6CCCCC6)[N+](=O)[O-]	Active
386396225.0	87279696.0	CC1(CCC(=C(C1)C2=CC=C(C=C2)Cl)CN3CCN(CC3)C4=CC(=C(C=C4)C(=O)NS(=O)(=O)C5=CC(=C(C=C5)NC6CCC(CC6)N7CCOCC7)[N+](=O)[O-])OC8=CC9=C(C=C8)NC=C9)C	Active
295370209.0	112500343.0	CC1=C(C=C(N1C)C2=C(C=CC(=C2)F)C(=O)N3CC4=CC=CC=C4C[C@H]3CN5CCOCC5)C(=O)N(C6=CC=C(C=C6)O)C7=CN(N=C7)C8COC8	Active
386396270.0	56591253.0	CC1(CCC(=C(C1)C2=CC=C(C=C2)Cl)CN3CCN(CC3)C4=CC(=C(C=C4)C(=O)NS(=O)(=O)C5=CC(=C(C=C5)NC6CCC(CC6)N(CC7CC7)CC8CC8)[N+](=O)[O-])OC9=CN=C1C(=C9)C=CN1)C	Active
252081473.0	46234646.0	CC1(CCC(=C(C1)C2=CC=C(C=C2)Cl)CN3CCN(CC3)C4=CC(=C(C=C4)C(=O)NS(=O)(=O)C5=CC(=C(N=C5)OCC6(CCN(CC6)C(=O)CN(C)C)F)Cl)OC7=CC(=C(N=C7)N)Cl)C	Active
103480090.0	11621908.0	CN(C)CC[C@@H](CSC1=CC=CC=C1)NC2=C(C=C(C=C2)S(=O)(=O)NC(=O)C3=CC=C(C=C3)C4=C(C=C(C=C4)CCCN5CCOCC5)OC)[N+](=O)[O-]	Active
381851002.0	137641044.0	C1=CC=C(C=C1)C[C@@H](C(=O)NS(=O)(=O)C2=CC(=C(C=C2)Cl)[N+](=O)[O-])NC(=O)C3=CN(C4=CC=CC=C43)CC5=CC=C(C=C5)C6=CC=C(C=C6)Cl	Active
24835186.0	2096417.0	CCN(CC)C(=O)COC(=O)C1=CC(=NC2=CC=CC=C21)C3=CC=CO3	Inactive
386396266.0	49846236.0	CC1(CCC(=C(C1)C2=CC=C(C=C2)Cl)CN3CCN(CC3)C4=CC(=C(C=C4)C(=O)NS(=O)(=O)C5=CC(=C(C=C5)OC6CCC(CC6)N7CCOCC7)[N+](=O)[O-])OC8=CN=C9C(=C8)C=CN9)C	Active
295370226.0	112500360.0	CC1=C(C=C(N1C)C2=CC(=C(C=C2C(=O)N3CC4=CC=CC=C4C[C@H]3CN5CCOCC5)OC)F)C(=O)N(C6=CC=C(C=C6)O)C7=C(N(C(=C7)C#N)C)C	Active
340092514.0	71062499.0	CCCCN(CCCC)C(=O)C1=NN(C(=C1Cl)C)C2=C(C=C(C=C2)C(=O)NS(=O)(=O)C3=CC4=C(C=C3)N(C=C4)CCCN5CCOCC5)C(=O)N6CCC7=CC=CC=C7C6	Active
318395623.0	122194634.0	COC1=CC=CC=C1N2C(=O)/C(=C/C3=CC=C(C=C3)OCC4=CC=C(C=C4)C(=O)O)/SC2=S	Active
482049716.0	168271042.0	CC(C)(C)OC(=O)NC1=CC=C(C=C1)C2=NN(C(C2)C3=CN=CS3)C(=O)C4=CC=C(C=C4)Br	Active
316891167.0	87279760.0	CC1(CCC(=C(C1)C2=CC=C(C=C2)Cl)CN3CCN(CC3)C4=CC(=C(C=C4)C(=O)NS(=O)(=O)C5=CC(=C(C=C5)N[C@@H]6CCN(C6)CCOCCOC)[N+](=O)[O-])OC7=CN=C8C(=C7)C=CN8)C	Active
17432330.0	1332670.0	C1C2=C(C=CC(=C2)NC(=O)COC3=CC=CC=C3)C4=C1C=C(C=C4)NC(=O)COC5=CC=CC=C5	Inactive
316891207.0	87279504.0	CC1(CCC(=C(C1)C2=CC=C(C=C2)Cl)CN3CCN(CC3)C4=CC(=C(C=C4)C(=O)NS(=O)(=O)C5=CC(=C(C=C5)OCC6CCN(CC6)C(=O)COC)Cl)OC7=CN=C8C(=C7)C=CN8)C	Active
252081280.0	67441954.0	CC1(CCC(=C(C1)C2=CC=C(C=C2)Cl)CN3CCN(CC3)C4=CC(=C(C=C4)C(=O)NS(=O)(=O)C5=CC(=C(C=C5)N[C@H]6CCN(C6)C)[N+](=O)[O-])OC7=CC(=CC=C7)Cl)C	Active
842476.0	644740.0	CC1=CC(=NC=C1)NC2=NC(=CS2)C3=C(N=C4N3C=CS4)C	Inactive
24821804.0	1482788.0	COC1=CC2=C(N(C(=S)N=C2C=C1OC)CCCN3CCOCC3)N	Inactive
4242452.0	3237310.0	CCOCCCNC1=NC(=S)NC2=CC(=C(C=C21)OC)OC	Inactive
22413727.0	15945730.0	CC(C(C1=CC=CC=C1)O)NCC2=CC=C(C=C2)C3=CC=CC=C3.Cl	Inactive
194170100.0	135403794.0	C1[C@H]([C@H](OC2=CC(=CC(=C21)O)O)C3=CC(=C(C4=C3C=CC=C(C4=O)O)O)O)O	Active
404660001.0	145955049.0	CC1=C[C@H]([C@@]2(C=C[C@H](C[C@@H]2C1)CC(=O)NC3=CC=C(C=C3)N4CCOCC4)C(=O)OC)/C=C(/C5=CC=C(C=C5)C(=O)O)\Cl	Inactive
160689279.0	70689991.0	CCCCC1=C(C(=NN1C2=CC=C(C=C2)OC)C(=O)OCC)C3=C(C=C(C=C3)C(=O)NS(=O)(=O)C4=CC5=CC=CC=C5C=C4)C(=O)N6CCC7=CC=CC=C7C6	Active
252081275.0	87535408.0	CC1(CCC(=C(C1)C2=CC=C(C=C2)Cl)CN3CCN(CC3)C4=CC(=C(C=C4)C(=O)NS(=O)(=O)C5=CC(=C(C=C5)NC6CCN(CC6)CC(=O)N(C)C)[N+](=O)[O-])OC7=CC(=CC=C7)Cl)C	Active
386394168.0	121453650.0	CN(C1=CC=C(C=C1)O)C(=O)C2=C3CCCCN3C(=C2)C4=C(C=C5CN(CCC5=C4)C(=O)OCC6=CC=CC=C6)C(=O)N7CC8=CC=CC=C8C[C@H]7CN9CCOCC9	Active
22401338.0	11902446.0	C1=CC=C2C(=C1)C=CC(=N2)C(=O)C3=NN[C@H]4[C@@H]3C(=O)N(C4=O)C5=CC(=CC=C5)F	Inactive
313082839.0	117957640.0	CCCCN(CCCC)C(=O)C1=NN(C(=C1)C)C2=C(C=C(C=C2)NS(=O)C3=C(C=CC(=C3)Cl)F)C(=O)N4CC5=CC=CC=C5C[C@H]4CO	Active
103505519.0	16109137.0	CC(C)CC1(CCN(CC1)C2=CC=C(C=C2)C(=O)NS(=O)(=O)C3=CC(=C(C=C3)N[C@H](CCN(C)C)CSC4=CC=CC=C4)[N+](=O)[O-])OC	Active
386394210.0	121453548.0	CC1=C(C=C(N1C)C2=C(C=C3CN(CCC3=C2)C(=O)/C=C/C4=CC(=CC=C4)OC)C(=O)N5CC6=CC=CC=C6C[C@H]5CN7CCOCC7)C(=O)N(C)C8=CC=C(C=C8)O	Active
440146832.0	155534814.0	CCC1=C(C2=C(N=CN=C2S1)N[C@@H](C3=CC=CC=C3)C(=O)O)C4=CC(=CC=C4)O	Inactive
7978392.0	1356461.0	CC1=C(C(=O)N(N1C)C2=CC=CC=C2)N3C(=O)C4=C5C(=CC=C6C5=C(CC6)C=C4)C3=O	Inactive
312390474.0	66575373.0	CC1=NN(C(=C1C2=CC=CC3=C2N(C(=C3CCCOC4=CC=CC5=CC=CC=C54)C(=O)O)CCN6CCOCC6)COC7=CC=C(C=C7)N8CCN(CC8)S(=O)(=O)N(C)C)C	Inactive
386400956.0	137355925.0	C1CC2(C1)CCC(=C(C2)C3=CC=C(C=C3)Cl)CN4CCN(CC4)C5=CC(=C(C=C5)C(=O)NS(=O)(=O)C6=CC(=C(C=C6)NCC7CCOCC7)[N+](=O)[O-])OC8=CN=C9C(=C8)C=CN9	Active
7974500.0	2852584.0	C1C(OC2=CC=CC=C2O1)CN=CC3=CC=C(C=C3)O	Inactive
103489256.0	11512578.0	CC(C)(C)C[C@@H]1[C@]2([C@H]([C@@H](N1)C(=O)NCCN3CCOCC3)C4=C(C(=CC=C4)Cl)F)C5=C(C=C(C=C5)Cl)NC2=O	Inactive
845056.0	647392.0	C1C=CC2C1C(NC3=CC=CC=C23)C4=CC=NC=C4	Inactive
164128085.0	6484626.0	CC1=C(C2=C(C=C1)C(=C(O2)C(=O)O)C)C	Inactive
386394264.0	121453735.0	C[C@@H]1CC2=CC=CC=C2CN1C(=O)C3=C(C=C4CCN(CC4=C3)C(=O)OC5=CC=CC(=C5)OCCN(C)C)C6=CC(=C(N6C)C)C(=O)N(C)C7=CC=CC=C7	Active
17409357.0	1480226.0	COC1=CC=C(C=C1)NC(=O)C2=C(C=CS2)SCC3=CC(=CC=C3)C(F)(F)F	Inactive
295370142.0	112500278.0	CC1=C(C=C(N1C)C2=CC3=C(C=C2C(=O)N4CC5=CC=CC=C5C[C@H]4CN6CCOCC6)OCO3)C(=O)N(C7=CC=CC=C7)C8=CN=C9C(=C8)C=CN9C	Active
252081264.0	87316471.0	CC1(CCC(=C(C1)C2=CC=C(C=C2)Cl)CN3CCN(CC3)C4=CC(=C(C=C4)C(=O)NS(=O)(=O)C5=CC(=C(C=C5)NC6CCN(CC6)C7CCOCC7)[N+](=O)[O-])OC8=C(C(=CC=C8)F)Cl)C	Active
313082847.0	117957628.0	CCCCN(CCCC)C(=O)C1=NN(C(=C1)C)C2=C(C=C(C=C2)NS(=O)C3=C(C(=CC=C3)Cl)Cl)C(=O)N4CC5=CC=CC=C5C[C@H]4CO	Active
433916945.0	88592356.0	CC1(CCC(=C(C1)CN2CCN(CC2)C3=CC=C(C=C3)C(=O)NS(=O)(=O)C4=CC(=C(C=C4)N[C@@H](CCN5CCOCC5)CSC6=CC=CC=C6)S(=O)(=O)C(F)(F)F)C7=CC=C(C=C7)Cl)C	Active
252081134.0	75180812.0	CC1C2C(CCCC2OC3=C(C=CC(=C3)N4CCN(CC4)CC5=C(CC(CC5)(C)C)C6=CC=C(C=C6)Cl)C(=O)NS(=O)(=O)C7=CC(=C(C=C7)NCCCN8CCOCC8)[N+](=O)[O-])NN1	Active
336897639.0	127045715.0	CCOC1=CC=C(C=C1)C2=C(C(=NN2C3=CC=C(C=C3)OC4=CC=CC=C4)C(=O)O)NC(=O)C5=CC=C(C=C5)OC(C)C	Active
14728458.0	829872.0	CC1=CC=C(C=C1)S(=O)(=O)NC(=O)COC2=CC=CC=C2C	Inactive
386394309.0	121453497.0	C[C@@H]1CC[C@H]([C@@H](C1)OC(=O)N2CCC3=CC(=C(C=C3C2)C(=O)N4CC5=CC=CC=C5C[C@H]4CN6CCOCC6)C7=CC(=C(N7C)C)C(=O)N(C)C8=CC=C(C=C8)O)C(C)C	Active
471699692.0	118093621.0	CC1(CCC(=C(C1)C2=CC=C(C=C2)Cl)CN3CCN(CC3)C4=CC(=C(C=C4)C(=O)NS(=O)(=O)C5=CC(=CN(C5)OCCOC)Cl)OC6=CN=C7C(=C6)C=CN7)C	Active
461540297.0	162661143.0	CN(C)C1=CC=C(C=C1)CNC(=O)CCNC2=C(C(=O)C3=CC=CC4=C(C=CC2=C43)SC5=CC=C(C=C5)Br)C#N	Active
385211782.0	117834825.0	CC1=C(C=C(C=C1)N(C2=CC=C(C=C2)O)C(=O)C3=CN(C4=CC=CC=C43)C5=CC6=C(C=C5C(=O)N7CC8=CC=CC=C8C[C@H]7CN9CCN(CC9)C)OCO6)F	Active
385211778.0	117835016.0	CN1CCN(CC1)C[C@@H]2CC3=CC=CC=C3CN2C(=O)C4=C(C=C(C=C4)Br)N5C=C(C6=CC=CC=C65)C(=O)N(C7=CC=C(C=C7)O)C8=CC9=C(C=C8)NC=C9	Active
163318217.0	71452026.0	C1=CC2=C(C=C1Br)C(=O)C3=CC(=C(C=C3C2=O)O)O	Active
252081214.0	46235859.0	CC1(CCC(=C(C1)C2=CC=C(C=C2)Cl)CN3CCN(CC3)C4=CC(=C(C=C4)C(=O)NS(=O)(=O)C5=CC(=C(C=C5)NC6CCN(CC6)C7CCOCC7)[N+](=O)[O-])OC8=CC=CC=C8F)C	Active
316891210.0	67168694.0	CC1(CCC(=C(C1)C2=CC=C(C=C2)Cl)CN3CCN(CC3)C4=CC(=C(C=C4)C(=O)NS(=O)(=O)C5=CC(=C(N=C5)OCC6CCOCC6)C(F)(F)F)OC7=CN=C8C(=C7)C=CN8)C	Active
103505946.0	16109068.0	CN(C)CC[C@H](CSC1=CC=CC=C1)NC2=C(C=C(C=C2)S(=O)(=O)NC(=O)C3=CC=C(C=C3)N4CCC(CC4)(CC5=CC=CC=C5C6=CC=CC=C6)OC)[N+](=O)[O-]	Active
24797991.0	16189904.0	C1CCC2=C(C1)N=C(S2)CN3CCN(C(C3)CCO)CC4=CSC=C4	Inactive
386394260.0	121453579.0	C[C@@H]1CC2=CC=CC=C2CN1C(=O)C3=C(C=C4CCN(CC4=C3)C(=O)NC5=CC=CC=C5)C6=CC(=C(N6C)C)C(=O)N(C)C7=CC=C(C=C7)O	Active
14747167.0	4580328.0	CC1=CC=C(C=C1)N=CC2=C(N(C(=O)C3=CC=CC=C32)C4=CC5=C(C=C4)OCO5)O	Inactive
252081217.0	46236021.0	CC1(CCC(=C(C1)C2=CC=C(C=C2)Cl)CN3CCN(CC3)C4=CC(=C(C=C4)C(=O)NS(=O)(=O)C5=CC(=C(C=C5)NC6CCN(CC6)C7CCOCC7)[N+](=O)[O-])OC8=CC(=CC=C8)Cl)C	Active
440124324.0	145946042.0	C1=CC(=CC=C1C2=C(C=C(C=C2)C(=O)O)S(=O)(=O)F)F	Inactive
252081335.0	67227218.0	CC1(CCC(=C(C1)C2=CC=C(C=C2)Cl)CN3CCN(CC3)C4=CC(=C(C=C4)C(=O)NS(=O)(=O)C5=CC(=C(C=C5)NN6CCOCC6)[N+](=O)[O-])OC7=C(C=C8C(=C7)C=CN8)F)C	Active
313048287.0	91827651.0	CN1C=CC2=C1C=CC(=C2)N(C3=CC=C(C=C3)O)C(=O)C4=C5CCCCN5C(=C4)C6=C(C=CC(=C6)Cl)C(=O)N7CC8=CC=CC=C8C[C@H]7CN9CCOCC9	Active
404655930.0	102360805.0	CC1=C[C@H]([C@@]2(C=C[C@H](C[C@@H]2C1)CCOC(=O)C3=CC=C(C=C3)OC4=CN=CC=C4)C(=O)O)/C=C(/C5=CC=C(C=C5)C(=O)O)\Cl	Active
385211896.0	121362681.0	CN1CCN(CC1)C[C@@H]2CC3=CC=CC=C3CN2C(=O)C4=CC5=C(C=C4N6C=C(C7=CC=CC=C76)C(=O)N(C8=CC=CC=C8)C9=CC=C(C=C9)O)OC(O5)(F)F	Active
381886376.0	118406985.0	CC1=CC(=CC(=C1Cl)C)OCCCC2=C3C(=O)N(CCCN3C4=C2C=CC(=C4C5=C(N(N=C5C)C)C)Cl)C6=C7C(=C(C=C6)C(=O)O)C=CC=N7	Active
385211797.0	121362839.0	CC1=CC(=CN1C2=C(C=CC(=C2)Cl)C(=O)N3CC4=CC=CC=C4C[C@H]3CN5CCN(CC5)C)C(=O)N(C6=CC=C(C=C6)O)C7=CC=C(C=C7)O	Active
17507513.0	5758250.0	CC1=CC=C(C=C1)C2=CC=C(O2)/C=C/C(=O)C3=CC=C(C=C3)C	Inactive
340092498.0	71062342.0	CCCCN(CCCC)C(=O)C1=NN(C(=C1Cl)C)C2=C(C=C(C=C2)C(=O)NS(=O)(=O)C3=CC4=C(C=CC=C4OCCCN5CCOCC5)C=C3)C(=O)N6CCC7=CC=CC=C7C6	Active
386394186.0	121453441.0	C[C@@H]1CC2=CC=CC=C2CN1C(=O)C3=C(C=C4CN(CC4=C3)C(=O)C)C5=CC(=C(N5C)C)C(=O)N(C)C6=CC=C(C=C6)O	Active
103505832.0	16109095.0	CN(C)CC[C@H](CSC1=CC=CC=C1)NC2=C(C=C(C=C2)S(=O)(=O)NC(=O)C3=CC=C(C=C3)N4CCN(CC4)CC5=CC=CC=C5C6=CN=CC=C6)[N+](=O)[O-]	Active
381877919.0	137656688.0	CCCOC1=CC=C(C=C1)C[C@@H](C(=O)NS(=O)(=O)C2=CC(=C(C=C2)Cl)[N+](=O)[O-])NC(=O)C3=CN(C4=CC=CC=C43)CC5=CC=C(C=C5)C6=CC=CC=C6	Active
482071221.0	168286612.0	CC(C)(C)C1=CC=C(C=C1)C(=O)N2C(CC(=N2)C3=CC=C(C=C3)NC(=O)OC(C)(C)C)C4=CC=CC=C4	Inactive
252081367.0	67226100.0	CC1(CCC(=C(C1)C2=CC=C(C=C2)Cl)CN3CCN(CC3)C4=CC(=C(C=C4)C(=O)NS(=O)(=O)C5=CC(=C(C=C5)OCC6COCCO6)[N+](=O)[O-])OC7=C(C=C8C(=C7)C=CN8)F)C	Active
103593191.0	44564607.0	CC1=C(C(=CC=C1)N2C(=CC(=N2)C(=O)N(C3=CC=CC=C3)C4=CC=CC=C4)C)C(=O)N5CC6=CC=CC=C6CC5CO	Active
103472047.0	44404768.0	CC[C@H](C)[C@@H](C(=O)N[C@@H]([C@@H](C)CC)C(=O)NCC(=O)N[C@@H](CC(=O)O)C(=O)N[C@@H](CC(=O)O)C(=O)N[C@@H]([C@@H](C)CC)C(=O)N[C@@H](CC(=O)N)C(=O)N[C@@H](CCCN=C(N)N)C(=O)N[C@@H](CO)C(=O)N[C@@H](CC1=CC=CC=C1)C(=O)N[C@@H](CCCCN)C(=O)NCC(=O)N[C@@H](CC(C)C)C(=O)O)NC(=O)[C@H](C)NC(=O)[C@H](CC(C)C)NC(=O)[C@H](CCC(=O)N)NC(=O)[C@H](CCCN=C(N)N)NC(=O)CNC(=O)[C@H](C(C)C)NC(=O)[C@H](CCC(=O)N)NC(=O)CNC(=O)[C@H](C…	Active
4263496.0	2962706.0	CN1C2=C(C(=O)N(C1=O)C)N(C(=N2)NCCO)CCC3=CC=CC=C3	Inactive
14728132.0	830670.0	CC1N(C2=CC=CC3=C2C(=CC=C3)N1C)C	Inactive
4257450.0	1255986.0	CN(C)S(=O)(=O)N(CC(=O)NC1=CC=CC=C1C(F)(F)F)C2=CC=CC=C2	Inactive
318150316.0	56591255.0	CC1(CCC(=C(C1)C2=CC=C(C=C2)Cl)CN3CCN(CC3)C4=CC(=C(C=C4)C(=O)NS(=O)(=O)C5=CC(=C(C=C5)NC6CCS(=O)(=O)CC6)[N+](=O)[O-])OC7=CN=C8C(=C7)C=CN8)C	Active
316891244.0	67126886.0	CC1(CCC(=C(C1)C2=CC=C(C=C2)Cl)CN3CCN(CC3)C4=CC(=C(C=C4)C(=O)NS(=O)(=O)C5=CC(=C(C=C5)NCC6CN(CCO6)C7CC7)Cl)OC8=CN=C9C(=C8)C=CN9)C	Active
252081432.0	67226388.0	CC1(CCC(=C(C1)C2=CC=C(C=C2)Cl)CN3CCN(CC3)C4=CC(=C(C=C4)C(=O)NS(=O)(=O)C5=CC(=C(C=C5)NCC6CCOCC6)[N+](=O)[O-])OC7=CC(=C(N=C7)N)C#N)C	Active
103646476.0	25139347.0	CN(C)CC[C@H](CSC1=CC=CC=C1)NC2=C(C=C(C=C2)S(=O)(=O)NC(=O)C3=CC=C(C=C3)N4CCN(CC4)C/C/5=C(/CCCCCC5)\C6=CC=C(C=C6)Cl)[N+](=O)[O-]	Active
242646077.0	59447540.0	C1CN(CC2=C1C=CC=C2C(=O)NC3=NC4=CC=CC=C4S3)C5=NC(=C(C=C5)CCCOC6=CC=CC=C6)C(=O)O	Active
22404138.0	6236321.0	C1=CC=C2C(=C1)N=C(S2)/C(=C/C3=C(C=CC(=C3)[N+](=O)[O-])Cl)/CCC(=O)O	Inactive
164127838.0	136217524.0	CCCCN=C1C2=C(C3=CC=CC4=C(C=CC2=C43)SC5=CC=C(C=C5)N)NC1=O	Active
163331384.0	71458861.0	CC1=C(C(=C(N1C)C2=CC=C(C=C2)Cl)C3=CC(=CC=C3)N4CCN(CC4)C5=CC=C(C=C5)NS(=O)(=O)C6=CC(=C(C=C6)N[C@H](CCN7CCOCC7)CSC8=CC=CC=C8)S(=O)(=O)C(F)(F)F)C(=O)O	Active
318395624.0	122194635.0	COC1=CC=CC=C1N2C(=O)/C(=C/C3=CC(=CC=C3)OCC4=CC=C(C=C4)C(=O)O)/SC2=S	Active
385211822.0	121362725.0	CC1=CC=C(C=C1)N(C2=CC=C(C=C2)O)C(=O)C3=CN(C(=C3)C)C4=C(C=CC(=C4)Cl)C(=O)N5CC6=CC=CC=C6C[C@H]5CN7CCN(CC7)C	Active
440118902.0	155516576.0	C[C@H](C(=O)O)NC1=C2C(=C(SC2=NC=N1)C3=CC=CC=C3)C4=CC(=CC=C4)O	Inactive
386396235.0	49846946.0	CC1(CCC(=C(C1)C2=CC=C(C=C2)Cl)CN3CCN(CC3)C4=CC(=C(C=C4)C(=O)NS(=O)(=O)C5=CC(=C(C=C5)NCC6CCC(CC6)OC)[N+](=O)[O-])OC7=CN=C8C(=C7)C=CN8)C	Active
316891163.0	56591169.0	CC1(CCC(=C(C1)C2=CC=C(C=C2)Cl)CN3CCN(CC3)C4=CC(=C(C=C4)C(=O)NS(=O)(=O)C5=CC(=C(N=C5)OCC(C)(CO)CO)Cl)OC6=CN=C7C(=C6)C=CN7)C	Active
312361548.0	46836862.0	C1CN(CC2=C1C=CC=C2C(=O)NC3=NC4=CC=CC=C4S3)C5=NC(=C(S5)CCCOC6=CC=C(C=C6)N7C8=NC=NC=C8C=N7)C(=O)O	Active
469810719.0	139533815.0	CC1(CCC(=C(C1)C2=CC=C(C=C2)C(F)(F)F)CN3CCN(CC3)C4=CC(=C(C=C4)C(=O)NS(=O)(=O)C5=CC(=C(C=C5)NC6CCOC6)[N+](=O)[O-])OC7=CN=C8C(=C7)C=CN8)C	Active
316891084.0	67171166.0	CC1(CCC(=C(C1)C2=CC=C(C=C2)Cl)CN3CCN(CC3)C4=CC(=C(C=C4)C(=O)NS(=O)(=O)C5=CC(=C(C=C5)NC[C@H]6CC[C@@H](C6)O)[N+](=O)[O-])OC7=CN=C8C(=C7)C=CN8)C	Active
252081359.0	67227616.0	CC1(CC(=C(CO1)CN2CCN(CC2)C3=CC(=C(C=C3)C(=O)NS(=O)(=O)C4=CC(=C(C=C4)NCC5CCOCC5)[N+](=O)[O-])OC6=C(C=C7C(=C6)C=CN7)F)C8=CC=C(C=C8)Cl)C	Active
17432761.0	1338487.0	CC1=C(C=CC(=C1)NC(=O)CCSC2=CC=CC=C2)Br	Inactive
471699760.0	87279813.0	CC1(CCC(=C(C1)C2=CC=C(C=C2)Cl)CN3CCN(CC3)C4=CC(=C(C=C4)C(=O)NS(=O)(=O)C5=CC(=C(C=C5)OC[C@@H]6CN(C[C@H]6CF)C7COC7)[N+](=O)[O-])OC8=CN=C9C(=C8)C=CN9)C	Active
252081404.0	87315724.0	CC1(CCC(=C(C1)C2=CC=C(C=C2)Cl)CN3CCN(CC3)C4=CC(=C(C=C4)C(=O)NS(=O)(=O)C5=CC(=C(C=C5)NC6CCC(CC6)N7CCOCC7)[N+](=O)[O-])OC8=CC(=C(N=C8)N)Cl)C	Active
103428335.0	54732775.0	C[C@H]1C[C@@H]([C@@H]([C@@H]2[C@@H]1[C@]\3([C@@H](C=C2)/C(=C/C[C@@H](/C(=C\[C@@H]4[C@H](C=C(C[C@@]45C(=O)/C(=C3\O)/C(=O)O5)C=O)O)/C)O[C@H]6CC(C([C@@H](O6)C)NC(=O)OC)(C)[N+](=O)[O-])/C)C)O)C	Inactive
24821900.0	2769040.0	CCOC(=O)C1=CC=C(C=C1)N=C2C(=NSS2)Cl	Inactive
14737248.0	672376.0	CC1=C(C(=O)N(C(=O)C1=NC2=CC=C(C=C2)N(C)C)CCO)C#N	Inactive
386394091.0	121453220.0	CC(C)(C)NC(=O)N1CC2=CC(=C(C=C2C1)C(=O)N3CC4=CC=CC=C4C[C@H]3CN5CCOCC5)C6=CC(=C7N6CCCC7)C(=O)N(C)C8=CC=C(C=C8)O	Active
4258373.0	737989.0	CCNC(=O)N1C2=C(C=C(C=C2)OCC)C(=CC1(C)C)C	Inactive
295370106.0	112500241.0	C[C@@H]1CC2=CC=CC=C2CN1C(=O)C3=CC4=C(C=C3C5=CC(=C(N5CCN(C)C)C)C(=O)N(C6=CC=C(C=C6)O)C7=CN(N=C7)C)OCO4	Active
252081491.0	87316090.0	CC1(CCC(=C(C1)C2=CC=C(C=C2)Cl)CN3CCN(CC3)C4=CC(=C(C=C4)C(=O)NS(=O)(=O)C5=CC(=C(C=C5)NCC6CCC(CC6)(F)F)[N+](=O)[O-])OC7=C(C=C8C(=C7)C=CN8)F)C	Active
295370242.0	112500376.0	CC1=CC(=NO1)N(C2=CC=C(C=C2)O)C(=O)C3=C(N(C(=C3)C4=C(C=CC(=C4)Cl)C(=O)N5CC6=CC=CC=C6C[C@H]5CN7CCOCC7)C)C	Active
318395625.0	122194636.0	COC1=CC=CC=C1N2C(=O)/C(=C/C3=CC=C(C=C3)OCC(=O)NC4=CC=C(C=C4)C(=O)O)/SC2=S	Active
335960496.0	87315896.0	CC1(CC(=C(CO1)CN2CCN(CC2)C3=CC(=C(C=C3)C(=O)NS(=O)(=O)C4=CC(=C(C=C4)OCC5(CCOCC5)F)[N+](=O)[O-])OC6=C(C=C7C(=C6)C=CN7)F)C8=CC=C(C=C8)Cl)C	Active
4260104.0	2220889.0	CC1=CC=C(O1)C2=NC3=CC=CC=C3C(=C2)C(=O)NC4=CC(=C(C=C4)OC)OC	Inactive
386394118.0	121453297.0	C[C@@H]1CC2=CC=CC=C2CN1C(=O)C3=C(C=C4CNCC4=C3)C5=CC(=C6N5CCCC6)C(=O)N(C7=CC=CC=C7)C8=CC=C(C=C8)O	Active
316891086.0	56591410.0	CC1(CCC(=C(C1)C2=CC=C(C=C2)Cl)CN3CCN(CC3)C4=CC(=C(C=C4)C(=O)NS(=O)(=O)C5=CC(=C(C=C5)NCC6CN(C6)C(CF)CF)[N+](=O)[O-])OC7=CN=C8C(=C7)C=CN8)C	Active
469803162.0	163742280.0	CC1(CCC(=C(C1)C2=CC=C(C=C2)C(F)(F)F)CN3CCN(CC3)C4=CC(=C(C=C4)C(=O)NS(=O)(=O)C5=CC(=C(C=C5)OCC6CCN(C6)C)[N+](=O)[O-])OC7=CN=C8C(=C7)C=CN8)C	Active
160863412.0	70689993.0	CCCCC1=C(C(=NN1C2=CC=C(C=C2)OC3=CC(=CC=C3)Cl)CO)C4=C(C=C(C=C4)C(=O)NS(=O)(=O)C5=CC6=C(C=CC=C6Cl)C=C5)C(=O)N7CCC8=CC=CC=C8C7	Active
4244763.0	3239318.0	CC1=C(C(=O)N(C(=O)C1=NC2=CC=C(C=C2)N(C)C)CCCO)C#N	Inactive
24835092.0	6893251.0	C1CCN(C1)S(=O)(=O)C2=CC=CC(=C2)C(=O)N/N=C/C3=CN=CC=C3	Inactive
316891015.0	49846451.0	CC1(CCC(=C(C1)C2=CC=C(C=C2)Cl)CN3CCN(CC3)C4=CC(=C(C=C4)C(=O)NS(=O)(=O)C5=CC(=C(C=C5)OCC6COCCN6)[N+](=O)[O-])OC7=CN=C8C(=C7)C=CN8)C	Active
313048340.0	117874289.0	CC1=C(C=C(C=C1)N(C2=CC=C(C=C2)O)C(=O)C3=C4COCCN4C(=C3)C5=C(C=CC(=C5)Cl)C(=O)N6CC7=CC=CC=C7C[C@H]6CN8CCOCC8)F	Active
381841940.0	137634991.0	CC1=CC=C(C=C1)N2C(=C(C3=C2C=CC(=C3)OC)CC(=O)NS(=O)(=O)C4=CC(=C(C=C4)N5CCN(CC5)C)[N+](=O)[O-])C	Inactive
252081479.0	87393829.0	CC1(CCC(=C(C1)C2=CC=C(C=C2)Cl)CN3CCN(CC3)C4=CC(=C(C=C4)C(=O)NS(=O)(=O)C5=CC(=C(N=C5)OC[C@@H]6CCN(C6)C(CF)CF)Cl)OC7=CC(=C(N=C7)N)Cl)C	Active
295370243.0	112500377.0	CC1=C(C=C(N1C)C2=C(C=CC(=C2)Cl)C(=O)N3CC4=CC=CC=C4C[C@H]3CN5CCOCC5)C(=O)N(C6=NC=C(C=C6)O)C7=CN=C8C(=C7)C=CN8C	Active
386394235.0	117834819.0	CCCCN(CCCC)C(=O)C1=C(N(C(=C1)C2=C(C=C3CN(CCC3=C2)C(=O)OC4=CC=CC=C4)C(=O)N5CCC6=CC=CC=C6C5)C)C	Active
313064089.0	87279791.0	CC1(CCC(=C(C1)C2=CC=C(C=C2)Cl)CN3CCN(CC3)C4=CC(=C(C=C4)C(=O)NS(=O)(=O)C5=CC(=C(C=C5)NCC6CCOCC6)S(=O)(=O)C(F)(F)F)OC7=CC8=C(C=C7)NC=C8)C	Active
313048299.0	117874352.0	C1CCN2C(=C(C=C2C3=CC4=C(C=C3C(=O)N5CC6=CC=CC=C6C[C@H]5CN7CCOCC7)OCCO4)C(=O)N(C8=CC=CC=C8)C9=CC=C(C=C9)O)C1	Active
336876200.0	71656178.0	C1COCCC1NC2=C(C=C(C=C2)S(=O)(=O)NC(=O)C3=CC=C(C=C3)N4CCN(CC4)CC5=C(CCOC5)C6=CC=C(C=C6)Cl)[N+](=O)[O-]	Active
17510533.0	697303.0	CC1=C(N2C=CC=NC2=N1)C3=CSC(=N3)NC4=CC=CC=C4	Inactive
252081190.0	46235396.0	C1CN(CCN1CC2=CC=CC=C2C3=CC=C(C=C3)Cl)C4=CC(=C(C=C4)C(=O)NS(=O)(=O)C5=CC(=C(C=C5)NCCCN6CCOCC6)[N+](=O)[O-])OC7=CC=C(C=C7)C8=CN=CC=C8	Active
24811994.0	5456796.0	C=CCN1C(=O)/C(=C/C2=CSC=C2)/SC1=S	Inactive
386394296.0	121453950.0	CC1=C(C=C(N1C)C2=C(C=C3CN(CCC3=C2)C(=O)OC4=CC=C(C=C4)Br)C(=O)N5CC6=CC=CC=C6C[C@H]5CN7CCOCC7)C(=O)N(C)C8=CC=C(C=C8)O	Active
295370139.0	112500275.0	C[C@@H]1CC2=CC=CC=C2CN1C(=O)C3=CC4=C(C=C3C5=CC(=C(N5C)C)C(=O)N(C6=CC=C(C=C6)O)C7=CC=NC=C7)OCO4	Active
336875777.0	71656179.0	CN(C)CCOC1=CC=CC(=C1CN2CCN(CC2)C3=CC(=C(C=C3)C(=O)NS(=O)(=O)C4=CC(=C(C=C4)NCC5CCOCC5)[N+](=O)[O-])OC6=CC7=C(C=C6)NC=C7)C8=CC=C(C=C8)Cl	Active
386394285.0	121453336.0	CC1=C(C=C(N1C)C2=C(C=C3CN(CCC3=C2)C(=O)OC4=CC=CC(=C4)C(=O)O)C(=O)N5CC6=CC=CC=C6C[C@H]5CN7CCN(CC7)C)C(=O)N(C)C8=CC=C(C=C8)O	Active
316890970.0	49846945.0	CC1(CCC(=C(C1)C2=CC=C(C=C2)Cl)CN3CCN(CC3)C4=CC(=C(C=C4)C(=O)NS(=O)(=O)C5=CC(=C(C=C5)OC[C@H]6COCCO6)[N+](=O)[O-])OC7=CN=C8C(=C7)C=CN8)C	Active
440114775.0	155513849.0	CC1=C(C2=C(N1C(=O)C3=CC=C(C=C3)Cl)C=CC(=C2)OC)CC(=O)N[C@@H](CC4=CC=C(C=C4)OCC5=CC=C(C=C5)Br)C(=O)NS(=O)(=O)C6=CC(=C(C=C6)Cl)[N+](=O)[O-]	Active
313082863.0	118988478.0	CCCCN(CCCC)C(=O)C1=NN(C(=C1)C)C2=C(C=C(C=C2)NS(=O)C3=CC=CC=C3[NH3+])C(=O)N4CC5=CC=CC=C5C[C@H]4CO	Active
318395451.0	122194485.0	CC(C)[C@@H](C(=O)O)NC(=O)[C@H](CC1=CC=CC=C1)N2C(=O)[C@@H](NC2=O)CC3=CC=C(C=C3)C4=CC=C(C=C4)Cl	Inactive
252081411.0	87316211.0	CC1(CCC(=C(C1)C2=CC=C(C=C2)Cl)CN3CCN(CC3)C4=CC(=C(C=C4)C(=O)NS(=O)(=O)C5=CC(=C(C=C5)NN6CCS(=O)(=O)CC6)[N+](=O)[O-])OC7=C(C=C8C(=C7)C=CN8)F)C	Active
482077052.0	168290846.0	CC(C)(C)NC(=O)C1=CC=C(C=C1)C2=NN(C(C2)C3=CC=CC=C3)C(=O)C4=CC=C(C=C4)Br	Inactive
386394124.0	121453452.0	C[C@@H]1CC2=CC=CC=C2CN1C(=O)C3=C(C=C4CN(CC4=C3)C(=O)COC5=CC(=CC=C5)Cl)C6=CC(=C7N6CCCC7)C(=O)N(C)C8=CC=C(C=C8)O	Active
24815127.0	7190885.0	C1=CC(=NN2C1=NN=C2C3=CC=NC=C3)SCC(=O)NC4=NC=CS4	Inactive
252081477.0	87535616.0	CC1(CCC(=C(C1)C2=CC=C(C=C2)Cl)CN3CCN(CC3)C4=CC(=C(C=C4)C(=O)NS(=O)(=O)C5=CC(=C(C=C5)NCC6CCOCC6)[N+](=O)[O-])OC7=CN(C(=N)C(=C7)Cl)COP(=O)(O)O)C	Active
385211862.0	121362786.0	C1[C@H](N(CC2=CC=CC=C21)C(=O)C3=C(C=CC(=C3)NCC4=CC=CC=C4)N5C6=CC=CC=C6C(=N5)C(=O)N(C7=CC=CC=C7)C8=CC=CC=C8)CN	Active
316891216.0	49846723.0	CC1(CCC(=C(C1)C2=CC=C(C=C2)Cl)CN3CCN(CC3)C4=CC(=C(C=C4)C(=O)NS(=O)(=O)C5=CC(=C(C=C5)OCC6CCC(CC6)N7CCOCC7)Cl)OC8=CN=C9C(=C8)C=CN9)C	Active
24814638.0	5048736.0	CC1=CC(=CC(=C1)N2C(=NC3=C2C=CC(=C3)C(=O)O)C)C	Inactive
163334864.0	71460670.0	CCCCN1C(=C(C(=C1C2=CC=C(C=C2)Cl)C3=CC(=CC=C3)N4CCN(CC4)C5=CC=C(C=C5)NS(=O)(=O)C6=CC(=C(C=C6)N[C@H](CCN7CCC(CC7)O)CSC8=CC=CC=C8)S(=O)(=O)C(F)(F)F)C(=O)O)C	Active
252081340.0	87316071.0	CC1(CCC(=C(C1)C2=CC=C(C=C2)Cl)CN3CCN(CC3)C4=CC(=C(C=C4)C(=O)NS(=O)(=O)C5=CC(=C(C=C5)NCCCN6CCNC(=O)C6)[N+](=O)[O-])OC7=CC(=CC8=C7C=CN8)F)C	Active
103479618.0	11607405.0	COC1=C(C=CC(=C1)CCCN2CCOCC2)C3=CC=C(C=C3)C(=O)NS(=O)(=O)C4=CC(=C(C=C4)N[C@H](CCCCN)CSC5=CC=CC=C5)[N+](=O)[O-]	Active
252081244.0	67226781.0	CC1(CCC(=C(C1)C2=CC=C(C=C2)Cl)CN3CCN(CC3)C4=CC(=C(C=C4)C(=O)NS(=O)(=O)C5=CC(=C(C=C5)NCC6CCN(CC6)C)[N+](=O)[O-])OC7=C(C(=CC=C7)F)F)C	Active
17504052.0	2829946.0	CC(C)(C)C(=O)NC(C(Cl)(Cl)Cl)NC(=S)NC1=CC=C(C=C1)S(=O)(=O)N	Inactive
17511795.0	5384164.0	C1C/C(=C\C2=CC=CC=C2)/C3=C(C1)C(NC(=S)N3)C4=CC=CC=C4	Inactive
475998183.0	155585754.0	CC1=CC(=C(C=C1)C2=C(SC=C2)S(=O)(=O)NCCNC(=O)NC3=CC(=CC(=C3)Cl)Cl)OC4=CC(=C(C=C4)O)O	Active
386394281.0	121453243.0	C[C@@H]1CC2=CC=CC=C2CN1C(=O)C3=C(C=C4CCN(CC4=C3)C(=O)OC5=CN=C6C(=C5)C=CN6)C7=CC(=C(N7C)C)C(=O)N(C)C8=CC=CC=C8	Active
24824986.0	16195853.0	C1CC1[C@@H]2C[C@@H](OC(=C2)C(=O)O)OCCCCO	Inactive
103607941.0	44570096.0	CCCCN(CCCC)C(=O)C1=NN(C(=C1)C)C2=C(C=C(C=C2)NC(=O)COC3=CC=CC=C3)C(=O)N4CCC5=CC=CC=C5C4	Active
469802338.0	156767122.0	C1CCC(CC1)SC2=C3C=CC=C4C3=C(C=C2)C(=C(C4=O)C#N)C#N	Active
469813945.0	164619959.0	C1CCC(CC1)SC2=C3C=CC=C4C3=C(C=C2)C(=C(C4=O)C#N)NCCO	Active
312361687.0	59447577.0	CN(C)CC#CC1=CC(=C(C=C1)OCCCC2=C(N=C(S2)N3CCC4=C(C3)C(=CC=C4)C(=O)NC5=NC6=CC=CC=C6S5)C(=O)O)F	Active
252081213.0	46235858.0	CC1(CCC(=C(C1)C2=CC=C(C=C2)Cl)CN3CCN(CC3)C4=CC(=C(C=C4)C(=O)NS(=O)(=O)C5=CC(=C(C=C5)NC6CCN(CC6)C7CC7)[N+](=O)[O-])OC8=CC=CC=C8F)C	Active
469686846.0	142591495.0	CC1=NN(C2=C1C3=C(C=CC4=C3N(CCCCOC2)C(=C4CCCOC5=CC=CC6=C5CCCC6)C(=O)O)F)C	Inactive
385211864.0	121362768.0	C1[C@H](N(CC2=CC=CC=C21)C(=O)C3=C(C=CC(=C3)NC(=O)COC4=CC=CC=C4)N5C6=CC=CC=C6C(=N5)C(=O)N(C7=CC=CC=C7)C8=CC=CC=C8)CN	Active
313082849.0	117957614.0	CCCCN(CCCC)C(=O)C1=NN(C(=C1)C)C2=C(C=C(C=C2)NS(=O)C3=CC=CC=C3C(=O)OC)C(=O)N4CC5=CC=CC=C5C[C@H]4CO	Active
174496919.0	73349012.0	C1CC2=C(C=C(C=C2)C3=NC=CC(=N3)C(=O)O)/C(=N\NC4=NC5=CC=CC=C5S4)/C1	Inactive
24813935.0	9625345.0	C1=CC=C(C=C1)/C=N/N(CCO)C2=NS(=O)(=O)C3=CC=CC=C32	Inactive
163323898.0	60169704.0	CC1=C(C(=C(N1C)C2=CC=C(C=C2)Cl)C3=CC(=CC=C3)N4CCN(CC4)C5=CC=C(C=C5)NS(=O)(=O)C6=CC(=C(C=C6)N[C@H](CCN(C)C)CSC7=CC=CC=C7)[N+](=O)[O-])C(=O)O	Active
440115041.0	122197581.0	CC1=C(C=CC(=C1Cl)OCCN2CCN(CC2)C)C3=C(SC4=NC=NC(=C34)O[C@H](CC5=CC=CC=C5OCC6=CC=NN6CC(F)(F)F)C(=O)O)C7=CC=C(O7)F	Inactive
124965700.0	42613557.0	CC1=CC=C(C=C1)OC2=C3C=CC=C4C3=C(C=C2)C5=C(C(=O)N=C45)C#N	Active
103500610.0	16090305.0	C1=CC=C(C=C1)CC2=CC(=C(C(=C2O)O)O)C(=O)NC3=CC=C(C=C3)S(=O)(=O)C4=CC=CC=C4	Active
404718062.0	145993860.0	C[C@@H]1CC[C@H]2[C@H]([C@H](O[C@H]3[C@@]24[C@H]1CC[C@](O3)(OO4)C)CCCN5CCN(CC5)C6=CC(=C(C=C6)C(=O)NS(=O)(=O)C7=CC(=C(C=C7)NCC8CCOCC8)[N+](=O)[O-])OC9=CN=C1C(=C9)C=CN1)C	Active
164136918.0	71527840.0	CN(C)CC[C@H](CSC1=CC=CC=C1)NC2=C(C=C(C=C2)S(=O)(=O)NC3=NN=C4N3N=CC(=C4)N5CCN(CC5)CC6=CC=CC=C6C7=CC=C(C=C7)Cl)[N+](=O)[O-]	Active
851187.0	653747.0	COC1=CC=CC(=C1)NC(=O)CSC2=NN=CN2N	Inactive
103479683.0	11686025.0	CC1(CCN(CC1)C2=CC=C(C=C2)C(=O)NS(=O)(=O)C3=CC(=C(C=C3)N[C@H](CCCCN)CSC4=CC=CC=C4)[N+](=O)[O-])C	Active
312348015.0	118707289.0	C1CN(CCC1SC2=CC=CC=C2C3=CC=C(C=C3)Cl)C4=CC=C(C=C4)C(=O)NS(=O)(=O)C5=CC(=C(C=C5)N[C@H](CCN6CCOCC6)CSC7=CC=CC=C7)S(=O)(=O)C(F)(F)F	Active
24823431.0	16195481.0	COC1=C(C=C2C(=C1)C(=NC(=S)N2)NCCC3=CC=C(C=C3)S(=O)(=O)N)OC	Inactive
252081393.0	87316008.0	CC1(CCC(=C(C1)C2=CC=C(C=C2)Cl)CN3CCN(CC3)C4=CC(=C(C=C4)C(=O)NS(=O)(=O)C5=CC(=C(C=C5)OCC6(CCOCC6)F)[N+](=O)[O-])OC7=CC=CC8=C7CC(=O)N8)C	Active
385211787.0	121362855.0	CN1CCN(CC1)C[C@@H]2CC3=CC=CC=C3CN2C(=O)C4=CC5=C(C=C4N6C=C(C7=CC=CC=C76)C(=O)N(C8=CC=C(C=C8)O)C9=CC(=C(C=C9)F)Cl)OCO5	Active
340092507.0	71062208.0	CCCCN(CCCC)C(=O)C1=NN(C(=C1Cl)C)C2=C(C=C(C=C2)C(=O)NS(=O)(=O)C3=CC4=C(C=CC(=C4)C(=O)N5CCN(CC5)C)C=C3)C(=O)N6CCC7=CC=CC=C7C6	Active
374348473.0	134154308.0	CC(C)(C)OC(=O)N1C[C@H](C[C@H]1C(=O)N[C@@H](CC2=CC=C(C=C2)OCCC3=CC=CC=C3)C(=O)NS(=O)(=O)C4=CC(=C(C=C4)Cl)[N+](=O)[O-])OC5=CC=C(C=C5)C6=CC=C(C=C6)Cl	Active
385211916.0	121362885.0	C1[C@H](N(CC2=CC=CC=C21)C(=O)C3=CC=CC=C3N4C=C(C5=CC=CC=C54)C(=O)N(C6=CC=CC=C6)C7=CC=C(C=C7)O)CN	Active
386394075.0	131748571.0	CC(C)(C)OC(=O)N1CCC2=CC(=C(C=C2C1)C(=O)N3CC4=CC=CC=C4C[C@H]3CN5CCOCC5)C6=CC(=C7N6CCCC7)C(=O)N(C)C8=CC=C(C=C8)O	Active
386396436.0	87279462.0	CC1(CCC(=C(C1)C2=CC=C(C=C2)Cl)CN3CCN(CC3)C4=CC(=C(C=C4)C(=O)NS(=O)(=O)C5=CC(=C(C=C5)NCC6CCOCC6)S(F)(F)(F)(F)F)OC7=CN=C8C(=C7)C=CN8)C	Active
404659268.0	145954557.0	CC1=C[C@H]([C@@]2(C=C[C@H](C[C@@H]2C1)CC(=O)NCCC3=CC=C(C=C3)Cl)C(=O)OC)/C=C(/C4=CC=C(C=C4)C(=O)OC)\Cl	Inactive
381853145.0	137642499.0	CCCOC1=CC=C(C=C1)C[C@@H](C(=O)NS(=O)(=O)C2=CC=C(C=C2)[N+](=O)[O-])NC(=O)C3=CN(C4=CC=CC=C43)CC5=CC=C(C=C5)C6=CC=C(C=C6)Cl	Inactive
313082833.0	117957627.0	CCCCN(CCCC)C(=O)C1=NN(C(=C1)C)C2=C(C=C(C=C2)NS(=O)CCN3C(=O)C4=CC=CC=C4C3=O)C(=O)N5CC6=CC=CC=C6C[C@H]5CO	Active
340092523.0	86718903.0	CCCCN(CCCC)C(=O)C1=NN(C(=C1Cl)C)C2=C(C=C(C=C2)C(=O)NS(=O)(=O)C3=CC4=CC=CC=C4C=C3)C(=O)N5CC6=CC=CC=C6C[C@H]5COCCO	Active
252081215.0	67225535.0	CC1(CCC(=C(C1)C2=CC=C(C=C2)Cl)CN3CCN(CC3)C4=CC(=C(C=C4)C(=O)NS(=O)(=O)C5=CC(=C(C=C5)NCCCN6CCOCC6)[N+](=O)[O-])OC7=CC=CC=C7F)C	Active
442061419.0	156020106.0	CC1(CCCC2=C1C[C@@H]([C@H](C2)C3=CC=CC=C3)C(=O)O)C	Inactive
385211867.0	121362831.0	COC1=CC(=C(C=C1)C(=O)N2CC3=CC=CC=C3C[C@H]2CN)N4C=C(C5=CC=CC=C54)C(=O)N(C6=CC=CC=C6)C7=CC=CC=C7	Active
14726527.0	846245.0	CCOC(=O)C1=C(N=CN1)C(=O)NC(C)C	Inactive
295370197.0	112500331.0	CC1=C(C=C(N1C)C2=C(C=CC(=C2)OC)C(=O)N3CC4=CC=CC=C4C[C@H]3CN5CCOCC5)C(=O)N(C6=CC=C(C=C6)O)C7=C(N(C(=C7)C#N)C)C	Active
24813025.0	4088451.0	CC1NC2=CC=CC=C2C(=O)N1NS(=O)(=O)C	Inactive
24781495.0	16187545.0	CN(CCC1=CC=CC=N1)C(=O)CCC2CCCN(C2)C(=O)NC3CCCCC3	Inactive
24794795.0	2220915.0	COC1=C(C=C(C=C1)CCNC(=O)C2=CC(=NC3=C2C=CC=C3Cl)C4=CC=CC=N4)OC	Inactive
17504565.0	2893217.0	COC1=C(C=C(C=C1)C(=O)NC2=CC=C(C=C2)NC(=O)C3=CC=CS3)Cl	Inactive
252081450.0	53250281.0	CC1(CCC(=C(C1)C2=CC=C(C=C2)Cl)CN3CCN(CC3)C4=CC(=C(C=C4)C(=O)NS(=O)(=O)C5=CC(=C(C=C5)N[C@@H]6CCN(C6)C7CC7)[N+](=O)[O-])OC8=CC(=C(N=C8)N)Cl)C	Active
103646470.0	25139034.0	CN(C)CC[C@H](CSC1=CC=CC=C1)NC2=C(C=C(C=C2)S(=O)(=O)NC(=O)C3=CC=C(C=C3)N4CCN(CC4)CC5=CC=CC=C5C6=CC=C(C=C6)Cl)C(=O)C(F)(F)F	Active
386396328.0	87279375.0	CC1(CCC(=C(C1)C2=CC=C(C=C2)Cl)CN3CCN(CC3)C4=CC(=C(C=C4)C(=O)NS(=O)(=O)C5=CC(=C(C=C5)NC6CCC(CC6)NC7CC7)[N+](=O)[O-])OC8=CN=C9C(=C8)C=CN9)C	Active
312348012.0	118707286.0	C1COCCN1CC[C@H](CSC2=CC=CC=C2)NC3=C(C=C(C=C3)S(=O)(=O)NC(=O)C4=CC=C(C=C4)N5CCP(=O)(CC5)CC6=CC=CC=C6C7=CC=C(C=C7)Cl)S(=O)(=O)C(F)(F)F	Active
385211858.0	90645963.0	COC1=C(C=C(C(=C1)N2C3=CC=CC=C3C(=N2)C(=O)N(C4=CC=CC=C4)C5=CC=CC=C5)C(=O)N6CC7=CC=CC=C7C[C@H]6CN)O	Active
17515159.0	700189.0	CC1=C(C=CC(=C1)OCC2=CN3C=CC=NC3=N2)Cl	Inactive
312348013.0	118707287.0	C1CN(CCC1OC2=CC=CC=C2C3=CC=C(C=C3)Cl)C4=CC=C(C=C4)C(=O)NS(=O)(=O)C5=CC(=C(C=C5)N[C@H](CCN6CCOCC6)CSC7=CC=CC=C7)S(=O)(=O)C(F)(F)F	Active
163334865.0	71460671.0	CC1=C(C(=C(N1C)C2=CC=C(C=C2)Cl)C3=CC(=CC=C3)N4CCN(CC4)C5=CC=C(C=C5)NS(=O)(=O)C6=CC=CC(=C6)S(=O)(=O)C)C(=O)NCCCN7CCN(CC7)C	Active
340092541.0	71479667.0	CCCCN(CCCC)C(=O)C1=NN(C(=C1Cl)C)C2=C(C=C(C=C2)C(=O)NS(=O)(=O)C3=CC4=C(C=CC=C4Cl)C=C3)C(=O)N5CC6=CC=CC=C6C[C@H]5CN	Active
295370208.0	112500342.0	CC1=C(C=C(N1C)C2=CC=CC=C2C(=O)N3CC4=CC=CC=C4C[C@H]3CN5CCOCC5)C(=O)N(C6=CC=C(C=C6)O)C7=CN(N=C7)C	Active
17504321.0	12004492.0	C1=CC=C2C(=C1)C=CC(=N2)C(=O)C3=NN[C@H]4[C@@H]3C(=O)N(C4=O)C5=CC=CC=C5C(F)(F)F	Inactive
381849234.0	137639884.0	CC1=C(C2=C(N1C3=CC=C(C=C3)C4=CC=CC=C4)C=CC(=C2)OC)CC(=O)N[C@@H](CC5=CNC6=CC=CC=C65)C(=O)NS(=O)(=O)C7=CC=CC=C7	Inactive
103754167.0	46236925.0	CC1=CC2=C(C(=C(C=C2C(=C1C3=C(C4=CC(=C(C(=C4C=C3C)C(=O)NC[C@H](C)C5=CC=CC=C5)O)O)O)O)O)O)C(=O)NC[C@H](C)C6=CC=CC=C6	Active
17432474.0	1833763.0	COC(=O)CC1=CC=C(C=C1)NC(=S)N2CCN(CC2)C3=CC(=CC=C3)O	Inactive
385211833.0	121362836.0	CC1=CC(=CN1C2=C(C=CC(=C2)Br)C(=O)N3CC4=CC=CC=C4C[C@H]3CN5CCN(CC5)C6CCC6)C(=O)N(C7=CC=C(C=C7)O)C8=CC9=C(C=C8)NC=C9	Active
318395442.0	122194476.0	C1=CC=C(C=C1)C[C@@H](C(=O)NS(=O)(=O)C2=CC=CC(=C2)[N+](=O)[O-])N3C(=O)[C@@H](NC3=O)CC4=CC=C(C=C4)C5=CC=C(C=C5)Cl	Inactive
482062112.0	156293727.0	CC(C)(C)OC(=O)NC1=CC=C(C=C1)C2=NN(C(C2)C3=CC=CC=C3)C(=O)C4=CC=C(C=C4)Br	Active
336868601.0	71565985.0	CC1=C(C=NN1CC23CC4CC(C2)CC(C4)C3)C5=C(N=C(C=C5)N6CCC7=C(C6)C(=CC=C7)C(=O)NC8=NC9=CC=CC=C9S8)C(=O)O	Active
252081446.0	67227922.0	CC1(CCC(=C(C1)C2=CC=C(C=C2)Cl)CN3CCN(CC3)C4=CC(=C(C=C4)C(=O)NS(=O)(=O)C5=CC(=C(C=C5)NCC6CCOCC6)[N+](=O)[O-])OC7=CC(=C(N=C7)N)C8CC8)C	Active
252081256.0	46234167.0	CC1(CCC(=C(C1)C2=CC=C(C=C2)Cl)CN3CCN(CC3)C4=CC(=C(C=C4)C(=O)NS(=O)(=O)C5=CC(=C(C=C5)NC6CCN(CC6)CCOCCOC)[N+](=O)[O-])OC7=CC(=CC=C7)Cl)C	Active
252081310.0	87394333.0	CC1(CCC(=C(C1)C2=CC=C(C=C2)Cl)CN3CCN(CC3)C4=CC(=C(C=C4)C(=O)NS(=O)(=O)C5=CC(=C(C=C5)NC6CCN(CC6)C7CCOCC7)[N+](=O)[O-])NC8=CC=CC=C8Cl)C	Active
316891160.0	87279716.0	CC1(CCC(=C(C1)C2=CC=C(C=C2)Cl)CN3CCN(CC3)C4=CC(=C(C=C4)C(=O)NS(=O)(=O)C5=CC(=C(N=C5)OC[C@H]6CN(CCO6)CC#N)Cl)OC7=CN=C8C(=C7)C=CN8)C	Active
160689302.0	70690004.0	CCCCN(CCCC)C(=O)C1=NN(C(=C1Cl)C)C2=C(C=C(C=C2)C(=O)NS(=O)(=O)C3=CC4=C(C=C3)NCC4)C(=O)N5CCC6=CC=CC=C6C5	Active
313048284.0	117874760.0	CN1CCC2=C1C=CC(=C2)N(C3=CC=C(C=C3)O)C(=O)C4=C5CCCCN5C(=C4)C6=C(C=CC(=C6)Br)C(=O)N7CC8=CC=CC=C8C[C@H]7CN9CCOCC9	Active
252081469.0	46234486.0	CC1(CCC(=C(C1)C2=CC=C(C=C2)Cl)CN3CCN(CC3)C4=CC(=C(C=C4)C(=O)NS(=O)(=O)C5=CC(=C(C=C5)NCC6CCOC6)[N+](=O)[O-])OC7=CC(=C(N=C7)N)Cl)C	Active
386394199.0	117834805.0	CN(C1=CC=C(C=C1)O)C(=O)C2=C3CCCCN3C(=C2)C4=C(C=C5CN(CCC5=C4)C(=O)OC6=CC=C(C=C6)OC(F)(F)F)C(=O)N7CC8=CC=CC=C8C[C@H]7CN9CCOCC9	Active
340092543.0	90123223.0	CCCN(CCC)C1=NN(C(=C1Cl)C)C2=C(C=C(C=C2)C(=O)NS(=O)(=O)C3=CC4=C(C=CC(=C4C=C3)Cl)Br)C(=O)N5CC6=CC=CC=C6C[C@H]5CO	Active
386394282.0	121454078.0	CC1=C(C=C(N1C)C2=C(C=C3CN(CCC3=C2)C(=O)OC4=CC=CC(=C4)C(=O)O)C(=O)N5CC6=CC=CC=C6C[C@H]5CN7CCOCC7)C(=O)N(C)C8=CC=C(C=C8)O	Active
24805705.0	5751662.0	C1=CC=C(C=C1)N2C(=O)/C(=C\C3=CC=CO3)/NC2=S	Inactive
385211904.0	121362858.0	CC1=CC=C(C=C1)N(C2=CC=CC=C2)C(=O)C3=CN(C4=CC=CC=C43)C5=CC(=C(C=C5C(=O)N6CC7=CC=CC=C7C[C@H]6CN8CCN(CC8)C)O)OC	Active
7972768.0	722048.0	CC1=C(SC(=C1C(=O)N)N)CC2=CC=CC=C2	Inactive
313082854.0	117957638.0	CCCCN(CCCC)C(=O)C1=NN(C(=C1)C)C2=C(C=C(C=C2)NS(=O)C3=CC=CC(=C3)C4=NN(C=C4)C)C(=O)N5CC6=CC=CC=C6C[C@H]5CO	Active
316891071.0	56591389.0	CC1(CCC(=C(C1)C2=CC=C(C=C2)Cl)CN3CCN(CC3)C4=CC(=C(C=C4)C(=O)NS(=O)(=O)C5=CC(=C(C=C5)N[C@@H]6CCN(C6)C7CC7)[N+](=O)[O-])OC8=CN=C9C(=C8)C=CN9)C	Active
103174146.0	5311.0	C1=CC=C(C=C1)NC(=O)CCCCCCC(=O)NO	Inactive
24820871.0	1085315.0	COC1=C(C=C(C=C1)CC(=O)NC2=CC=C(C=C2)C(=O)NC3=NC=CS3)OC	Inactive
386394265.0	121453445.0	C[C@@H]1CC2=CC=CC=C2CN1C(=O)C3=C(C=C4CCN(CC4=C3)C(=O)OC5=CC=C(C=C5)N(C)CCN(C)C)C6=CC(=C(N6C)C)C(=O)N(C)C7=CC=C(C=C7)O	Active
103615790.0	44574954.0	C1CCC(CC1)CN2[C@H]3[C@H](CN4C3=CC=CC4=O)[C@H]([C@@H]2C(=O)NCC5=CC=C(C=C5)OC6=CC=CC=C6)CO	Active
318150322.0	87279372.0	CC1(CCC(=C(C1)C2=CC=C(C=C2)Cl)CN3CCN(CC3)C4=CC(=C(C=C4)C(=O)NS(=O)(=O)C5=CC(=C(C=C5)NCC6CN(CCO6)CCOCCOC)[N+](=O)[O-])OC7=CN=C8C(=C7)C=CN8)C	Active
313082812.0	71617713.0	CCCCN(CCCC)C(=O)C1=NN(C(=C1Cl)C)C2=C(C=C(C=C2)OCC(=O)O)C(=O)N3CC4=CC=CC=C4C[C@H]3CO	Active
386394137.0	121453348.0	C[C@@H]1CC2=CC=CC=C2CN1C(=O)C3=C(C=C4CN(CC4=C3)C(=O)OC5=CC=CC=C5)C6=CC(=C(N6C)C)C(=O)N(C)C7=CC=C(C=C7)O	Active
440116335.0	122622656.0	C1CN(CCN1CC2=CC=C(C=C2)F)S(=O)(=O)NC3=C(C=C(C=C3)SCCC4=CC=CC=C4)C(=O)O	Inactive
17409234.0	6875437.0	CN(C1=NS(=O)(=O)C2=CC=CC=C21)/N=C/C3=CC=NC=C3	Inactive
475982250.0	166627395.0	CC1=C(C=CC(=C1Cl)OCCN2CCN(CC2)C)C3=C(SC4=CC=CC(=C43)OC(CC5=CC=CC=C5OCC6=CC=NN6CC(F)(F)F)C(=O)O)C7=CC=C(O7)F	Inactive
160863436.0	66561644.0	CCCCN(CCCC)C(=O)C1=NN(C(=C1Cl)C)C2=C(C=C(C=C2)C(=O)NS(=O)(=O)C3=CC4=C(C=C3)N(CC4)CC5=CC(=C(C=C5)Cl)Cl)C(=O)N6CCC7=CC=CC=C7C6	Active
24814491.0	5068396.0	CS(=O)(=O)NN1C(NC2=CC=CC=C2C1=O)C3=CC=CC=C3	Inactive
385211820.0	121362685.0	CC1=CC(=CN1C2=C(C=CC(=C2)Cl)C(=O)N3CC4=CC=CC=C4C[C@H]3CN5CCN(CC5)C)C(=O)N(C6=CC=C(C=C6)O)C7=CC8=C(C=C7)N(C=C8)C	Active
164133719.0	71545993.0	CC1=CC(=CC(=C1Cl)C)OCCCC2=C(SC3=C2C=CC(=C3)Cl)C(=O)O	Active
136926099.0	53234692.0	C1=CC=C(C=C1)C(=O)NC2=CC=C(C=C2)C(=O)NS(=O)(=O)C3=CC(=C(C=C3)NCCSC4=CC=CC=C4)[N+](=O)[O-]	Active
252081319.0	87316346.0	CC1(CCC(=C(C1)C2=CC=C(C=C2)Cl)CN3CCN(CC3)C4=CC(=C(C=C4)C(=O)NS(=O)(=O)C5=CC(=C(C=C5)NC6CCN(CC6)CC7CC7)[N+](=O)[O-])OC8=C(C=C9C(=C8)C=CN9)F)C	Active
313082846.0	117957652.0	CCCCN(CCCC)C(=O)C1=NN(C(=C1)C)C2=C(C=C(C=C2)NS(=O)C3=CC(=C(C=C3)NC(=O)C)Cl)C(=O)N4CC5=CC=CC=C5C[C@H]4CO	Active
440111132.0	155511427.0	CC1=C(C2=C(N1C(=O)C3=CC=C(C=C3)Cl)C=CC(=C2)OC)CC(=O)N[C@@H](CC4=CNC5=CC=CC=C54)C(=O)NS(=O)(=O)C6=CC(=C(C=C6)Cl)[N+](=O)[O-]	Inactive
103607925.0	44570081.0	CC1=CC(=NN1C2=CC=CC=C2C(=O)N3CCC4=CC=CC=C4C3)C(=O)N(C5=CC=CC=C5)C(C)C	Active
252081452.0	53250283.0	CC1(CCC(=C(C1)C2=CC=C(C=C2)Cl)CN3CCN(CC3)C4=CC(=C(C=C4)C(=O)NS(=O)(=O)C5=CC(=C(C=C5)NCC6CCOCC6)[N+](=O)[O-])OC7=CC(=NC(=C7)Br)NC(=O)OC(C)(C)C)C	Active
385211863.0	121362842.0	CN(C)C[C@@H]1CC2=CC=CC=C2CN1C(=O)C3=CC=CC=C3N4C=C(C5=CC=CC=C54)C(=O)N(C6=CC=CC=C6)C7=CC=C(C=C7)O	Active
252081119.0	53251710.0	CN(C)CCC1=CC=CC=C1OC2=C(C=CC(=C2)N3CCN(CC3)CC4=CC=CC=C4C5=CC=C(C=C5)Cl)C(=O)NS(=O)(=O)C6=CC(=C(C=C6)NCC7CCOCC7)[N+](=O)[O-]	Active
318395441.0	122194475.0	C1=CC=C(C=C1)C[C@@H](C(=O)NS(=O)(=O)C2=CC(=C(C=C2)Cl)[N+](=O)[O-])N3C(=O)[C@@H](NC3=O)CC4=CC=C(C=C4)C5=CC=C(C=C5)Cl	Active
386394149.0	121453460.0	C[C@@H]1CC2=CC=CC=C2CN1C(=O)C3=C(C=C4CCN(CC4=C3)C(=O)CC5=CC=CC=C5)C6=CC(=C(N6C)C)C(=O)N(C)C7=CC=C(C=C7)O	Active
252081451.0	53250282.0	CC1(CCC(=C(C1)C2=CC=C(C=C2)Cl)CN3CCN(CC3)C4=CC(=C(C=C4)C(=O)NS(=O)(=O)C5=CC(=C(C=C5)OCC6(CCN(CC6)C(CF)CF)F)[N+](=O)[O-])OC7=CC(=C(N=C7)N)Cl)C	Active
252081394.0	87315791.0	C1CC(CCC1NC2=C(C=C(C=C2)S(=O)(=O)NC(=O)C3=C(C=C(C=C3)N4CCN(CC4)CC5=C(CCOCC5)C6=CC=C(C=C6)Cl)OC7=C(C=C8C(=C7)C=CN8)Cl)S(=O)(=O)C(F)(F)F)N9CCOCC9	Active
440190928.0	145994390.0	CC(C)(C)C1=CC=C(C=C1)CN2CCN(CC2)S(=O)(=O)NC3=C(C=C(C=C3)SCCC4=CC=CC=C4)C(=O)O	Inactive
160863440.0	70681590.0	CCCCN(CCCC)C(=O)C1=NN(C(=C1Cl)C)C2=C(C=C(C=C2)C(=O)NS(=O)(=O)C3=CC4=CC=CC=C4C=C3)C(=O)N5CC6=CC=CC=C6C[C@H]5COCCN(C)C	Active
252081141.0	67228405.0	CC1(CCC(=C(C1)C2=CC=C(C=C2)Cl)CN3CCN(CC3)C4=CC(=C(C=C4)C(=O)NS(=O)(=O)C5=CC(=C(C=C5)NCCCN6CCOCC6)[N+](=O)[O-])OC7=C(C(=CC=C7)F)F)C	Active
17432560.0	265867.0	CC1=CC=C(C=C1)NC2=C(C(=O)C3=CC=CC=C3C2=O)Cl	Inactive
295370107.0	112500242.0	C[C@@H]1CC2=CC=CC=C2CN1C(=O)C3=C(C=C(C=C3)Cl)C4=CC(=C(N4C)C)C(=O)N(C5=CC=C(C=C5)O)C6=CC=NC=C6	Active
336899011.0	127046716.0	CC(C)COC1=CC=C(C=C1)C(=O)NC2=C(N(N=C2C(=O)O)C3=CC=C(C=C3)OC4=CC=CC=C4)C5=CC=C(C=C5)OC(C)C	Active
381864261.0	57338853.0	CC(C)OC1=C(C=CC(=C1)C(=O)NC2=C(N=C(C=C2)C(=O)NC3=C(C=C(C=C3)C(=O)O)OC(C)C)OC(C)C)N	Active
103646477.0	25139760.0	CC1(CCC(=C(C1)CN2CCN(CC2)C3=CC=C(C=C3)C(=O)NS(=O)(=O)C4=CC(=C(C=C4)N[C@H](CCN(C)C)CSC5=CC=CC=C5)[N+](=O)[O-])C6=CC=C(C=C6)Cl)C	Active
385211806.0	121362775.0	CN1CCN(CC1)C[C@@H]2CC3=CC=CC=C3CN2C(=O)C4=C(C=C(C=C4)Cl)N5C=C(C6=CC=CC=C65)C(=O)N(C7=CC=C(C=C7)O)C8=CC=C(C=C8)Cl	Active
252081322.0	87316049.0	CC1(CCC(=C(C1)C2=CC=C(C=C2)Cl)CN3CCN(CC3)C4=CC(=C(C=C4)C(=O)NS(=O)(=O)C5=CC(=C(C=C5)NCCCN6CCNC(=O)C6)[N+](=O)[O-])OC7=C(C(=C8C(=C7)C=CN8)F)F)C	Active
103615788.0	44574952.0	C1CCC(CC1)CN2[C@H]3[C@H](CN4C3=CC=CC4=O)[C@H]([C@@H]2C(=O)NC5CC6=CC=CC=C6C5)CO	Active
24798336.0	16190007.0	CN1C(=O)CCC(=N1)C(=O)N2CCCC(C2)C(=O)C3=CC(=CC=C3)C(F)(F)F	Inactive
469802423.0	159595604.0	CC1=CC(=CC(=C1Cl)C)OCCCN2C(=C(C(=C2C(=O)O)C)S(=O)(=O)C3=CC=C(C=C3)C(=O)C)C	Inactive
404688372.0	145974322.0	CC1=C[C@H]([C@@]2(C=C[C@H](C[C@@H]2C1)CCOC(=O)NC3=CC=C(C=C3)C(=O)C)C(=O)O)/C=C(/C4=CC=C(C=C4)C(=O)O)\Cl	Active
482058204.0	168277156.0	CC1=CC(=CC(=C1Cl)C)OC2=CC=C(C=C2)CN3C(=C4C=C(C=CC4=N3)Cl)C(=O)NS(=O)(=O)C5=CC(=C(C=C5)[N+](=O)[O-])NCCC6=CC=NC=C6	Active
252081381.0	87316111.0	CC1(CCC(=C(C1)C2=CC=C(C=C2)Cl)CN3CCN(CC3)C4=CC(=C(C=C4)C(=O)NS(=O)(=O)C5=CC(=C(C=C5)NN6CCN(CC6)C)[N+](=O)[O-])OC7=CC8=C(C=C7)NC=C8CCN)C	Active
318395440.0	122194474.0	CC1=CC=C(C=C1)S(=O)(=O)NC(=O)[C@H](CC2=CC=CC=C2)N3C(=O)[C@@H](NC3=O)CC4=CC=C(C=C4)C5=CC=C(C=C5)Cl	Inactive
103505828.0	16109092.0	CN(C)CC[C@H](CSC1=CC=CC=C1)NC2=C(C=C(C=C2)S(=O)(=O)NC(=O)C3=CC=C(C=C3)N4CCN(CC4)CC5=CC=CC=C5NC6CCCCC6)[N+](=O)[O-]	Active
469820970.0	153253159.0	CC(C1CCOCC1)OC2=C(C=C(C=C2)S(=O)(=O)NC(=O)C3=C(C=C(C=C3)N4CCN(CC4)CC5=C(CC(CC5)(C)C)C6=CC=C(C=C6)C(F)(F)F)OC7=CN=C8C(=C7)C=CN8)[N+](=O)[O-]	Active
316891139.0	87279805.0	CC1(CCC(=C(C1)C2=CC=C(C=C2)Cl)CN3CCN(CC3)C4=CC(=C(C=C4)C(=O)NS(=O)(=O)C5=CC(=C(C=C5)N6CCC(CC6)N7CCOCC7)[N+](=O)[O-])OC8=CN=C9C(=C8)C=CN9)C	Active
313082841.0	117957637.0	CCCCN(CCCC)C(=O)C1=NN(C(=C1)C)C2=C(C=C(C=C2)NS(=O)C3=CC=C(C=C3)C4=NN(C=C4)C)C(=O)N5CC6=CC=CC=C6C[C@H]5CO	Active
386394280.0	121453698.0	CC1=C(C=C(N1C)C2=C(C=C3CN(CCC3=C2)C(=O)OC4=CN=C5C(=C4)C=CN5C)C(=O)N6CC7=CC=CC=C7C[C@H]6CN8CCOCC8)C(=O)N(C)C9=CC=CC=C9	Active
340092504.0	71063072.0	CCCCN(CCCC)C(=O)C1=NN(C(=C1Cl)C)C2=C(C=C(C=C2)C(=O)NS(=O)(=O)C3=CC4=C(C=CC(=C4)OCCCN5CCCC5)C=C3)C(=O)N6CCC7=CC=CC=C7C6	Active
469686856.0	142591552.0	CC1=C2C(=NN1C)C[N+](CCCCN3C4=C(C=CC(=C24)F)C(=C3C(=O)O)CCCOC5=CC=CC6=CC=CC=C65)(C)C	Inactive
22405617.0	839126.0	COC1=CC(=C(C=C1)NC(=O)CC2=C(C=CC=C2Cl)F)OC	Inactive
160680325.0	57523470.0	CN1C=C(C(=C1C(=O)O)C2=CC(=CC=C2)N3CCN(CC3)C4=CC=C(C=C4)NS(=O)(=O)C5=CC(=C(C=C5)N[C@H](CCN(C)C)CSC6=CC=CC=C6)[N+](=O)[O-])C7=CC=C(C=C7)Cl	Active
24822003.0	3721644.0	C1CN(CCN1CCC2C(=O)NC3=C(O2)C=C(C=C3)[N+](=O)[O-])CC4=CC5=C(C=C4)OCO5	Inactive
442057180.0	156017099.0	CC(=CCCC1=CC[C@@H]([C@H](C1)C2=CC=CC=C2)C(=O)N(C)C)C	Inactive
313082820.0	71617715.0	CCCCN(CCCC)C(=O)C1=NN(C(=C1Cl)C)C2=C(C=C(C=C2)OC)C(=O)N3CC4=CC=CC=C4C[C@H]3CO	Active
385211886.0	121362884.0	C1[C@H](N(CC2=CC=CC=C21)C(=O)C3=CC=CC=C3N4C=C(C5=CC=CC=C54)C(=O)N(C6=CC=CC=C6)C7=CC=C(C=C7)O)CO	Active
386394256.0	121453505.0	CC1=C(C=C(N1C)C2=C(C=C3CN(CCC3=C2)C(=O)OC4=CC=CC=C4)C(=O)N5CC6=CC=CC=C6C[C@H]5CN7CCN(CC7)C)C(=O)N(C)C8=CC=C(C=C8)O	Active
24837005.0	2102546.0	COC1=CC=C(C=C1)N2CCN(CC2)C(=O)C3=CC(=O)NC4=CC=CC=C43	Inactive
440124138.0	155520022.0	C1=CC=C(C=C1)C[C@H](C(=O)O)NC2=C3C(=C(SC3=NC=N2)C4=CC=CC=C4)C5=CC(=CC=C5)O	Inactive
313082830.0	117957623.0	CCCCN(CCCC)C(=O)C1=NN(C(=C1)C)C2=C(C=C(C=C2)NS(=O)C3=C(ON=C3C4=CC=CC=C4)C)C(=O)N5CC6=CC=CC=C6C[C@H]5CO	Active
386394306.0	121453676.0	CC1=C(C=C(N1C)C2=C(C=C3CN(CCC3=C2)C(=O)CC4CCCCC4)C(=O)N5CC6=CC=CC=C6C[C@H]5CN7CCOCC7)C(=O)N(C)C8=CC=C(C=C8)O	Active
124957716.0	51354616.0	C1CN(CCN1CC2=CC=CC=C2C3=CC=C(C=C3)Cl)C4=CC5=C(C=C4)C(=NC=N5)NS(=O)(=O)C6=CC(=C(C=C6)N[C@H](CCN7CCOCC7)CSC8=CC=CC=C8)S(=O)(=O)C(F)(F)F	Active
313048380.0	117874462.0	C1CCN2C(=C(C=C2C3=C(C=CC(=C3)Cl)C(=O)N4CC5=CC=CC=C5C[C@H]4CN6CCOCC6)C(=O)N(C7=CC=C(C=C7)O)C8=CC=CC=C8C#N)C1	Active
469799682.0	139533705.0	CC1(CCC(=C(C1)C2=CC=C(C=C2)C(F)(F)F)CN3CCN(CC3)C4=CC(=C(C=C4)C(=O)NS(=O)(=O)C5=CC(=C(C=C5)OCC6CCOC6)[N+](=O)[O-])OC7=CN=C8C(=C7)C=CN8)C	Active
858298.0	135427590.0	CC(=O)N1C(=O)C(=C(N=C1SC)O)CC2=CC=C(C=C2)OC	Inactive
103607937.0	44570092.0	CCCCN(CCCC)C(=O)C1=NN(C(=C1Cl)C)C2=C(C=C(C=C2)NS(=O)(=O)CC3=CC=CC=C3)C(=O)N4CCC5=CC=CC=C5C4	Active
295370206.0	112500340.0	CC1=C(C=C(N1C)C2=C(C=CC(=C2)F)C(=O)N3CC4=CC=CC=C4C[C@H]3CN5CCOCC5)C(=O)N(C6=CC=C(C=C6)O)C7=CC=CC(=C7)C#N	Active
385211751.0	121362746.0	CC1=CC(=CN1C2=C(C=CC(=C2)Br)C(=O)N3CC4=CC=CC=C4C[C@H]3CN5CCN(CC5)C)C(=O)N(C6=CC=CC=C6)C7=CC=C(C=C7)O	Active
123086187.0	52942120.0	CC(C1=CC=C(C=C1)Cl)(C2=CC(=C(C=C2)Cl)CCOC3=CC=C(C=C3)C4=CC=C(C=C4)C(=O)O)O	Active
4260139.0	784440.0	CC1=CC(=C(C=C1)CNC2=CC3=C(C=C2)OCO3)C	Inactive
316891012.0	49846449.0	CC1(CCC(=C(C1)CN2CCN(CC2)C3=CC(=C(C=C3)C(=O)NS(=O)(=O)C4=CC(=C(C=C4)NCC5CCOCC5)[N+](=O)[O-])OC6=CN=C7C(=C6)C=CN7)C8=CC=C(C=C8)Cl)C	Active
381872624.0	137655671.0	COC1=CC=C(C=C1)C2=CC=C(C=C2)CN3C=C(C4=CC=CC=C43)C(=O)N[C@@H](CC5=CC=C(C=C5)Br)C(=O)NS(=O)(=O)C6=CC(=C(C=C6)Cl)[N+](=O)[O-]	Inactive
404662153.0	145956560.0	CC1=C[C@H]([C@@]2(C=C[C@H](C[C@@H]2C1)CC(=O)NC3=CC=C(C=C3)N4CCOCC4)C(=O)OC)/C=C(/C5=CC=C(C=C5)C(=O)OC)\Cl	Inactive
404696512.0	145979683.0	C[C@@H]1CC[C@H]2[C@@]([C@H](O[C@H]3[C@@]24[C@H]1CC[C@](O3)(OO4)C)OCCN5CCN(CC5)C6=CC(=C(C=C6)C(=O)NS(=O)(=O)C7=CC(=C(C=C7)NCC8CCOCC8)[N+](=O)[O-])OC9=CN=C1C(=C9)C=CN1)(C)O	Active
858812.0	660120.0	CC1=CC(=CO1)C2=CC(=NC(=C2C#N)N)C3=CC=C(C=C3)Cl	Inactive
123090067.0	136183441.0	CC1=C(C(=O)C2=CC(=O)C(=O)C(=C2C1=O)CC(C)C)C3=C(C4=CC(=C(C(=C4C(=C3C)O)CC(C)C)O)O)O	Active
252081424.0	67226173.0	CC1(CCC(=C(C1)C2=CC=C(C=C2)Cl)CN3CCN(CC3)C4=CC(=C(C=C4)C(=O)NS(=O)(=O)C5=CC(=C(C=C5)OCC6COCCO6)[N+](=O)[O-])OC7=CC(=C(N=C7)N)Cl)C	Active
442046858.0	156009827.0	CC(=CCCC1=CC[C@@H]([C@H](C1)C2=CC=CC=C2)C(=O)N(C)O)C	Active
295370172.0	112500308.0	CC1=C(C=C(N1C)C2=C(C=CC(=C2)F)C(=O)N3CC4=CC=CC=C4C[C@H]3CN5CCOCC5)C(=O)N(C6=CC=C(C=C6)O)C7=CN(N=C7)C8CC8	Active
386394205.0	121453396.0	CC1=C(C=C(N1C)C2=C(C=C3CN(CCC3=C2)C(=O)/C=C/C4=CC=CC=C4)C(=O)N5CC6=CC=CC=C6C[C@H]5CN7CCOCC7)C(=O)N(C)C8=CC=C(C=C8)O	Active
316891030.0	56591299.0	CCN1CCOCC1COC2=C(C=C(C=C2)S(=O)(=O)NC(=O)C3=C(C=C(C=C3)N4CCN(CC4)CC5=C(CC(CC5)(C)C)C6=CC=C(C=C6)Cl)OC7=CN=C8C(=C7)C=CN8)[N+](=O)[O-]	Active
469800013.0	149523103.0	CC1(CCC(=C(C1)C2=CC=C(C=C2)C(F)(F)F)CN3CCN(CC3)C4=CC(=C(C=C4)C(=O)NS(=O)(=O)C5=CC(=C(C=C5)OCC6CCSCC6)[N+](=O)[O-])OC7=CN=C8C(=C7)C=CN8)C	Active
386394283.0	121453937.0	C[C@@H]1CC2=CC=CC=C2CN1C(=O)C3=C(C=C4CCN(CC4=C3)C(=O)OC5=CC=CC(=C5)C(=O)O)C6=CC(=C(N6C)C)C(=O)N(C)C7=CC=C(C=C7)O	Active
24791240.0	4326009.0	CC1=CC(=C(C=C1)NS(=O)(=O)C2=C(C=CC(=C2)NC(=O)C3=CC4=C(C=C3)SCC(=O)N4)C)C	Inactive
160674948.0	57523369.0	CN1CCN(CC1)CCCNC(=O)C2=C(C(=CN2CC[C@@H](CO)O)C3=CC=C(C=C3)Cl)C4=CC=CC(=C4)C#CC5=CC=C(C=C5)C(=O)NS(=O)(=O)C6=CC(=C(C=C6)N[C@H](CCN(C)C)CSC7=CC=CC=C7)[N+](=O)[O-]	Active
316890971.0	67126971.0	CC1(CC(=C(CO1)CN2CCN(CC2)C3=CC(=C(C=C3)C(=O)NS(=O)(=O)C4=CC(=C(C=C4)NCC5COCCO5)[N+](=O)[O-])OC6=CN=C7C(=C6)C=CN7)C8=CC=C(C=C8)Cl)C	Active
440168308.0	155545070.0	CC1=C(C2=C(N1C(=O)C3=CC=C(C=C3)Cl)C=CC(=C2)OC)CC(=O)N[C@@H](CC4=CC=C(C=C4)OC)C(=O)NS(=O)(=O)C5=CC=C(C=C5)Br	Inactive
482052109.0	168272698.0	CC1=CC(=CC(=C1Cl)C)OC2=CC=C(C=C2)CN3C(=C4C=C(C=CC4=N3)Cl)C(=O)NS(=O)(=O)C5=CC(=C(C=C5)NCC6=CN=CC=C6)[N+](=O)[O-]	Active
252081371.0	87315723.0	CC1(CCC(=C(C1)C2=CC=C(C=C2)Cl)CN3CCN(CC3)C4=CC(=C(C=C4)C(=O)NS(=O)(=O)C5=CC(=C(C=C5)NC6CCN(CC6)C7CCOCC7)[N+](=O)[O-])OC8=CC=CC9=C8CC(=O)N9)C	Active
440148917.0	155536134.0	C1COCCN1CC[C@H](CSC2=CC=CC=C2)NC3=C(C=C(C=C3)S(=O)(=O)NC(=O)C4=CC=C(C=C4)C5=C(C=C(C=C5)F)S(=O)(=O)F)[N+](=O)[O-]	Inactive
312345867.0	118705739.0	CN(C)C(=O)COC1=CC=CC(=C1CN2CCN(CC2)C3=CC=C(C=C3)C(=O)NS(=O)(=O)C4=CC(=C(C=C4)N[C@H](CCN5CCOCC5)CSC6=CC=CC=C6)S(=O)(=O)C(F)(F)F)C7=CC=C(C=C7)Cl	Active
295370160.0	112500296.0	CC1=C(C=C(N1C)C2=C(C=CC(=C2)Cl)C(=O)N3CC4=CC=CC=C4C[C@H]3CN5CCOCC5)C(=O)N(C6=CC=C(C=C6)O)C7=CN(C(=C7)C#N)C	Active
14742534.0	5105556.0	CC(C)OP(=O)(C1(C=C(C(=O)C2=CC=CC=C21)Br)NS(=O)(=O)C3=CC=CC=C3)OC(C)C	Inactive
103646472.0	25118047.0	CN(C)CC[C@H](CSC1=CC=CC=C1)NC2=C(C=C(C=C2)S(=O)(=O)NC(=O)C3=CC=C(C=C3)N4CCN(CC4)CC5=CC=CC=C5C6=CC=C(C=C6)Cl)S(=O)(=O)C(F)(F)F	Active
295370140.0	112500276.0	C[C@@H]1CC2=CC=CC=C2CN1C(=O)C3=CC(=C(C=C3C4=CC(=C(N4C)C)C(=O)N(C5=CC=C(C=C5)O)C6=CN(N=C6)C)F)OC	Active
473129122.0	160843885.0	CC1(CCC(CC1)CNC2=C(C=C(C=C2)S(=O)(=O)NC(=O)C3=C(C=C(C=C3)C4=CC=C(C=C4)N5CCC[C@@H]5C6=CC=CC=C6C7CCN(CC7)C(=O)CN(C)C)OC8=CN=C9C(=C8)C=CN9)[N+](=O)[O-])O	Active
103567720.0	72311.0	C[N+]1=C2C(=C3C=CC(=C(C3=C1)OC)OC)C=CC4=CC5=C(C=C42)OCO5.[Cl-]	Inactive
316891017.0	49846518.0	CC1(CCC(=C(C1)C2=CC=C(C=C2)Cl)CN3CCN(CC3)C4=CC(=C(C=C4)C(=O)NS(=O)(=O)C5=CC(=C(C=C5)NC6CCN(CC6)S(=O)(=O)C)[N+](=O)[O-])OC7=CN=C8C(=C7)C=CN8)C	Active
295370115.0	112500250.0	CCNC(=O)NCC1=CC(=C(C=C1)C2=CC(=C(N2C)C)C(=O)N(C)C3=CC=C(C=C3)O)C(=O)N4CC5=CC=CC=C5C[C@H]4C	Active
17516589.0	5046669.0	CC1CC2=CC=CC=C2N1C(=O)C3=CC(=C(C=C3)N4CCCC4)[N+](=O)[O-]	Inactive
295370219.0	112500353.0	CC1=C(C=C(N1C)C2=CC=CC=C2C(=O)N3CC4=CC=CC=C4C[C@H]3CN5CCOCC5)C(=O)N(C6=CC=C(C=C6)O)C7=CN(C(=C7)C#N)C	Active
312381594.0	42601456.0	CC1=CC=C(C=C1)S(=O)(=O)NC(=O)[C@H](CC2=CC=CC=C2)N3C(=O)/C(=C/C4=CC=C(C=C4)C5=CC=CC=C5)/SC3=S	Active
316891137.0	67127025.0	CC1(CCC(=C(C1)C2=CC=C(C=C2)Cl)CN3CCN(CC3)C4=CC(=C(C=C4)C(=O)NS(=O)(=O)C5=CC(=C(C=C5)OCC6(CCOCC6)C)[N+](=O)[O-])OC7=CN=C8C(=C7)C=CN8)C	Active
164142966.0	71605927.0	CC1=C(C(=C(N1C)C2=CC=C(C=C2)Cl)C3=CC(=CC=C3)N4CCN(CC4)C5=CC=C(C=C5)NS(=O)(=O)C6=CC(=C(C=C6)N[C@H](CCN(C)C)CSC7=CC=CC=C7)[N+](=O)[O-])Cl	Active
316891145.0	87279369.0	CC1(CCC(=C(C1)C2=CC=C(C=C2)Cl)CN3CCN(CC3)C4=CC(=C(C=C4)C(=O)NS(=O)(=O)C5=CC(=C(C=C5)OCC6(CCN(CC6)C)F)S(=O)(=O)C(F)(F)F)OC7=CN=C8C(=C7)C=CN8)C	Active
7972038.0	1370094.0	C1=CC=C2C(=C1)C=C(O2)C(=O)NC3=CC=NC=C3	Inactive
386400967.0	137355960.0	CC(C)C1=NC2=C(N1)C=C(C=C2[N+](=O)[O-])S(=O)(=O)NC(=O)C3=C(C=C(C=C3)N4CCN(CC4)CC5=C(CC6(CCC6)CC5)C7=CC=C(C=C7)Cl)OC8=CN=C9C(=C8)C=CN9	Active
318395627.0	122194638.0	C1=CC(=CC(=C1)OCC2=CC=C(C=C2)C(=O)O)/C=C\3/C(=O)N(C(=S)S3)C4=CC=C(C=C4)[N+](=O)[O-]	Inactive
14721330.0	9549381.0	C1COCCN1C2=NC(=NC3=CC=CC=C32)N4CCOCC4.Cl	Inactive
482052907.0	156293699.0	CC(C)(C)OC(=O)NC1=CC=C(C=C1)C2=NN(C(C2)C3=CC=CC=C3)C(=O)C4=CC=C(C=C4)[N+](=O)[O-]	Active
385211914.0	121362771.0	CN1CCN(CC1)C[C@@H]2CC3=CC=CC=C3CN2C(=O)C4=CC(=C(C=C4N5C=C(C6=CC=CC=C65)C(=O)N(C7CCCCC7)C8=CC=C(C=C8)O)OC)O	Active
17409030.0	1236722.0	CC1=CC=C(C=C1)C(=O)/C=C/C(=C/C2=CC=CC=C2)/C	Inactive
473129120.0	158953108.0	CC1(CCC(CC1)CNC2=C(C=C(C=C2)S(=O)(=O)NC(=O)C3=C(C=C(C=C3)C4=CC=C(C=C4)N5CCC[C@@H]5C6=CC=CC=C6C7CCN(CC7)C)OC8=CN=C9C(=C8)C=CN9)[N+](=O)[O-])O	Active
252081329.0	67227587.0	CC1(CCC(=C(C1)C2=CC=C(C=C2)Cl)CN3CCN(CC3)C4=CC(=C(C=C4)C(=O)NS(=O)(=O)C5=CC(=C(C=C5)NCC6CCOCC6)[N+](=O)[O-])OC7=CC(=CC=C7)Cl)C	Active
24821626.0	1482685.0	COC1=CC2=C(N(C(=S)N=C2C=C1OC)CCC3=CC=CC=C3)N	Inactive
386394304.0	121453991.0	C[C@@H]1CC2=CC=CC=C2CN1C(=O)C3=C(C=C4CCN(CC4=C3)C(=O)NC5CCCCC5)C6=CC(=C(N6C)C)C(=O)N(C)C7=CC=C(C=C7)O	Active
316891173.0	56591170.0	CC1(CCC(=C(C1)C2=CC=C(C=C2)Cl)CN3CCN(CC3)C4=CC(=C(C=C4)C(=O)NS(=O)(=O)C5=CC(=C(N=C5)OCC6CCN(CC6)C(=O)CN(C)C)Cl)OC7=CN=C8C(=C7)C=CN8)C	Active
312361554.0	59447491.0	CN(C)CC#CC1=CC(=C(C=C1)OCCCC2=C(N=C(S2)N3CCC4=C(C3)C(=CC=C4)C(=O)NC5=NC6=CC=CC=C6S5)C(=O)O)Cl	Active
14721933.0	3228000.0	C1=CC=C(C=C1)C2=NN=C(C=C2)SCC(=O)NCC3=CC=CO3	Inactive
103689126.0	454878.0	CC1=CC2=C(C(=C(C=C2C(=C1C3=C(C4=CC(=C(C(=C4C=C3C)C(C)C)O)O)O)O)O)O)C(C)C	Inactive
22406203.0	2673196.0	CC1=C(C=C(C=C1)C(=O)OC)NC(=O)CCNC(=O)C2=CC=C(C=C2)[N+](=O)[O-]	Inactive
386394164.0	121454035.0	C[C@@H]1CC2=CC=CC=C2CN1C(=O)C3=C(C=C4CCN(CC4=C3)C(=O)[C@@H](C)C5=CC=CC=C5)C6=CC(=C7N6CCCC7)C(=O)N(C)C8=CC=C(C=C8)O	Active
442050955.0	156012793.0	CC(=CCCC1=CC[C@@H]([C@H](C1)C2=CC=CC=C2)C(=O)NC3=CC=C(C=C3)OC)C	Inactive
103427545.0	54732763.0	C[C@H]1C[C@@H]([C@@H]([C@@H]2[C@@H]1[C@]\3([C@@H](C=C2)/C(=C/C[C@@H](/C(=C\[C@@H]4[C@H](C=C(C[C@@]45C(=O)/C(=C3\O)/C(=O)O5)C=O)OC(=O)C)/C)O[C@H]6CC(C([C@@H](O6)C)NC(=O)OC)(C)[N+](=O)[O-])/C)C)OC7C=C[C@@H]([C@@H](O7)C)O)C	Active
316891099.0	67126362.0	CC1(CCC(=C(C1)C2=CC=C(C=C2)Cl)CN3CCN(CC3)C4=CC(=C(C=C4)C(=O)NS(=O)(=O)C5=CC(=C(C=C5)NCC6=CC=C(C=C6)OC)[N+](=O)[O-])OC7=CN=C8C(=C7)C=CN8)C	Active
316891278.0	56968448.0	CC1(CCC(=C(C1)CN2CCN(CC2)C3=CC(=C(C=C3)C(=O)NS(=O)(=O)C4=CC(=C(C=C4)NCC5CCOCC5)[N+](=O)[O-])OC6=CN=C7C(=C6)C=CN7)C8=CC=C(C=C8)Cl)OC	Active
252081412.0	67225683.0	CC1(CCC(=C(C1)C2=CC=C(C=C2)Cl)CN3CCN(CC3)C4=CC(=C(C=C4)C(=O)NS(=O)(=O)C5=CC(=C(C=C5)NCC6CCOC6)[N+](=O)[O-])OC7=C(C=C8C(=C7)C=CN8)F)C	Active
7975598.0	711446.0	CC(C)CC1=CC(=C(C(=N1)N)C#N)C2=CC=CO2	Inactive
316891275.0	87279379.0	CC1(CCC(=C(C1)C2=CC=C(C=C2)Cl)CN3CCN(CC3)C4=CC(=C(C=C4)C(=O)NS(=O)(=O)C5=CC(=C(C=C5)NCC6CCC(CC6)COC)[N+](=O)[O-])OC7=CN=C8C(=C7)C=CN8)C	Active
843259.0	645540.0	CC1=C(C=CO1)C2=NN=C(N2C)SCC(=O)NC3=NON=C3C	Inactive
24816176.0	9624494.0	CCOC1=CC=CC=C1/C=N/NC(=O)CNC(=O)COC2=CC=CC=C2	Inactive
103607859.0	25181391.0	CC1=CC(=NN1C2=CC=CC=C2C(=O)N3CCC4=CC=CC=C4C3)C(=O)N(C5=CC=CC=C5)C6=CC=CC=C6	Active
313063968.0	46832126.0	CC1(CCC(=C(C1)C2=CC=C(C=C2)Cl)CN3CCN(CC3)C4=CC(=C(C=C4)C(=O)NS(=O)(=O)C5=CC(=C(C=C5)NCC6CCOCC6)[N+](=O)[O-])OC7=CC8=C(C=C7)NC=C8)C	Active
404682716.0	135157296.0	CC1(CCC(=C(C1)CN2CCN(CC2)C3=CC=C(C=C3)C(=O)NS(=O)(=O)C)C4=CC=C(C=C4)Cl)C	Active
17505036.0	1042999.0	C1=CC=C(C=C1)C(=O)C2=C(C3=CC=CC=C3S(=O)(=O)N2)NC4=CC=CC=C4	Inactive
252081161.0	46234643.0	C1COCCC1CNC2=C(C=C(C=C2)S(=O)(=O)NC(=O)C3=C(C=C(C=C3)N4CCN(CC4)CC5=CC=CC=C5C6=CC=C(C=C6)Cl)OC7=CC=CC(=C7)OCC8=CC=CC=C8)[N+](=O)[O-]	Active
404653737.0	145950725.0	CC1=C[C@H]([C@@]2(C=C[C@H](C[C@@H]2C1)CC(=O)NCC3=CC=C(C=C3)Cl)C(=O)OC)/C=C(/C4=CC=C(C=C4)C(=O)OC)\Cl	Inactive
24822841.0	630988.0	CC(=O)NC1=CC=C(C=C1)NC2=C(C(=O)C3=CC=CC=C3C2=O)Cl	Inactive
313082853.0	117957622.0	CCCCN(CCCC)C(=O)C1=NN(C(=C1)C)C2=C(C=C(C=C2)NS(=O)C3=CC4=C(C=C3)OCCO4)C(=O)N5CC6=CC=CC=C6C[C@H]5CO	Active
313048368.0	117874491.0	C1CCN2C(=C(C=C2C3=C(C=CC(=C3)Cl)C(=O)N4CC5=CC=CC=C5C[C@H]4CN6CCOCC6)C(=O)N(C7=CC=C(C=C7)O)C8=CC(=C(C=C8)F)F)C1	Active
103607860.0	44570038.0	CC1=CC(=NN1C2=CC=CC=C2C(=O)N3CC4=CC=CC=C4C[C@H]3CO)C(=O)N(C5=CC=CC=C5)C6=CC=CC=C6	Active
252081121.0	53251712.0	CN(C)CC1=CC=CC=C1OC2=C(C=CC(=C2)N3CCN(CC3)CC4=CC=CC=C4C5=CC=C(C=C5)Cl)C(=O)NS(=O)(=O)C6=CC(=C(C=C6)NCC7CCOCC7)[N+](=O)[O-]	Active
24792626.0	2956746.0	C1CNC(=O)C(N1)CC(=O)NC2=CC(=CC=C2)[N+](=O)[O-]	Inactive
160863431.0	70685854.0	CCCCN(CCCC)C(=O)C1=NN(C(=C1Cl)C)C2=C(C=C(C=C2)C(=O)NS(=O)(=O)C3=CC4=C(C=CC=C4I)C=C3)C(=O)N5CCC6=CC=CC=C6C5	Active
312390177.0	90478319.0	CC\1=NN(C(=O)/C1=C/C2=CC=CC=C2)C3=NC(=CS3)C4=CC=CC=C4	Active
316891064.0	121486685.0	CC1(CCC(=C(C1)C2=CC=C(C=C2)Cl)CN3CCN(CC3)C4=CC(=C(C=C4)C(=O)NS(=O)(=O)C5=CC(=C(C=C5)OCC6CCN(C6)[C@@H]7CO[C@H]7CF)[N+](=O)[O-])OC8=CN=C9C(=C8)C=CN9)C	Active
252081242.0	67227010.0	CC1(CCC(=C(C1)C2=CC=C(C=C2)Cl)CN3CCN(CC3)C4=CC(=C(C=C4)C(=O)NS(=O)(=O)C5=CC(=C(C=C5)NC6CCN(CC6)C)[N+](=O)[O-])OC7=C(C=C8C(=C7)C=CN8)F)C	Active
7978350.0	135401706.0	COC(=O)CC1=CC(=O)NC(=N1)NC2=NC3=CC=CC=C3O2	Inactive
440142940.0	155532216.0	CCC1=C(C2=C(N=CN=C2S1)N[C@H](C)C(=O)O)C3=CC(=CC=C3)OC4=CC=C(C=C4)F	Active
475982558.0	141743439.0	C1=CC=C(C(=C1)C2=CC=C(S2)S(=O)(=O)NCCNC(=O)NC3=CC(=CC(=C3)Cl)Cl)OC4=CC(=C(C=C4)O)O	Active
164142498.0	71719220.0	CN(C)CC[C@H](CSC1=CC=CC=C1)NC2=C(C=C(C=C2)S(=O)(=O)NC3=NC(=NC4=C3CCN(C4)C5CCN(CC5)CC6=CC=CC=C6C7=CC=C(C=C7)Cl)Cl)S(=O)(=O)C(F)(F)F	Active
386394194.0	121453429.0	CN(C1=CC=C(C=C1)O)C(=O)C2=C3CCCCN3C(=C2)C4=C(C=C5CN(CCC5=C4)C(=O)OC6=CC=C(C=C6)F)C(=O)N7CC8=CC=CC=C8C[C@H]7CN9CCOCC9	Active
318395434.0	122194468.0	C1=CC=C(C=C1)C[C@@H](C(=O)O)N2C(=O)[C@@H](NC2=O)CC3=CC=C(C=C3)C4=CC(=NC=C4)F	Inactive
313048301.0	71696224.0	CN1C2=C(C=C(C=C2)N(C3=CC=C(C=C3)O)C(=O)C4=C5CCCCN5C(=C4)C6=CC7=C(C=C6C(=O)N8CC9=CC=CC=C9C[C@H]8CN2CCOCC2)OCCO7)C=N1	Active
103505824.0	16109159.0	CN(C)CC[C@H](CSC1=CC=CC=C1)NC2=C(C=C(C=C2)S(=O)(=O)NC(=O)C3=CC=C(C=C3)N4CCN(CC4)CC5=CC=CC=C5C(F)(F)F)[N+](=O)[O-]	Active
374340642.0	134152063.0	C1=CC=C(C=C1)CC(=O)NC2=CC=C(C=C2)C(=O)NS(=O)(=O)C3=CC(=C(C=C3)NCCSC4=CC=CC=C4)[N+](=O)[O-]	Active
386394195.0	121453679.0	CN(C1=CC=C(C=C1)O)C(=O)C2=C3CCCCN3C(=C2)C4=C(C=C5CN(CCC5=C4)C(=O)OC6=CC=C(C=C6)OC)C(=O)N7CC8=CC=CC=C8C[C@H]7CN9CCOCC9	Active
440154079.0	155539156.0	CCC1=C(C2=C(N=CN=C2S1)N[C@H](CC3=CC=CC=C3)C(=O)O)C4=CC(=CC=C4)OC5=CC=C(C=C5)F	Inactive
164148616.0	59053688.0	CN1C=C(C(=N1)C2=CC=C(C=C2)Cl)C3=CC(=CC=C3)N4CCN(CC4)C5=CC=C(C=C5)NS(=O)(=O)C6=CC(=C(C=C6)N[C@H](CCN(C)C)CSC7=CC=CC=C7)[N+](=O)[O-]	Active
7975247.0	1189450.0	C1COCCN1C2=CC=C(C=C2)NC3=NC=NC4=C3C=C(C=C4)Br	Inactive
103566283.0	11404337.0	CC1=CC(=C(N1)/C=C\2/C(=C/C(=C/3\C=C4C=CC=CC4=N3)/N2)OC)C	Active
103459505.0	11433190.0	CC(C)OC1=C(C=CC(=C1)OC)C2=N[C@H]([C@H](N2C(=O)N3CCNC(=O)C3)C4=CC=C(C=C4)Cl)C5=CC=C(C=C5)Cl	Inactive
103615789.0	44574953.0	C1CCC(CC1)CN2[C@H]3[C@H](CN4C3=CC=CC4=O)[C@H]([C@@H]2C(=O)N[C@@H]5CCN(C5)CC6=CC=CC=C6)CO	Active
14742823.0	937381.0	COC1=C(C=C(C=C1)C2=NN3C(=NN=C3SC2)C4=CC=CO4)OC	Inactive
252081196.0	87315515.0	CN(C)CCCC1=CNC2=C1C=C(C=C2)OC3=C(C=CC(=C3)N4CCN(CC4)CC5=CC=CC=C5C6=CC=C(C=C6)Cl)C(=O)NS(=O)(=O)C7=CC(=C(C=C7)NCC8CCOCC8)[N+](=O)[O-]	Active
17505503.0	9639973.0	CN(C1=NS(=O)(=O)C2=CC=CC=C21)/N=C/C=C/C3=CC=CC=C3	Inactive
103472048.0	25083122.0	CC[C@H](C)[C@@H](C(=O)NCC(=O)N[C@@H](CC(=O)O)C(=O)N[C@@H](CCC(=O)O)C(=O)N[C@@H](CC(C)C)C(=O)N[C@@H](CC(=O)O)C(=O)N[C@@H](CO)C(=O)O)NC(=O)[C@H](CCCN=C(N)N)NC(=O)[C@H](CCCCN)NC(=O)[C@H](CC(C)C)NC(=O)[C@H](CS)NC(=O)[C@H](CCC(=O)O)NC(=O)[C@H](CO)NC(=O)[C@H](CC(C)C)NC(=O)[C@H](CCCCN)NC(=O)[C@H](CCCCN)N	Inactive
404657795.0	145953525.0	CC1=C[C@H]([C@@]2(C=C[C@H](C[C@@H]2C1)CCOC(=O)NC3=CN=CC=C3)C(=O)O)/C=C(/C4=CC=C(C=C4)C(=O)O)\Cl	Inactive
386394097.0	117834697.0	C[C@@H]1CC2=CC=CC=C2CN1C(=O)C3=C(C=C4CN(CC4=C3)C(=O)C(C)CC5=CC=CC=C5)C6=CC(=C7N6CCCC7)C(=O)N(C)C8=CC=C(C=C8)O	Active
24823681.0	6009770.0	C/C(=N/NC(=O)C1=CC(=C(C(=C1)O)O)O)/C2=CC=C(C=C2)[N+](=O)[O-]	Inactive
252081388.0	67227520.0	CC1(CCC(=C(C1)C2=CC=C(C=C2)Cl)CN3CCN(CC3)C4=CC(=C(C=C4)C(=O)NS(=O)(=O)C5=CC(=C(N=C5)OCC6(CCOCC6)F)C#N)OC7=C(C=C8C(=C7)C=CN8)F)C	Active
124957717.0	51354902.0	CC1(CCC(=C(C1)CN2CCN(CC2)C3=CC4=C(C=C3)C(=NC=N4)NS(=O)(=O)C5=CC(=C(C=C5)N[C@H](CCN(C)C)CSC6=CC=CC=C6)[N+](=O)[O-])C7=CC=C(C=C7)Cl)C	Active
863256.0	664502.0	CC1=CSC(=N1)SCCN2C3=C(N=C2N4CCN(CC4)C5=CC=CC=C5)N(C(=O)NC3=O)C	Inactive
316890948.0	49846515.0	C1CN(CCN1CC2=CC=CC=C2C3=CC=C(C=C3)Cl)C4=CC(=C(C=C4)C(=O)NS(=O)(=O)C5=CC(=C(C=C5)NCCCN6CCOCC6)[N+](=O)[O-])OC7=CN=C8C(=C7)C=CN8	Active
381885535.0	137660723.0	COC1=CC=C(C=C1)C2=CC=C(C=C2)CN3C=C(C4=CC=CC=C43)C(=O)N[C@@H](CC5=CC=CC=C5)C(=O)NS(=O)(=O)C6=CC(=C(C=C6)Cl)[N+](=O)[O-]	Inactive
318393843.0	122193142.0	C1=CC(=CC(=C1)N2C(=O)/C(=C/C3=CC=C(C=C3)OCC4=CC=C(C=C4)C(=O)O)/SC2=S)C(F)(F)F	Inactive
340092544.0	90123538.0	CCCCN(CCCC)C(=O)C1=NN(C(=C1Cl)C)C2=C(C=C(C=C2)C(=O)NS(=O)(=O)C3=CC(=C4C(=C3)C=CN4CC)Br)C(=O)N5CC6=CC=CC=C6C[C@H]5CO	Active
469686859.0	155123796.0	CCC1=C2C(=NN1C)CN(CCCCN3C4=C(C=CC(=C24)F)C(=C3C(=O)O)CCCOC5=CC=CC6=C5C=CC(=C6)F)C	Inactive
461545271.0	162664622.0	CC[C@H](C)[C@@H](C(=O)NCC(=O)N[C@@H](CC(=O)O)C(=O)N[C@@H](CCC(=O)O)C(=O)N[C@@H](CC(C)C)C(=O)N[C@@H](CC(=O)O)C(=O)N[C@@H](CO)C(=O)N[C@@H](CC(=O)N)C(=O)N[C@@H](CCSC)C(=O)N[C@@H](CCC(=O)O)C(=O)N[C@@H](CC(C)C)C(=O)N[C@@H](CCC(=O)N)C(=O)N[C@@H](CCCNC(=N)N)C(=O)N[C@@H](CCSC)C(=O)N[C@@H]([C@@H](C)CC)C(=O)N[C@@H](C)C(=O)N[C@@H](CC(=O)O)C(=O)N[C@@H](C(C)C)C(=O)N[C@@H](CC(=O)O)C(=O)O)NC(=O)[C@H](CCCNC(=N)N…	Active
17505686.0	9662863.0	CCCOC1=CC=C(C=C1)C2=C(N=NN2C3=NON=C3N)C(=O)N/N=C/C4=CC=C(C=C4)OC	Inactive
103607868.0	44570046.0	CC1=CC(=NN1C2=CC=CC=C2C(=O)N3CC4=CC=CC=C4C[C@H]3CNC)C(=O)N(C5=CC=CC=C5)C6=CC=CC=C6	Active
475984976.0	141743451.0	C1=CC=C(C(=C1)C2=CSC(=C2)S(=O)(=O)NCCNC(=O)NC3=CC(=CC(=C3)C(F)(F)F)C(F)(F)F)OC4=CC(=C(C=C4)O)O	Active
242646082.0	46836568.0	C1CN(CC2=C1C=CC=C2C(=O)NC3=NC4=CC=CC=C4S3)C5=NC(=C(S5)CCCOC6=CC=CC=C6)C(=O)O	Active
17431813.0	5730407.0	CC(=O)N/C(=C\C1=CC=C(C=C1)F)/C(=O)OC	Inactive
386394293.0	121453594.0	CCCN(C1=CC=C(C=C1)O)C(=O)C2=C(N(C(=C2)C3=C(C=C4CN(CCC4=C3)C(=O)CC5=CC=CC=C5)C(=O)N6CC7=CC=CC=C7C[C@H]6CN8CCOCC8)C)C	Active
461514643.0	162643089.0	C1=CC=C(C(=C1)CNC(=O)CCNC2=C(C(=O)C3=CC=CC4=C(C=CC2=C43)SC5=CC=C(C=C5)Br)C#N)C(=O)O	Active
14746281.0	135446674.0	C1=CC=C(C=C1)C(=O)N/C(=C\C2=CC=C(C=C2)[N+](=O)[O-])/C(=O)N/N=C/C3=C(C(=C(C=C3)O)O)O	Inactive
160678588.0	70685844.0	CCCCC1=C(C(=NN1C2=CC(=CC=C2)OC3=CC=CC=C3)C(=O)OCC)C4=C(C=C(C=C4)C(=O)NS(=O)(=O)C5=CC6=CC=CC=C6C=C5)C(=O)N7CCC8=CC=CC=C8C7	Active
136929291.0	53234845.0	COC1=CC=C(C=C1)C(=O)NC2=CC=C(C=C2)C(=O)NS(=O)(=O)C3=CC(=C(C=C3)NCCSC4=CC=CC=C4)[N+](=O)[O-]	Active
103607934.0	44570089.0	CCCCN(CCCC)C(=O)C1=NN(C(=C1Cl)C)C2=C(C=C(C=C2)NC(=O)C3=CC=CC=C3)C(=O)N4CCC5=CC=CC=C5C4	Active
14724459.0	9549490.0	C1=CC(=CC=C1N)NC2=NC(=CS2)C3=CC=NC=C3.Br	Inactive
252081407.0	87315841.0	CC1(CCC(=C(C1)C2=CC=C(C=C2)Cl)CN3CCN(CC3)C4=CC(=C(C=C4)C(=O)NS(=O)(=O)C5=CC(=C(C=C5)NC6CCN(CC6)C7CC7)[N+](=O)[O-])OC8=C(C=C9C(=C8)C=CN9)F)C	Active
482074736.0	168289193.0	CC(C)(C)OC(=O)NC1=CC=C(C=C1)C2=NN(C(C2C3=CC=CC=C3)C4=CC=CC=C4)C(=O)C5=CC=C(C=C5)Br	Active
385211777.0	121362758.0	CN1CCN(CC1)C[C@@H]2CC3=CC=CC=C3CN2C(=O)C4=CC5=C(C=C4N6C=C(C7=CC=CC=C76)C(=O)N(C8=CC=C(C=C8)O)C9=CC1=C(C=C9)NCC1)OCO5	Active
24810555.0	16193138.0	CCN1CCN(CC1)C2=NC3=C(C=C(C=C3)NC(=S)N4CCCCC4)C(=C2)C	Inactive
17511227.0	12005467.0	CC1=CC(=C(N1C2=CN=CC=C2)C)/C=C(/C#N)\C(=O)NC3=CC=C(C=C3)Cl	Inactive
473128617.0	155600888.0	C1CC(N(C1)CC2=CC=C(C=C2)C3=CC(=C(C=C3)C(=O)NS(=O)(=O)C4=CC(=C(C=C4)NCC5CCOCC5)[N+](=O)[O-])OC6=CN=C7C(=C6)C=CN7)C8=CC=CC=C8C9CC9	Active
340092515.0	71062195.0	CCCCN(CCCC)C(=O)C1=NN(C(=C1Cl)C)C2=C(C=C(C=C2)C(=O)NS(=O)(=O)C3=CC4=C(C=C3)N(C=C4Cl)CC)C(=O)N5CCC6=CC=CC=C6C5	Active
252081232.0	46236023.0	CC1(CCC(=C(C1)C2=CC=C(C=C2)Cl)CN3CCN(CC3)C4=CC(=C(C=C4)C(=O)NS(=O)(=O)C5=CC(=C(C=C5)NCCCN(C)C)[N+](=O)[O-])OC6=CC(=CC=C6)Cl)C	Active
252081162.0	46234644.0	C1COCCC1CNC2=C(C=C(C=C2)S(=O)(=O)NC(=O)C3=C(C=C(C=C3)N4CCN(CC4)CC5=CC=CC=C5C6=CC=C(C=C6)Cl)OC7=CC=C(C=C7)C#N)[N+](=O)[O-]	Active
404674783.0	145965147.0	CC1(CCC(=C(C1)CN2CCN(CC2)C3=CC=C(C=C3)C(=O)NS(=O)(=O)C4=CC(=C(C=C4)N[C@@H](CC5CC5)C(=O)N6CCOCC6)S(=O)(=O)C(F)(F)F)C7=CC=C(C=C7)Cl)C	Active
103505948.0	16109149.0	CN(C)CC[C@H](CSC1=CC=CC=C1)NC2=C(C=C(C=C2)S(=O)(=O)NC(=O)C3=CC=C(C=C3)N4CCC(=CC5=CC=CC=C5F)CC4)[N+](=O)[O-]	Active
313048348.0	117874575.0	CC1=CC(=C(C=C1)C(=O)N2CC3=CC=CC=C3C[C@H]2CN4CCOCC4)C5=CC(=C6N5CCCC6)C(=O)N(C7=CC=C(C=C7)O)C8=CC9=C(C=C8)N(C=C9)C	Active
4264966.0	2961131.0	COC1=CC=C(C=C1)OCCNC(=O)C2=CC=CC=C2OCC(=O)N3CCCCC3	Inactive
252081211.0	46235704.0	CC1(CCC(=C(C1)C2=CC=C(C=C2)Cl)CN3CCN(CC3)C4=CC(=C(C=C4)C(=O)NS(=O)(=O)C5=CC(=C(C=C5)NC6CCN(CC6)C7CC7)[N+](=O)[O-])OC8=C(C(=CC=C8)F)F)C	Active
160701871.0	57523370.0	CN1CCN(CC1)CCCNC(=O)C2=C(C(=CN2CC[C@@H](CO)O)C3=CC=C(C=C3)Cl)C4=CC=CC(=C4)C#CC5=CC=C(C=C5)NS(=O)(=O)C6=CC(=C(C=C6)N[C@H](CCN(C)C)CSC7=CC=CC=C7)[N+](=O)[O-]	Active
316891226.0	49846870.0	CC1(CCC(=C(C1)C2=CC=C(C=C2)Cl)CN3CCN(CC3)C4=CC(=C(C=C4)C(=O)NS(=O)(=O)C5=CC(=C(N=C5)OC[C@@H]6CN(CCO6)C7CC7)Cl)OC8=CN=C9C(=C8)C=CN9)C	Active
318393847.0	122193146.0	C1=CC(=CC=C1COC2=CC=C(C=C2)/C=C\3/C(=O)N(C(=S)S3)C4=CC=C(C=C4)I)C(=O)O	Active
482058718.0	168277510.0	C#CCCOC(=O)NC1=CC=C(C=C1)C2=NN(C(C2)C3=CC=CC=C3)C(=O)C4=CC=C(C=C4)Br	Active
385211849.0	121362706.0	CC1=CC(=CN1C2=C(C=C3CCOC3=C2)C(=O)N4CC5=CC=CC=C5C[C@H]4CN6CCOCC6)C(=O)N(C7=CC=C(C=C7)O)C8=CC9=C(C=C8)N(C=C9)C	Active
312381590.0	118728701.0	C1=CC=C2C(=C1)C(=CN2)C[C@@H](C(=O)NS(=O)(=O)C3=CC=C(C=C3)[N+](=O)[O-])N4C(=O)/C(=C/C5=CC=C(C=C5)C6=CC=C(C=C6)Cl)/SC4=S	Active
124968255.0	51354904.0	CC1(CCC(=C(C1)CN2CCN(CC2)C3=CC4=C(C=C3)C(=NC=N4)NS(=O)(=O)C5=CC(=C(C=C5)N[C@H](CCN(C)C)CSC6=CC=CC=C6)S(=O)(=O)C(F)(F)F)C7=CC=C(C=C7)Cl)C	Active
385211839.0	121362891.0	CC1=CC(=CN1C2=CC3=C(C=C2C(=O)N4CC5=CC=CC=C5C[C@H]4CN6CCOCC6)OCO3)C(=O)N(C7=CC=CC=C7)C8=CC=C(C=C8)O	Active
164134562.0	71605929.0	CC1=C(C(=C(N1C)C2=CC=C(C=C2)Cl)C3=CC(=CC=C3)N4CCN(CC4)C5=CC=C(C=C5)NS(=O)(=O)C6=CC(=C(C=C6)N[C@H](CCN(C)C)CSC7=CC=CC=C7)[N+](=O)[O-])C#N	Active
385211752.0	121362688.0	CC1=CC(=CN1C2=CC=CC=C2C(=O)N3CC4=CC=CC=C4C[C@H]3CN(C)C)C(=O)N(C5=CC=C(C=C5)O)C6=CC7=C(C=C6)NC=C7	Active
473129038.0	160495323.0	CC1(CCC(CC1)CNC2=C(C=C(C=C2)S(=O)(=O)NC(=O)C3=C(C=C(C=C3)N4CCC5(CC4)CC(C5)N6CCC[C@H]6C7=CC=CC=C7N(C)C)OC8=CN=C9C(=C8)C=CN9)[N+](=O)[O-])O	Active
24832372.0	4587062.0	CCC1=C(C(=NC2=CC=CC=C2N1)NC(=O)C3=CC=C(C=C3)S(=O)(=O)N4CCOCC4)C(=O)OCC	Inactive
386400954.0	137356466.0	C1CC2(C1)CCC(=C(C2)C3=CC=C(C=C3)Cl)CN4CCC(=CC4)C5=CC(=C(C=C5)C(=O)NS(=O)(=O)C6=CC(=C(C=C6)NCC7COCCO7)[N+](=O)[O-])OC8=CN=C9C(=C8)C=CN9	Active
14728059.0	3368501.0	CC1=CC=CC=C1NC(=O)C2=CC(=NC3=CC=CC=C32)C4=CC=C(O4)C	Inactive
252081116.0	46236194.0	CN(C)C(=O)CCC1=CC=CC=C1OC2=C(C=CC(=C2)N3CCN(CC3)CC4=CC=CC=C4C5=CC=C(C=C5)Cl)C(=O)NS(=O)(=O)C6=CC(=C(C=C6)NCC7CCOCC7)[N+](=O)[O-]	Active
316891061.0	56968678.0	CC1(CCC(=C(C1)C2=CC=C(C=C2)Cl)CN3CCN(CC3)C4=CC(=C(C=C4)C(=O)NS(=O)(=O)C5=CC(=C(C=C5)NCC6CN(CCO6)C)[N+](=O)[O-])OC7=CN=C8C(=C7)C=CN8)C	Active
313048330.0	89723097.0	CN1C=CC2=C1C=CC(=C2)N(C3=CC=C(C=C3)O)C(=O)C4=C5C=CC=CN5C(=C4)C6=CC7=C(C=C6C(=O)N8CC9=CC=CC=C9C[C@H]8CN1CCOCC1)OCCO7	Active
386394316.0	121453443.0	C[C@@H]1CC2=CC=CC=C2CN1C(=O)C3=C(C=C4CCN(CC4=C3)C(=O)OC5=CC=C(C=C5)CCC(=O)N(C)C)C6=CC(=C(N6C)C)C(=O)N(C)C7=CC=C(C=C7)O	Active
381886843.0	137661597.0	CC1=C(C2=C(N1C3=CC=C(C=C3)C4=CC=CC=C4)C=CC(=C2)OC)CC(=O)N[C@@H](CC5=CC=CC=C5)C(=O)NS(=O)(=O)C6=CC=C(C=C6)OC	Active
316891046.0	67127377.0	CC1(CCC(=C(C1)CN2CCN(CC2)C3=CC(=C(C=C3)C(=O)NS(=O)(=O)C4=CC(=C(C=C4)OCC5(CCOCC5)F)[N+](=O)[O-])OC6=CN=C7C(=C6)C=CN7)C8=CC=C(C=C8)Cl)C	Active
386400960.0	137356454.0	C1CC2(C1)CCC(=C(C2)C3=CC=C(C=C3)Cl)CN4CCC(=CC4)C5=CC(=C(C=C5)C(=O)NS(=O)(=O)C6=CC(=C(C=C6)NCC7CCOCC7)[N+](=O)[O-])OC8=CN=C9C(=C8)C=CN9	Active
252081368.0	87315965.0	CC1(CCC(=C(C1)C2=CC=C(C=C2)Cl)CN3CCN(CC3)C4=CC(=C(C=C4)C(=O)NS(=O)(=O)C5=CC(=C(C=C5)NN6CCN(CC6)C)[N+](=O)[O-])OC7=CC=CC8=C7C(=CN8)Cl)C	Active
24823742.0	3374628.0	C1=CC=C(C=C1)C2=CN(C(=S)N2)C3=CC=CC=C3F	Inactive
124968374.0	51003001.0	CC(C)C1=CC=C(C=C1)OC2=C3C=CC=C4C3=C(C=C2)C5=C(C(=O)N=C45)C#N	Active
164141931.0	136217519.0	CC(C)N=C1C2=C(C3=CC=CC4=C(C=CC2=C43)N5CCSCC5)NC1=O	Inactive
295370175.0	112500311.0	CC1=C(C=C(N1C)C2=C(C=CC(=C2)F)C(=O)N3CC4=CC=CC=C4C[C@H]3CN5CCOCC5)C(=O)N(C6=CC=C(C=C6)O)C7=CC=NC=C7	Active
318395618.0	122194629.0	C1=CC=C(C=C1)N2C(=O)/C(=C/C3=CC=C(C=C3)OCC(=O)NC4=CC=C(C=C4)C(=O)O)/SC2=S	Inactive
313048337.0	117874194.0	C1CNC2=C1C=C(C=C2)N(C3=CC=C(C=C3)O)C(=O)C4=C5COCCN5C(=C4)C6=C(C=CC(=C6)Cl)C(=O)N7CC8=CC=CC=C8C[C@H]7CN9CCOCC9	Active
386400968.0	137356107.0	C1CC2(C1)CCC(=C(C2)C3=CC=C(C=C3)Cl)CN4CCN(CC4)C5=CC(=C(C=C5)C(=O)NS(=O)(=O)C6=CC7=C(C(=C6)[N+](=O)[O-])N=C(N7)C8CC8)OC9=CN=C1C(=C9)C=CN1	Active
385211799.0	121362777.0	CN1CCN(CC1)C[C@@H]2CC3=CC=CC=C3CN2C(=O)C4=C(C=C(C=C4)Br)N5C=C(C6=CC=CC=C65)C(=O)N(C7=CC=C(C=C7)O)C8=CC9=C(C=C8)N(C=C9)C	Active
482088162.0	168297878.0	COC(=O)N[C@@H](CCSC)C(=O)OC1=CC=C(C=C1)NC2=NC3C(S2)C(=O)C4=CC=CC=C4C3=O	Inactive
103751305.0	46887149.0	COC1=CC=C(C=C1)C2C3=C(C4=CC=CC=C4CC3)N=C5N2C(=O)/C(=C/C6=CC=C(O6)C7=CC(=CC=C7)C(=O)O)/S5	Inactive
313048320.0	117874354.0	CN1C=CC2=C1C=CC(=C2)N(C3=CC=C(C=C3)O)C(=O)C4=C5C=CC=CN5C(=C4)C6=CC7=C(C=C6C(=O)N8CC9=CC=CC=C9C[C@H]8CN1CCOCC1)OCO7	Active
316891131.0	87279781.0	CC1(CCC(=C(C1)C2=CC=C(C=C2)Cl)CN3CCN(CC3)C4=CC(=C(C=C4)C(=O)NS(=O)(=O)C5=CC(=C(C=C5)NCC6CN(CCO6)C(=O)CN(C)C)[N+](=O)[O-])OC7=CN=C8C(=C7)C=CN8)C	Active
473129111.0	159016241.0	CC(C)C1=CC=CC=C1[C@H]2CN(CCN2C3CC4(C3)CCN(CC4)C5=CC(=C(C=C5)C(=O)NS(=O)(=O)C6=CC(=C(C=C6)NCC7CCC(CC7)(C)O)[N+](=O)[O-])OC8=CN=C9C(=C8)C=CN9)C	Active
404660570.0	145955454.0	CC1=C[C@H]([C@@]2(C=C[C@H](C[C@@H]2C1)CC(=O)O)C(=O)OC)/C=C(/C3=CC=C(C=C3)C(=O)OC)\Cl	Inactive
386394208.0	121453227.0	C[C@@H]1CC2=CC=CC=C2CN1C(=O)C3=C(C=C4CCN(CC4=C3)C(=O)CC5=CC=CC=C5)C6=CC(=C7N6CCCC7)C(=O)N(C8=CC=CC=C8)C9=CC=C(C=C9)O	Active
17431838.0	2299067.0	CC1=C(ON=C1C)NS(=O)(=O)C2=CC=C(C=C2)N/C=C/C(=O)C3=CC(=CC=C3)OC	Inactive
103718064.0	11500877.0	C1CSCCN1C2=C3C=CC=C4C3=C(C=C2)C5=C(C(=O)N=C45)C#N	Active
381862163.0	137648621.0	CC1=C(C2=C(N1C3=CC=C(C=C3)C4=CC=CC=C4)C=CC(=C2)OC)CC(=O)NS(=O)(=O)C5=CC(=C(C=C5)N6CCOCC6)[N+](=O)[O-]	Inactive
316890952.0	49846580.0	CC1(CCC(=C(C1)C2=CC=C(C=C2)Cl)CN3CCN(CC3)C4=CC(=C(C=C4)C(=O)NS(=O)(=O)C5=CC(=C(C=C5)NN6CCN(CC6)C)[N+](=O)[O-])OC7=CN=C8C(=C7)C=CN8)C	Active
24834137.0	16196665.0	CC(C)(C)OC(=O)[C@H](CCCCNC(=O)OC(C)(C)C)NC(=O)C1=C(NC=N1)C(=O)N(C)CC2=CC=CC=C2	Inactive
252081457.0	67227449.0	CC1(CCC(=C(C1)C2=CC=C(C=C2)Cl)CN3CCN(CC3)C4=CC(=C(C=C4)C(=O)NS(=O)(=O)C5=CC(=C(C=C5)NCC6CCOCC6)[N+](=O)[O-])OC7=CC(=C(N=C7)NC)Cl)C	Active
252081185.0	46235251.0	C1COCCC1CNC2=C(C=C(C=C2)S(=O)(=O)NC(=O)C3=C(C=C(C=C3)N4CCN(CC4)CC5=CC=CC=C5C6=CC=C(C=C6)Cl)OC7=CC=CC8=C7CCC(=O)N8)[N+](=O)[O-]	Active
482064401.0	147792476.0	CS(=O)(=O)NC1=CC=C(C=C1)C2=NN(C(C2)C3=CC=CO3)C(=O)C4=CC=C(C=C4)C#N	Active
295370108.0	112500243.0	CC1=C(CC(N1C)C2=C(C=CC(=C2)Cl)C(=O)N3CC4=CC=CC=C4C[C@H]3COCCN5CCOCC5)C(=O)N(C6=CC=CC=C6)C7=CC=C(C=C7)O	Active
103505524.0	16109065.0	CN(C)CC[C@H](CSC1=CC=CC=C1)NC2=C(C=C(C=C2)S(=O)(=O)NC(=O)C3=CC=C(C=C3)N4CCC(CC4)(CC5=CC(=CC=C5)Cl)OC)[N+](=O)[O-]	Active
440170035.0	145712375.0	CC(C)(C)C1=CC=C(C=C1)C(=O)NCCN2C(=O)C3=C4C(=C(C=C3)SC5=CC=C(C=C5)Br)C=CC=C4C2=O	Active
295370145.0	112500281.0	C[C@@H]1CC2=CC=CC=C2CN1C(=O)C3=CC(=C(C=C3C4=CC(=C(N4C)C)C(=O)N(C5=CC=C(C=C5)O)C6=CN(N=C6)C)F)O	Active
316891026.0	87279435.0	CC1(CCC(=C(C1)C2=CC=C(C=C2)Cl)CN3CCN(CC3)C4=CC(=C(C=C4)C(=O)NS(=O)(=O)C5=CC(=C(C=C5)NCC6(CCCCC6)N7CCOCC7)[N+](=O)[O-])OC8=CN=C9C(=C8)C=CN9)C	Active
433916954.0	130277477.0	CC1(CCC(=C(C1)C2=CC=C(C=C2)Cl)CN3CCN(CC3)C4=CC(=C(C=C4)C(=O)NS(=O)(=O)C5=CC(=C(C=C5)NCC6(CCN(CC6)C7COC7)F)[N+](=O)[O-])N8C9=CC1=CC=NC1=NC9=CN8)C	Active
848728.0	651186.0	CCOC1=CC=CC=C1C(=O)NC2CC3CCCC(C2)N3C4CC4	Inactive
7976804.0	2281855.0	COC1=C(C=C(C=C1)S(=O)(=O)NCCSC2=CC=CC=C2)OC	Inactive
103479611.0	11513202.0	COC1=C(C=CC(=C1)CCC(=O)N2CCOCC2)C3=CC=C(C=C3)C(=O)NS(=O)(=O)C4=CC(=C(C=C4)NCCSC5=CC=CC=C5)[N+](=O)[O-]	Active
313048332.0	117874546.0	CC(C)(C)OC(=O)N1CCN2C(=C(C=C2C3=CC4=C(C=C3C(=O)N5CC6=CC=CC=C6C[C@H]5CN7CCOCC7)OCO4)C(=O)N(C8=CC=C(C=C8)O)C9=CC2=C(C=C9)N(C=C2)C)C1	Active
385211769.0	121362773.0	CN1CCN(CC1)C[C@@H]2CC3=CC=CC=C3CN2C(=O)C4=CC5=C(C=C4N6C=C(C7=CC=CC=C76)C(=O)N(C8=CC=C(C=C8)O)C9=CC(=CC=C9)OC1=CC=CC=C1)OCO5	Active
252081489.0	87315660.0	CC1(CCC(=C(C1)C2=CC=C(C=C2)Cl)CN3CCN(CC3)C4=CC(=C(C=C4)C(=O)NS(=O)(=O)C5=CC(=C(N=C5)OCC6CCC(CC6)(F)F)Cl)OC7=CC(=C(N=C7)N)Cl)C	Active
482078760.0	156293670.0	CC(C)(C)OC(=O)NC1=CC=C(C=C1)C2=NN(C(C2)C3=CC=NC=C3)C(=O)C4=CC=C(C=C4)Br	Active
469686851.0	142591524.0	CCC1=NN(C2=C1C3=C(C=CC4=C3N(CCCCOC2)C(=C4CCCOC5=CC=C(C6=CC=CC=C65)F)C(=O)O)F)C	Inactive
17407514.0	3142835.0	C1C2CC3CC1CC(C2)(C3)C(=O)OCC4=NC5=CC=CC=C5N4	Inactive
381851703.0	137641531.0	C1=CC=C(C=C1)C2=CC=C(C=C2)CN3C=C(C4=CC=CC=C43)C(=O)N[C@@H](CC5=CC=C(C=C5)Br)C(=O)NS(=O)(=O)C6=CC(=C(C=C6)Cl)[N+](=O)[O-]	Inactive
386396407.0	87294710.0	CC1(CCC(=C(C1)C2=CC=C(C=C2)Cl)CN3CCN(CC3)C4=CC(=C(C=C4)C(=O)NS(=O)(=O)C5=CC(=C(C=C5)OCC6C[C@@H]7C[C@H]6[C@H]([C@H]7O)O)[N+](=O)[O-])OC8=CN=C9C(=C8)C=CN9)C	Active
385211892.0	121362901.0	CN1CCN(CC1)C[C@@H]2CC3=CC=CC=C3CN2C(=O)C4=C(C=C(C=C4)Cl)N5C=C(C6=CC=CC=C65)C(=O)N(C7=CC=CC=C7)C8=CC=CC=C8	Active
164144732.0	136217531.0	CCCCCCN=C1C2=C(C3=CC=CC4=C(C=CC2=C43)OC5=CC=C(C=C5)C(C)C)NC1=O	Active
103628693.0	24881523.0	CC[C@H](C)[C@@H](C(=O)N[C@@H]([C@@H](C)CC)C(=O)NCC(=O)N[C@@H](CC(=O)O)C(=O)N[C@@H](CC(=O)O)C(=O)N[C@@H](CC1=CC=C(C=C1)Cl)C(=O)N[C@@H](CC(=O)N)C(=O)N[C@@H](CCCNC(=N)N)C(=O)O)NC(=O)[C@H](C)NC(=O)[C@H](CC(C)C)NC(=O)[C@H](CCC(=O)N)NC(=O)[C@H](CCCNC(=N)N)NC(=O)CNC(=O)[C@H](C(C)C)NC(=O)[C@H](CCC(=O)N)NC(=O)CN	Active
295370153.0	112500289.0	C[C@@H]1CC2=CC=CC=C2CN1C(=O)C3=CC4=C(C=C3C5=CC(=C(N5CCN6CCOCC6)C)C(=O)N(C7=CC=C(C=C7)O)C8=CN(N=C8)C)OCO4	Active
469808926.0	153346913.0	CC1(CCC(=C(C1)C2=CC=C(C=C2)C(F)(F)F)CN3CCN(CC3)C4=CC(=C(C=C4)C(=O)NS(=O)(=O)C5=CC(=C(C=C5)OCC6CCCOC6)[N+](=O)[O-])OC7=CN=C8C(=C7)C=CN8)C	Active
316891062.0	87279481.0	CC1(CCC(=C(C1)C2=CC=C(C=C2)Cl)CN3CCN(CC3)C4=CC(=C(C=C4)C(=O)NS(=O)(=O)C5=CC(=C(C=C5)NCC6CN(CCO6)CCOC)[N+](=O)[O-])OC7=CN=C8C(=C7)C=CN8)C	Active
865088.0	666339.0	C1CCC2C3(CC4=C(N2CC1)N=C5C=CC=CN5C4=O)C(=O)NC(=O)N(C3=O)CC6=CC=CC=C6	Inactive
160691142.0	57523340.0	CN1CCN(CC1)CCCNC(=O)C2=C(C(=CN2CC[C@@H](CO)O)C3=CC=C(C=C3)Cl)C4=CC(=CC=C4)N5C=C(N=N5)C6=CC=C(C=C6)NS(=O)(=O)C7=CC(=C(C=C7)N[C@H](CCN(C)C)CSC8=CC=CC=C8)[N+](=O)[O-]	Active
313048321.0	117874536.0	CCN1C=CC2=C1C=CC(=C2)N(C3=CC=C(C=C3)O)C(=O)C4=C5C=CC=CN5C(=C4)C6=CC7=C(C=C6C(=O)N8CC9=CC=CC=C9C[C@H]8CN1CCOCC1)OCO7	Active
295370230.0	112500364.0	CC1=C(C=C(N1C)C2=C(C=CC(=C2)Cl)C(=O)N3CC4=CC=CC=C4C[C@H]3CN5CCOCC5)C(=O)N(C6=CC=C(C=C6)O)C7=CN=C(C=N7)F	Active
313048316.0	89723329.0	CN1C=CC2=C1C=CC(=C2)N(C3=CC(=C(C=C3)O)F)C(=O)C4=C5CCCCN5C(=C4)C6=C(C=CC(=C6)Cl)C(=O)N7CC8=CC=CC=C8C[C@H]7CN9CCOCC9	Active
374330360.0	71553724.0	CC1=C(C=NN1CC2=CC=CC=C2)C3=C(N=C(C=C3)N4CCC5=C(C4)C(=CC=C5)C(=O)NC6=NC7=CC=CC=C7S6)C(=O)O	Active
318393846.0	122193145.0	C1=CC(=CC=C1COC2=CC=C(C=C2)/C=C\3/C(=O)N(C(=S)S3)C4=CC=C(C=C4)Br)C(=O)O	Active
316891029.0	87279415.0	CCN1CCOCC1COC2=C(C=C(C=N2)S(=O)(=O)NC(=O)C3=C(C=C(C=C3)N4CCN(CC4)CC5=C(CC(CC5)(C)C)C6=CC=C(C=C6)Cl)OC7=CN=C8C(=C7)C=CN8)Br	Active
252081389.0	67227902.0	CC1(CCC(=C(C1)C2=CC=C(C=C2)Cl)CN3CCN(CC3)C4=CC(=C(C=C4)C(=O)NS(=O)(=O)C5=CC(=C(C=C5)NCC6CCOCC6)[N+](=O)[O-])OC7=CC(=CC(=C7)N)Cl)C	Active
312381591.0	118728702.0	C1=CC=C2C(=C1)C(=CN2)C[C@@H](C(=O)NS(=O)(=O)C3=CC=C(C=C3)[N+](=O)[O-])N4C(=O)/C(=C/C5=CC=C(C=C5)C6=CC=C(C=C6)C(F)(F)F)/SC4=S	Active
24820429.0	9552390.0	COC1=CC(=C(C=C1/C=N/NC(=O)C2=CC=NC=C2)[N+](=O)[O-])OC	Inactive
386394150.0	121453801.0	C[C@@H]1CC2=CC=CC=C2CN1C(=O)C3=C(C=C4CN(CC4=C3)C(=O)NC(C)(C)C)C5=CC(=C6N5CCCC6)C(=O)N(C)C7=CC=C(C=C7)O	Active
318393849.0	122193148.0	C1=CC(=CC=C1CN2C(=O)/C(=C/C3=CC=C(C=C3)OCC4=CC=C(C=C4)C(=O)O)/SC2=S)F	Inactive
134435075.0	54769783.0	COC1=CC=CC=C1OC2=C3C=CC=C4C3=C(C=C2)C5=C(C(=O)N=C45)C#N	Active
295370236.0	112500370.0	C[C@@H]1CC2=CC=CC=C2CN1C(=O)C3=C(C=C(C=C3)Cl)C4=CC(=C(N4C)C)C(=O)N(C5=CC=C(C=C5)O)C6=C(N(C(=C6)C#N)CCN7CCOCC7)C	Active
14746993.0	2347431.0	CCN(CC)C1=CC=C(C=C1)NC2=NC3=CC=CC=C3C(=N2)N4CCOCC4	Inactive
14726863.0	286547.0	CN1CCN(CC1)C2=CC=CC=C2N	Inactive
863737.0	664989.0	CN1C2=C(N=C1N(C)CC3=CC=CC=C3)N(C(=O)NC2=O)C	Inactive
14739036.0	1329592.0	C1=CC=C(C=C1)CNC(=O)C2=CC3=C(C=C2)N=C(C(=N3)C4=CC=CO4)C5=CC=CO5	Active
252081283.0	67226531.0	CC1(CCC(=C(C1)C2=CC=C(C=C2)Cl)CN3CCN(CC3)C4=CC(=C(C=C4)C(=O)NS(=O)(=O)C5=CC(=C(C=C5)NCC6(CCN(CC6)C)O)[N+](=O)[O-])OC7=CC(=CC=C7)F)C	Active
295370133.0	112500269.0	C[C@@H]1CC2=CC=CC=C2CN1C(=O)C3=C(C=C(C=C3)CNC(=O)COC4=CC=CC=C4)C5=CC(=C(N5C)C)C(=O)N(C6=CC=C(C=C6)O)C7=CN=C8C(=C7)C=CN8C	Active
4254648.0	2960189.0	CCC1=CC=C(C=C1)NC(=O)CC2C(=O)NCCN2	Inactive
312381575.0	118728686.0	C1=CC=C(C=C1)C[C@@H](C(=O)NS(=O)(=O)C2=CC(=C(C=C2)Cl)[N+](=O)[O-])N3C(=O)/C(=C/C4=CC=C(C=C4)C5=CC=C(C=C5)Cl)/SC3=S	Active
252081100.0	53251405.0	C1CN(CCN1CC2=CC=CC=C2C3=CC=C(C=C3)Cl)C4=CC(=C(C=C4)C(=O)NS(=O)(=O)C5=CC(=C(C=C5)NCCCN6CCOCC6)[N+](=O)[O-])OC7=CC=CC(=C7)CO	Active
174521042.0	73356255.0	CC[C@H](C)[C@@H](C(=O)NCC(=O)N[C@@H](CC(=O)O)C(=O)N[C@@H](CCC(=O)O)C(=O)N[C@@H](CC1=CC=CC=C1)C(=O)N[C@@H](CC(=O)N)C(=O)N[C@@H](C)C(=O)N[C@@H](CC2=CC=C(C=C2)O)C(=O)N[C@@H](CC3=CC=C(C=C3)O)C(=O)N[C@@H](C)C(=O)N[C@@H](CCCN=C(N)N)C(=O)N[C@@H](CCCN=C(N)N)C(=O)O)NC(=O)[C@H](CCCN=C(N)N)NC(=O)[C@H](CCCN=C(N)N)NC(=O)[C@H](CC(C)C)NC(=O)[C@H](CCC(=O)O)NC(=O)[C@H](CCC(=O)N)NC(=O)[C@H](C)NC(=O)[C@H]([C@@H](C)…	Active
17511373.0	1540074.0	CC1=C(C=CC(=C1)C2=NN(C=C2/C=C\3/C(=O)N=C(S3)N)C4=CC=CC=C4)OC(C)C	Inactive
386394088.0	121454033.0	C[C@@H]1CC2=CC=CC=C2CN1C(=O)C3=C(C=C4CN(CC4=C3)C(=O)CC5=CC=CC=C5)C6=CC(=C7N6CCCC7)C(=O)N(C)C8=CC=C(C=C8)O	Active
14737342.0	9551010.0	CC(C)OCCCNC1=NC(=S)NC2=CC(=C(C=C21)OC)OC	Inactive
295370186.0	112500320.0	CC1=C(C=C(N1C)C2=C(C=CC(=C2)Cl)C(=O)N3CC4=CC=CC=C4C[C@H]3CN5CCOCC5)C(=O)N(C6=CC=C(C=C6)O)C7=CC(=C(C=C7)OC)C#N	Active
374287121.0	134137174.0	COC1=CC=C(C=C1)/C=C/C(=O)NC2=CC=C(C=C2)C(=O)NS(=O)(=O)C3=CC(=C(C=C3)NCCSC4=CC=CC=C4)[N+](=O)[O-]	Active
482063204.0	156293637.0	CC(C)(C)OC(=O)NC1=CC=C(C=C1)C2=NN(C(C2)C3=CN=CC=C3)C(=O)C4=CC=C(C=C4)Br	Active
103575574.0	44456176.0	CCOC(=O)[C@@H](N1C(=S)S/C(=C\C2=CC=C(C=C2)OCOC3=CC=C(C=C3)/C=C/4\SC(=S)N(C4=O)[C@H](C(=O)OCC)CC5=CC=CC=C5)/C1=O)CC6=CC=CC=C6	Inactive
385211912.0	121362852.0	CN1CCN(CC1)C[C@@H]2CC3=CC=CC=C3CN2C(=O)C4=CC(=C(C=C4N5C=C(C6=CC=CC=C65)C(=O)N(C7=CC=C(C=C7)O)C8=CC9=C(C=C8)NC=C9)OC)O	Active
386394255.0	121453356.0	CC1=C(C=C(N1C)C2=C(C=C3CN(CCC3=C2)C(=O)OC4=CC=CC=C4)C(=O)N5CC6=CC=CC=C6C[C@H]5CN(C)C)C(=O)N(C)C7=CC=C(C=C7)O	Active
313082843.0	117957641.0	CCCCN(CCCC)C(=O)C1=NN(C(=C1)C)C2=C(C=C(C=C2)NS(=O)CC3=CC(=C(C=C3)Cl)Cl)C(=O)N4CC5=CC=CC=C5C[C@H]4CO	Active
252081480.0	46234803.0	CC1(CCC(=C(C1)C2=CC=C(C=C2)Cl)CN3CCN(CC3)C4=CC(=C(C=C4)C(=O)NS(=O)(=O)C5=CC(=C(N=C5)OC[C@@H]6CCN(C6)CC(F)F)Cl)OC7=CC(=C(N=C7)N)Cl)C	Active
22402822.0	9663934.0	C1=CC=C(C(=C1)/C=N/NC2=C3C=CC(=CC3=NC=C2)Cl)Br	Inactive
103504227.0	16098792.0	CCOC(=O)C1=C(OC2=C(C1C(C#N)C(=O)OCC)C=C(C=C2)C3=CC=C(C=C3)C(C)(C)C)N	Active
295370117.0	112500252.0	CC1=C(C=C(N1C)C2=C(C=CC(=C2)Cl)C(=O)N3CC4=CC=CC=C4C[C@H]3CO)C(=O)N(C5=CC=CC=C5)C6=CC=C(C=C6)O	Active
252081125.0	53251867.0	CC1(CCC(=C(C1)C2=CC=C(C=C2)Cl)CN3CCN(CC3)C4=CC(=C(C=C4)C(=O)NS(=O)(=O)C5=CC(=C(C=C5)NC6CCN(CC6)C)[N+](=O)[O-])OC7=CC(=CC(=C7)Cl)Cl)C	Active
313048354.0	117874204.0	CN1C2=C(C=C(C=C2)N(C3=CC=C(C=C3)O)C(=O)C4=C5COCCN5C(=C4)C6=C(C=CC(=C6)Cl)C(=O)N7CC8=CC=CC=C8C[C@H]7CN9CCOCC9)C=N1	Active
7977430.0	873464.0	CC1=C(C(=NC(=S)N1CC=C)N2CCOCC2)C(=O)C	Inactive
295370130.0	112500266.0	C[C@@H]1CC2=CC=CC=C2CN1C(=O)C3=C(C=C(C=C3)CNC(=O)NCC4=CC=CC=C4)C5=CC(=C(N5C)C)C(=O)N(C)C6=CC=C(C=C6)O	Active
4248535.0	3242602.0	C1C(=NN2C(=NN=C2S1)C3=CN=CC=C3)C4=CC=CS4	Inactive
164136570.0	71545826.0	CC1=CC(=CC(=C1Cl)C)OCCCC2=C(N(C3=CC=CC=C32)C)C(=O)O	Active
252081454.0	67226307.0	CC1(CCC(=C(C1)C2=CC=C(C=C2)Cl)CN3CCN(CC3)C4=CC(=C(C=C4)C(=O)NS(=O)(=O)C5=CC(=C(C=C5)NCC6CCOCC6)[N+](=O)[O-])OC7=CN=C(C=C7)NC8CC8)C	Active
252081103.0	46235393.0	C1CN(CCN1CC2=CC=CC=C2C3=CC=C(C=C3)Cl)C4=CC(=C(C=C4)C(=O)NS(=O)(=O)C5=CC(=C(C=C5)NCCCN6CCOCC6)[N+](=O)[O-])OC7=CC=C(C=C7)Cl	Active
312381583.0	118728694.0	C1=CC(=CC=C1C[C@@H](C(=O)NS(=O)(=O)C2=CC(=C(C=C2)Cl)[N+](=O)[O-])N3C(=O)/C(=C/C4=CC=C(C=C4)C5=CC=C(C=C5)Cl)/SC3=S)Br	Active
103505945.0	16109142.0	CN(C)CC[C@H](CSC1=CC=CC=C1)NC2=C(C=C(C=C2)S(=O)(=O)NC(=O)C3=CC=C(C=C3)N4CCC(CC4)(CC5=CC=CC=C5Br)OC)[N+](=O)[O-]	Active
312390175.0	136934829.0	CCOC1=CC=CC=C1N=NC2=C(NN(C2=O)C3=CC=CC(=C3)C4=CC=C(C=C4)N(C)C)C	Active
473129068.0	161276023.0	CC1(CCC(CC1)CNC2=C(C=C(C=C2)S(=O)(=O)NC(=O)C3=C(C=C(C=C3)N4CCC5(CC4)CC(C5)N6CCN(C[C@@H]6C7=CC=CC=C7C8CC8)C)OC9=CN=C1C(=C9)C=CN1)[N+](=O)[O-])O	Active
103480089.0	11542308.0	CN(C)CC[C@H](CSC1=CC=CC=C1)NC2=C(C=C(C=C2)S(=O)(=O)NC(=O)C3=CC=C(C=C3)C4=C(C=C(C=C4)CCCN5CCOCC5)OC)[N+](=O)[O-]	Active
103680401.0	44224066.0	CC1=CC2=C(C(=C(C=C2C(=C1C3=C(C4=CC(=C(C(=C4C=C3C)C(=O)NCC(C)C5=CC=CC=C5)O)O)O)O)O)O)C(=O)NCC(C)C6=CC=CC=C6	Active
385211835.0	121362767.0	CC1=CC(=CN1C2=C(C=CC(=C2)Br)C(=O)N3CC4=CC=CC=C4C[C@H]3CN5CCCC5)C(=O)N(C6=CC=C(C=C6)O)C7=CC8=C(C=C7)NC=C8	Active
316890987.0	56591232.0	CC1(CCC(=C(C1)C2=CC=C(C=C2)Cl)CN3CCN(CC3)C4=CC(=C(C=C4)C(=O)NS(=O)(=O)C5=CC(=C(N=C5)OCC6COCCO6)C#N)OC7=CN=C8C(=C7)C=CN8)C	Active
386394170.0	121453293.0	C[C@@H]1CC2=CC=CC=C2CN1C(=O)C3=C(C=C4CCN(CC4=C3)C(=O)CC5=CC=C(C=C5)NCCN6CCOCC6)C7=CC(=C8N7CCCC8)C(=O)N(C)C9=CC=C(C=C9)O	Active
316891142.0	87279693.0	CC1(CCC(=C(C1)C2=CC=C(C=C2)Cl)CN3CCN(CC3)C4=CC(=C(C=C4)C(=O)NS(=O)(=O)C5=CC(=C(C=C5)NC6CCN(CC6)C(C)(C)C)[N+](=O)[O-])OC7=CN=C8C(=C7)C=CN8)C	Active
7978052.0	2854143.0	CNC(=O)C1=C(SC2=C1CCCCC2)N	Inactive
22406344.0	135521591.0	COCCN=C1N(C(=CS1)C2=CC=CS2)/N=C/C3=C(C(=C(C=C3)O)O)O	Inactive
440122273.0	155518816.0	CS(=O)(=O)C1=C(C=CC(=C1)C(=O)NS(=O)(=O)C2=CC(=C(C=C2)N[C@H](CCN3CCOCC3)CSC4=CC=CC=C4)[N+](=O)[O-])C5=CC=C(C=C5)F	Inactive
340092524.0	71062318.0	CCCCN(CCC1=CC(=C(C=C1)Cl)Cl)C(=O)C2=NN(C(=C2Cl)C)C3=C(C=C(C=C3)C(=O)NS(=O)(=O)C4=CC5=CC=CC=C5C=C4)C(=O)N6CCC7=CC=CC=C7C6	Active
22415219.0	1278518.0	C1CN(CCN1C2=CC=CC=N2)C(=O)NC3=CC4=C(C=C3)N=C(C(=N4)C5=CC=CO5)C6=CC=CO6	Inactive
386394113.0	121453758.0	C[C@@H]1CC2=CC=CC=C2CN1C(=O)C3=C(C=C4CCN(CC4=C3)S(=O)(=O)C5=CC=CC=C5)C6=CC(=C7N6CCCC7)C(=O)N(C)C8=CC=C(C=C8)O	Active
440151333.0	122622827.0	C1CN(CCN1C2=CC=CC=C2)S(=O)(=O)NC3=C(C=C(C=C3)SCCC4=CC=CC=C4)C(=O)O	Inactive
442052596.0	156013963.0	CC(=CCCC1=CC[C@H]([C@@H](C1)C2=CC=CC=C2)C(=O)N(C)OC)C	Inactive
103607938.0	44570093.0	CCCCN(CCCC)C(=O)C1=NN(C(=C1)C)C2=C(C=C(C=C2)OCC(=O)C3=CC=CC=C3)C(=O)N4CCC5=CC=CC=C5C4	Active
252081419.0	87316284.0	CC1(CCC(=C(C1)C2=CC=C(C=C2)Cl)CN3CCN(CC3)C4=CC(=C(C=C4)C(=O)NS(=O)(=O)C5=CC(=C(C=C5)NCC6CCOCC6)[N+](=O)[O-])OC7=CC=CC8=C7C(=CN8)CCCN(C)C)C	Active
295370095.0	112500230.0	CC1=C(C=C(C=C1)N(C2=CC=C(C=C2)O)C(=O)C3=C(N(C(=C3)C4=CC5=C(C=C4C(=O)N6CC7=CC=CC=C7C[C@H]6CN8CCOCC8)OCO5)C)C)F	Active
103646468.0	25139495.0	CN(C)CC[C@H](CSC1=CC=CC=C1)NC2=C(C=C(C=C2)S(=O)(=O)NC(=O)C3=CC=C(C=C3)N4CCN(CC4)CC5=CC=CC=C5C6=CC=C(C=C6)Cl)OC(F)(F)F	Active
103479541.0	11707606.0	CN(C)CCC[C@H](CSC1=CC=CC=C1)NC2=C(C=C(C=C2)S(=O)(=O)NC(=O)C3=CC=C(C=C3)C4=C(C=C(C=C4)CCCN5CCOCC5)OC)[N+](=O)[O-]	Active
4261900.0	2208027.0	C=CCN1C(=NN=C1SCC(=O)NC2=CC3=C(C=C2)OCO3)C4=C(C=CC(=C4)Br)O	Inactive
318382119.0	53240420.0	CC(C)OC1=C(C=C2CC(=O)N([C@H](C2=C1)C3=CC=C(C=C3)Cl)C4=CC=C(C=C4)N(C)CC5CCC(CC5)N6CCN(C(=O)C6)C)OC	Inactive
103607855.0	44570034.0	CC1=CC(=NN1C2=CC=CC=C2C(=O)N3CCC4=CC=CC=C4C3)C(=O)N(C)CC5=CC=CC=C5	Inactive
381880199.0	137657686.0	CC1=CC(=CC(=C1Cl)C)OCCCN2C=CC3=C2C=CC(=C3)OCC4=CC=CC=C4C(=O)O	Active
295370118.0	112500253.0	C[C@@H]1CC2=CC=CC=C2CN1C(=O)C3=CC4=C(C=C3C5=CC(=C(N5C)C)C(=O)N(C6=CC=C(C=C6)O)C7=CN(N=C7)C)OCO4	Active
14745671.0	135512411.0	CC1=CSC(=NC)N1/N=C/C2=C(C(=C(C=C2)O)O)O	Inactive
164142137.0	71545994.0	C1=CC=C2C(=C1)C=CC=C2OCCCC3=C(SC4=C3C=CC(=C4)Cl)C(=O)O	Active
316891115.0	87279700.0	CC1(CCC(=C(C1)C2=CC=C(C=C2)Cl)CN3CCN(CC3)C4=CC(=C(C=C4)C(=O)NS(=O)(=O)C5=CC(=C(C=C5)OCC6CCN(CC6)C7COC7)[N+](=O)[O-])OC8=CN=C9C(=C8)C=CN9)C	Active
469816249.0	163359126.0	C1=CC=C(C=C1)CNC2=C3C=CC=C4C3=C(C=C2)C(=C(C4=O)C#N)C#N	Inactive
22403948.0	615346.0	C1=CC=C2C(=C1)C(=O)N(C2=O)C3=CC=CC4=C3N=CC=C4	Inactive
316891032.0	56591300.0	CC1(CCC(=C(C1)C2=CC=C(C=C2)Cl)CN3CCN(CC3)C4=CC(=C(C=C4)C(=O)NS(=O)(=O)C5=CC(=C(C=C5)N[C@H]6CCCN(C6)C7CCOCC7)[N+](=O)[O-])OC8=CN=C9C(=C8)C=CN9)C	Active
316891134.0	75303762.0	CC1(CCC(=C(C1)C2=CC=C(C=C2)Cl)CN3CCN(CC3)C4=CC(=C(C=C4)C(=O)NS(=O)(=O)C5=CC(=C(C=C5)NCC6CN(CCO6)C7CC7)[N+](=O)[O-])OC8=CN=C9C(=C8)C=CN9)C	Active
252081129.0	46236195.0	CN(C)CCOC1=CC(=CC=C1)OC2=C(C=CC(=C2)N3CCN(CC3)CC4=CC=CC=C4C5=CC=C(C=C5)Cl)C(=O)NS(=O)(=O)C6=CC(=C(C=C6)NCC7CCOCC7)[N+](=O)[O-]	Active
312393250.0	118737150.0	C1CSC2=CC=CC3=C2N1C(=C3CCCOC4=CC=C(C5=CC=CC=C54)Cl)C(=O)O	Active
160669646.0	11502754.0	CN(C)CC[C@H](CSC1=CC=CC=C1)NC2=C(C=C(C=C2)S(=O)(=O)N)[N+](=O)[O-]	Inactive
14726927.0	2951105.0	C1COCCN1CC(COC2=CC3=C(C=C2)C=C(C=C3)Br)O	Inactive
482067723.0	156294005.0	CCOC(=O)NC1=CC=C(C=C1)C2=NN(C(C2)C3=CC=CC=C3)C(=O)C4=CC=C(C=C4)Br	Active
17508280.0	1172884.0	CCNC(=S)NC1=C(C=C(C(=C1)OCC)NC(=O)C2=CC=CS2)OCC	Inactive
4261120.0	2219584.0	CC1=CC2=C(C=C1)C(=C(O2)C(=O)NC3=NN=C(S3)C)C	Inactive
386394318.0	121453290.0	C[C@@H]1CC2=CC=CC=C2CN1C(=O)C3=C(C=C4CN(CC4=C3)C(=O)[C@H](C5=CC=CC=C5)O)C6=CC(=C(N6C)C)C(=O)N(C)C7=CC=C(C=C7)O	Active
123097696.0	52948158.0	CN(C)CCCC(C1=CC=CC=C1)(C2=CC=C(C=C2)OCCC3=CC(=CC=C3)C4=CC=C(C=C4)C(=O)O)O	Active
316890990.0	49847105.0	CC1(CCC(=C(C1)C2=CC=C(C=C2)Cl)CN3CCN(CC3)C4=CC(=C(C=C4)C(=O)NS(=O)(=O)C5=CC(=C(C(=C5)Cl)NCC6CCOCC6)C#N)OC7=CN=C8C(=C7)C=CN8)C	Active
103500669.0	16090306.0	CC(C)C1=CC=CC=C1CC2=CC(=C(C(=C2OC)OC)OC)C(=O)NC3=CC=C(C=C3)S(=O)(=O)C4=CC=CC=C4C(C)(C)C	Inactive
482061891.0	156293724.0	CC(=O)C1=CC=C(C=C1)C(=O)N2C(CC(=N2)C3=CC=C(C=C3)NC(=O)OC(C)(C)C)C4=CC=CC=C4	Inactive
313048308.0	117874516.0	CN1C=CC2=C1C=CC(=C2)N(C3=CC=C(C=C3)O)C(=O)C4=C5CCCCN5C(=C4)C6=C(C=CC(=C6)Cl)C(=O)N7CC8=CC=CC=C8C[C@H]7CN9CCCOCC9	Active
295370113.0	112500248.0	CC1=C(C=C(N1C)C2=C(C=CC(=C2)Cl)C(=O)N3CC4=CC=CC=C4C[C@H]3CN5CCOCC5)C(=O)N(C6=CC=C(C=C6)O)C7=CC(=CC=C7)F	Active
316891097.0	87279511.0	CC1(CCC(=C(C1)C2=CC=C(C=C2)Cl)CN3CCN(CC3)C4=CC(=C(C=C4)C(=O)NS(=O)(=O)C5=CC(=C(C=C5)NCC6CCN(CC6)C(CF)CF)[N+](=O)[O-])OC7=CN=C8C(=C7)C=CN8)C	Active
252081132.0	53252179.0	CC1(CCC(=C(C1)C2=CC=C(C=C2)Cl)CN3CCN(CC3)C4=CC(=C(C=C4)C(=O)NS(=O)(=O)C5=CC(=C(C=C5)NC6CCN(CC6)C)[N+](=O)[O-])OC7=CC=CC=C7Br)C	Active
252081307.0	87315962.0	CC1(CCC(=C(C1)C2=CC=C(C=C2)Cl)CN3CCN(CC3)C4=CC(=C(C=C4)C(=O)NS(=O)(=O)C5=CC(=C(C=C5)NC6CCN(CC6)C)[N+](=O)[O-])OCC7=CSC(=N7)N)C	Active
252081186.0	46235252.0	C1CN(CCN1CC2=CC=CC=C2C3=CC=C(C=C3)Cl)C4=CC(=C(C=C4)C(=O)NS(=O)(=O)C5=CC(=C(C=C5)NCCCN6CCOCC6)[N+](=O)[O-])OC7=CC=C(C=C7)OCC8=CC=CC=C8	Inactive
24796121.0	977949.0	CC1(CC(CC(N1)(C)C)NC(=O)COC2=CC=C(C=C2)[N+](=O)[O-])C	Inactive
103615782.0	44574946.0	C1CCN(CC1)CCNC(=O)[C@H]2[C@@H]([C@H]3CN4C(=O)C=CC=C4[C@@H]2N3C5=NC(=C(S5)C6=CC=CC=C6)C7=CC=C(C=C7)Cl)CO	Active
312390170.0	136934824.0	CCOC1=CC=CC=C1N=NC2=C(NN(C2=O)C3=CC(=CC(=C3)C4=CC=CC=C4)O)C	Inactive
252081324.0	87315839.0	CC1(CCC(=C(C1)C2=CC=C(C=C2)Cl)CN3CCN(CC3)C4=CC(=C(C=C4)C(=O)NS(=O)(=O)C5=CC(=C(C=C5)NCC6(CCOCC6)CO)[N+](=O)[O-])OC7=C(C=C8C(=C7)C=CN8)F)C	Active
386394100.0	121453852.0	C[C@@H]1CC2=CC=CC=C2CN1C(=O)C3=C(C=C4CN(CC4=C3)C(=O)CC5=CC=C(C=C5)OC(F)(F)F)C6=CC(=C7N6CCCC7)C(=O)N(C)C8=CC=C(C=C8)O	Active
24834766.0	16196702.0	CN(C)C(CC1=CC=CC=C1)C(=O)C2=CC=CS2.Cl	Inactive
386394290.0	121453479.0	CC1=C(C=C(N1C)C2=C(C=C3CN(CCC3=C2)C(=O)CC4=CC=CC=C4)C(=O)N5CC6=CC=CC=C6C[C@H]5CN7CCN(CC7)C)C(=O)N(C)C8=CC=C(C=C8)O	Active
381848305.0	137639245.0	CC(C)(C)C1=CC=C(C=C1)OCCCN2C=CC3=C2C=CC(=C3)OCC4=CC(=CC=C4)C(=O)O	Active
340130730.0	54754901.0	CC1(CCC(=C(C1)C2=CC=C(C=C2)Cl)CN3CCN(CC3)C4=CC(=C(C=C4)C(=O)NS(=O)(=O)C5=CC(=C(C=C5)NCC6CCC(CC6)OC)[N+](=O)[O-])OC7=CN(C8=NC=CC8=C7)COP(=O)(O)O)C	Active
847206.0	6603137.0	C1CCCN(CC1)C2=CC=C(C=C2)N.Cl	Inactive
386394140.0	121453794.0	C[C@@H]1CC2=CC=CC=C2CN1C(=O)C3=C(C=C4CN(CC4=C3)C(=O)N5CCC(C5)C6=CC=CC=C6)C7=CC(=C8N7CCCC8)C(=O)N(C)C9=CC=C(C=C9)O	Active
22405324.0	7314608.0	CC1=CC(=C(C=C1)C)/C=C/C(=O)C2=C(C(=O)C=CC=C2)O	Inactive
17509251.0	3114032.0	CC1=CC(=C(C=C1)C)NC(=O)C(=O)NCC2=CC=CC=N2	Inactive
313082827.0	117957617.0	CCCCN(CCCC)C(=O)C1=NN(C(=C1)C)C2=C(C=C(C=C2)NS(=O)C3=CC=C(C=C3)C(=O)C)C(=O)N4CC5=CC=CC=C5C[C@H]4CO	Active
252081402.0	53250138.0	CC1(CCC(=C(C1)C2=CC=C(C=C2)Cl)CN3CCN(CC3)C4=CC(=C(C=C4)C(=O)NS(=O)(=O)C5=CC(=C(N=C5)OCC6CCOCC6)C#C)OC7=C(C=C8C(=C7)C=CN8)F)C	Active
312348020.0	118707294.0	C1CN(CCC1(CC2=CC=CC=C2C3=CC=C(C=C3)Cl)CN)C4=CC=C(C=C4)C(=O)NS(=O)(=O)C5=CC(=C(C=C5)N[C@H](CCN6CCOCC6)CSC7=CC=CC=C7)S(=O)(=O)C(F)(F)F	Active
103607924.0	44570080.0	CCN(C1=CC=CC=C1)C(=O)C2=NN(C(=C2)C)C3=CC=CC=C3C(=O)N4CCC5=CC=CC=C5C4	Active
14741235.0	3524797.0	CCOC(=O)C1=CC2=C(N=C3C(=CC=CN3C2=O)C)N(C1=NC(=O)C4=CC=CC=C4)CC5=CC=CO5	Inactive
17510581.0	12005273.0	CCC(=O)OCCNC1=C(C2=NON=C2C(=C1)SC3=NC=CN3C)[N+](=O)[O-]	Inactive
473129023.0	149553242.0	CC(C)C1=CC=CC=C1[C@@H]2CCCN2C3CC4(C3)CCN(CC4)C5=CC(=C(C=C5)C(=O)NS(=O)(=O)C6=CC(=C(C=C6)NCC7CCC(CC7)(C)O)[N+](=O)[O-])OC8=CN=C9C(=C8)C=CN9	Active
163327872.0	71457007.0	CC1=C(C(=C(N1C)C2=CC=C(C=C2)Cl)C3=CC(=CC=C3)N4CCN(CC4)C5=CC=C(C=C5)NS(=O)(=O)C6=CC(=CC=C6)Cl)C(=O)NCCCN7CCN(CC7)C	Active
22407222.0	2452900.0	CCCCCCN1C(=O)C2=CC=CC=C2C(=N1)C(=O)NC3=NC4=C(S3)CCCC4	Inactive
252081458.0	87316402.0	CC1(CCC(=C(C1)C2=CC=C(C=C2)Cl)CN3CCN(CC3)C4=CC(=C(C=C4)C(=O)NS(=O)(=O)C5=CC(=C(C=C5)NCC6CN(CCO6)C(CF)CF)[N+](=O)[O-])OC7=CC(=C(N=C7)N)Cl)C	Active
295370169.0	112500305.0	CC1=C(C=C(N1C)C2=C(C=CC(=C2)Cl)C(=O)N3CC4=CC=CC=C4C[C@H]3CN5CC6(C5)CCO6)C(=O)N(C7=CC=C(C=C7)O)C8=CN(N=C8)C	Active
103505523.0	16109139.0	CN(C)CC[C@H](CSC1=CC=CC=C1)NC2=C(C=C(C=C2)S(=O)(=O)NC(=O)C3=CC=C(C=C3)N4CCC(CC4)(CC5=CC=CC=C5Cl)OC)[N+](=O)[O-]	Active
386394129.0	121453433.0	C[C@@H]1CC2=CC=CC=C2CN1C(=O)C3=C(C=C4CN(CC4=C3)C(=O)NC)C5=CC(=C6N5CCCC6)C(=O)N(C)C7=CC=C(C=C7)O	Active
312348007.0	118707281.0	C1CN(CCN1CC2=CC=CC=C2C3=CC=C(C=C3)Cl)C4=NN=C(C=C4)C(=O)NS(=O)(=O)C5=CC(=C(C=C5)N[C@H](CCN6CCOCC6)CSC7=CC=CC=C7)S(=O)(=O)C(F)(F)F	Active
312348018.0	118707292.0	C1CN(CCC1S(=O)(=O)C2=CC=CC=C2C3=CC=C(C=C3)Cl)C4=CC=C(C=C4)C(=O)NS(=O)(=O)C5=CC(=C(C=C5)N[C@H](CCN6CCOCC6)CSC7=CC=CC=C7)S(=O)(=O)C(F)(F)F	Active
24834100.0	4215262.0	CCC1=CC=C(C=C1)NC(=O)C(C)OC(=O)C2=C(N=CC=C2)OCC	Inactive
103679077.0	135443452.0	C1=CC=C2C(=C1)C3=C(N2)C(=C(C=C3)O)N=NC4=CC=C(C=C4)C(=N)N.Cl	Active
340092549.0	89261475.0	CCCCN(C1=CC=CC(=C1)C2=CC(=CC=C2)Cl)C(=O)C3=NN(C(=C3Cl)C)C4=C(C=C(C=C4)C(=O)NS(=O)(=O)C5=CC6=C(C=CC(=C6C=C5)Cl)Cl)C(=O)N7CCC8=CC=CC=C8C7	Active
17506362.0	2901205.0	C1=CC=C(C=C1)C(=O)C2=NN(C3C2C(=O)N(C3=O)C4=CC=CC=C4)C5=CC=CC=C5	Inactive
103593253.0	44224145.0	CCCCN(CCCC)C(=O)C1=NN(C(=C1Cl)C)C2=CC=CC(=C2C(=O)N3CC4=CC=CC=C4C[C@H]3CN)C	Active
386394257.0	121453817.0	CC1=C(C=C(N1C)C2=C(C=C3CN(CCC3=C2)C(=O)OC4=CC=CC=C4)C(=O)N5CC6=CC=CC=C6C[C@H]5CCN7CCOCC7)C(=O)N(C)C8=CC=C(C=C8)O	Active
252081434.0	87316260.0	CC1(CCC(=C(C1)C2=CC=C(C=C2)Cl)CN3CCN(CC3)C4=CC(=C(C=C4)C(=O)NS(=O)(=O)C5=CC(=C(C=C5)NC6CCN(CC6)C)S(=O)(=O)C(F)(F)F)OC7=CC(=C(N=C7)N)Cl)C	Active
316890974.0	49846867.0	CC1(CC(=C(CO1)CN2CCN(CC2)C3=CC(=C(C=C3)C(=O)NS(=O)(=O)C4=CC(=C(N=C4)OCC5CCOCC5)C#N)OC6=CN=C7C(=C6)C=CN7)C8=CC=C(C=C8)Cl)C	Active
316891184.0	56591191.0	C1COCCC1CNC2=C(C=C(C=C2)S(=O)(=O)NC(=O)C3=C(C=C(C=C3)N4CCC(CC4)(CC5=CC=CC=C5C6=CC=C(C=C6)Cl)F)OC7=CN=C8C(=C7)C=CN8)[N+](=O)[O-]	Active
22411430.0	6211977.0	CCOC(=O)/C(=C\C1=CC(=CC=C1)O)/C2=NC3=C(C(=C(S3)C)C)C(=O)N2	Inactive
316891188.0	67126972.0	CC1(CCC(=C(C1)C2=CC=C(C=C2)Cl)CN3CCN(CC3)C4=CC(=C(C=C4)C(=O)NS(=O)(=O)C5=CC(=C(C=C5)OCCOC6CCOC6)[N+](=O)[O-])OC7=CN=C8C(=C7)C=CN8)C	Active
14738604.0	715698.0	C1=CC(=CC=C1C#N)N=C2C(=NSS2)Cl	Inactive
385211878.0	121362937.0	CN1CCN(CC1)C[C@@H]2CC3=CC=CC=C3CN2C(=O)C4=C(C=CC(=C4)NC(=O)CSC5=CC=CC=C5)N6C=C(C7=CC=CC=C76)C(=O)N(C8=CC=CC=C8)C9=CC=C(C=C9)O	Active
482053412.0	168273625.0	COC(=O)C1=CC=C(C=C1)C2=NN(C(C2)C3=CC=CC=C3)C(=O)C4=CC=C(C=C4)Br	Active
164131720.0	70496039.0	CN1C(=C(C(=N1)C(=O)O)C2=CC(=CC=C2)N3CCN(CC3)C4=CC=C(C=C4)NS(=O)(=O)C5=CC(=C(C=C5)N[C@H](CCN(C)C)CSC6=CC=CC=C6)[N+](=O)[O-])C7=CC=C(C=C7)Cl	Active
124968296.0	51354615.0	CN(C)CC[C@H](CSC1=CC=CC=C1)NC2=C(C=C(C=C2)S(=O)(=O)NC3=NC=NC4=C3C=CC(=C4)N5CCN(CC5)CC6=CC=CC=C6C7=CC=C(C=C7)Cl)S(=O)(=O)C(F)(F)F	Active
24807524.0	3153700.0	CC1=CC(=NO1)NC(=O)CCCC(=O)NCC2=CC=CC=C2	Inactive
252081468.0	46234485.0	CC1(CC(=C(CO1)CN2CCN(CC2)C3=CC(=C(C=C3)C(=O)NS(=O)(=O)C4=CC(=C(N=C4)OCC5(CCOCC5)F)Cl)OC6=C(C=C7C(=C6)C=CN7)F)C8=CC=C(C=C8)Cl)C	Active
469799743.0	164609712.0	C1=CC=C(C=C1)SC2=C3C=CC=C4C3=C(C=C2)C(=C(C4=O)C#N)C#N	Active
4254855.0	2951711.0	CC1=CC2=C(C=C1)N(C(=C2C)C)CC(CN3C(=C(C(=N3)C)Br)C)O	Inactive
340092530.0	71062402.0	CCCCN(CCC(=O)NCCN1CCN(CC1)C)C(=O)C2=NN(C(=C2Cl)C)C3=C(C=C(C=C3)C(=O)NS(=O)(=O)C4=CC5=CC=CC=C5C=C4)C(=O)N6CCC7=CC=CC=C7C6	Active
469800735.0	164610423.0	CC1(CCC(=C(C1)C2=CC=C(C=C2)C(F)(F)F)CN3CCN(CC3)C4=CC(=C(C=C4)C(=O)NS(=O)(=O)C5=CC(=C(C=C5)NCC6CCN(C6)C)[N+](=O)[O-])OC7=CN=C8C(=C7)C=CN8)C	Active
312393256.0	118737156.0	CC1=CC(=CC(=C1Cl)C)OCCCC2=C(N3CCCSC4=CC=CC2=C43)C(=O)O	Active
22404967.0	14009223.0	CC1=CC2=CC(=C(C=[N+]2C=C1)C3=CC(=CC=C3)[N+](=O)[O-])C4=CC(=CC=C4)[N+](=O)[O-].[Br-]	Inactive
385211795.0	121362856.0	CC1=CC(=CN1C2=C(C=CC(=C2)Cl)C(=O)N3CC4=CC=CC=C4C[C@H]3CN5CCN(CC5)C)C(=O)N(C6=CC=C(C=C6)O)C7=CC=C(C=C7)Cl	Active
385211765.0	121362783.0	CN1CCN(CC1)C[C@@H]2CC3=CC=CC=C3CN2C(=O)C4=CC5=C(C=C4N6C=C(C7=CC=CC=C76)C(=O)N(C8=CC=C(C=C8)O)C9=CC=C(C=C9)F)OCO5	Active
475991962.0	166632262.0	CC1=C(SC=N1)C2=CC=C(C=C2)[C@H](C)NC(=O)[C@@H]3C[C@H](CN3C(=O)[C@H](C(C)(C)C)NC(=O)CCCCCC(=O)N4CCN(CC4)CC[C@H](CSC5=CC=CC=C5)NC6=C(C=CC(=C6)S(=O)(=O)NC(=O)C7=CC=C(C=C7)N8CCN(CC8)CC9=C(CCC(C9)(C)C)C1=CC=C(C=C1)Cl)S(=O)(=O)C(F)(F)F)O	Active
103697134.0	72276.0	C1[C@H]([C@H](OC2=CC(=CC(=C21)O)O)C3=CC(=C(C=C3)O)O)O	Inactive
160689299.0	70690001.0	CCCCN(CCCC)C1=NC=CC(=N1)C2=C(C=C(C=C2)C(=O)NS(=O)(=O)C3=CC4=CC=CC=C4C=C3)C(=O)N5CC6=CC=CC=C6C[C@H]5CN	Active
123085939.0	136002684.0	CC1=C(C(=O)C2=CC(=O)C(=O)C(=C2C1=O)C(=O)NCC(C)C3=CC=CC=C3)C4=C(C5=CC(=C(C(=C5C(=C4C)O)C(=O)NCC(C)C6=CC=CC=C6)O)O)O	Active
24804789.0	3155287.0	C=CS(=O)(=O)C1=C(C(=C(S1)Cl)N2CCOCC2)[N+](=O)[O-]	Inactive
103473031.0	521801.0	CCC1=CC=C(C=C1)C2=CC=C(C=C2)C(=O)O	Inactive
318395619.0	122194630.0	C1=CC=C(C=C1)N2C(=O)/C(=C/C3=CC=C(C=C3)OCC4=C(C=CC(=C4)C(=O)O)[N+](=O)[O-])/SC2=S	Active
252081243.0	67228736.0	CC1(CCC(=C(C1)C2=CC=C(C=C2)Cl)CN3CCN(CC3)C4=CC(=C(C=C4)C(=O)NS(=O)(=O)C5=CC(=C(C=C5)NCC6CCN(CC6)C)[N+](=O)[O-])OC7=CC(=CC=C7)Cl)C	Active
3712786.0	2998162.0	CC1=C(C(=NO1)C)CN2C(=O)C(NC2=O)(CC3=CC=CC=C3)CC4=CC=CC=C4	Inactive
252081486.0	77251510.0	CC1(CCC(=C(C1)C2=CC=C(C=C2)Cl)CN3CCN(CC3)C4=CC(=C(C=C4)C(=O)NS(=O)(=O)C5=CC(=C(C=C5)NCC6CCOCC6)[N+](=O)[O-])OC7=CC=CC=C7C8CNNC8)C	Active
252081373.0	87316060.0	CC1(CCC(=C(C1)C2=CC=C(C=C2)Cl)CN3CCN(CC3)C4=CC(=C(C=C4)C(=O)NS(=O)(=O)C5=CC(=C(C=C5)NCC6COCCO6)[N+](=O)[O-])OC7=C(C=C8C(=C7)C=CN8)Cl)C	Active
312345863.0	118705735.0	C1CN(CCN1CC2=C(C=NC=C2)C3=CC=C(C=C3)Cl)C4=CC=C(C=C4)C(=O)NS(=O)(=O)C5=CC(=C(C=C5)N[C@H](CCN6CCOCC6)CSC7=CC=CC=C7)S(=O)(=O)C(F)(F)F	Active
386394254.0	121453951.0	CCCCN(CCCC)C(=O)C1=C(N(C(=C1)C2=C(C=C3CN(CCC3=C2)C(=O)OC4=CC=CC=C4)C(=O)N5CC6=CC=CC=C6C[C@H]5CN7CCOCC7)C)C	Active
385211807.0	121363022.0	CC1=CC(=CN1C2=CC(=C(C=C2C(=O)N3CC4=CC=CC=C4C[C@H]3CN5CCN(CC5)C)F)Cl)C(=O)N(C6=CC=C(C=C6)O)C7=CC8=C(C=C7)N(C=C8)C	Active
847106.0	649509.0	CC(=O)NC1=CC(=CC=C1)NC(=O)CSC2=NN=NN2C3=CC(=CC=C3)OC	Inactive
252081441.0	87315990.0	CC1(CCC(=C(C1)C2=CC=C(C=C2)Cl)CN3CCN(CC3)C4=CC(=C(C=C4)C(=O)NS(=O)(=O)C5=CC(=C(C=C5)NCC6COCCO6)[N+](=O)[O-])OC7=CC(=C(N=C7)N)Br)C	Active
295370193.0	112500327.0	CC1=C(C=C(N1C)C2=C(C=CC(=C2)F)C(=O)N3CC4=CC=CC=C4C[C@H]3CN5CCOCC5)C(=O)N(C6=CC=C(C=C6)O)C7=CN(N=C7)[C@H]8CCOC8	Active
4264086.0	2232362.0	CC1=CC=C(C=C1)C2=CC=C(N2NC(=O)C3=CC=CS3)CCC(=O)O	Inactive
24786442.0	16189173.0	CC1=CC(=C(C=C1)C)N2CCN(CC2)C(=S)NC3=CC4=C(C=C3)N=C(C=C4C)N5CCN(CC5)C	Inactive
17432630.0	376354.0	C1=CC=C(C=C1)C2=NC3=CC=CC4=C3C(=CC=C4)N2	Inactive
17414161.0	2200341.0	CCOC1=CC=CC(=C1OCC2=CC=CC=C2Cl)CNC3=CC=C(C=C3)O	Inactive
22407126.0	2316077.0	C1=CC=C2C(=C1)C(=O)N(C2=O)CN(C3=CC(=CC=C3)F)C(=O)COC4=C(C=C(C=C4)Cl)Cl	Inactive
252081315.0	87316246.0	CC1(CCC(=C(C1)C2=CC=C(C=C2)Cl)CN3CCN(CC3)C4=CC(=C(C=C4)C(=O)NS(=O)(=O)C5=CC(=C(C=C5)NC6CCN(CC6)C7CCOCC7)[N+](=O)[O-])OC8=CC9=C(C=C8)N=C(S9)N)C	Active
252081405.0	87315951.0	CC1(CCC(=C(C1)C2=CC=C(C=C2)Cl)CN3CCN(CC3)C4=CC(=C(C=C4)C(=O)NS(=O)(=O)C5=CC(=C(N=C5)OC6CCN(CC6)C7CCOCC7)C#N)OC8=C(C=C9C(=C8)C=CN9)F)C	Active
14725449.0	573876.0	COC1=CC=C(C=C1)NC(=O)C2=CC=CS2	Inactive
24835707.0	6216001.0	CC1=NN(C(=C1)N/C(=N/S(=O)(=O)C2=C(C=CC(=C2)F)F)/C3=CC=CC=C3)C4=CC=CC=C4	Inactive
864349.0	665597.0	C1CCCN(CC1)C2=NC(=NC3=CC=CC=C32)C4=CC=CC=N4	Inactive
433916950.0	130277833.0	CC1(CCC(=C(C1)C2=CC=C(C=C2)Cl)CN3CCN(CC3)C4=CC(=C(C=C4)C(=O)NS(=O)(=O)C5=CC(=C(C=C5)NCC6(CCOCC6)F)[N+](=O)[O-])N7C8=CC9=CC=NC9=NC8=CN7)C	Active
381838927.0	137632987.0	CC1=CC=C(C=C1)N2C(=C(C3=C2C=CC(=C3)OC)CC(=O)NS(=O)(=O)C4=CC(=C(C=C4)NCC5=CC=CC=C5)[N+](=O)[O-])C	Inactive
295370187.0	112500321.0	CC1=C(C=C(N1C)C2=CC3=C(C=C2C(=O)N4CC5=CC=CC=C5C[C@H]4CN6CCOCC6)OCO3)C(=O)N(C7=CC(=C(C=C7)O)F)C8=CN(N=C8)C	Active
386394310.0	121453578.0	CC1=C(C=C(N1C)C2=C(C=C3CN(CCC3=C2)C(=O)CC45CC6CC(C4)CC(C6)C5)C(=O)N7CC8=CC=CC=C8C[C@H]7CN9CCOCC9)C(=O)N(C)C1=CC=C(C=C1)O	Active
482072596.0	168287619.0	CC1C(N(N=C1C2=CC=C(C=C2)N3CCOC3=O)C(=O)C4=CC=C(C=C4)Br)C5=CC=CC=C5	Active
340130732.0	56944638.0	CC1(CCC(=C(C1)C2=CC=C(C=C2)Cl)CN3CCN(CC3)C4=CC(=C(C=C4)C(=O)NS(=O)(=O)C5=CC(=C(C=C5)OCC6(CCOCC6)F)[N+](=O)[O-])OC7=CN(C8=NC=CC8=C7)COP(=O)(O)O)C	Active
11532917.0	4055.0	CC1=CC(=O)C2=CC=CC=C2C1=O	Inactive
386394262.0	121453743.0	C[C@@H]1CC2=CC=CC=C2CN1C(=O)C3=C(C=C4CCN(CC4=C3)C(=O)OC5=CC=CC(=C5)OCCN(C)C)C6=CC(=C(N6C)C)C(=O)N(C)C7=CC=C(C=C7)O	Active
473128620.0	155600473.0	CC1(CCC(=C(C1)C2=CC=C(C=C2)Cl)CC3=CC=C(C=C3)C4=CC(=C(C=C4)C(=O)NS(=O)(=O)C5=CC(=C(C=C5)NCC6CCOCC6)[N+](=O)[O-])OC7=CN=C8C(=C7)C=CN8)C	Active
252081313.0	67226251.0	CC1(CCC(=C(C1)C2=CC=C(C=C2)Cl)CN3CCN(CC3)C4=CC(=C(C=C4)C(=O)NS(=O)(=O)C5=CC(=C(C=C5)NC6CCN(CC6)C)[N+](=O)[O-])NC7=CC=CC=C7Cl)C	Active
252081138.0	87316048.0	CC1(CCC(=C(C1)C2=CC=C(C=C2)Cl)CN3CCN(CC3)C4=CC(=C(C=C4)C(=O)NS(=O)(=O)C5=CC(=C(C=C5)NC6CC(N(C(C6)(C)C)C)(C)C)[N+](=O)[O-])OC7=CC=CC=C7Cl)C	Active
404651812.0	145949373.0	CC1=C[C@H]([C@@]2(C=C[C@H](C[C@@H]2C1)CC(=O)NC3=CN=CC=C3)C(=O)OC)/C=C(/C4=CC=C(C=C4)C(=O)OC)\Cl	Inactive
160667884.0	70681583.0	CCCCN(CCCC)C1=NC=CC(=N1)C2=C(C=C(C=C2)C(=O)NS(=O)(=O)C3=CC4=C(C=CC=C4Cl)C=C3)C(=O)N5CCC6=CC=CC=C6C5	Active
103563126.0	44448535.0	C1[C@H]([C@H](OC2=CC(=CC(=C21)O)O)C3=CC(=C(C4=C(C(=O)C=C(C=C34)C5[C@H](CC6=C(C=C(C=C6O5)O)O)OC(=O)C7=CC(=C(C(=C7)O)O)O)O)O)O)OC(=O)C8=CC(=C(C(=C8)O)O)O	Inactive
22401351.0	1809912.0	CN1C(=O)/C(=C/C2=CC=C(O2)C3=CC=CC=C3[N+](=O)[O-])/SC1=NC4=CC(=C(C=C4)Cl)C(=O)O	Inactive
295370112.0	112500247.0	CC1=C(C=C(N1C)C2=C(C=CC(=C2)Cl)C(=O)N3CC4=CC=CC=C4C[C@H]3CN5CCOCC5)C(=O)N(C6=CC=C(C=C6)O)C7=CC=C(C=C7)F	Active
433916956.0	130277832.0	CC1(CCC(=C(C1)C2=CC=C(C=C2)Cl)CN3CCN(CC3)C4=CC(=C(C=C4)C(=O)NS(=O)(=O)C5=CC(=C(C=C5)NC[C@@H]6CN(CCO6)C7COC7)[N+](=O)[O-])N8C9=CC1=CC=NC1=NC9=CN8)C	Active
164144935.0	71545330.0	CC1=C(C=CC(=C1)OCCCC2=C(NC3=CC=CC=C32)C(=O)O)Cl	Active
160696543.0	57523430.0	CN(C)CC[C@H](CSC1=CC=CC=C1)NC2=C(C=C(C=C2)S(=O)(=O)NC3=CC=CC=C3)[N+](=O)[O-]	Inactive
316891222.0	49846949.0	CC1(CCC(=C(C1)C2=CC=C(C=C2)Cl)CN3CCN(CC3)C4=CC(=C(C=C4)C(=O)NS(=O)(=O)C5=CC(=C(C(=C5)F)OCC6(CCOCC6)F)F)OC7=CN=C8C(=C7)C=CN8)C	Active
24795526.0	979661.0	CCOC1=C(C=C(C=C1Cl)CNC2=CC=C(C=C2)N3CCCC3)OC	Inactive
252081157.0	46234482.0	CC1(CCC(=C(C1)C2=CC=C(C=C2)Cl)CN3CCN(CC3)C4=CC(=C(C=C4)C(=O)NS(=O)(=O)C5=CC(=C(C=C5)NCCCN6CCOCC6)[N+](=O)[O-])OC7=C(C=CC(=C7)Cl)Cl)C	Active
24784342.0	135460504.0	CC1=CC(=C2C=CC=C(C2=N1)OC)SCC(=O)N/N=C/C3=CC(=C(C=C3)O)O	Inactive
473128615.0	155600568.0	C1CC(N(C1)CC2=CC=C(C=C2)C3=CC(=C(C=C3)C(=O)NS(=O)(=O)C4=CC(=C(C=C4)NCC5CCOCC5)[N+](=O)[O-])OC6=CN=C7C(=C6)C=CN7)C8=CC=CC=C8	Active
374271904.0	134133054.0	CC(C)(C)OC(=O)N1C[C@H](C[C@H]1C(=O)N[C@@H](CC2=CC=C(C=C2)OCC3=CC=CC=C3)C(=O)NS(=O)(=O)C4=CC(=C(C=C4)Cl)[N+](=O)[O-])OC5=CC=C(C=C5)C6=CC=C(C=C6)Cl	Active
857550.0	658904.0	CC1=C2C(CCS2(=O)=O)CC3(C1)C(=O)OC(OC3=O)(C)C	Inactive
313048317.0	117874325.0	CN1C=CC2=C1C=CC(=C2)N(C3=CC=C(C=C3)O)C(=O)C4=C5C=CC=CN5C(=C4)C6=CC=CC=C6C(=O)N7CC8=CC=CC=C8C[C@H]7CN9CCOCC9	Active
24789231.0	1295392.0	CC(=O)C1=CC(=CC=C1)NC(=O)NC2=CC(=C(C=C2C(=O)OC)OC)OC	Inactive
3711441.0	2123067.0	CCN1C(=NN=C1SCC(=O)OCC)C2=CC(=CC=C2)Cl	Inactive
440140182.0	155530396.0	C1=CC(=CC=C1C2=C(C=C(C=C2)F)S(=O)(=O)F)C(=O)O	Inactive
386394203.0	121453569.0	C[C@@H]1CC2=CC=CC=C2CN1C(=O)C3=C(C=C4CCN(CC4=C3)C(=O)CC5=CC=C(C=C5)CN6CCOCC6)C7=CC(=C8N7CCCC8)C(=O)N(C)C9=CC=C(C=C9)O	Active
252081382.0	67226012.0	CC1(CCC(=C(C1)C2=CC=C(C=C2)Cl)CN3CCN(CC3)C4=CC(=C(C=C4)C(=O)NS(=O)(=O)C5=CC(=C(N=C5)OCC6CCOCC6)C#N)OC7=C(C=C8C(=C7)C=CN8)F)C	Active
312348014.0	118707288.0	C1CN(CCC1C(=O)C2=CC=CC=C2C3=CC=C(C=C3)Cl)C4=CC=C(C=C4)C(=O)NS(=O)(=O)C5=CC(=C(C=C5)N[C@H](CCN6CCOCC6)CSC7=CC=CC=C7)S(=O)(=O)C(F)(F)F	Active
440117441.0	155515598.0	CCC1=C(C2=C(N=C(N=C2S1)S(=O)(=O)C)N[C@H](C)C(=O)O)C3=CC(=CC=C3)OC4=CC=C(C=C4)F	Inactive
316890947.0	56591166.0	C1COCCC1CNC2=C(C=C(C=C2)S(=O)(=O)NC(=O)C3=C(C=C(C=C3)N4CCN(CC4)CC5=CC=CC=C5C6=CC=C(C=C6)Cl)OC7=CN=C8C(=C7)C=CN8)[N+](=O)[O-]	Active
123094853.0	52946674.0	CC(C)(C)C1=CC=C(C=C1)C(CCN2CCOCC2)(C3=CC(=C(C=C3)Cl)CCOC4=CC=C(C=C4)C5=CC=C(C=C5)C(=O)O)O	Active
164128389.0	51039416.0	C1CN(CCC1N2CC3=C(C2)N=CN=C3NS(=O)(=O)C4=CC(=C(C=C4)N[C@H](CCN5CCOCC5)CSC6=CC=CC=C6)S(=O)(=O)C(F)(F)F)CC7=CC=CC=C7C8=CC=C(C=C8)Cl	Active
335960492.0	126842440.0	CC1(CCC(=C(C1)C2=CC=C(C=C2)Cl)CN3CCN(CC3)C4=CC(=C(C=C4)C(=O)NC5=CC(=C(C=C5)NCCCN(C)C)[N+](=O)[O-])OC6=CC(=CC=C6)F)C	Active
103373303.0	5720188.0	CC(C)C(C(=O)O)N1C(=O)/C(=C/C2=CC=C(C=C2)Br)/SC1=S	Active
318463542.0	25229694.0	CC1=CC2=C(C(=C(C=C2C(=C1C3=C(C4=CC(=C(C(=C4C=C3C)C(=O)CC5=CC=CC=C5)O)O)O)O)O)O)C(=O)CC6=CC=CC=C6	Active
252081254.0	67225674.0	CC1(CCC(=C(C1)C2=CC=C(C=C2)Cl)CN3CCN(CC3)C4=CC(=C(C=C4)C(=O)NS(=O)(=O)C5=CC(=C(C=C5)NC6CCN(CC6)C)[N+](=O)[O-])OC7=CC=CC(=C7)CO)C	Active
316891028.0	67127151.0	CC1(CCCC(=C1CN2CCN(CC2)C3=CC(=C(C=C3)C(=O)NS(=O)(=O)C4=CC(=C(C=C4)NCC5CCOCC5)[N+](=O)[O-])OC6=CN=C7C(=C6)C=CN7)C8=CC=C(C=C8)Cl)C	Active
340092521.0	86718894.0	CCCCN(CCCC)C(=O)C1=NN(C(=C1Cl)C)C2=C(C=C(C=C2)C(=O)NS(=O)(=O)C3=CC4=CC=CC=C4C=C3)C(=O)N5CC6=CC=CC=C6C[C@H]5CNC7CCN(CC7)C	Active
103472046.0	44404767.0	CC[C@H](C)[C@@H](C(=O)N[C@@H]([C@@H](C)CC)C(=O)NCC(=O)N[C@@H](CC(=O)O)C(=O)N[C@@H](CC(=O)O)C(=O)N[C@@H]([C@@H](C)CC)C(=O)N[C@@H](CC(=O)N)C(=O)N[C@@H](CCCN=C(N)N)C(=O)N[C@@H](CCCN=C(N)N)C(=O)N[C@@H](CC1=CC=C(C=C1)O)C(=O)N[C@@H](CC(=O)O)C(=O)N[C@@H](CO)C(=O)N[C@@H](CCC(=O)O)C(=O)O)NC(=O)[C@H](C)NC(=O)[C@H](CC(C)C)NC(=O)[C@H](CCC(=O)N)NC(=O)[C@H](CCCN=C(N)N)NC(=O)CNC(=O)[C@H](C(C)C)NC(=O)[C@H](CCC(=…	Active
252081362.0	87316063.0	CC1(CCC(=C(C1)C2=CC=C(C=C2)Cl)CN3CCN(CC3)C4=CC(=C(C=C4)C(=O)NS(=O)(=O)C5=CC(=C(C=C5)NCC6CCOCC6)[N+](=O)[O-])OC7=CC(=NC=C7)NC(=O)OC(C)(C)C)C	Active
22402742.0	6112125.0	COC1=CC(=C(C=C1)C(=O)/C=C/C2=CC(=C(C(=C2)OC)O)OC)F	Inactive
313082818.0	71617480.0	CCCCN(CCCC)C(=O)C1=NN(C(=C1)C)C2=C(C=CC(=C2)OCC(=O)NC3=CC=CC=C3F)C(=O)N4CC5=CC=CC=C5C[C@H]4CO	Active
471699796.0	165112685.0	CC1CCC(CC1)(COC2=C(C=C(C=N2)S(=O)(=O)NC(=O)C3=C(C=C(C=C3)N4CCN(CC4)CC5=C(CC(CC5)(C)C)C6=CC=C(C=C6)Cl)OC7=CN=C8C(=C7)C=CN8)Cl)O	Active
14721901.0	3226716.0	C1CCC(CC1)NC(=O)NCCCN2CCCC2=O	Inactive
14735642.0	9550793.0	CC1=CC=C(C=C1)C2=NN=C(O2)CC3=CC=C(C=C3)Cl	Inactive
316890949.0	49846578.0	CC1(CCC(=C(C1)C2=CC=C(C=C2)Cl)CN3CCN(CC3)C4=CC(=C(C=C4)C(=O)NS(=O)(=O)C5=CC(=C(C=C5)NC6CCN(CC6)C7CCOCC7)[N+](=O)[O-])OC8=CN=C9C(=C8)C=CN9)C	Active
313082855.0	117957630.0	CCCCN(CCCC)C(=O)C1=NN(C(=C1)C)C2=C(C=C(C=C2)NS(=O)C3=CC=C(C=C3)C4=NOC(=N4)C)C(=O)N5CC6=CC=CC=C6C[C@H]5CO	Active
313048283.0	117874657.0	CN1C=CC2=C1C=CC(=C2)N(C3=CC=C(C=C3)O)C(=O)C4=C5CCCCN5C(=C4)C6=C(C=CC(=C6)Br)C(=O)N7CC8=CC=CC=C8C[C@H]7CN9CCOCC9	Active
24793396.0	893054.0	CCOC(=O)C1=NN(C(=C1N)C#N)C2=CC=CC=C2	Inactive
433916957.0	130295933.0	CC1(CCC(=C(C1)C2=CC=C(C=C2)Cl)CN3CCN(CC3)C4=CC(=C(C=C4)C(=O)NS(=O)(=O)C5=CC(=C(C=C5)OCC6(CCN(CC6)C)F)[N+](=O)[O-])N7C8=CC9=CC=NC9=NC8=CN7)C	Active
295370185.0	112500319.0	CC1=C(C=C(N1C)C2=C(C=CC(=C2)Cl)C(=O)N3CC4=CC=CC=C4C[C@H]3CCCN5CCOCC5)C(=O)N(C6=CC=C(C=C6)O)C7=CC8=C(N=C7)N(CC8)C	Active
252148151.0	53251866.0	CC1(CCC(=C(C1)C2=CC=C(C=C2)Cl)CN3CCN(CC3)C4=CC(=C(C=C4)C(=O)NS(=O)(=O)C5=CC(=C(C=C5)NC6CCN(CC6)C)[N+](=O)[O-])OC7=CC=CC=C7Cl)C	Active
103607854.0	44570033.0	CC1=CC(=NN1C2=CC=CC=C2C(=O)N3CCC4=CC=CC=C4C3)C(=O)N(C)C5=CC=CC=C5	Active
22401016.0	4188525.0	COC1=C(C=C(C=C1)NC(=O)C2=C(C=CC=C2F)F)S(=O)(=O)NC3=CC=C(C=C3)Br	Inactive
374349119.0	134154502.0	C1=CC=C(C=C1)SCCNC2=C(C=C(C=C2)S(=O)(=O)NC(=O)C3=CC=C(C=C3)NC(=O)/C=C/C4=CC=CC=C4C(F)(F)F)[N+](=O)[O-]	Active
103530275.0	44429178.0	C[C@@H](C(=O)OCC=C)N1C(=O)/C(=C/C2=CC=C(C=C2)Br)/SC1=S	Inactive
103479627.0	11498270.0	CN(C)C(=O)C1=CC(=C(C=C1)C2=CC=C(C=C2)C(=O)NS(=O)(=O)C3=CC(=C(C=C3)NCCSC4=CC=CC=C4)[N+](=O)[O-])OC	Active
295370232.0	112500366.0	CC1=C(C=C(N1C)C2=C(C=CC(=C2)F)C(=O)N3CC4=CC=CC=C4C[C@H]3CN5CCOCC5)C(=O)N(C6=CC=C(C=C6)O)C7=CN=C8C(=C7)C=NN8C	Active
312381570.0	118728681.0	C1=CC=C(C=C1)S(=O)(=O)NC(=O)[C@H](CC2=CNC3=CC=CC=C32)N4C(=O)/C(=C/C5=CC=C(C=C5)C6=CC=C(C=C6)Cl)/SC4=S	Active
103530278.0	44429180.0	C=CCOC(=O)[C@H](CC1=CC=CC=C1)N2C(=O)/C(=C/C3=CC=C(C=C3)Br)/SC2=S	Inactive
440194173.0	155555352.0	CC1=C(C2=C(N1C(=O)C3=CC=C(C=C3)Cl)C=CC(=C2)OC)CC(=O)N[C@@H](C(C)C)C(=O)NS(=O)(=O)C4=CC(=C(C=C4)Cl)[N+](=O)[O-]	Inactive
4247117.0	761640.0	COC1=CC(=CC(=C1O)OC)C2NC3=CC=CC4=C3C(=CC=C4)N2	Inactive
4265222.0	726956.0	C1=CC(=CC=C1OCC2=CC=C(O2)C(=O)NC3=NC=CS3)F	Inactive
103530268.0	7655492.0	CC(C)C[C@@H](C(=O)O)N1C(=O)/C(=C/C2=CC=C(C=C2)Br)/SC1=S	Active
252081177.0	53252348.0	CN(C)CCC1=CC=C(C=C1)OC2=C(C=CC(=C2)N3CCN(CC3)CC4=CC=CC=C4C5=CC=C(C=C5)Cl)C(=O)NS(=O)(=O)C6=CC(=C(C=C6)NCC7CCOCC7)[N+](=O)[O-]	Active
340092560.0	71086378.0	CCCCN(CCCC)C(=O)C1=CC=CC(=N1)C2=C(C=C(C=C2)C(=O)NS(=O)(=O)C3=CC4=CC=CC=C4C=C3)C(=O)N5CCC6=CC=CC=C6C5	Active
160683928.0	70687968.0	CCOC(=O)C1=NN(C(=C1C2=C(C=C(C=C2)C(=O)NS(=O)(=O)C3=CC4=CC=CC=C4C=C3)C(=O)N5CCC6=CC=CC=C6C5)C)C7=CC=CC=C7	Active
14741896.0	4522020.0	CC1=CC(=CC=C1)C(=O)N=C2C(=CC3=C(N2CC4=CC=CO4)N=C5C(=CC=CN5C3=O)C)C#N	Inactive
381879086.0	137657163.0	CC1=CC=C(C=C1)N2C(=C(C3=C2C=CC(=C3)OC)CC(=O)NS(=O)(=O)C4=CC=C(C=C4)[N+](=O)[O-])C	Inactive
103505510.0	16109064.0	CN(C)CC[C@H](CSC1=CC=CC=C1)NC2=C(C=C(C=C2)S(=O)(=O)NC(=O)C3=CC=C(C=C3)N4CCC(CC4)(CC5=CC=CC=C5)OC)[N+](=O)[O-]	Active
433916952.0	130277449.0	CC1(CCC(=C(C1)C2=CC=C(C=C2)Cl)CN3CCN(CC3)C4=CC(=C(C=C4)C(=O)NS(=O)(=O)C5=CC(=C(C=C5)NCC6(CCN(CC6)C)F)[N+](=O)[O-])N7C8=CC9=CC=NC9=NC8=CN7)C	Active
386394216.0	121453440.0	CN(C)C(=O)C1=CC=C(C=C1)OC(=O)N2CCC3=CC(=C(C=C3C2)C(=O)N4CC5=CC=CC=C5C[C@H]4CN6CCOCC6)C7=CC(=C8N7CCCC8)C(=O)N(C)C9=CC=C(C=C9)O	Active
313082862.0	118988477.0	CCCCN(CCCC)C(=O)C1=NN(C(=C1)C)C2=C(C=C(C=C2)NS(=O)C3=C(C=CC(=C3)[NH3+])C)C(=O)N4CC5=CC=CC=C5C[C@H]4CO	Active
316891235.0	49847181.0	CC1(CCC(=C(C1)C2=CC=C(C=C2)Cl)CN3CCN(CC3)C4=CC(=C(C=C4)C(=O)NS(=O)(=O)C5=CC(=C(C=C5)OCC6CCOC6)Cl)OC7=CN=C8C(=C7)C=CN8)C	Active
316890975.0	49846868.0	CC1(CCC(=C(C1)C2=CC=C(C=C2)Cl)CN3CCN(CC3)C4=CC(=C(C=C4)C(=O)NS(=O)(=O)C5=CC(=C(N=C5)OCC6CCOCC6)C#N)OC7=CN=C8C(=C7)C=CN8)C	Active
313048315.0	117874338.0	CSC1=C(C=C(C=C1)N(C2=CC=C(C=C2)O)C(=O)C3=C4CCCCN4C(=C3)C5=C(C=CC(=C5)Cl)C(=O)N6CC7=CC=CC=C7C[C@H]6CN8CCOCC8)C(F)(F)F	Active
24821351.0	828966.0	CCOC(=O)C1=C(C(=C(S1)N)C(=O)NC2=CC=CC=C2OC)C	Inactive
252081098.0	46235249.0	C1COCCC1CNC2=C(C=C(C=C2)S(=O)(=O)NC(=O)C3=C(C=C(C=C3)N4CCN(CC4)CC5=CC=CC=C5C6=CC=C(C=C6)Cl)OC7=CC=C(C=C7)Cl)[N+](=O)[O-]	Active
103373740.0	44357267.0	COC1=CC2=C(C=C1)NC3C=CC(=CC3C2=O)[N+]#N.[Cl-]	Inactive
318395633.0	122194644.0	CC1=CC=C(C=C1)N2C(=O)/C(=C/C3=CC=C(C=C3)OCC4=CC=C(C=C4)C(=O)O)/SC2=S	Inactive
136945509.0	53235009.0	CC(C)C[C@@H](C(=O)NC1=CC=C(C=C1)C(=O)NS(=O)(=O)C2=CC(=C(C=C2)NCCSC3=CC=CC=C3)[N+](=O)[O-])NC(=O)C	Active
123083667.0	136032534.0	CC1=C(C(=O)C2=CC(=O)C(=O)C(=C2C1=O)CC3CCCC3)C4=C(C5=CC(=C(C(=C5C(=C4C)O)CC6CCCC6)O)O)O	Active
295370173.0	112500309.0	CC1=C(C=C(N1C)C2=C(C=CC(=C2)F)C(=O)N3CC4=CC=CC=C4C[C@H]3CN5CCOCC5)C(=O)N(C6=CC=C(C=C6)O)C7=CN(C(=C7)C#N)C	Active
24831671.0	5107205.0	C1CN(CCN1C2=CC=CC=C2F)C(=O)C3=CC(=O)C4=CC=CC=C4O3	Inactive
24820941.0	1469472.0	CC1=NC2=C(N1C3CCN(CC3)C(=O)C4=C(C=CC=C4F)F)C=CC(=C2)F	Inactive
313063973.0	53261879.0	CC1(CC(=C(CO1)CN2CCN(CC2)C3=CC(=C(C=C3)C(=O)NS(=O)(=O)C4=CC(=C(C=C4)NCC5CCOCC5)[N+](=O)[O-])OC6=CC7=C(C=C6)NC=C7)C8=CC=C(C=C8)Cl)C	Active
312381571.0	118728682.0	C1=CC=C(C=C1)S(=O)(=O)NC(=O)[C@H](CC2=CNC3=CC=CC=C32)N4C(=O)/C(=C/C5=CC=C(C=C5)C6=CC=C(C=C6)[N+](=O)[O-])/SC4=S	Active
252081318.0	87315715.0	CC1(CCC(=C(C1)C2=CC=C(C=C2)Cl)CN3CCN(CC3)C4=CC(=C(C=C4)C(=O)NS(=O)(=O)C5=CC(=C(C=C5)NC6CCC(CC6)N7CCOCC7)[N+](=O)[O-])OC8=C(C(=C9C(=C8)C=CN9)F)F)C	Active
316891112.0	87279460.0	CC1(CCC(=C(C1)C2=CC=C(C=C2)Cl)CN3CCN(CC3)C4=CC(=C(C=C4)C(=O)NS(=O)(=O)C5=CC(=C(C=C5)NC[C@@H]6CC[C@@H](C6)N7CCOCC7)[N+](=O)[O-])OC8=CN=C9C(=C8)C=CN9)C	Active
313048339.0	117874664.0	CN1CCC2=C1C=CC(=C2)N(C3=CC=C(C=C3)O)C(=O)C4=C5COCCN5C(=C4)C6=CC7=C(C=C6C(=O)N8CC9=CC=CC=C9C[C@H]8CN1CCOCC1)OCO7	Active
404687479.0	145973714.0	CC1(CCC(=C(C1)CN2CCC3=C(CC2)C=C(C=C3)C(=O)NS(=O)(=O)C4=CC(=C(C=C4)N[C@H](CCN5CCOCC5)CSC6=CC=CC=C6)S(=O)(=O)C(F)(F)F)C7=CC=C(C=C7)Cl)C	Active
385211899.0	121363002.0	CCC1COC2=C(O1)C=C(C(=C2)N3C=C(C4=CC=CC=C43)C(=O)N(C5=CC=CC=C5)C6=CC=C(C=C6)O)C(=O)N7CC8=CC=CC=C8C[C@H]7CN9CCN(CC9)C	Active
313082848.0	117957612.0	CCCCN(CCCC)C(=O)C1=NN(C(=C1)C)C2=C(C=C(C=C2)NS(=O)C3=CC=CC=C3F)C(=O)N4CC5=CC=CC=C5C[C@H]4CO	Active
313082864.0	117957651.0	CCCCN(CCCC)C(=O)C1=NN(C(=C1)C)C2=C(C=C(C=C2)NS(=O)C[C@@]34CC[C@@H](C3(C)C)CC4=O)C(=O)N5CC6=CC=CC=C6C[C@H]5CO	Active
404660484.0	145955393.0	CC1=CC2=C(C(=C(C(=C2C(C)C)O)O)C=O)C(=C1C3=C(C(=C4C(=C3)C=C(C(=C4O)O)C(C)C)C=O)O)O	Active
469686841.0	142591516.0	CCC1=C2C(=NN1C)COCCCCN3C4=C(C=CC(=C24)F)C(=C3C(=O)O)CCCOC5=CC=C(C6=CC=CC=C65)F	Inactive
385211851.0	121362912.0	CCCCN(CCCC)C(=O)C1=NN(C2=CC=CC=C21)C3=CC=CC=C3C(=O)N4CC5=CC=CC=C5C[C@H]4CN	Active
316891065.0	67126358.0	CC1(CCC(=C(C1)C2=CC=C(C=C2)Cl)CN3CCN(CC3)C4=CC(=C(C=C4)C(=O)NS(=O)(=O)C5=CC(=C(C=C5)NCC6(CCOCC6)F)[N+](=O)[O-])OC7=CN=C8C(=C7)C=CN8)C	Active
24816093.0	756005.0	CC1=CC(=C(C=C1)OC)N2C(=O)C3=CC=CC=C3C4=CC=CC=C4C2=O	Inactive
386394221.0	121453426.0	C[C@@H]1CC2=CC=CC=C2CN1C(=O)C3=C(C=C4CCN(CC4=C3)C(=O)OC5=CC=C(C=C5)C#N)C6=CC(=C(N6C)C)C(=O)N(C)C7=CC=C(C=C7)O	Active
252081171.0	67227717.0	CCNCC1=CC(=CC=C1)OC2=C(C=CC(=C2)N3CCN(CC3)CC4=CC=CC=C4C5=CC=C(C=C5)Cl)C(=O)NS(=O)(=O)C6=CC(=C(C=C6)NCC7CCOCC7)[N+](=O)[O-]	Active
316891221.0	49846948.0	CC1(CCC(=C(C1)C2=CC=C(C=C2)Cl)CN3CCN(CC3)C4=CC(=C(C=C4)C(=O)NS(=O)(=O)C5=CC(=C(C=C5)OCC6CCN(CC6)C7COC7)Cl)OC8=CN=C9C(=C8)C=CN9)C	Active
22400412.0	3732532.0	C1C2CC3CC1CC(C2)(C3)C4=CSC(=N4)NC(=O)C(=O)NCC5=CC=CC=C5	Inactive
313048338.0	117874323.0	CN1C=CC2=C1C=CC(=C2)N(C3=CC=C(C=C3)O)C(=O)C4=C5COCCN5C(=C4)C6=CC7=C(C=C6C(=O)N8CC9=CC=CC=C9C[C@H]8CN1CCOCC1)OCO7	Active
103359373.0	65084.0	C1[C@@H]([C@H](OC2=CC(=CC(=C21)O)O)C3=CC(=C(C(=C3)O)O)O)O	Inactive
386394147.0	121453830.0	C[C@@H]1CC2=CC=CC=C2CN1C(=O)C3=C(C=C4CCN(CC4=C3)C(=O)NCC5=CC=CC=C5)C6=CC(=C7N6CCCC7)C(=O)N(C)C8=CC=C(C=C8)O	Active
386394294.0	121453714.0	CC1=C(C=C(N1C)C2=C(C=C3CN(CCC3=C2)C(=O)C(F)(F)F)C(=O)N4CC5=CC=CC=C5C[C@H]4CN(C)C)C(=O)N(C)C6=CC=C(C=C6)O	Active
318395437.0	122194471.0	C1=CC=C(C=C1)C[C@@H](C(=O)NS(=O)(=O)C2=CC=CC=C2)N3C(=O)[C@@H](NC3=O)CC4=CC=C(C=C4)Br	Inactive
316891183.0	87279727.0	CC1(CCC(=C(C1)C2=CC=C(C=C2)Cl)CN3CCN(CC3)C4=CC(=C(C=C4)C(=O)NS(=O)(=O)C5=CC(=C(N=C5)OCC6(CCN(CC6)C(=O)CN(C)C)F)Cl)OC7=CN=C8C(=C7)C=CN8)C	Active
316890979.0	67126489.0	CC1(CC(=C(CO1)CN2CCN(CC2)C3=CC(=C(C=C3)C(=O)NS(=O)(=O)C4=CC(=C(N=C4)OCC5CCOCC5)Cl)OC6=CN=C7C(=C6)C=CN7)C8=CC=C(C=C8)Cl)C	Active
252081206.0	67227022.0	CC1(CCC(=C(C1)C2=CC=C(C=C2)Cl)CN3CCN(CC3)C4=CC(=C(C=C4)C(=O)NS(=O)(=O)C5=CC(=C(C=C5)NCCCN6CCOCC6)[N+](=O)[O-])OC7=CC=CC=C7Cl)C	Active
440159710.0	155541624.0	CC1=C(C2=C(N1C(=O)C3=CC=C(C=C3)Cl)C=CC(=C2)OC)CC(=O)N[C@@H](CC4=CC=C(C=C4)OCC5=CC=CC=C5)C(=O)NS(=O)(=O)C6=CC(=C(C=C6)Cl)[N+](=O)[O-]	Active
160863446.0	70692160.0	CCCCN(CCCC)C(=O)C1=NN(C(=C1Cl)C)C2=C(C=C(C=C2)C(=O)NS(=O)(=O)C3=CC4=C(C=CC=C4OCCN5CCOCC5)C=C3)C(=O)N6CCC7=CC=CC=C7C6	Active
24828682.0	4962043.0	COC1=CC=CC=C1N2C(=CNC2=S)C3=CC=CC=C3	Inactive
336880263.0	73213546.0	CC(C)(C)OC(=O)N1C[C@H](C[C@H]1C(=O)N[C@@H](CC2=CC=C(C=C2)Br)C(=O)NS(=O)(=O)C3=CC(=C(C=C3)Cl)[N+](=O)[O-])OC4=CC=C(C=C4)C5=CC=C(C=C5)Cl	Active
24814555.0	6622009.0	C1CCN(C1)C(=O)C2=CC=C(C=C2)CNS(=O)(=O)C3=CC=C(C=C3)Br	Inactive
340092542.0	90123396.0	CCCCN(CCCC)C(=O)C1=NN(C(=C1Cl)C)C2=C(C=C(C=C2)C(=O)NS(=O)(=O)C3=CC4=C(C(=C3)Br)N(CC4)CC)C(=O)N5CC6=CC=CC=C6C[C@H]5CO	Active
381870536.0	137654292.0	CC1=CC(=CC(=C1Cl)C)OCCCN2C(=CC3=C2C=C(C=C3)OCC4=CC=CC=C4C(=O)O)C(=O)NC	Active
14720989.0	776247.0	CCCN1C2=C(N=C1N3CCN(CC3)C)N(C(=O)NC2=O)C	Inactive
160691144.0	57523401.0	CN(C)CC[C@H](CSC1=CC=CC=C1)NC2=C(C=C(C=C2)S(=O)(=O)NC3=CC=C(C=C3)N4CCN(CC4)CC5=CC=CC=C5C6=CC=C(C=C6)Cl)[N+](=O)[O-]	Active
381838379.0	137632635.0	C1=CC=C2C(=C1)C(=CN2)C3=NN=C(O3)NC4=CC=C(C=C4)[N+](=O)[O-]	Active
386396215.0	49846651.0	CC1(CCC(=C(C1)C2=CC=C(C=C2)Cl)CN3CCN(CC3)C4=CC(=C(C=C4)C(=O)NS(=O)(=O)C5=CC(=C(C=C5)NC6CCC(CC6)N7CCOCC7)[N+](=O)[O-])OC8=CN=C9C(=C8)C=CN9)C	Active
164136531.0	71545824.0	C1=CC=C2C(=C1)C=CC=C2OCCCC3=C(NC4=C3C=CC(=C4)Cl)C(=O)O	Active
103530264.0	16072153.0	C1=CC=C2C(=C1)C(=CN2)C[C@@H](C(=O)O)N3C(=O)/C(=C/C4=CC=C(C=C4)Br)/SC3=S	Active
316891248.0	49847108.0	CCN(C)C(=O)N1CCOC(C1)CNC2=C(C=C(C=N2)S(=O)(=O)NC(=O)C3=C(C=C(C=C3)N4CCN(CC4)CC5=C(CC(CC5)(C)C)C6=CC=C(C=C6)Cl)OC7=CN=C8C(=C7)C=CN8)Cl	Active
24798634.0	16190305.0	CC1=CC(=NO1)C2=NN=C(O2)CCC(=O)NC(C)C3=CC=CC4=CC=CC=C43	Inactive
386394314.0	121453808.0	C[C@@H]1CC2=CC=CC=C2CN1C(=O)C3=C(C=C4CCN(CC4=C3)C(=O)OC5CCC(CC5)N(C)C)C6=CC(=C(N6C)C)C(=O)N(C)C7=CC=C(C=C7)O	Active
404686336.0	145972946.0	CC1=C[C@H]([C@@]2(C=C[C@H](C[C@@H]2C1)CCOC(=O)NC3=CC=C(C=C3)Cl)C(=O)O)/C=C(/C4=CC=C(C=C4)C(=O)O)\Cl	Active
316891010.0	49846379.0	C1CCC2(C1)CCC(=C(C2)CN3CCN(CC3)C4=CC(=C(C=C4)C(=O)NS(=O)(=O)C5=CC(=C(C=C5)OCC6(CCOCC6)F)[N+](=O)[O-])OC7=CN=C8C(=C7)C=CN8)C9=CC=C(C=C9)Cl	Active
336895981.0	127044661.0	C1=CC=C(C=C1)CC2=CC(=C(C=C2C3=CC(=O)C4=C(C=C(C=C4O3)O)O)O)O	Active
252081456.0	87316253.0	CC1(CCC(=C(C1)C2=CC=C(C=C2)Cl)CN3CCN(CC3)C4=CC(=C(C=C4)C(=O)NS(=O)(=O)C5=CC(=C(C=C5)NCC6CCOCC6)[N+](=O)[O-])OC7=CN=C(C=C7)NCC(F)F)C	Active
22404159.0	2887947.0	C1CN(CCN1C2=CC=CC=N2)C(=O)CCC3=CC=CC=C3	Inactive
844703.0	647033.0	CCOC(=O)C1=C(C(=NS1)C2=CC=C(C=C2)F)N	Inactive
381843374.0	137635940.0	C1=CC=C(C=C1)C[C@@H](C(=O)NS(=O)(=O)C2=CC(=C(C=C2)Cl)[N+](=O)[O-])NC(=O)C3=CN(C4=CC=CC=C43)CC5=CC=C(C=C5)C6=CC=CC=C6	Active
164130711.0	136190478.0	CCCCN=C1C2=C(C3=CC=CC4=C(C=CC2=C43)N5CCSCC5)NC1=O	Active
252081418.0	67227832.0	CC1(CCC(=C(C1)C2=CC=C(C=C2)Cl)CN3CCN(CC3)C4=CC(=C(C=C4)C(=O)NS(=O)(=O)C5=CC(=C(C=C5)NCC6CCC(CC6)O)[N+](=O)[O-])OC7=C(C=C8C(=C7)C=CN8)F)C	Active
316891152.0	67126371.0	CC1(CCC(=C(C1)C2=CC=C(C=C2)Cl)CN3CCN(CC3)C4=CC(=C(C=C4)C(=O)NS(=O)(=O)C5=CC(=C(C=C5)N[C@@H]6CCOC6)[N+](=O)[O-])OC7=CN=C8C(=C7)C=CN8)C	Active
473129084.0	159115676.0	CC1(CCC(CC1)CNC2=C(C=C(C=C2)S(=O)(=O)NC(=O)C3=C(C=C(C=C3)N4CC5(C4)CC(C5)N6CCC[C@H]6C7=CC=CC=C7C8CC8)OC9=CN=C1C(=C9)C=CN1)[N+](=O)[O-])O	Active
385211760.0	90646224.0	CC1=CC(=CN1C2=C(C=C(C=C2)Br)C(=O)N3CC4=CC=CC=C4C[C@H]3CN5CCN(CC5)C)C(=O)N(C6=CC=CC=C6)C7=CC=C(C=C7)O	Active
440136371.0	155527900.0	CCC1=C(C2=C(N=CN=C2S1)N[C@@H](C)C(=O)O)C3=CC(=CC=C3)C(F)(F)F	Inactive
103479617.0	11657862.0	CN(C)CCCC[C@H](CSC1=CC=CC=C1)NC2=C(C=C(C=C2)S(=O)(=O)NC(=O)C3=CC=C(C=C3)C4=C(C=C(C=C4)CCCN5CCOCC5)OC)[N+](=O)[O-]	Active
103723143.0	25059310.0	CC1(CCC(=C(C1)CN2CCN(CC2)C3=CC=C(C=C3)C(=O)NS(=O)(=O)C4=CC(=C(C=C4)NC(CCN5CCOCC5)CSC6=CC=CC=C6)S(=O)(=O)C(F)(F)F)C7=CC=C(C=C7)Cl)C	Active
252081342.0	67227696.0	CC1(CCC(=C(C1)C2=CC=C(C=C2)Cl)CN3CCN(CC3)C4=CC(=C(C=C4)C(=O)NS(=O)(=O)C5=CC(=C(C=C5)NC[C@H]6CCCOC6)[N+](=O)[O-])OC7=C(C=C8C(=C7)C=CN8)F)C	Active
404701741.0	141733227.0	CC1=CC=C(C=C1)CC(=O)N[C@@H](CC2=CC=C(C=C2)OCC3=CC=C(C=C3)C4=CC=CC=C4)C(=O)NS(=O)(=O)C5=CC(=C(C=C5)Cl)[N+](=O)[O-]	Active
386394317.0	121453667.0	CC1=CC=C(C=C1)OC(=O)N2CCC3=CC(=C(C=C3C2)C(=O)N4CC5=CC=CC=C5C[C@H]4CN6CCOCC6)C7=CC(=C(N7C)C)C(=O)N(C8=CC=C(C=C8)O)C9=C(N(C(=C9)C#N)C)C	Active
316891156.0	56591168.0	CC1(CCC(=C(C1)C2=CC=C(C=C2)Cl)CN3CCN(CC3)C4=CC(=C(C=C4)C(=O)NS(=O)(=O)C5=CC(=C(N=C5)NCC6(CCOCC6)F)Cl)OC7=CN=C8C(=C7)C=CN8)C	Active
252081420.0	87316001.0	CC1(CCC(=C(C1)C2=CC=C(C=C2)Cl)CN3CCN(CC3)C4=CC(=C(C=C4)C(=O)NS(=O)(=O)C5=CC(=C(C=C5)NN6CCN(CC6)C)[N+](=O)[O-])OC7=CC=CC8=C7C(=CN8)CCCN(C)C)C	Active
440220728.0	155565915.0	C1COCCN1CC[C@H](CSC2=CC=CC=C2)NC3=C(C=C(C=C3)S(=O)(=O)NC(=O)C4=CC=C(C=C4)C5=CC(=C(C=C5)F)S(=O)(=O)F)[N+](=O)[O-]	Active
164145865.0	71719979.0	CC(C1=CC=CC=C1C2=CC=C(C=C2)Cl)N3CCC(CC3)N4CCC5=C(C4)N=CN=C5NS(=O)(=O)C6=CC(=C(C=C6)N[C@H](CCN(C)C)CSC7=CC=CC=C7)S(=O)(=O)C(F)(F)F	Active
482076407.0	91826545.0	CCN(CC)C[C@H](CNC1=C2C(=C(C=C1)NC[C@H]3CO3)C(=O)C4=CC=CC=C4C2=O)O	Active
475986130.0	155585752.0	CC1=CC(=C(C=C1)C2=C(SC=C2)S(=O)(=O)NCCNC(=O)NC3=CC=C(C=C3)[N+](=O)[O-])OC4=CC(=C(C=C4)O)O	Inactive
24813984.0	6799675.0	CC1=CC(=C(C=C1C)S(=O)(=O)/N=C\2/C=C(C(=O)C3=CC=CC=C32)SCC(=O)O)C	Inactive
252081149.0	87315931.0	CC1(CCC(=C(C1)C2=CC=C(C=C2)Cl)CN3CCN(CC3)C4=CC(=C(C=C4)C(=O)NS(=O)(=O)C5=CC(=C(C=C5)NC6CCN(CC6)C)S(=O)(=O)C(F)(F)F)OC7=CC=CC=C7Cl)C	Active
386394125.0	121453789.0	C[C@@H]1CC2=CC=CC=C2CN1C(=O)C3=C(C=C4CN(CC4=C3)C(=O)CC5=CC=C(C=C5)OC)C6=CC(=C7N6CCCC7)C(=O)N(C)C8=CC=C(C=C8)O	Active
24833983.0	16196586.0	CC[C@H](C)[C@@H](C(=O)N1CCN(CC1)C2=NC(=NC(=N2)N3CCN(CC3)C(=O)[C@H](CC4=CC5=CC=CC=C5N4)N6C=C(N=N6)[C@H](CC7=CC=C(C=C7)O)N)NCCOCCOCCOCC#C)N8C=C(N=N8)[C@H](CC(C)C)N.Cl	Inactive
475985389.0	141743426.0	C1=CC=C(C(=C1)C2=CC=C(S2)S(=O)(=O)NCCNC(=O)NC3=CC(=CC(=C3)C(F)(F)F)C(F)(F)F)OC4=CC(=C(C=C4)O)O	Active
24835110.0	2512392.0	CC1=CC=CC=C1N2C(=S)SC(=N2)SCC(=O)O	Inactive
385211803.0	121362963.0	CN1CCN(CC1)C[C@@H]2CC3=CC=CC=C3CN2C(=O)C4=C(C=C(C=C4)Cl)N5C=C(C6=CC=CC=C65)C(=O)N(C7=CC=C(C=C7)O)C8=CC=C(C=C8)O	Active
386396412.0	87294702.0	CC1(CCC(=C(C1)C2=CC=C(C=C2)Cl)CN3CCN(CC3)C4=CC(=C(C=C4)C(=O)NS(=O)(=O)C5=CC(=C(C=C5)NC[C@@H]6CCN(C6)C7COC7)[N+](=O)[O-])OC8=CN=C9C(=C8)C=CN9)C	Active
252081336.0	67226670.0	CC1(CCC(=C(C1)C2=CC=C(C=C2)Cl)CN3CCN(CC3)C4=CC(=C(C=C4)C(=O)NS(=O)(=O)C5=CC(=C(C=C5)NN6CCOCC6)[N+](=O)[O-])OC7=CC(=CC=C7)Cl)C	Active
295370205.0	112500339.0	CC1=C(C=C(N1C)C2=C(C=C(C=C2)OC)C(=O)N3CC4=CC=CC=C4C[C@H]3CN5CCOCC5)C(=O)N(C6=CC=C(C=C6)O)C7=CN(N=C7)C	Active
17508861.0	2891815.0	COC1=C(C=C(C=C1)C2CC3=C(C(NC4=CC=CC=C4N3)C5=COC6=CC=CC=C6C5=O)C(=O)C2)OC	Inactive
386394226.0	121453561.0	CC1=C(C=C(N1C)C2=C(C=C3CN(CCC3=C2)C(=O)OC4=CC=C(C=C4)C#N)C(=O)N5CC6=CC=CC=C6C[C@H]5CN7CCOCC7)C(=O)N(C)C8=CC=CC=C8	Active
386394156.0	121453675.0	C[C@@H]1CC2=CC=CC=C2CN1C(=O)C3=C(C=C4CN(CC4=C3)C(=O)N(C)C5=CC=CC=C5)C6=CC(=C7N6CCCC7)C(=O)N(C)C8=CC=C(C=C8)O	Active
252081376.0	87316032.0	CC1(CC(=C(CO1)CN2CCN(CC2)C3=CC(=C(C=C3)C(=O)NS(=O)(=O)C4=CC(=C(C=C4)NC5CCC(CC5)N6CCOCC6)[N+](=O)[O-])OC7=C(C=C8C(=C7)C=CN8)Cl)C9=CC=C(C=C9)Cl)C	Active
312381561.0	118728672.0	C1=CC=C(C=C1)C2=CC=C(C=C2)/C=C\3/C(=O)N(C(=S)S3)[C@@H](CC4=CNC5=CC=CC=C54)C(=O)NS(=O)(=O)C6=CC=CC=C6	Active
386394145.0	121453450.0	C[C@@H]1CC2=CC=CC=C2CN1C(=O)C3=C(C=C4CCN(CC4=C3)C(=O)NC5=CC=CC=C5)C6=CC(=C7N6CCCC7)C(=O)N(C)C8=CC=C(C=C8)O	Active
22416613.0	2932390.0	C1CCC2=C(CC1)SC(=C2C(=O)N)NC(=O)C3CCCO3	Inactive
24824979.0	3306429.0	CC1=CC=C(O1)C2=NC3=C(N2CC4=CC=CC=C4)C(=O)NC(=O)N3CC5=CC=CC=C5	Inactive
386394315.0	121453500.0	CC1=C(C=C(N1C)C2=C(C=C3CN(CCC3=C2)C(=O)OC4=CC=C(C=C4)N(C)C(=O)C)C(=O)N5CC6=CC=CC=C6C[C@H]5CN7CCOCC7)C(=O)N(C)C8=CC=C(C=C8)O	Active
482080091.0	156293683.0	COC(=O)NC1=CC=C(C=C1)C2=NN(C(C2)C3=CC=CC=C3)C(=O)C4=CC=C(C=C4)Br	Active
164130918.0	71545828.0	C1=CC=C(C=C1)CN2C3=CC=CC=C3C(=C2C(=O)O)CCCOC4=CC=CC5=CC=CC=C54	Inactive
123092971.0	52945653.0	CN(C)CCCC(C1=CC=CC=C1)(C2=CC=CC(=C2)CCOC3=CC=C(C=C3)C4=CC=C(C=C4)C(=O)O)O	Active
252081372.0	87316321.0	CC1(CCC(=C(C1)C2=CC=C(C=C2)Cl)CN3CCN(CC3)C4=CC(=C(C=C4)C(=O)NS(=O)(=O)C5=CC(=C(C=C5)OCC6COCCO6)[N+](=O)[O-])OC7=C(C=C8C(=C7)C=CN8)Cl)C	Active
316891219.0	87279706.0	CC1(CCC(=C(C1)C2=CC=C(C=C2)Cl)CN3CCN(CC3)C4=CC(=C(C=C4)C(=O)NS(=O)(=O)C5=CC(=C(C=C5)OCC6(CCOCC6)F)C(F)(F)F)OC7=CN=C8C(=C7)C=CN8)C	Active
160673219.0	70683697.0	CCCCC1=C(C(=NN1C2=CC=CC(=C2)CO)CO)C3=C(C=C(C=C3)C(=O)NS(=O)(=O)C4=CC5=CC=CC=C5C=C4)C(=O)N6CCC7=CC=CC=C7C6	Active
313048341.0	117874389.0	CN1C=CC2=C1C=C(C=C2)N(C3=CC=C(C=C3)O)C(=O)C4=C5CCCCCN5C(=C4)C6=C(C=CC(=C6)Cl)C(=O)N7CC8=CC=CC=C8C[C@H]7CN9CCOCC9	Active
404686840.0	145973286.0	CC1(CCC(=C(C1)CN2CCC3=C(C2)C=CC(=C3)C(=O)NS(=O)(=O)C4=CC(=C(C=C4)N[C@H](CCN5CCOCC5)CSC6=CC=CC=C6)S(=O)(=O)C(F)(F)F)C7=CC=C(C=C7)Cl)C	Active
252081261.0	67226293.0	CC(C)N1CCC(CC1)NC2=C(C=C(C=C2)S(=O)(=O)NC(=O)C3=C(C=C(C=C3)N4CCN(CC4)CC5=C(CC(CC5)(C)C)C6=CC=C(C=C6)Cl)OC7=CC(=CC=C7)Cl)[N+](=O)[O-]	Active
242646064.0	71297204.0	C1CC2=C(C=C(C=C2)C3=NC(=CS3)C(=O)O)/C(=N/NC4=NC5=CC=CC=C5S4)/C1	Active
316891261.0	87279724.0	CC1(CCC(=C(C1)C2=CC=C(C=C2)Cl)CN3CCN(CC3)C4=CC(=C(C=C4)C(=O)NS(=O)(=O)C5=CC(=C(C=C5)OCC6CN(CCO6)C7CC7)[N+](=O)[O-])OC8=CN=C9C(=C8)C=CN9)C	Active
252081304.0	87316378.0	CC1(CCC(=C(C1)C2=CC=C(C=C2)Cl)CN3CCN(CC3)C4=CC(=C(C=C4)C(=O)NS(=O)(=O)C5=CC(=C(C=C5)NN6CCN(CC6)C)[N+](=O)[O-])OC7=C(C(=C8C(=C7)C=CN8)F)F)C	Active
381846899.0	137638297.0	CC1=CC=C(C=C1)N2C(=C(C3=C2C=CC(=C3)OC)CC(=O)N[C@@H](CC4=CC=CC=C4)C(=O)NS(=O)(=O)C5=CC=CC=C5)C	Inactive
252081461.0	67228669.0	CC1(CCC(=C(C1)C2=CC=C(C=C2)Cl)CN3CCN(CC3)C4=CC(=C(C=C4)C(=O)NS(=O)(=O)C5=CC(=C(C=C5)OCC6CCOCC6)[N+](=O)[O-])OC7=CC(=C(N=C7)N)Cl)C	Active
381846540.0	137638062.0	CC1=CC(=CC(=C1Cl)C)OCCCN2C(=CC3=C2C=C(C=C3)OCC4=CC=CC=C4C(=O)O)C(=O)N5CCCCC5	Active
433916946.0	130277474.0	CC1(CCC(=C(C1)C2=CC=C(C=C2)Cl)CN3CCN(CC3)C4=CC(=C(C=C4)C(=O)NS(=O)(=O)C5=CC(=C(C=C5)NCC6CCOCC6)[N+](=O)[O-])N7C8=CC9=CC=NC9=NC8=CN7)C	Active
316891013.0	49846450.0	CC1(CCC(=C(C1)CN2CCN(CC2)C3=CC(=C(C=C3)C(=O)NS(=O)(=O)C4=CC(=C(N=C4)OCC5CCOCC5)C#N)OC6=CN=C7C(=C6)C=CN7)C8=CC=C(C=C8)Cl)C	Active
482080615.0	168293435.0	CC1=CC(=CC(=C1Cl)C)OC2=CC=C(C=C2)CN3C(=C4C=C(C=CC4=N3)Cl)C(=O)NS(=O)(=O)C5=CC(=C(C=C5)[N+](=O)[O-])N6CCOCC6	Active
386394166.0	117834994.0	C[C@@H]1CC2=CC=CC=C2CN1C(=O)C3=C(C=C4CN(CC4=C3)CC(=O)NC5=CC=CC=C5)C6=CC(=C7N6CCCC7)C(=O)N(C)C8=CC=C(C=C8)O	Active
252081300.0	53252512.0	CC1(CCC(=C(C1)C2=CC=C(C=C2)Cl)CN3CCN(CC3)C4=CC(=C(C=C4)C(=O)NS(=O)(=O)C5=CC(=C(C=C5)NC6CCN(CC6)C7CCOCC7)[N+](=O)[O-])OC8=CC=CC9=C8C=C(N9)C(F)(F)F)C	Active
381861125.0	118406932.0	CC1=CC(=CC(=C1Cl)C)OCCCC2=C3C(=O)N(CCCN3C4=C2C=CC(=C4C5=C(N(N=C5C)C)C)Cl)C6=CC=CC7=C6C=CC=C7C(=O)O	Active
252081109.0	46235702.0	C1COCCC1CNC2=C(C=C(C=C2)S(=O)(=O)NC(=O)C3=C(C=C(C=C3)N4CCN(CC4)CC5=CC=CC=C5C6=CC=C(C=C6)Cl)OC7=CC=CC(=C7)N)[N+](=O)[O-]	Active
316891069.0	67126360.0	CC1(CCC(=C(C1)C2=CC=C(C=C2)Cl)CN3CCN(CC3)C4=CC(=C(C=C4)C(=O)NS(=O)(=O)C5=CC(=C(C=C5)N[C@H]6CCN(C6)C7CC7)[N+](=O)[O-])OC8=CN=C9C(=C8)C=CN9)C	Active
404696656.0	145979783.0	C[C@@H]1CC[C@H]2[C@H]([C@H](O[C@H]3[C@@]24[C@H]1CC[C@](O3)(O4)C)CC(=O)N5CCN(CC5)C6=CC(=C(C=C6)C(=O)NS(=O)(=O)C7=CC(=C(C=C7)NCC8CCOCC8)[N+](=O)[O-])OC9=CN=C1C(=C9)C=CN1)C	Active
103505514.0	16109076.0	CN(C)CC[C@H](CSC1=CC=CC=C1)NC2=C(C=C(C=C2)S(=O)(=O)NC(=O)C3=CC=C(C=C3)N4CCC(=CC5=CC=C(C=C5)F)CC4)[N+](=O)[O-]	Active
316891190.0	56968235.0	CC1(CCC(=C(C1)C2=CC=C(C=C2)Cl)CN3CCN(CC3)C4=CC(=C(C=C4)C(=O)NS(=O)(=O)C5=CC(=C(N=C5)OCC6(CCN(CC6)C7COC7)F)Cl)OC8=CN=C9C(=C8)C=CN9)C	Active
340092563.0	71062162.0	CCCCN(CC1=CC(=C(C=C1)Cl)Cl)C2=NC=C(C(=N2)C3=C(C=C(C=C3)C(=O)NS(=O)(=O)C4=CC5=C(C=CC=C5Cl)C=C4)C(=O)N6CCC7=CC=CC=C7C6)Cl	Active
17401712.0	611216.0	CC1=NN(C2=CC=CC3=C(C=CC1=C32)OC)C	Active
385211871.0	121362763.0	COC1=C(C=C(C(=C1)N2C3=CC=CC=C3C(=N2)C(=O)N(C4=CC=CC=C4)C5=CC=CC=C5)C(=O)N6CC7=CC=CC=C7C[C@H]6CN)N	Active
385211764.0	117835039.0	CN1CCN(CC1)C[C@@H]2CC3=CC=CC=C3CN2C(=O)C4=CC5=C(C=C4N6C=C(C7=CC=CC=C76)C(=O)N(C8=CC=CC=C8)C9=CC(=C(C=C9)O)F)OCO5	Active
469686833.0	156170228.0	CC1=NN(C2=C1C3=C(C=CC4=C3N(CCCCOC2)C(=C4CCCOC5=CC=CC6=CC=CC=C65)C(=O)O)F)C	Inactive
482076297.0	156293990.0	CC(C)COC(=O)NC1=CC=C(C=C1)C2=NN(C(C2)C3=CC=CC=C3)C(=O)C4=CC=C(C=C4)Br	Active
318457728.0	73295741.0	CN(C)CC[C@H](CSC1=CC=CC=C1)NC2=C(C=C(C=C2)S(=O)(=O)NC(=O)C3=CSC(=N3)N4CCC5=C(C4)C(=CC=C5)C(=O)NC6=NC7=CC=CC=C7S6)[N+](=O)[O-]	Active
318395430.0	10616967.0	C1=CC=C(C=C1)C[C@H]2C(=O)N(C(=O)N2)[C@@H](CC3=CC=CC=C3)C(=O)O	Inactive
312348011.0	118707285.0	C1COCCN1CC[C@H](CSC2=CC=CC=C2)NC3=C(C=C(C=C3)S(=O)(=O)NC(=O)C4=CC=C(C=C4)P5(=O)CCN(CC5)CC6=CC=CC=C6C7=CC=C(C=C7)Cl)S(=O)(=O)C(F)(F)F	Inactive
163332048.0	71459210.0	CC(C)C1=CC=C(C=C1)SC2=CC3=C(C=C2)C(=O)C4=CC(=C(C=C4C3=O)O)O	Active
103530272.0	44429175.0	CC(C)C[C@@H](C(=O)O)N1C(=O)/C(=C(\C)/C2=CC=CC=C2)/SC1=S	Inactive
14746196.0	878385.0	C1=CC(=CC(=C1)Cl)NC(=O)NC2=NC=C(C=C2)Cl	Inactive
14744977.0	1221931.0	CC1=CC=C(O1)C2=NC3=CC=CC=C3C(=C2)C(=O)NC4=CC=CC=N4	Inactive
442054976.0	156015566.0	CC(=CCCC1=CC[C@H]([C@@H](C1)C2=CC=CC=C2)C(=O)N(C)C)C	Inactive
386400959.0	137355972.0	C1CC2(C1)CCC(=C(C2)C3=CC=C(C=C3)Cl)CN4CCN(CC4)C5=CC(=C(C=C5)C(=O)NS(=O)(=O)C6=CC(=C(C=C6)NC[C@H]7COCCO7)[N+](=O)[O-])OC8=CN=C9C(=C8)C=CN9	Active
252081365.0	67227121.0	CC1(CCC(=C(C1)C2=CC=C(C=C2)Cl)CN3CCN(CC3)C4=CC(=C(C=C4)C(=O)NS(=O)(=O)C5=CC(=C(C=C5)NCC6CCOCC6)[N+](=O)[O-])OC7=CNC(=O)C=C7)C	Active
252148149.0	46233823.0	CC1(CCC(=C(C1)C2=CC=C(C=C2)Cl)CN3CCN(CC3)C4=CC(=C(C=C4)C(=O)NS(=O)(=O)C5=CC(=C(C=C5)NCCCN6CCCC6)[N+](=O)[O-])OC7=C(C(=CC=C7)Cl)F)C	Active
386394320.0	121453865.0	CC1=C(C=C(N1C)C2=C(C=C3CN(CCC3=C2)C(=O)OC4=CC=CC=C4)C(=O)N5CC6=CC=CC=C6C[C@H]5CCCN7CCOCC7)C(=O)N(C)C8=CC=C(C=C8)O	Active
386394249.0	121453785.0	C[C@@H]1CC2=CC=CC=C2CN1C(=O)C3=C(C=C4CN(CC4=C3)C(=O)[C@@H](C5=CC=CC=C5)O)C6=CC(=C(N6C)C)C(=O)N(C)C7=CC=C(C=C7)O	Active
386394275.0	121453904.0	CC1=C(C=C(N1C)C2=C(C=C3CN(CCC3=C2)C(=O)OC4=CN=C5C(=C4)C=CN5)C(=O)N6CC7=CC=CC=C7C[C@H]6CN8CCOCC8)C(=O)NCC9=CC=C(C=C9)O	Active
295370138.0	112500274.0	C[C@@H]1CC2=CC=CC=C2CN1C(=O)C3=C(C=CC(=C3)CNS(=O)(=O)CCC4=CC=C(C=C4)F)C5=CC(=C(N5C)C)C(=O)N(C)C6=CC=C(C=C6)O	Active
103505522.0	16109138.0	CN(C)CC[C@H](CSC1=CC=CC=C1)NC2=C(C=C(C=C2)S(=O)(=O)NC(=O)C3=CC=C(C=C3)N4CCC(CC4)(CC5CCCCC5)OC)[N+](=O)[O-]	Active
381854325.0	137643293.0	CC1=CC(=CC(=C1Cl)C)OCCCN2C=CC3=C2C=CC(=C3)OCC4=CC=C(C=C4)C(=O)O	Active
295370218.0	112500352.0	CC1=C(C=C(N1C)C2=C(C=CC(=C2)Cl)C(=O)N3CC4=CC=CC=C4C[C@H]3CN5CCOCC5)C(=O)N(C6=CC=C(C=C6)O)C7=C(N(N=C7)C)C	Active
440113565.0	155513041.0	CCC(C)[C@@H](C(=O)NS(=O)(=O)C1=CC(=C(C=C1)Cl)[N+](=O)[O-])NC(=O)CC2=C(N(C3=C2C=C(C=C3)OC)C(=O)C4=CC=C(C=C4)Cl)C	Active
861129.0	662393.0	CCN(CC)C1=CC=C(C=C1)C2=NN3C(=NN=C3S2)C4=CC=CC=C4OC	Inactive
386394146.0	121453705.0	C[C@@H]1CC2=CC=CC=C2CN1C(=O)C3=C(C=C4CN(CC4=C3)CCC5=CC=CC=C5)C6=CC(=C7N6CCCC7)C(=O)N(C)C8=CC=C(C=C8)O	Active
103607923.0	44570079.0	CC1=CC(=NN1C2=CC=CC=C2C(=O)N3CCC4=CC=CC=C4C3)C(=O)N(C)C5=CC=CC=C5F	Active
103505515.0	16109089.0	CN(C)CC[C@H](CSC1=CC=CC=C1)NC2=C(C=C(C=C2)S(=O)(=O)NC(=O)C3=CC=C(C=C3)N4CCN(CC4)CC5=CC=CC=C5)[N+](=O)[O-]	Active
24798080.0	2171457.0	CN1C(=O)/C(=C\C2=C(C(=CC=C2)OC)OCC3=CC=C(C=C3)C(=O)O)/SC1=O	Inactive
24798337.0	16190008.0	COCC1=C(C=CC(=C1)CN2CCCC(C2)CNC(=O)C3=CC=C(C=C3)F)OC	Inactive
164131723.0	59053563.0	CN(C)CC[C@H](CSC1=CC=CC=C1)NC2=C(C=C(C=C2)S(=O)(=O)NC3=CC=C(C=C3)N4CCN(CC4)C5=CC=CC(=C5)C6=CC=NN6C7=CC=C(C=C7)Cl)[N+](=O)[O-]	Active
386394298.0	121453825.0	C[C@@H]1CC2=CC=CC=C2CN1C(=O)C3=C(C=C4CCN(CC4=C3)C(=O)OC5=CC=C(C=C5)C#N)C6=CC(=C(N6C)C)C(=O)N(C)C7=CC=CC=C7	Active
252081478.0	87316232.0	CN(C)CCOC1=CC=CC(=C1CN2CCN(CC2)C3=CC(=C(C=C3)C(=O)NS(=O)(=O)C4=CC(=C(C=C4)NCC5CCOCC5)[N+](=O)[O-])OC6=CC(=C(N=C6)N)Cl)C7=CC=C(C=C7)Cl	Active
861627.0	662865.0	COC1=CC=CC=C1NC(=O)CSC2=NN=C(N2CC3=CC=CO3)C4=CC=CO4	Inactive
316891091.0	87279709.0	CC1(CCC(=C(C1)C2=CC=C(C=C2)Cl)CN3CCN(CC3)C4=CC(=C(C=C4)C(=O)NS(=O)(=O)C5=CC(=C(C=C5)NCC6CN(CCO6)CC(F)F)[N+](=O)[O-])OC7=CN=C8C(=C7)C=CN8)C	Active
385211889.0	121362909.0	CN(C)C[C@@H]1CC2=CC=CC=C2CN1C(=O)C3=C(C=C(C=C3)OC)N4C=C(C5=CC=CC=C54)C(=O)N(C6=CC=CC=C6)C7=CC=C(C=C7)O	Active
386400966.0	137355976.0	C1CC2(C1)CCC(=C(C2)C3=CC=C(C=C3)Cl)CN4CCN(CC4)C5=CC(=C(C=C5)C(=O)NS(=O)(=O)C6=CC(=C(C=C6)NCC7COCCO7)[N+](=O)[O-])OC8=CN=C9C(=C8)C=CN9	Active
385211818.0	121362874.0	CC1=CC(=CN1C2=CC3=C(C=C2C(=O)N4CC5=CC=CC=C5C[C@H]4CN6CCN(CC6)C)OCO3)C(=O)N(C7=CC=C(C=C7)O)C8=CC9=C(C=C8)NC=C9	Active
124965702.0	51003123.0	C1=CC2=C(C=CC3=C2C(=C1)C4=NC(=O)C(=C34)C#N)SC5=CC=C(C=C5)N	Active
374297616.0	137283377.0	CC1=CC2=C(C(=C(C(=C2C(C)C)O)O)C=NCCCC(=O)OC)C(=C1C3=C(C4=C(C=C3C)C(=C(C(=C4C=NCCCC(=O)OC)O)O)C(C)C)O)O	Active
336899436.0	127047003.0	CC(C)COC1=CC=C(C=C1)C2=CC(=NN2C3=CC=CC=C3)C(=O)O	Inactive
316891229.0	87279729.0	CC1(CCC(=C(C1)C2=CC=C(C=C2)Cl)CN3CCN(CC3)C4=CC(=C(C=C4)C(=O)NS(=O)(=O)C5=CC(=C(C=C5)NCC6CN(CCO6)C(=O)OC)[N+](=O)[O-])OC7=CN=C8C(=C7)C=CN8)C	Active
24780952.0	4375033.0	C1C(=O)NC2=C(S1)C=CC(=C2)C(=O)NC3=CC(=CC=C3)S(=O)(=O)NC4=CC=C(C=C4)Br	Inactive
174512462.0	71297205.0	C/C(=N\NC1=NC2=CC=CC=C2S1)/C3=CC=C(O3)C4=CC(=CC=C4)C(=O)O	Inactive
22412786.0	1069019.0	CCOC(=O)C1=C(SC2=C1C(=CC(=C2O)Br)Br)NC(=O)C	Inactive
103640740.0	24978538.0	CC1(CCC(=C(C1)CN2CCN(CC2)C3=CC=C(C=C3)C(=O)NS(=O)(=O)C4=CC(=C(C=C4)N[C@H](CCN5CCOCC5)CSC6=CC=CC=C6)S(=O)(=O)C(F)(F)F)C7=CC=C(C=C7)Cl)C	Active
440204974.0	118394951.0	C[C@@H]1CN(C(=O)C2=C(C3=C(N12)C(=C(C=C3)Cl)C4=C(N(N=C4C)C)C)CCCOC5=CC(=C(C(=C5)C)Cl)C)C6=CC(=CC7=C6C=CN7C)C(=O)O	Active
163327851.0	71456996.0	CC1=C(C(=C(N1C)C2=CC=C(C=C2)Cl)C3=CC(=CC=C3)N4CCN(CC4)C5=CC=C(C=C5)NS(=O)(=O)C6=CC(=C(C=C6)N[C@H](CCN7CCC7)CSC8=CC=CC=C8)S(=O)(=O)C(F)(F)F)C(=O)O	Active
163317549.0	71451662.0	CC1=C(C(=C(N1C)C2=CC=C(C=C2)Cl)C3=CC(=CC=C3)N4CCN(CC4)C5=CC=C(C=C5)NS(=O)(=O)C6=CC(=C(C=C6)N[C@H](CCN7CC(C7)O)CSC8=CC=CC=C8)S(=O)(=O)C(F)(F)F)C(=O)O	Active
385211808.0	121362973.0	CN1CCN(CC1)C[C@@H]2CC3=CC=CC=C3CN2C(=O)C4=CC(=C(C=C4N5C=C(C6=CC=CC=C65)C(=O)N(C7=CC=C(C=C7)O)C8=CC9=C(C=C8)N(C=C9)C)Cl)F	Active
340092527.0	71062575.0	CCCCN(C1=CC2=C(C=C1)OCCO2)C(=O)C3=NN(C(=C3Cl)C)C4=C(C=C(C=C4)C(=O)NS(=O)(=O)C5=CC6=CC=CC=C6C=C5)C(=O)N7CCC8=CC=CC=C8C7	Active
316891254.0	49846381.0	C1CC2(CC2)CC(=C1CN3CCN(CC3)C4=CC(=C(C=C4)C(=O)NS(=O)(=O)C5=CC(=C(N=C5)OCC6(CCN(CC6)C7COC7)F)Cl)OC8=CN=C9C(=C8)C=CN9)C1=CC=C(C=C1)Cl	Active
103575627.0	44456211.0	C1=CC=C(C=C1)C[C@H](N2C(=S)S/C(=C\C3=CC=C(C=C3)Br)/C2=O)C(=O)OCCOCCOC(=O)[C@@H](N4C(=S)S/C(=C\C5=CC=C(C=C5)Br)/C4=O)CC6=CC=CC=C6	Inactive
24781414.0	135450553.0	COC1=CC=C(C=C1)N=C2NC(=O)/C(=C\C=C\C3=CC=CO3)/S2	Inactive
313048282.0	71695778.0	C[C@H]1COC[C@@H](N1C[C@@H]2CC3=CC=CC=C3CN2C(=O)C4=CC5=C(C=C4C6=CC(=C7N6CCCC7)C(=O)N(C8=CC=C(C=C8)O)C9=CC1=C(C=C9)N(C=C1)C)OCO5)C	Active
404654421.0	145951197.0	CC1=C[C@H]([C@@]2(C=C[C@H](C[C@@H]2C1)CCOC(=O)C3=CC=C(C=C3)OC4=CC=C(C=C4)NC(=O)COC5=CC=C(C=C5)C)C(=O)O)/C=C(/C6=CC=C(C=C6)C(=O)O)\Cl	Active
385211915.0	90645960.0	CN1CCN(CC1)C[C@@H]2CC3=CC=CC=C3CN2C(=O)C4=C(C=C(C=C4)OC)N5C=C(C6=CC=CC=C65)C(=O)N(C7=CC=C(C=C7)O)C8=CC9=C(C=C8)N(C=C9)C	Active
386394090.0	121453730.0	CN(C1=CC=C(C=C1)O)C(=O)C2=C3CCCCN3C(=C2)C4=C(C=C5CN(CC5=C4)C(=O)OC6=CC=CC=C6)C(=O)N7CC8=CC=CC=C8C[C@H]7CN9CCOCC9	Active
252081093.0	46234948.0	CNC1=CC(=CC=C1)OC2=C(C=CC(=C2)N3CCN(CC3)CC4=CC=CC=C4C5=CC=C(C=C5)Cl)C(=O)NS(=O)(=O)C6=CC(=C(C=C6)NCC7CCOCC7)[N+](=O)[O-]	Active
386394136.0	121453304.0	C[C@@H]1CC2=CC=CC=C2CN1C(=O)C3=C(C=C4CN(CC4=C3)C(=O)OCC5=CC=CC=C5)C6=CC(=C7N6CCCC7)C(=O)N(C)C8=CC=C(C=C8)O	Active
482081777.0	149229879.0	CS(=O)(=O)NC1=CC=C(C=C1)C2=NN(C(C2)C3=CC=CO3)C(=O)C4=CC=C(C=C4)C(F)(F)F	Active
385211890.0	121362987.0	COC1=C(C=C(C(=C1)N2C=C(C3=CC=CC=C32)C(=O)N(C4=CC=CC=C4)C5=CC=C(C=C5)O)C(=O)N6CC7=CC=CC=C7C[C@H]6CN8CCCCC8)O	Active
316891019.0	56591276.0	CC1(CCC(=C(C1)C2=CC=C(C=C2)Cl)CN3CCN(CC3)C4=CC(=C(C=C4)C(=O)NS(=O)(=O)C5=CC(=C(N=C5)OC6CCN(CC6)C7CCOCC7)C#N)OC8=CN=C9C(=C8)C=CN9)C	Active
316891161.0	87279683.0	CC1(CCC(=C(C1)C2=CC=C(C=C2)Cl)CN3CCN(CC3)C4=CC(=C(C=C4)C(=O)NS(=O)(=O)C5=CC(=C(N=C5)OC[C@H]6CN(CCO6)C(=O)CN(C)C)Cl)OC7=CN=C8C(=C7)C=CN8)C	Active
103646479.0	25118234.0	C1CCC(=C(C1)CN2CCN(CC2)C3=CC=C(C=C3)C(=O)NS(=O)(=O)C4=CC(=C(C=C4)N[C@H](CCN5CCOCC5)CSC6=CC=CC=C6)S(=O)(=O)C(F)(F)F)C7=CC=C(C=C7)Cl	Active
252081201.0	67227911.0	CN1CCC(CC1)NC2=C(C=C(C=C2)C(=O)NS(=O)(=O)C3=C(C=C(C=C3)N4CCN(CC4)CC5=CC=CC=C5C6=CC=C(C=C6)Cl)OC7=CC(=CC(=C7)Cl)Cl)[N+](=O)[O-]	Active
386394185.0	117834771.0	C[C@@H]1CC2=CC=CC=C2CN1C(=O)C3=C(C=C4CN(CC4=C3)C(=O)NCC5=CC=CC=C5)C6=CC(=C(N6C)C)C(=O)N(C)C7=CC=C(C=C7)O	Active
385211874.0	121362705.0	C1[C@H](N(CC2=CC=CC=C21)C(=O)C3=C(C=C(C=C3)Cl)N4C=C(C5=CC=CC=C54)C(=O)N(C6=CC=CC=C6)C7=CC=C(C=C7)O)CN	Active
14733544.0	2301472.0	C1=COC(=C1)C2=NC3=C(C=C(C=C3)NC(=O)NCCCO)N=C2C4=CC=CO4	Inactive
404701326.0	145982808.0	C1CCC(CC1)NC2=C(C=C(C=C2)S(=O)(=O)NC(=O)[C@H](CC3=CC=C(C=C3)OCC4=CC=C(C=C4)C5=CC=CC=C5)NC(=O)C6=CC7=CC=CC=C7C=C6)[N+](=O)[O-]	Inactive
103615786.0	44574950.0	COCCNC(=O)[C@H]1[C@@H]([C@H]2CN3C(=O)C=CC=C3[C@@H]1N2C4=NC(=C(S4)C5=CC=CC=C5)C6=CC=C(C=C6)Cl)CO	Inactive
295370167.0	112500303.0	CC1=C(C=C(N1C)C2=C(C=CC(=C2)Cl)C(=O)N3CC4=CC=CC=C4C[C@H]3CN5CCOCC5)C(=O)N(C6=CC=C(C=C6)O)C7=CN(N=C7)C8CCOC8	Active
386394225.0	121453221.0	CC1=C(C=C(N1C)C2=C(C=C3CN(CCC3=C2)C(=O)CC4=CC=C(C=C4)C#N)C(=O)N5CC6=CC=CC=C6C[C@H]5CN7CCOCC7)C(=O)N(C)C8=CC=CC=C8	Active
22404772.0	15945010.0	C1CCC(CC1)NCC(COCCOC2=CC=C(C=C2)Br)O.Cl	Inactive
381844474.0	136272994.0	CC1=CC=C(C=C1)NC2=NN=C(O2)C3=CNC4=CC=CC=C43	Inactive
17503903.0	9615677.0	CN(C1=NS(=O)(=O)C2=CC=CC=C21)/N=C/C3=CN=CC=C3	Inactive
17401910.0	135510954.0	COC1=C(C=CC(=C1)/C=N/NC2=NN3C=NN=C3C4=CC=CC=C42)O	Inactive
252081326.0	87316195.0	CC1(CCC(=C(C1)C2=CC=C(C=C2)Cl)CN3CCN(CC3)C4=CC(=C(C=C4)C(=O)NS(=O)(=O)C5=CC(=C(C=C5)NCC6CCOCC6)[N+](=O)[O-])OC7=C(C(=C8C(=C7)C=CN8)F)F)C	Active
252081156.0	46234328.0	CC1=CNC2=C1C(=CC=C2)OC3=C(C=CC(=C3)N4CCN(CC4)CC5=C(CC(CC5)(C)C)C6=CC=C(C=C6)Cl)C(=O)NS(=O)(=O)C7=CC(=C(C=C7)NC8CCN(CC8)C)[N+](=O)[O-]	Active
440229262.0	155569283.0	C1COCCN1CC[C@H](CSC2=CC=CC=C2)NC3=C(C=C(C=C3)S(=O)(=O)NC(=O)C4=CC=C(C=C4)C5=CC=C(C=C5)F)[N+](=O)[O-]	Active
386396239.0	49846944.0	CC1(CC(=C(CO1)CN2CCN(CC2)C3=CC(=C(C=C3)C(=O)NS(=O)(=O)C4=CC(=C(C=C4)NC5CCC(CC5)N6CCOCC6)[N+](=O)[O-])OC7=CN=C8C(=C7)C=CN8)C9=CC=C(C=C9)Cl)C	Active
174499430.0	73349611.0	CC[C@H](C)[C@@H](C(=O)NCC(=O)N[C@@H](C)C(=O)N[C@@H](CCC(=O)N)C(=O)N[C@@H](CC(C)C)C(=O)N[C@@H](CCCNC(=N)N)C(=O)N[C@@H](CCCNC(=N)N)C(=O)N[C@@H](CCSC)C(=O)N[C@@H](C)C(=O)N[C@@H](CC(=O)O)C(=O)N[C@@H](CC(=O)O)C(=O)N[C@@H](CC(C)C)C(=O)N[C@@H](CC(=O)N)C(=O)N[C@@H](C)C(=O)N[C@@H](CCC(=O)N)C(=O)N[C@@H](CC1=CC=C(C=C1)O)C(=O)N[C@@H](CCC(=O)O)C(=O)N[C@@H](CCCNC(=N)N)C(=O)O)NC(=O)[C@H](CCC(=O)O)NC(=O)[C@H](CC…	Active
17512511.0	4524445.0	CC1=C(C=C(C=C1)NC(=O)C2=C(C=CC(=C2)S(=O)(=O)NCCC3=CCCCC3)F)F	Inactive
252081231.0	46236022.0	CC1(CCC(=C(C1)C2=CC=C(C=C2)Cl)CN3CCN(CC3)C4=CC(=C(C=C4)C(=O)NS(=O)(=O)C5=CC(=C(C=C5)NCCN6CCOCC6)[N+](=O)[O-])OC7=CC(=CC=C7)Cl)C	Active
252081370.0	67227433.0	CC1(CCC(=C(C1)C2=CC=C(C=C2)Cl)CN3CCN(CC3)C4=CC(=C(C=C4)C(=O)NS(=O)(=O)C5=CC(=C(C=C5)NC6CCN(CC6)C)[N+](=O)[O-])OC7=CC=CC8=C7CC(=O)N8)C	Active
252081282.0	67227447.0	CC1(CCC(=C(C1)C2=CC=C(C=C2)Cl)CN3CCN(CC3)C4=CC(=C(C=C4)C(=O)NS(=O)(=O)C5=CC(=C(C=C5)NC6CCN(CC6)C)[N+](=O)[O-])OC7=CC=CC(=C7)C8=CC=CN8)C	Active
386394302.0	121453266.0	C[C@@H]1CC2=CC=CC=C2CN1C(=O)C3=C(C=C4CCN(CC4=C3)C(=O)OC5CCCCC5)C6=CC(=C(N6C)C)C(=O)N(C)C7=CC=C(C=C7)O	Active
318395622.0	122194633.0	CC1=CC=CC=C1N2C(=O)/C(=C/C3=CC=C(C=C3)OCC(=O)NC4=CC=C(C=C4)C(=O)O)/SC2=S	Inactive
318395443.0	122194477.0	CC1=CC(=CC=C1)C2=CC=C(C=C2)C[C@H]3C(=O)N(C(=O)N3)[C@@H](CC4=CC=CC=C4)C(=O)NS(=O)(=O)C5=CC=CC=C5	Inactive
316891118.0	87279419.0	CC1(CCC(=C(C1)C2=CC=C(C=C2)Cl)CN3CCN(CC3)C4=CC(=C(C=C4)C(=O)NS(=O)(=O)C5=CC(=C(C=C5)OCC6(CCN(CC6)S(=O)(=O)C)F)[N+](=O)[O-])OC7=CN=C8C(=C7)C=CN8)C	Active
24810371.0	2152512.0	CCOC(=O)C1=CC2=C(N=C3C=CC=CN3C2=O)N(C1=NC(=O)C4=CC=CC=C4OC)CC5=CC=CO5	Inactive
473129104.0	155600524.0	C1C[C@H](N(C1)C2CC3(C2)CCN(CC3)C4=CC(=C(C=C4)C(=O)NS(=O)(=O)C5=CC(=C(C=C5)NCC6CCOCC6)[N+](=O)[O-])OC7=CC(=C(N=C7)N)Cl)C8=CC=CC=C8C9CC9	Active
316891083.0	67126995.0	CC1(CCC(=C(C1)C2=CC=C(C=C2)Cl)CN3CCN(CC3)C4=CC(=C(C=C4)C(=O)NS(=O)(=O)C5=CC(=C(C=C5)NC[C@@H]6CC[C@H](C6)O)[N+](=O)[O-])OC7=CN=C8C(=C7)C=CN8)C	Active
312390165.0	90478313.0	CC\1=NN(C(=O)/C1=C/C2=CC3=CC=CC=C3C=C2)C4=NC(=CS4)C5=CC=CC=C5	Active
312393257.0	118737157.0	CC1=CC(=CC(=C1Cl)C)OCCCC2=C(N3CCCC4=C(C=CC2=C43)Cl)C(=O)O	Active
14728890.0	9549925.0	CCCCC1=CN(N=N1)[C@@H](CCCC[NH3+])C(=O)N2CCN(CC2)C3=NC(=NC(=N3)NCCOCCOCCOCC#C)N4CCN(CC4)C(=O)[C@H](CC5=CC=C(C=C5)O)N6C=C(N=N6)CCO.[Cl-]	Inactive
252081172.0	53252346.0	CC(=O)NC1=CC=C(C=C1)OC2=C(C=CC(=C2)N3CCN(CC3)CC4=CC=CC=C4C5=CC=C(C=C5)Cl)C(=O)NS(=O)(=O)C6=CC(=C(C=C6)NCC7CCOCC7)[N+](=O)[O-]	Active
136935989.0	53234842.0	C1=CC=C(C=C1)SCCNC2=C(C=C(C=C2)S(=O)(=O)NC(=O)C3=CC=C(C=C3)NC(=O)C4=CC=C(C=C4)Br)[N+](=O)[O-]	Active
24841251.0	4880121.0	CC1=C(C(=NO1)C)COC2=CC=C(C=C2)C(=O)NC3=CN=CC=C3	Inactive
316891237.0	49847255.0	C1CC2(CCN(CC2)C3COC3)CC(=C1C4=CC=C(C=C4)Cl)CN5CCN(CC5)C6=CC(=C(C=C6)C(=O)NS(=O)(=O)C7=CC(=C(C=C7)OCC8(CCOCC8)F)Cl)OC9=CN=C1C(=C9)C=CN1	Active
381850842.0	137640943.0	CC1=CC(=CC(=C1Cl)C)OCCCN2C=CC3=C2C=C(C=C3)OCC4=CC=C(C=C4)C(=O)O	Active
24816432.0	7190686.0	CCOC1=CC=CC=C1NC(=O)CSC2=NN3C(=NN=C3C4=CN=CC=C4)C=C2	Inactive
386394272.0	117835017.0	CC1=C(C=C(N1C)C2=C(C=C3CN(CCC3=C2)C(=O)OC4=CC5=CC=CC=C5C=C4)C(=O)N6CC7=CC=CC=C7C[C@H]6CN8CCOCC8)C(=O)N(C)C9=CC=C(C=C9)O	Active
404666514.0	145959586.0	CC1=C[C@H]([C@@]2(C=C[C@H](C[C@@H]2C1)CCN3C=C(N=N3)C4=CC=CC=C4)C(=O)OCOC(=O)C)/C=C(/C5=CC=C(C=C5)C(=O)OCOC(=O)C)\Cl	Active
14736243.0	935619.0	CCOC1=C(C=CC(=C1)S(=O)(=O)N2CCCCC2)F	Inactive
385211753.0	121362794.0	CC1=CC(=CN1C2=CC3=C(C=C2C(=O)N4CC5=CC=CC=C5C[C@H]4CN6CCN(CC6)C)OCO3)C(=O)N(C7=CC=CC=C7)C8=CC=C(C=C8)O	Active
385211875.0	121362825.0	C1[C@H](N(CC2=CC=CC=C21)C(=O)C3=C(C=CC(=C3)NC(=O)CSC4=CC=CC=C4)N5C=C(C6=CC=CC=C65)C(=O)N(C7=CC=CC=C7)C8=CC=C(C=C8)O)CN	Active
295370196.0	112500330.0	CC1=C(C=C(N1C)C2=C(C=CC(=C2)OC)C(=O)N3CC4=CC=CC=C4C[C@H]3CN5CCOCC5)C(=O)N(C6=CC(=C(C=C6)O)F)C7=CN(N=C7)C	Active
442063006.0	156021223.0	CC(=CCCC1=CC[C@H]([C@@H](C1)C2=CC=CC=C2)C(=O)NC3=CC=C(C=C3)C(=O)O)C	Active
404717548.0	145993554.0	C[C@@H]1CC[C@H]2[C@H](C(O[C@H]3[C@@]24[C@H]1CC[C@](O3)(OO4)C)OCCN5CCN(C[C@@H]5CO)C6=CC(=C(C=C6)C(=O)NS(=O)(=O)C7=CC(=C(C=C7)NCC8CCOCC8)[N+](=O)[O-])OC9=CN=C1C(=C9)C=CN1)C	Active
313048300.0	71695846.0	CN1C=CC2=C1C=CC(=C2)N(C3=CC=C(C=C3)O)C(=O)C4=C5CCCCN5C(=C4)C6=CC7=C(C=C6C(=O)N8CC9=CC=CC=C9C[C@H]8CN1CCOCC1)OCCO7	Active
313048375.0	117874183.0	CC1=CC(=CC=C1)N(C2=CC=C(C=C2)O)C(=O)C3=C4CCCCN4C(=C3)C5=C(C=CC(=C5)Cl)C(=O)N6CC7=CC=CC=C7C[C@H]6CN8CCOCC8	Active
385211887.0	121362835.0	C1CCN(CC1)C[C@@H]2CC3=CC=CC=C3CN2C(=O)C4=CC=CC=C4N5C=C(C6=CC=CC=C65)C(=O)N(C7=CC=CC=C7)C8=CC=C(C=C8)O	Active
340092562.0	90123374.0	CCCCN(CCCC)C1=NC=C(C(=N1)C2=C(C=C(C=C2)C(=O)NS(=O)(=O)C3=CC4=CC=CC=C4C=C3)C(=O)N5CC6=CC=CC=C6C[C@H]5CO)Cl	Active
386396306.0	87279354.0	CC1(CCC(=C(C1)C2=CC=C(C=C2)Cl)CN3CCN(CC3)C4=CC(=C(C=C4)C(=O)NS(=O)(=O)C5=CC(=C(C=C5)NC6CCC(CC6)N(C7CC7)C8CC8)[N+](=O)[O-])OC9=CN=C1C(=C9)C=CN1)C	Active
316891154.0	87294544.0	CC1(CCC(=C(C1)C2=CC=C(C=C2)Cl)CN3CCN(CC3)C4=CC(=C(C=C4)C(=O)NS(=O)(=O)C5=CC(=C(C=C5)NC6CCN(CC6)C(C)(C)C)S(=O)(=O)C(F)(F)F)OC7=CN=C8C(=C7)C=CN8)C	Active
386394204.0	121453470.0	CC1=C(C=C(N1C)C2=C(C=C3CN(CCC3=C2)C(=O)CCC4=CC=CC=C4)C(=O)N5CC6=CC=CC=C6C[C@H]5CN7CCOCC7)C(=O)N(C)C8=CC=C(C=C8)O	Active
252081258.0	46234330.0	CC1(CCC(=C(C1)C2=CC=C(C=C2)Cl)CN3CCN(CC3)C4=CC(=C(C=C4)C(=O)NS(=O)(=O)C5=CC(=C(C=C5)NC6CCN(CC6)CCCC7=CC=CC=C7)[N+](=O)[O-])OC8=CC(=CC=C8)Cl)C	Active
313082829.0	117957631.0	CCCCN(CCCC)C(=O)C1=NN(C(=C1)C)C2=C(C=C(C=C2)NS(=O)C3=CC(=C(C=C3)Br)Br)C(=O)N4CC5=CC=CC=C5C[C@H]4CO	Active
316891102.0	87279365.0	CC1(CCC(=C(C1)C2=CC=C(C=C2)Cl)CN3CCN(CC3)C4=CC(=C(C=C4)C(=O)NS(=O)(=O)C5=CC(=C(C=C5)NCC6=CC=C(C=C6)OC(F)F)[N+](=O)[O-])OC7=CN=C8C(=C7)C=CN8)C	Active
22405334.0	7314662.0	COC1=CC=C(C=C1)/C=C/C(=O)C2=C(C(=O)C=CC(=C2)Br)O	Inactive
295370131.0	112500267.0	CCNC(=O)NCC1=CC(=C(C=C1)C(=O)N2CC3=CC=CC=C3C[C@H]2C)C4=CC(=C(N4C)C)C(=O)N(C)C5=CC=C(C=C5)O	Active
318395450.0	122194484.0	CC(C)[C@@H](C(=O)OC)NC(=O)[C@H](CC1=CC=CC=C1)N2C(=O)[C@@H](NC2=O)CC3=CC=C(C=C3)C4=CC=C(C=C4)Cl	Inactive
404665956.0	49840813.0	CC1=C[C@H]([C@@]2(C=C[C@H](C[C@@H]2C1)[C@@H](C)CCC=C(C)C)C(=O)O)/C=C(\C)/C3CCC(CC3)C(=O)O	Active
24830958.0	719482.0	CC(=O)NC1=CC=C(C=C1)N2C=C(NC2=S)C3=CC=CC=C3	Inactive
252081245.0	67226628.0	CC1(CCC(=C(C1)C2=CC=C(C=C2)Cl)CN3CCN(CC3)C4=CC(=C(C=C4)C(=O)NS(=O)(=O)C5=CC(=C(C=C5)NC6CCN(CC6)C)[N+](=O)[O-])OC7=C(C8=C(C=C7)NC=C8)F)C	Active
4259693.0	2064238.0	C1CC2=C(C=C3C(=C(SC3=N2)C(=O)NCC4=CC=CO4)N)C(=O)C1	Inactive
103640431.0	5276454.0	C1[C@@H]([C@H](OC2=CC(=CC(=C21)O)O)C3=CC(=C(C=C3)O)O)OC(=O)C4=CC(=C(C(=C4)O)O)O	Active
103479610.0	11614246.0	CN(C)CC1=CC(=C(C=C1)C2=CC=C(C=C2)C(=O)NS(=O)(=O)C3=CC(=C(C=C3)NCCSC4=CC=CC=C4)[N+](=O)[O-])OC	Active
404705122.0	141733229.0	CC(C)(C)OC(=O)N[C@@H](CC1=CC=C(C=C1)OCC2=CC=CC=C2)C(=O)NS(=O)(=O)C3=CC(=C(C=C3)NCCCC4=CC=CC=C4)[N+](=O)[O-]	Active
164137416.0	71605928.0	CC1=C(C(=C(N1C)C2=CC=C(C=C2)Cl)C3=CC(=CC=C3)N4CCN(CC4)C5=CC=C(C=C5)NS(=O)(=O)C6=CC(=C(C=C6)N[C@H](CCN(C)C)CSC7=CC=CC=C7)[N+](=O)[O-])C(F)(F)F	Active
103530273.0	44429176.0	CC(C)C[C@@H](C(=O)O)N1C(=O)C(=C(C2=CC=CC=C2)C3=CC=CC=C3)SC1=S	Inactive
22400475.0	86261486.0	COC1=CC=CC(=C1O)/C=N/NC(=O)C2=CC3=C(S2)C=CC(=C3)[N+](=O)[O-]	Inactive
252081265.0	67226398.0	CC1(CCC(=C(C1)C2=CC=C(C=C2)Cl)CN3CCN(CC3)C4=CC(=C(C=C4)C(=O)NS(=O)(=O)C5=CC(=C(C=C5)NCCCN(C)C)[N+](=O)[O-])OC6=CC=CC=C6Cl)C	Active
252081115.0	46236020.0	CC1=NC2=C(S1)C=CC(=C2)OC3=C(C=CC(=C3)N4CCN(CC4)CC5=CC=CC=C5C6=CC=C(C=C6)Cl)C(=O)NS(=O)(=O)C7=CC(=C(C=C7)NCCCN(C)C)[N+](=O)[O-]	Active
24804594.0	851542.0	COC1=C(C(=CC(=C1)CNC2=CC=C(C=C2)N3CCCC3)Cl)OC	Inactive
85203037.0	1243212.0	CC1=CC=C(O1)C=NNC(=O)CSC2=NN=C(N2C3=CC=CC=C3)C4=CC=C(C=C4)Cl	Inactive
440116486.0	155514968.0	CC1=CC=C(C=C1)COC2=CC=C(C=C2)C[C@@H](C(=O)NS(=O)(=O)C3=CC(=C(C=C3)Cl)[N+](=O)[O-])NC(=O)CC4=C(N(C5=C4C=C(C=C5)OC)C(=O)C6=CC=C(C=C6)Cl)C	Active
440228996.0	155569171.0	CC1(CCC(=C(C1)C2=CC=C(C=C2)Cl)CN3CCN(CC3)C4=CC(=C(C=C4)C(=O)NS(=O)(=O)C5=CC(=C(C=C5)NCCCCCCCC(=O)NO)[N+](=O)[O-])OC6=CN=C7C(=C6)C=CN7)C	Active
24811673.0	16193396.0	CC1=NN=C(S1)SC2=CC(=C(C3=NON=C23)[N+](=O)[O-])NCCCO	Inactive
316891034.0	87279343.0	CC1(CCC(=C(C1)C2=CC=C(C=C2)Cl)CN3CCN(CC3)C4=CC(=C(C=C4)C(=O)NS(=O)(=O)C5=CC(=C(C=C5)NN6CCS(=O)(=O)CC6)[N+](=O)[O-])OC7=CN=C8C(=C7)C=CN8)C	Active
340092533.0	90123654.0	CCCCN(CC1=CC(=C(C=C1)Cl)Cl)C(=O)C2=NN(C(=C2Cl)C)C3=C(C=C(C=C3)C(=O)NS(=O)(=O)C4=CC5=C(C=CC=C5Cl)C=C4)C(=O)N6CC7=CC=CC=C7C[C@H]6CO	Active
440163758.0	122633925.0	CC(C)(C)C1=CC=C(C=C1)N2CCN(CC2)S(=O)(=O)NC3=C(C=C(C=C3)SCCC(=O)NC4=CC=CC=C4)C(=O)O	Inactive
252081347.0	87315881.0	CC1(CCC(=C(C1)C2=CC=C(C=C2)Cl)CN3CCN(CC3)C4=CC(=C(C=C4)C(=O)NS(=O)(=O)C5=CC(=C(C=C5)NCC6CCOCC6)[N+](=O)[O-])OC7=CC8=C(C=C7)NC=C8Cl)C	Active
313048307.0	117874682.0	CN1CC2(CC2)C3=C1C=CC(=C3)N(C4=CC=C(C=C4)O)C(=O)C5=C6CCCCN6C(=C5)C7=C(C=CC(=C7)Cl)C(=O)N8CC9=CC=CC=C9C[C@H]8CN1CCOCC1	Active
252081383.0	67227853.0	CC1(CCC(=C(C1)C2=CC=C(C=C2)Cl)CN3CCN(CC3)C4=CC(=C(C=C4)C(=O)NS(=O)(=O)C5=CC(=C(C=C5)NCC6CCOCC6)[N+](=O)[O-])OC7=CC(=C(N=C7)N)F)C	Active
312393246.0	118737146.0	C1CN2C3=C(C=CC=C3SC1)C(=C2C(=O)O)CCCOC4=CC=CC5=CC=CC=C54	Active
22404720.0	6311834.0	C1CC(OC1)CNC(=O)C2=C(C3=C(S2)N=C4/C(=C/C5=CC=CO5)/CCC4=C3C6=CC=CO6)N	Active
17517329.0	9641005.0	C/C(=N\NC(=O)COC1=CC=C(C=C1)C(C)(C)C)/C2=CC3=C(C=C2)OCCO3	Inactive
386400970.0	137356074.0	C1CC2(C1)CCC(=C(C2)C3=CC=C(C=C3)Cl)CN4CCN(CC4)C5=CC(=C(C=C5)C(=O)NS(=O)(=O)C6=CC7=CN(N=C7C(=C6)[N+](=O)[O-])CC8CCOCC8)OC9=CN=C1C(=C9)C=CN1	Active
386394198.0	121453982.0	CN(C1=CC=C(C=C1)O)C(=O)C2=C3CCCCN3C(=C2)C4=C(C=C5CN(CCC5=C4)C(=O)OC6=CC=C(C=C6)C(F)(F)F)C(=O)N7CC8=CC=CC=C8C[C@H]7CN9CCOCC9	Active
14745176.0	135512397.0	C1CN(CCN1C/C(=C(\C#N)/C2=NC(=CS2)C3=CC=CC=C3)/O)C4=CC=CC=C4F	Inactive
103505819.0	16109152.0	CN(C)CC[C@H](CSC1=CC=CC=C1)NC2=C(C=C(C=C2)S(=O)(=O)NC(=O)C3=CC=C(C=C3)N4CCC(=CC5=CC=CC=N5)CC4)[N+](=O)[O-]	Active
24786051.0	2085621.0	COC1=CC(=C(C=C1)OC)NC(=O)COC(=O)C2=CC3=C(S2)CCC3	Inactive
313048290.0	117874568.0	C1CCN2C(=C(C=C2C3=C(C=CC(=C3)F)C(=O)N4CC5=CC=CC=C5C[C@H]4CN6CCOCC6)C(=O)N(C7=CC=CC=C7)C8=CC=C(C=C8)O)C1	Active
103505960.0	16109078.0	CN(C)CC[C@H](CSC1=CC=CC=C1)NC2=C(C=C(C=C2)S(=O)(=O)NC(=O)C3=CC=C(C=C3)N4CCC(=CC5=CC=CC=C5C(F)(F)F)CC4)[N+](=O)[O-]	Active
313082852.0	117957636.0	CCCCN(CCCC)C(=O)C1=NN(C(=C1)C)C2=C(C=C(C=C2)NS(=O)C3=CC=C(C=C3)OC4=CC=C(C=C4)F)C(=O)N5CC6=CC=CC=C6C[C@H]5CO	Active
386394128.0	121453836.0	C[C@@H]1CC2=CC=CC=C2CN1C(=O)C3=C(C=C4CCN(CC4=C3)C(=O)CC5=CC=C(C=C5)C)C6=CC(=C7N6CCCC7)C(=O)N(C)C8=CC=C(C=C8)O	Active
24795336.0	2948526.0	C=CS(=O)C1=C(C(=C(S1)Cl)N2CCOCC2)[N+](=O)[O-]	Inactive
316891123.0	67126363.0	CC1(CCC(=C(C1)C2=CC=C(C=C2)Cl)CN3CCN(CC3)C4=CC(=C(C=C4)C(=O)NS(=O)(=O)C5=CC(=C(C=C5)NC6CC(=O)N(C6)C)[N+](=O)[O-])OC7=CN=C8C(=C7)C=CN8)C	Active
24810441.0	4306096.0	CC1=CC(=NC2=C1C=C(C=C2)NC(=S)N3CCC4(CC3)OCCO4)N5CCN(CC5)C	Inactive
252081380.0	87315714.0	CC1(CCC(=C(C1)C2=CC=C(C=C2)Cl)CN3CCN(CC3)C4=CC(=C(C=C4)C(=O)NS(=O)(=O)C5=CC(=C(C=C5)NCC6CCOCC6)[N+](=O)[O-])OC7=CC8=C(C=C7)NC=C8CCN)C	Active
24786048.0	135460539.0	C1COCCN1S(=O)(=O)C2=C(C=CC(=C2)[N+](=O)[O-])N/N=C/C3=C(C(=C(C=C3)O)O)O	Inactive
386394143.0	121453377.0	CN(C1=CC=C(C=C1)O)C(=O)C2=C3CCCCN3C(=C2)C4=C(C=C5CN(CCC5=C4)C(=O)OC6=CC=CC=C6)C(=O)N7CC8=CC=CC=C8C[C@H]7CN9CCOCC9	Active
24792275.0	5727615.0	C1CN(CCN1C2=CC=CC=C2)/N=C/C(=C/C3=CC=CC=C3)/Br	Inactive
14721594.0	803041.0	CC1=CC=C(C=C1)C2=NNC(=S)N2C3=CC=CC=C3	Inactive
340092552.0	89239881.0	CCCCC1=C(C(=NN1C2=CC=C(C=C2)OC3=CC(=CC=C3)Cl)C(=O)OCC)C4=C(C=C(C=C4)C(=O)NS(=O)(=O)C5=CC6=C(C=CC(=C6C=C5)Cl)Br)C(=O)N7CCC8=CC=CC=C8C7	Active
160700119.0	70694217.0	CCCCN(CCCC)C(=O)C1=NN(C(=C1Cl)C)C2=C(C=C(C=C2)C(=O)NS(=O)(=O)C3=CC4=CC=CC=C4C=C3)C(=O)N5CC6=CC=CC=C6C[C@H]5CN7CCN(CC7)C	Active
386394086.0	121453309.0	CN(C1=CC=C(C=C1)O)C(=O)C2=C3CCCCN3C(=C2)C4=C(C=C5CN(CC5=C4)C(=O)C6=CC=CC=C6)C(=O)N7CC8=CC=CC=C8C[C@H]7CN9CCOCC9	Active
385211902.0	121362782.0	CN1CCN(CC1)C[C@@H]2CC3=CC=CC=C3CN2C(=O)C4=CC5=C(C=C4N6C=C(C7=CC=CC=C76)C(=O)N(C8=CC=CC=C8)C9=CC=C(C=C9)O)OC[C@@H](O5)COCC1=CC=CC=C1	Active
316891031.0	87279776.0	CC1(CCC(=C(C1)C2=CC=C(C=C2)Cl)CN3CCN(CC3)C4=CC(=C(C=C4)C(=O)NS(=O)(=O)C5=CC(=C(C=C5)OCC6COCCN6C7CCOCC7)[N+](=O)[O-])OC8=CN=C9C(=C8)C=CN9)C	Active
473128619.0	155600528.0	C1CC(N(C1)CC2=CC=C(C=C2)C3=CC(=C(C=C3)C(=O)NS(=O)(=O)C4=CC(=C(C=C4)NCC5CCOCC5)[N+](=O)[O-])OC6=CN=C7C(=C6)C=CN7)C8=CC=C(C=C8)Cl	Active
469686834.0	142591496.0	CCC1=NN(C2=C1C3=C(C=CC4=C3N(C/C=C\COC2)C(=C4CCCOC5=CC=CC6=CC=CC=C65)C(=O)O)F)C	Inactive
469686850.0	142591530.0	CCC1=NN(C2=C1C3=C(C=CC4=C3N(CCCCOC2)C(=C4CCCOC5=CC=CC6=C5C=CC(=C6)F)C(=O)O)F)C	Inactive
313048379.0	117874189.0	C1CCN2C(=C(C=C2C3=C(C=CC(=C3)Cl)C(=O)N4CC5=CC=CC=C5C[C@H]4CN6CCOCC6)C(=O)N(C7=CC=C(C=C7)O)C8=CC(=CC=C8)Cl)C1	Active
252081224.0	67227437.0	CC1(CCC(=C(C1)C2=CC=C(C=C2)Cl)CN3CCN(CC3)C4=CC(=C(C=C4)C(=O)NS(=O)(=O)C5=CC(=C(C=C5)NC6CCN(CC6)C7CCCC7)[N+](=O)[O-])OC8=CC=CC=C8F)C	Active
252081259.0	87316079.0	CC1(CCC(=C(C1)C2=CC=C(C=C2)Cl)CN3CCN(CC3)C4=CC(=C(C=C4)C(=O)NS(=O)(=O)C5=CC(=C(C=C5)NC6CCN(CC6)CCOC)[N+](=O)[O-])OC7=CC(=CC=C7)Cl)C	Active
857588.0	658939.0	COC1=CC=C(C=C1)N2C(=C(C3=NC4=CC=CC=C4N=C32)C#N)NC(=O)C5=CC=CO5	Inactive
252081321.0	67227205.0	CC1(CCC(=C(C1)C2=CC=C(C=C2)Cl)CN3CCN(CC3)C4=CC(=C(C=C4)C(=O)NS(=O)(=O)C5=CC(=C(C=C5)NCC6CCOCC6)[N+](=O)[O-])OC7=C(C=C8C(=C7)C=CN8)F)C	Active
340092538.0	71062306.0	CCCN(CCC)C1=NN(C(=C1Cl)C(F)(F)F)C2=C(C=C(C=C2)C(=O)NS(=O)(=O)C3=CC4=C(C=CC=C4Cl)C=C3)C(=O)N5CCC6=CC=CC=C6C5	Active
312381593.0	118728704.0	C1=CC=C2C(=C1)C(=CN2)C[C@@H](C(=O)NS(=O)(=O)C3=CC=C(C=C3)[N+](=O)[O-])N4C(=O)/C(=C/C5=CC=C(C=C5)C6=CC=C(C=C6)[N+](=O)[O-])/SC4=S	Active
14720971.0	3210779.0	CC1=CC(=NO1)NC(=O)CCC(=O)N(CC2=CC=C(C=C2)OC)CC(=O)NC3CCCC3	Inactive
385211837.0	121362899.0	CC1=CC=C(C=C1)N(C2=CC=C(C=C2)O)C(=O)C3=CN(C(=C3)C)C4=CC5=C(C=C4C(=O)N6CC7=CC=CC=C7C[C@H]6CN8CCOCC8)OCO5	Active
385211646.0	121362792.0	CC1=CC(=CN1C2=C(C=CC(=C2)Cl)C(=O)N3CC4=CC=CC=C4C[C@H]3CN(C)C)C(=O)N(C5=CC=CC=C5)C6=CC=C(C=C6)O	Active
381864543.0	137650232.0	CC1=CC=C(C=C1)N2C(=C(C3=C2C=CC(=C3)OC)CC(=O)NS(=O)(=O)C4=CC(=C(C=C4)Cl)[N+](=O)[O-])C	Inactive
386394252.0	121454075.0	CCCN(C1=CC=C(C=C1)O)C(=O)C2=C(N(C(=C2)C3=C(C=C4CN(CCC4=C3)C(=O)OC5=CC=CC=C5)C(=O)N6CC7=CC=CC=C7C[C@H]6CN8CCOCC8)C)C	Active
160700087.0	70694200.0	CCCCC1=C(C(=NN1C2=CC=CC=C2)C(=O)OCC)C3=C(C=C(C=C3)C(=O)NS(=O)(=O)C4=CC5=CC=CC=C5C=C4)C(=O)N6CCC7=CC=CC=C7C6	Active
386394160.0	121453596.0	C[C@@H]1CC2=CC=CC=C2CN1C(=O)C3=C(C=C4CN(CC4=C3)C(=O)COC5=CC=CC=C5Cl)C6=CC(=C7N6CCCC7)C(=O)N(C)C8=CC=C(C=C8)O	Active
14737163.0	4116002.0	COP(=O)(CC(=O)O)C1=CC=CC=C1	Inactive
103480102.0	11614353.0	CC1(CCN(CC1)C2=CC=C(C=C2)C(=O)NS(=O)(=O)C3=CC(=C(C=C3)N[C@@H](CCN(C)C)CSC4=CC=CC=C4)[N+](=O)[O-])C	Active
386394289.0	121453810.0	CC1=C(C=C(N1C)C2=C(C=C3CN(CCC3=C2)C(=O)CC4=CC=CC=C4)C(=O)N5CC6=CC=CC=C6C[C@H]5CN(C)C)C(=O)N(C)C7=CC=C(C=C7)O	Active
22415003.0	15945829.0	CNCC1=CC=CC=C1SC2=C(C=CC(=C2)O)O.C(=C\C(=O)O)\C(=O)O	Inactive
17507464.0	1919075.0	CCCCOC1=CC=C(C=C1)CC2=C(N=C(N=C2Cl)SC)N3CCOCC3	Inactive
316891172.0	49787487.0	CC1(CCC(=C(C1)C2=CC=C(C=C2)Cl)CN3CCN(CC3)C4=CC(=C(C=C4)C(=O)NS(=O)(=O)C5=CC(=C(C=C5)NC[C@H]6CN(CCO6)C(=O)CN(C)C)[N+](=O)[O-])OC7=CN=C8C(=C7)C=CN8)C	Active
17510686.0	12005312.0	CCCC(=O)OCCNC1=C(C2=NON=C2C(=C1)SC3=NC=CN3C)[N+](=O)[O-]	Inactive
386396363.0	67170683.0	CC1(CCC(=C(C1)C2=CC=C(C=C2)Cl)CN3CCN(CC3)C4=CC(=C(C=C4)C(=O)NS(=O)(=O)C5=CC(=C(C=C5)NC[C@H]6CC[C@H](C6)O)[N+](=O)[O-])OC7=CN=C8C(=C7)C=CN8)C	Active
252081357.0	87315829.0	CC1(CC(=C(CO1)CN2CCN(CC2)C3=CC(=C(C=C3)C(=O)NS(=O)(=O)C4=CC(=C(C=C4)NCC5CCOCC5)[N+](=O)[O-])OC6=C(C=C7C(=C6)C=CN7)Cl)C8=CC=C(C=C8)Cl)C	Active
386394212.0	121453482.0	C[C@@H]1CC2=CC=CC=C2CN1C(=O)C3=C(C=C4CCN(CC4=C3)C(=O)CCC5=CC=C(C=C5)NCCN(C)C)C6=CC(=C7N6CCCC7)C(=O)N(C)C8=CC=C(C=C8)O	Active
22404060.0	1334251.0	CC1=CC=C(O1)/C=C/2\C(=O)N(C(=O)N2)CC3=CC=C(C=C3)Br	Inactive
386394116.0	121453958.0	CN(C1=CC=C(C=C1)O)C(=O)C2=C3CCCCN3C(=C2)C4=C(C=C5CN(CC5=C4)C(=O)CC6=CN=CC=C6)C(=O)N7CC8=CC=CC=C8C[C@H]7CN9CCOCC9	Active
482086789.0	156293668.0	CC(C)(C)NC(=O)NC1=CC=C(C=C1)C2=NN(C(C2)C3=CC=CC=C3)C(=O)C4=CC=C(C=C4)Br	Active
103472049.0	44404769.0	CC[C@H](C)[C@@H](C(=O)NCC(=O)N[C@@H](CC(=O)O)C(=O)N[C@@H](CCC(=O)O)C(=O)N[C@@H](CC(C)C)C(=O)N[C@@H](CC(=O)O)C(=O)N[C@@H](CO)C(=O)N[C@@H](CC(=O)N)C(=O)N[C@@H](CCSC)C(=O)N[C@@H](CCC(=O)O)C(=O)N[C@@H](CC(C)C)C(=O)N[C@@H](CCC(=O)N)C(=O)O)NC(=O)[C@H](CCCN=C(N)N)NC(=O)[C@H](CCCCN)NC(=O)[C@H](CC(C)C)NC(=O)[C@H](CS)NC(=O)[C@H](CCC(=O)O)NC(=O)[C@H](CO)NC(=O)[C@H](CC(C)C)NC(=O)[C@H](CCCCN)NC(=O)[C@H](CCCCN…	Active
103505947.0	16109069.0	CN(C)CC[C@H](CSC1=CC=CC=C1)NC2=C(C=C(C=C2)S(=O)(=O)NC(=O)C3=CC=C(C=C3)N4CCC(CC4)(CC5=CC=C(C=C5)C6=CC=CC=C6)OC)[N+](=O)[O-]	Active
17432408.0	781245.0	CC1=CC=C(C=C1)NN2C(=O)C=CC2=O	Inactive
482067208.0	168283713.0	CC1=CC(=CC(=C1Cl)C)OC2=CC=C(C=C2)CN3C(=C4C=C(C=CC4=N3)Cl)C(=O)NS(=O)(=O)C5=CC(=C(C=C5)NCCC6=CC=NC=C6)[N+](=O)[O-]	Active
385211816.0	121362774.0	CC1=CC(=CN1C2=CC3=C(C=C2C(=O)N4CC5=CC=CC=C5C[C@H]4CN6CCN(CC6)C)OCO3)C(=O)N(C7=CC=C(C=C7)O)C8=CC=C(C=C8)Cl	Active
482058367.0	141757913.0	C1[C@H](N(CC2=C(C(=C(C=C21)Br)OCC3=CC=C(C=C3)C4=CC=CC=C4)Br)CC5=CC=C(C=C5)C#N)C(=O)NS(=O)(=O)C6=CC(=C(C=C6)Cl)[N+](=O)[O-]	Active
103607862.0	44570040.0	CC1=CC(=NN1C2=CC=CC=C2C(=O)N3CC4=CC=CC=C4C[C@H]3COC)C(=O)N(C5=CC=CC=C5)C6=CC=CC=C6	Active
316891067.0	87279361.0	CC1(CCC(=C(C1)C2=CC=C(C=C2)Cl)CN3CCN(CC3)C4=CC(=C(C=C4)C(=O)NS(=O)(=O)C5=CC(=C(C=C5)NC6CCN(CC6)C7CCC7)[N+](=O)[O-])OC8=CN=C9C(=C8)C=CN9)C	Active
252081111.0	46235856.0	CN(C)C1=CC(=CC=C1)OC2=C(C=CC(=C2)N3CCN(CC3)CC4=CC=CC=C4C5=CC=C(C=C5)Cl)C(=O)NS(=O)(=O)C6=CC(=C(C=C6)NCC7CCOCC7)[N+](=O)[O-]	Active
381850341.0	118406955.0	CC1=CC(=CC(=C1Cl)C)OCCCC2=C3C(=O)N(CCCN3C4=C2C=CC(=C4C5=C(N(N=C5C)C)C)Cl)C6=CC(=C7C=CN(C7=C6)C)C(=O)O	Active
473129076.0	155600449.0	CC(C)C1=CC=CC=C1[C@@H]2CCCN2C3CC4(C3)CCN(CC4)C5=CC(=C(C=C5)C(=O)NS(=O)(=O)C6=CC(=C(C=C6)NCC7C8C7COC8)[N+](=O)[O-])OC9=CN=C1C(=C9)C=CN1	Active
312393251.0	118737151.0	C1CCC2=C(C1)C=CC(=C2)OCCCC3=C(N4CCSC5=CC=CC3=C54)C(=O)O	Active
313048373.0	117874670.0	COC1=CC=CC(=C1)N(C2=CC=C(C=C2)O)C(=O)C3=C4CCCCN4C(=C3)C5=C(C=CC(=C5)Cl)C(=O)N6CC7=CC=CC=C7C[C@H]6CN8CCOCC8	Active
374295228.0	134139400.0	CC1=CC=C(C=C1)C2=CC=C(C=C2)O[C@H]3C[C@H](N(C3)C(=O)OC(C)(C)C)C(=O)N[C@@H](CC4=CC=C(C=C4)OCC5=CC=C(C=C5)[N+](=O)[O-])C(=O)NS(=O)(=O)C6=CC(=C(C=C6)Cl)[N+](=O)[O-]	Active
381855945.0	137644409.0	CC1=C(C2=C(N1C3=CC=C(C=C3)C4=CC=CC=C4)C=CC(=C2)OC)CC(=O)N[C@@H](CC5=CC=CC=C5)C(=O)NS(=O)(=O)C6=CC=C(C=C6)Cl	Active
295370100.0	112500235.0	CC1=C(C=C(N1C)C2=CC3=C(C=C2C(=O)N4CC5=CC=CC=C5C[C@H]4CN6CCOCC6)OCCO3)C(=O)N(C7=CC=C(C=C7)O)C8=CN(N=C8)C	Active
252081120.0	67226946.0	CN(C)C(=O)C1=CC=CC=C1OC2=C(C=CC(=C2)N3CCN(CC3)CC4=CC=CC=C4C5=CC=C(C=C5)Cl)C(=O)NS(=O)(=O)C6=CC(=C(C=C6)NCC7CCOCC7)[N+](=O)[O-]	Active
848277.0	650715.0	COC1=CC2=C(C=C1)C=C(C(=O)N2)CN(CCC3=CC=CC=C3)CC4=NN=NN4CC5CCCO5	Inactive
252081209.0	67226381.0	CC1(CCC(=C(C1)C2=CC=C(C=C2)Cl)CN3CCN(CC3)C4=CC(=C(C=C4)C(=O)NS(=O)(=O)C5=CC(=C(C=C5)NC6CCN(CC6)C7CC7)[N+](=O)[O-])OC8=CC(=CC=C8)Cl)C	Active
252081295.0	87316288.0	CC1(CCC(=C(C1)C2=CC=C(C=C2)Cl)CN3CCN(CC3)C4=CC(=C(C=C4)C(=O)NS(=O)(=O)C5=CC(=C(C=C5)NC6CCN(CC6)C7CCOCC7)[N+](=O)[O-])OC8=CC(=CC9=C8C=CN9)F)C	Active
4246797.0	11838260.0	CC1=C(C=NN1C)/C=C/2\C(=O)N3C4C(C(N=C3S2)(OC5=CC=CC=C45)C)C(=O)OC	Inactive
385211856.0	121363030.0	C1[C@H](N(CC2=CC=CC=C21)C(=O)C3=CC=CC=C3N4C5=C(C=CC(=C5)C(=O)O)C(=N4)C(=O)N(C6=CC=CC=C6)C7=CC=CC=C7)CN	Active
295370239.0	112500373.0	CCN1C(=C(C=C1C#N)N(C2=CC=C(C=C2)O)C(=O)C3=C(N(C(=C3)C4=C(C=CC(=C4)Cl)C(=O)N5CC6=CC=CC=C6C[C@H]5CN7CCOCC7)C)C)C	Active
103593192.0	44593461.0	CC1=C(C(=CC=C1)N2C(=CC(=N2)C(=O)N(C3=CC=CC=C3)C4=CC=CC=C4)C)C(=O)N5CC6=CC=CC=C6C[C@@H]5CO	Active
242638549.0	71548702.0	C1=CC=C2C(=C1)C(=CC(=C2O)SCC(=O)O)NS(=O)(=O)C3=CC=C(C=C3)C4=CC=C(C=C4)Cl	Active
17506133.0	6887771.0	CC1=CC=C(O1)/C=N/NC(=O)CSC2=NN=C(N2C3=CC=CC=C3)C4=CC=C(C=C4)Cl	Inactive
381883932.0	137659638.0	C1=CC=C2C(=C1)C(=CN2)C3=NN=C(O3)NC4=CC=CC=C4[N+](=O)[O-]	Active
340092534.0	71618194.0	CCCCN(CCCC)C(=O)C1=NN(C(=C1Cl)C)C2=C(C=C(C=C2)C(=O)NS(=O)(=O)C3=CC4=C(C=C3)N(CC4)CC5=CC(=C(C=C5)Cl)Cl)C(=O)N6CC7=CC=CC=C7C[C@H]6CO	Active
386396343.0	87279399.0	CC1(CCC(=C(C1)C2=CC=C(C=C2)Cl)CN3CCN(CC3)C4=CC(=C(C=C4)C(=O)NS(=O)(=O)C5=CC(=C(C=C5)OC[C@H]6CN(C[C@@H]6CF)C7COC7)[N+](=O)[O-])OC8=CN=C9C(=C8)C=CN9)C	Active
164147514.0	136217518.0	CCCCCCN=C1C2=C(C3=CC=CC4=C(C=CC2=C43)N5CCSCC5)NC1=O	Active
312381576.0	118728687.0	C1=CC=C(C=C1)C[C@@H](C(=O)NS(=O)(=O)C2=CC(=C(C=C2)Cl)[N+](=O)[O-])N3C(=O)/C(=C/C4=CC=C(C=C4)C5=CC=C(C=C5)[N+](=O)[O-])/SC3=S	Active
374293530.0	137283305.0	CC1=CC2=C(C(=C(C(=C2C(C)C)O)O)C=NCC(=O)OC)C(=C1C3=C(C4=C(C=C3C)C(=C(C(=C4/C=N/C(=O)OC)O)O)C(C)C)O)O	Active
252081210.0	46235703.0	CC1(CCC(=C(C1)C2=CC=C(C=C2)Cl)CN3CCN(CC3)C4=CC(=C(C=C4)C(=O)NS(=O)(=O)C5=CC(=C(C=C5)NCCCN6CCOCC6)[N+](=O)[O-])OC7=C(C=C(C=C7)F)Cl)C	Active
340092548.0	89261639.0	CCCCN(C1=CC=CC(=C1)C2=CC=C(C=C2)Cl)C(=O)C3=NN(C(=C3Cl)C)C4=C(C=C(C=C4)C(=O)NS(=O)(=O)C5=CC6=C(C=CC(=C6C=C5)Cl)Cl)C(=O)N7CCC8=CC=CC=C8C7	Active
316891181.0	87294809.0	CC(C)N1CCC2(CCC(=C(C2)CN3CCN(CC3)C4=CC(=C(C=C4)C(=O)NS(=O)(=O)C5=CC(=C(N=C5)OCC6CCOCC6)Cl)OC7=CN=C8C(=C7)C=CN8)C9=CC=C(C=C9)Cl)CC1	Active
103607932.0	44570087.0	CCCCN(CCCC)C(=O)C1=NN(C(=C1Cl)C)C2=CC=CC=C2C(=O)N3CC4=CC=CC=C4C[C@H]3CN	Active
386394193.0	117834964.0	C[C@@H]1CC2=CC=CC=C2CN1C(=O)C3=C(C=C4CCNCC4=C3)C5=CC(=C(N5C)C)C(=O)N(C)C6=CC=CC=C6	Active
848480.0	650929.0	C1CCC2(C1)CC3=CC=CC=C3C4=C2C(=O)N(C5=NN=NN45)CC6=CC=CC=C6	Inactive
24827003.0	5129099.0	CC1=CC=C(O1)C2=NC3=CC=CC=C3C(=C2)C(=O)OCC(=O)N(C)C4CCS(=O)(=O)C4	Inactive
313048322.0	117874418.0	CN1CCC2=C1C=CC(=C2)N(C3=CC=C(C=C3)O)C(=O)C4=C5C=CC=CN5C(=C4)C6=CC7=C(C=C6C(=O)N8CC9=CC=CC=C9C[C@H]8CN1CCOCC1)OCO7	Active
252081353.0	87315869.0	CC1(CCC(=C(C1)C2=CC=C(C=C2)Cl)CN3CCN(CC3)C4=CC(=C(C=C4)C(=O)NS(=O)(=O)C5=CC(=C(C=C5)NC6CCN(CC6)C7CCOCC7)[N+](=O)[O-])OC8=CC(=NC=C8)NC(=O)OC(C)(C)C)C	Active
174486809.0	71747849.0	C/C(=N\NC1=NC2=CC=CC=C2S1)/C3=CC=C(S3)C4=NC(=CC=C4)C(=O)O	Inactive
295370224.0	112500358.0	CC1=C(C=C(N1C)C2=C(C=CC(=C2)Cl)C(=O)N3CC4=CC=CC=C4C[C@H]3CN5CCOCC5)C(=O)N(C6=CC=C(C=C6)O)C7=NC=CN=C7	Active
295370151.0	112500287.0	CC1=C(C=C(N1CCF)C2=CC3=C(C=C2C(=O)N4CC5=CC=CC=C5C[C@H]4CN6CCOCC6)OCO3)C(=O)N(C7=CC=C(C=C7)O)C8=CN(N=C8)C	Active
103646469.0	25117878.0	CN(C)CC[C@H](CSC1=CC=CC=C1)NC2=C(C=C(C=C2)S(=O)(=O)NC(=O)C3=CC=C(C=C3)N4CCN(CC4)CC5=CC=CC=C5C6=CC=C(C=C6)Cl)C#N	Active
17433912.0	5738904.0	CC1=CC=C(C=C1)/C=C/2\CCCC3=C2NC(=S)NC3C4=CC=C(C=C4)C	Inactive
14743068.0	1930774.0	CCOCCCN1C(=C(C2=NC3=CC=CC=C3N=C21)C(=O)NC4=C(C5=C(S4)CCCC5)C(=O)OC)N	Inactive
316891175.0	87279357.0	CC1(CCC(=C(C1)C2=CC=C(C=C2)Cl)CN3CCN(CC3)C4=CC(=C(C=C4)C(=O)NS(=O)(=O)C5=CC(=C(C=C5)N[C@@H]6CCN(C6)CC#N)[N+](=O)[O-])OC7=CN=C8C(=C7)C=CN8)C	Active
316890994.0	49847178.0	CC1(CCC(=C(C1)C2=CC=C(C=C2)Cl)CN3CCN(CC3)C4=CC(=C(C=C4)C(=O)NS(=O)(=O)C5=CC(=C(N=C5)OCC6(CCOCC6)F)C#N)OC7=CN=C8C(=C7)C=CN8)C	Active
163338340.0	71462421.0	CCOC1=NC2=CC(=CC(=C2C=C1)C(C)C)C3=CC4=CC=CC=C4N=C3N5CCOCC5	Active
17517208.0	2305185.0	CCCCOC(=O)C1=NC(=C(C(=C1Cl)N)Cl)Cl	Inactive
313048314.0	117874549.0	COC1=C(C=C(C=C1)N(C2=CC=C(C=C2)O)C(=O)C3=C4CCCCN4C(=C3)C5=C(C=CC(=C5)Cl)C(=O)N6CC7=CC=CC=C7C[C@H]6CN8CCOCC8)C(F)(F)F	Active
24833953.0	4158429.0	COC1=C(C=C(C=C1)NC(=O)COC2=NC=NC3=CC=CC=C32)S(=O)(=O)N4CCOCC4	Inactive
316890989.0	67126702.0	CC1(CCC(=C(C1)C2=CC=C(C=C2)Cl)CN3CCN(CC3)C4=CC(=C(C=C4)C(=O)NS(=O)(=O)C5=CC(=C(C=C5)OCC6CCOC(C6)(C)C)[N+](=O)[O-])OC7=CN=C8C(=C7)C=CN8)C	Active
316891168.0	87279733.0	CC1(CCC(=C(C1)C2=CC=C(C=C2)Cl)CN3CCN(CC3)C4=CC(=C(C=C4)C(=O)NS(=O)(=O)C5=CC(=C(C=C5)N[C@@H]6CCN(C6)C(=O)CN(C)C)[N+](=O)[O-])OC7=CN=C8C(=C7)C=CN8)C	Active
386394126.0	117834834.0	C[C@@H]1CC2=CC=CC=C2CN1C(=O)C3=C(C=C4CN(CC4=C3)C(=O)COC5=CC=CC=C5)C6=CC(=C7N6CCCC7)C(=O)N(C)C8=CC=C(C=C8)O	Active
313048270.0	71696478.0	CC1=CC=C(C=C1)N(C2=CC=C(C=C2)O)C(=O)C3=C4CCCCN4C(=C3)C5=CC6=C(C=C5C(=O)N7CC8=CC=CC=C8C[C@H]7CN9CCOCC9)OCO6	Active
14733930.0	1017369.0	CC(C)(C)NC(=O)COC1=CC=C(C=C1)CNC2=CC3=C(C=C2)NC(=O)N3	Inactive
313048295.0	117874519.0	CN1CCN(CC1)C[C@@H]2CC3=CC=CC=C3CN2C(=O)C4=C(C=C(C=C4)Cl)C5=CC(=C6N5CCCC6)C(=O)N(C7=CC=C(C=C7)O)C8=CC9=C(C=C8)N(C=C9)C	Active
312348019.0	118707293.0	C1CN(CCC1(CC2=CC=CC=C2C3=CC=C(C=C3)Cl)C#N)C4=CC=C(C=C4)C(=O)NS(=O)(=O)C5=CC(=C(C=C5)N[C@H](CCN6CCOCC6)CSC7=CC=CC=C7)S(=O)(=O)C(F)(F)F	Active
316891170.0	87279708.0	CC1(CCC(=C(C1)C2=CC=C(C=C2)Cl)CN3CCN(CC3)C4=CC(=C(C=C4)C(=O)NS(=O)(=O)C5=CC(=C(N=C5)OCC6(CCN(CC6)CC#N)F)Cl)OC7=CN=C8C(=C7)C=CN8)C	Active
295370091.0	112500226.0	CN1CCN(CC1)C[C@@H]2CC3=CC=CC=C3CN2C(=O)C4=CC5=C(C=C4C6=CC(=CN6C)C(=O)N(C7=CC=C(C=C7)O)C8=CC9=C(C=C8)N(C=C9)C)OCO5	Active
24821889.0	1491384.0	CC1=C(C(=NN1C2=CC(=C(C=C2)Cl)Cl)C)C(=O)O	Inactive
17504098.0	135432762.0	CC1=CC(=CC=C1)N2C(=C(C(=O)NC2=S)/C=N/N3CCOCC3)O	Inactive
340092558.0	71086325.0	CCCCN(CCCC)C(=O)C1=CN(C(=N1)C2=C(C=C(C=C2)C(=O)NS(=O)(=O)C3=CC4=CC=CC=C4C=C3)C(=O)N5CC6=CC=CC=C6C[C@H]5CO)CCN7CCOCC7	Active
17508786.0	3232141.0	CCN1CCN(CC1)C2=CC=C(C=C2)NC(=O)C3=CC4=C(C=C3)N(C(=O)N4)CC5=CC=C(C=C5)OC	Inactive
386394201.0	121453710.0	CN(C1=CC=C(C=C1)O)C(=O)C2=C3CCCCN3C(=C2)C4=C(C=C5CN(CCC5=C4)C(=O)OC6=CC=C(C=C6)C#N)C(=O)N7CC8=CC=CC=C8C[C@H]7CN9CCOCC9	Active
316891276.0	87279848.0	CC1(CCC(=C(C1)C2=CC=C(C=C2)Cl)CN3CCN(CC3)C4=CC(=C(C=C4)C(=O)NS(=O)(=O)C5=CC(=C(N=C5)OCC6CCN(CC6)C7=NC=CS7)Cl)OC8=CN=C9C(=C8)C=CN9)C	Active
313048346.0	117874662.0	CC1=C(C=C(C=C1)N(C2=CC=C(C=C2)O)C(=O)C3=C4CCCCN4C(=C3)C5=C(C=CC(=C5)F)C(=O)N6CC7=CC=CC=C7C[C@H]6CN8CCOCC8)F	Active
103500756.0	16090304.0	C1=CC=C(C=C1)CC2=CC(=C(C(=C2O)O)O)C(=O)NC3=CC=CC=C3	Active
295370225.0	112500359.0	CC1=C(C=C(N1C)C2=CC(=C(C=C2C(=O)N3CC4=CC=CC=C4C[C@H]3CN5CCOCC5)OC)F)C(=O)N(C6=CC=C(C=C6)O)C7=CN=C(N=C7)OC	Active
24790935.0	135412312.0	CCC1=NN=C(S1)NS(=O)(=O)C2=CC=C(C=C2)N=CC3=C(CC(CC3=O)(C)C)O	Inactive
404658053.0	145953704.0	C1=CC2=C(C=CC3=C2C(=C1)C(=O)C(=C3NCCC(=O)O)C#N)SC4=CC=C(C=C4)Br	Active
404661868.0	145956350.0	CC1=C[C@H]([C@@]2(C=C[C@H](C[C@@H]2C1)CCO)C(=O)OC)/C=C(/C3=CC=C(C=C3)C(=O)OC)\Cl	Inactive
160689303.0	70690005.0	CCCCN(CCCC)C(=O)C1=NN(C(=C1Cl)C)C2=C(C=C(C=C2)C(=O)NS(=O)(=O)C3=CC4=CC=CC=C4C=C3)C(=O)N5CCC6=CC=CC=C6C5C	Active
164144730.0	136217525.0	CCCCCCN=C1C2=C(C3=CC=CC4=C(C=CC2=C43)SC5=CC=C(C=C5)N)NC1=O	Active
295370223.0	112500357.0	CC1=C(C=C(N1C)C2=C(C=CC(=C2)F)C(=O)N3CC4=CC=CC=C4C[C@H]3CN5CCOCC5)C(=O)N(C6=CC=C(C=C6)O)C7=CC(=C(C=C7)F)C#N	Active
316891186.0	87279400.0	CC(C)N1CCC2(CCC(=C(C2)CN3CCN(CC3)C4=CC(=C(C=C4)C(=O)NS(=O)(=O)C5=CC(=C(C=C5)NCC6CCOCC6)C(F)(F)F)OC7=CN=C8C(=C7)C=CN8)C9=CC=C(C=C9)Cl)CC1	Active
313048351.0	117874201.0	CC1=C(C=C(C=C1)N(C2=CC=C(C=C2)O)C(=O)C3=C4COCCN4C(=C3)C5=C(C=CC(=C5)F)C(=O)N6CC7=CC=CC=C7C[C@H]6CN8CCOCC8)F	Active
386394189.0	121453289.0	CC1=C(C=C(N1C)C2=C(C=C3CN(CCC3=C2)C(=O)OC4=CC=CC=C4)C(=O)N5CC6=CC=CC=C6C[C@H]5CN7CCOCC7)C(=O)N(C)C8=CC=CC=C8	Active
17517333.0	2375710.0	CC1=C(SC(=C1C(=O)OC)NC(=O)COC2=NC=NC3=CC=CC=C32)C	Inactive
103607874.0	25181390.0	CCCCN(CCCC)C(=O)C1=NN(C(=C1Cl)C)C2=C(C=C(C=C2)NC(=O)COC3=CC=CC=C3)C(=O)N4CC5=CC=CC=C5C[C@H]4CN	Active
252081160.0	46234642.0	CN(C)CCCNC1=C(C=C(C=C1)S(=O)(=O)NC(=O)C2=C(C=C(C=C2)N3CCN(CC3)CC4=CC=CC=C4C5=CC=C(C=C5)Cl)OC6=CC7=C(C=C6)NC=C7CCC(=O)N8CCOCC8)[N+](=O)[O-]	Active
316891073.0	66712947.0	CC1(CCC(=C(C1)C2=CC=C(C=C2)Cl)CN3CCN(CC3)C4=CC(=C(C=C4)C(=O)NS(=O)(=O)C5=CC(=C(C=C5)NCC(C)(C)CO)[N+](=O)[O-])OC6=CN=C7C(=C6)C=CN7)C	Active
313048294.0	117874206.0	C1CCN2C(=C(C=C2C3=C(C=CC(=C3)Cl)C(=O)N4CC5=CC=CC=C5C[C@H]4CN6CCOCC6)C(=O)N(C7=CC=C(C=C7)O)C8=CC9=C(CCC9)C=C8)C1	Active
340092495.0	71062214.0	CCCCN(CCCC)C(=O)C1=NN(C(=C1Cl)C)C2=C(C=C(C=C2)C(=O)NS(=O)(=O)C3=CC4=C(C=CC(=C4)OCC5=CC=CC=C5)C=C3)C(=O)N6CCC7=CC=CC=C7C6	Active
386394171.0	121453265.0	C[C@@H]1CC2=CC=CC=C2CN1C(=O)C3=C(C=C4CCN(CC4=C3)C(=O)CC5=CC=C(C=C5)N6CCN(CC6)C)C7=CC(=C8N7CCCC8)C(=O)N(C)C9=CC=C(C=C9)O	Active
252081377.0	87316318.0	CC1(CC(=C(CO1)CN2CCN(CC2)C3=CC(=C(C=C3)C(=O)NS(=O)(=O)C4=CC(=C(C=C4)NC5CCC(CC5)N6CCOCC6)[N+](=O)[O-])OC7=C(C=C8C(=C7)C=CN8)F)C9=CC=C(C=C9)Cl)C	Active
316891224.0	87279475.0	CC1(CCC(=C(C1)C2=CC=C(C=C2)Cl)CN3CCN(CC3)C4=CC(=C(C=C4)C(=O)NS(=O)(=O)C5=CC(=C(C=C5)OCC6CCN(CC6)C(=O)[C@@H]7CCCN7C)Cl)OC8=CN=C9C(=C8)C=CN9)C	Active
164144731.0	136217530.0	CCCCN=C1C2=C(C3=CC=CC4=C(C=CC2=C43)OC5=CC=C(C=C5)C(C)C)NC1=O	Active
252081246.0	87315693.0	CC1=C(C=CC=C1OC2=C(C=CC(=C2)N3CCN(CC3)CC4=C(CC(CC4)(C)C)C5=CC=C(C=C5)Cl)C(=O)NS(=O)(=O)C6=CC(=C(C=C6)NC7CCN(CC7)C)[N+](=O)[O-])OCOC	Active
14730943.0	898185.0	CCC1=CC(=CC=C1)NC(=O)COC2=CC=CC=C2	Inactive
316891260.0	87279777.0	C1COCCC1CNC2=C(C=C(C=C2)S(=O)(=O)NC(=O)C3=C(C=C(C=C3)N4CCN(CC4)CC5=C(CCC(C5)(CF)CF)C6=CC=C(C=C6)Cl)OC7=CN=C8C(=C7)C=CN8)[N+](=O)[O-]	Active
163324481.0	71455247.0	CC(C)C1=C2C=CC(=NC2=CC(=C1)C3=CC4=CC=CC=C4N=C3N5CCCC5)N6CCCC6	Active
440195504.0	155555867.0	COC(=O)CCNC1=C(C(=O)C2=CC=CC3=C(C=CC1=C32)SC4=CC=C(C=C4)Br)C#N	Active
440177745.0	155548831.0	CC1=C(C2=C(N1C(=O)C3=CC=C(C=C3)Cl)C=CC(=C2)OC)CC(=O)N[C@@H](CC4=CC=C(C=C4)Br)C(=O)NS(=O)(=O)C5=CC(=C(C=C5)Cl)[N+](=O)[O-]	Active
318395447.0	122194481.0	C1=CC=C(C=C1)C[C@@H](C(=O)NS(=O)(=O)C2=CC=CC=C2)N3C(=O)[C@@H](NC3=O)CC4=CC=C(C=C4)C5=CC(=NC=C5)F	Inactive
164128086.0	719016.0	C1=CC=C2C(=C1)C=CC=C2CSC3=NC=NN3	Inactive
14739066.0	870509.0	COC1=CC=C(C=C1)COC(=O)NNC(=O)C2=CC=CC=C2Cl	Inactive
295370227.0	112500361.0	CC1=C(C=C(N1C)C2=C(C=CC(=C2)Cl)C(=O)N3CC4=CC=CC=C4C[C@H]3CN5CCOCC5)C(=O)N(C6=CC=CC=C6)C7=C(N(C(=C7)C#N)C)C	Active
440128637.0	138393393.0	C[N+](C)(CC[C@H](CSC1=CC=CC=C1)NC2=C(C=C(C=C2)S(=O)(=O)NC(=O)C3=CC=C(C=C3)N4CCN(CC4)CC5=CC=CC=C5C6=CC=C(C=C6)Cl)[N+](=O)[O-])CC(=O)O	Active
103646478.0	25138718.0	CN(C)CC[C@H](CSC1=CC=CC=C1)NC2=C(C=C(C=C2)S(=O)(=O)NC(=O)C3=CC=C(C=C3)N4CCN(CC4)CC5=C(CCOC5)C6=CC=C(C=C6)Cl)[N+](=O)[O-]	Active
22412645.0	4295044.0	CCOC1=C(C(=CC(=C1)CNC2=CC=C(C=C2)N3CCCCC3)Br)OCC(=O)NC(C)(C)C	Inactive
24808023.0	2877735.0	CC1=C(N2C=CC=NC2=N1)C3=CSC(=N3)NC4=CC=CC=C4OC.Br	Inactive
24793068.0	2209414.0	C1CN(CCN1C2=C(C(=O)N(N=C2)C3=CC=CC=C3)Cl)C(=O)C4=CC(=CC=C4)Br	Inactive
316890984.0	56591231.0	CC1(CCC(=C(C1)C2=CC=C(C=C2)Cl)CN3CCN(CC3)C4=CC(=C(C=C4)C(=O)NS(=O)(=O)C5=CC(=C(N=C5)OCC6CCOCC6)C(=O)N)OC7=CN=C8C(=C7)C=CN8)C	Active
385211779.0	121363035.0	CN1CCN(CC1)C[C@@H]2CC3=CC=CC=C3CN2C(=O)C4=CC5=C(C=C4N6C=C(C7=CC=CC=C76)C(=O)N(C8=CC=C(C=C8)O)C9=CC=C(C=C9)OC)OCO5	Active
313048328.0	117874319.0	CN1C=CC2=C1C=CC(=C2)N(C3=CC=C(C=C3)O)C(=O)C4=C5C=CC=CN5C(=C4)C6=C(C=CC(=C6)Cl)C(=O)N7CC8=CC=CC=C8C[C@H]7CN9CCOCC9	Active
386394313.0	121453208.0	C[C@@H]1CC2=CC=CC=C2CN1C(=O)C3=C(C=C4CCN(CC4=C3)C(=O)OC5CCC(CC5)N)C6=CC(=C(N6C)C)C(=O)N(C)C7=CC=C(C=C7)O	Active
103685602.0	44191694.0	CC1=CC2=C(C(=C(C=C2C(=C1C3=C(C4=CC(=C(C(=C4C=C3C)C(=O)NCCC5=CC=CC=C5)O)O)O)O)O)O)C(=O)NCCC6=CC=CC=C6	Active
103640738.0	68258.0	C1CCC2=C(C1)C=CC=C2O	Inactive
17432332.0	135425018.0	CN(C)C1=CC=C(C=C1)/C=C/2\C(=O)N(C(=O)S2)CCN=C3C4=CC=CC=C4S(=O)(=O)N3	Inactive
252081334.0	67227143.0	CC1(CCC(=C(C1)C2=CC=C(C=C2)Cl)CN3CCN(CC3)C4=CC(=C(C=C4)C(=O)NS(=O)(=O)C5=CC(=C(C=C5)NC6CCOCC6)[N+](=O)[O-])OC7=C(C=C8C(=C7)C=CN8)F)C	Active
385211801.0	121362672.0	CN1CCN(CC1)C[C@@H]2CC3=CC=CC=C3CN2C(=O)C4=C(C=C(C=C4)Br)N5C=C(C6=CC=CC=C65)C(=O)N(C7=CC=C(C=C7)O)C8=CC=C(C=C8)F	Active
385211809.0	117834840.0	CC1=CC(=CN1C2=C(C=CC(=C2)Br)C(=O)N3CC4=CC=CC=C4C[C@H]3CN5CCC(CC5)(F)F)C(=O)N(C6=CC=C(C=C6)O)C7=CC8=C(C=C7)NC=C8	Active
386394222.0	121453981.0	CN(C1=CC=C(C=C1)O)C(=O)C2=C3CCCCN3C(=C2)C4=C(C=C5CN(CCC5=C4)C(=O)OC6=C(C=C(C=C6)C#N)OC)C(=O)N7CC8=CC=CC=C8C[C@H]7CN9CCOCC9	Active
440213661.0	155563107.0	CCC1=C(C2=C(N=CN=C2S1)N[C@@H](C)C(=O)O)C3=CC(=CC=C3)OC4=CC=C(C=C4)F	Inactive
482050462.0	129606903.0	CC1=C(C=CC(=C1Cl)OCCN2CCN(CC2)C)C3=C(SC4=NC=NC(=C34)O[C@@H](CC5=CC=CC=C5OCC6=CC=NN6CC(F)(F)F)C(=O)O)C7=CC=C(O7)F	Inactive
313048288.0	117874181.0	CN1CCC2=C1C=CC(=C2)N(C3=CC=C(C=C3)O)C(=O)C4=C5CCCCN5C(=C4)C6=C(C=CC(=C6)Cl)C(=O)N7CC8=CC=CC=C8C[C@H]7CN9CCOCC9	Active
252081170.0	67227452.0	CCNCC1=CC=C(C=C1)OC2=C(C=CC(=C2)N3CCN(CC3)CC4=CC=CC=C4C5=CC=C(C=C5)Cl)C(=O)NS(=O)(=O)C6=CC(=C(C=C6)NCC7CCOCC7)[N+](=O)[O-]	Active
469807546.0	153346919.0	CC1(CCC(=C(C1)C2=CC=CC=C2C(F)(F)F)CN3CCN(CC3)C4=CC(=C(C=C4)C(=O)NS(=O)(=O)C5=CC(=C(C=C5)NCC6CCOCC6)[N+](=O)[O-])OC7=CN=C8C(=C7)C=CN8)C	Active
103505521.0	16109063.0	CCCCCC1(CCN(CC1)C2=CC=C(C=C2)C(=O)NS(=O)(=O)C3=CC(=C(C=C3)N[C@H](CCN(C)C)CSC4=CC=CC=C4)[N+](=O)[O-])OC	Active
17510233.0	20846837.0	CCOC(=O)C1(CC(OC1=O)(C)C)CC/C(=N\NC(=O)N)/C	Inactive
24782350.0	4654931.0	C1CS(=O)(=O)CC1NC2=C(C(=O)C3=CC=CC=C3C2=O)NC(=O)C4=CC=CC=C4	Inactive
160700091.0	70694204.0	CCCCC1=C(C(=NN1C2=CC=C(C=C2)CCCO)CO)C3=C(C=C(C=C3)C(=O)NS(=O)(=O)C4=CC5=CC=CC=C5C=C4)C(=O)N6CCC7=CC=CC=C7C6	Active
252081257.0	46234329.0	CC1(CCC(=C(C1)C2=CC=C(C=C2)Cl)CN3CCN(CC3)C4=CC(=C(C=C4)C(=O)NS(=O)(=O)C5=CC(=C(C=C5)NC6CCN(CC6)C)[N+](=O)[O-])OC7=CC=CC(=C7Cl)O)C	Active
318393841.0	122193140.0	C1=CC(=CC(=C1)[N+](=O)[O-])N2C(=O)/C(=C/C3=CC=C(C=C3)OCC4=CC=C(C=C4)C(=O)O)/SC2=S	Active
386396389.0	87279687.0	CC1(CCC(=C(C1)C2=CC=C(C=C2)Cl)CN3CCN(CC3)C4=CC(=C(C=C4)C(=O)NS(=O)(=O)C5=CC(=C(C=C5)OC[C@H]6CCN(C6)C7COC7)[N+](=O)[O-])OC8=CN=C9C(=C8)C=CN9)C	Active
103646464.0	25140767.0	C1CN(CCN1CC2=CC=CC=C2C3=CC=C(C=C3)Cl)C4=CC=C(C=C4)C(=O)NS(=O)(=O)C5=CC(=C(C=C5)NCCSC6=CC=CC=C6)[N+](=O)[O-]	Active
316891054.0	67126366.0	CC1(CCC(=C(C1)C2=CC=C(C=C2)Cl)CN3CCN(CC3)C4=CC(=C(C=C4)C(=O)NS(=O)(=O)C5=CC(=C(C=C5)OCC6(CCNCC6)F)[N+](=O)[O-])OC7=CN=C8C(=C7)C=CN8)C	Active
340092546.0	89240079.0	CC1=C(C(=NN1C2=C(C=C(C=C2)C(=O)NS(=O)(=O)C3=CC4=C(C=C3)N(CC4)CC5=CC(=C(C=C5)Cl)Cl)C(=O)N6CCC7=CC=CC=C7C6)C(=O)NCC8=CC=C(C=C8)C9=CC=C(C=C9)CC(=O)O)Cl	Active
252081314.0	87315860.0	CC1(CCC(=C(C1)C2=CC=C(C=C2)Cl)CN3CCN(CC3)C4=CC(=C(C=C4)C(=O)NS(=O)(=O)C5=CC(=C(C=C5)NCCCN(C)C)[N+](=O)[O-])OC6=CC7=C(C=C6)N(C=C7)C(=O)OC(C)(C)C)C	Active
340092512.0	71062562.0	CCCCN(CCCC)C(=O)C1=NN(C(=C1Cl)C)C2=C(C=C(C=C2)C(=O)NS(=O)(=O)C3=CC4=C(C=C3)N(C=C4)CC5=CC(=C(C=C5)Cl)Cl)C(=O)N6CCC7=CC=CC=C7C6	Active
24795343.0	5738911.0	C1C/C(=C\C2=CC=CC=C2F)/C3=C(C1)C(NC(=S)N3)C4=CC=CC=C4F	Inactive
386394105.0	121453235.0	C[C@@H]1CC2=CC=CC=C2CN1C(=O)C3=C(C=C4CN(CC4=C3)C(=O)CC5=CSC(=N5)C6=NC=CN=C6)C7=CC(=C8N7CCCC8)C(=O)N(C)C9=CC=C(C=C9)O	Active
335960497.0	87316099.0	CC1(CCC(=C(C1)C2=CC=C(C=C2)Cl)CN3CCN(CC3)C4=CC(=C(C=C4)C(=O)NS(=O)(=O)C5=CC(=C(C=C5)NC6CCC(CC6)N7CCOCC7)[N+](=O)[O-])OC8=CC=CC9=C8CCNC9=O)C	Active
174504344.0	73351068.0	C1=CC=C(C=C1)CN2C(=NC3=C(C(=C(C=C3C2=O)O)O)O)C4=CC=CC=C4	Active
17403649.0	5759067.0	C1CC(OC1)CN2C(=O)/C(=C\C3=CC=C(O3)C4=CC=CC=C4Cl)/SC2=S	Active
174491863.0	71747666.0	C/C(=N\NC1=NC2=CC=CC=C2S1)/C3=CC=CC(=C3)C4=NC(=CC=C4)C(=O)O	Inactive
318395628.0	122194639.0	C1=CC(=CC=C1/C=C\2/C(=O)N(C(=S)S2)C3=CC=C(C=C3)[N+](=O)[O-])OCC(=O)NC4=CC=C(C=C4)C(=O)O	Inactive
385211893.0	121362924.0	CN(C)C[C@@H]1CC2=CC=CC=C2CN1C(=O)C3=C(C=C(C=C3)Cl)N4C=C(C5=CC=CC=C54)C(=O)N(C6=CC=CC=C6)C7=CC=C(C=C7)O	Active
14744527.0	2118762.0	CC1=CSC(=N1)NC2=CC=CC=C2C(F)(F)F	Inactive
[truncated: 1,674 more rows]
