# Supplementary material for: Virtual Screening of Small Molecules Targeting BCL2 with Machine Learning, Molecular Docking, and MD Simulation
Source: Biomolecules. 2024 May 1;14(5):544. doi: 10.3390/biom14050544 (PMC11118195; doi:10.3390/biom14050544)
Supplement: Supplementary file 1 [file biomolecules-14-00544-s001.zip › Supplementary data S4- Ext_validation_data.csv]

PUBCHEM_SID	PUBCHEM_CID	SMILES	Activity
164131722	71606086	CN(C)CC[C@H](CSC1=CC=CC=C1)NC2=C(C=C(C=C2)S(=O)(=O)NC3=CC=C(C=C3)N4CCN(CC4)C5=CC=CC(=C5)C6=CN=CN6C7=CC=C(C=C7)Cl)[N+](=O)[O-]	Active
381848450	137639353	CC1=C(C2=C(N1C3=CC=C(C=C3)C4=CC=CC=C4)C=CC(=C2)OC)CC(=O)NS(=O)(=O)C5=CC=C(C=C5)OC	Inactive
163321039	71453503	CCC1=CC(=CC=C1)S(=O)(=O)NC2=CC=C(C=C2)N3CCN(CC3)C4=CC=CC(=C4)C5=C(N(C(=C5C(=O)NCCCN6CCN(CC6)C)C)C)C7=CC=C(C=C7)Cl	Active
24798689	16190360	C[C@@]12C[C@@H](CC(C1)(C)C)N(C2)CC3=CN(N=C3C4=CC5=C(C=C4)OCCO5)C	Inactive
374276494	134134268	CC(C)(C)OC(=O)N1C[C@H](C[C@H]1C(=O)N[C@@H](CC2=CC=C(C=C2)OCC3=CC=C(C=C3)Br)C(=O)NS(=O)(=O)C4=CC(=C(C=C4)Cl)[N+](=O)[O-])OC5=CC=C(C=C5)C6=CC=CC=C6	Active
310304287	117094746	CC1=C(C=C(N1C)C2=CC3=C(C=C2C(=O)N4CC5=CC=CC=C5C[C@H]4CN6CCOCC6)OCO3)C(=O)N(C7=CC=CC=C7)C8=CC=C(C=C8)O	Active
24791346	4038685	COC1=C(C=C(C=C1)NC(=O)C2=CC3=C(C=C2)SCC(=O)N3)S(=O)(=O)NC4=CC=C(C=C4)Br	Inactive
404717495	131634760	CC1=C2C(=NN1C)CSCC3=NN(C(=C3)CSC4=CC5=CC=CC=C5C(=C4)OCCCC6=C(N(C7=C6C=CC(=C27)Cl)C)C(=O)O)C	Inactive
252081279	87315735	CC1(CCC(=C(C1)C2=CC=C(C=C2)Cl)CN3CCN(CC3)C4=CC(=C(C=C4)C(=O)NS(=O)(=O)C5=CC(=C(C=C5)NC6CCN(CC6)C7CCOCC7)[N+](=O)[O-])OC8=C(C=C9C(=C8)C=CN9)F)C	Active
469686845	142591491	CC1=NN(C2=C1C3=C(C=CC4=C3N(CCCCOC2)C(=C4CCCOC5=CC=C(C6=CC=CC=C65)F)C(=O)O)F)C	Inactive
845709	648071	CC1=CC=C(C=C1)N2C(=NN=C2SCC(=O)NCC3=CC=CO3)CSC4=NC(=CC(=N4)C)C	Inactive
404705132	141733244	C1=CC=C(C=C1)CCCNC2=C(C=C(C=C2)S(=O)(=O)NC(=O)[C@H](CC3=CC=C(C=C3)OCC4=CC=C(C=C4)C5=CC=CC=C5)N)[N+](=O)[O-].Cl	Inactive
103575667	44456249	C1=CC=C(C=C1)C[C@H](N2C(=S)S/C(=C\C3=CC=C(C=C3)OCCOCCOCCOC4=CC=C(C=C4)/C=C/5\SC(=S)N(C5=O)[C@H](C(=O)O)CC6=CC=CC=C6)/C2=O)C(=O)O	Inactive
103646474	25118948	CN(C)CC[C@H](CSC1=CC=CC=C1)NC2=C(C=C(C=C2)S(=O)(=O)NC(=O)C3=CC=C(C=C3)N4CCN(CC4)CC5=C(CCCC5)C6=CC=C(C=C6)Cl)[N+](=O)[O-]	Active
469823061	153346920	CC1(CCC(=C(C1)C2=CC=C(C=C2)C(F)(F)F)CN3CCN(CC3)C4=CC(=C(C=C4)C(=O)NS(=O)(=O)C5=CC(=C(C=C5)OCC6CCOCC6)[N+](=O)[O-])OC7=CN=C8C(=C7)C=CN8)C	Active
386394251	121453921	CCN(C1=CC=C(C=C1)O)C(=O)C2=C(N(C(=C2)C3=C(C=C4CN(CCC4=C3)C(=O)OC5=CC=CC=C5)C(=O)N6CC7=CC=CC=C7C[C@H]6CN8CCOCC8)C)C	Active
316891257	87279722	CC1(CCC(=C(C1)C2=CC=C(C=C2)Cl)CN3CCN(CC3)C4=CC(=C(C=C4)C(=O)NS(=O)(=O)C5=CC(=C(C=C5)NC6CCC(CC6)NC7CC7(F)F)[N+](=O)[O-])OC8=CN=C9C(=C8)C=CN9)C	Active
164131274	71527715	C1CN(CCN1CC2=CC=CC=C2C3=CC=C(C=C3)Cl)C4=CC5=C(C=C4)C(=CC=C5)NS(=O)(=O)C6=CC(=C(C=C6)N[C@H](CCN7CCOCC7)CSC8=CC=CC=C8)[N+](=O)[O-]	Inactive
381850271	137640561	C1=CC=C(C=C1)S(=O)(=O)NC(=O)[C@H](CC2=CC=C(C=C2)Br)NC(=O)C3=CN(C4=CC=CC=C43)CC5=CC=C(C=C5)C6=CC=C(C=C6)Cl	Active
848742	651199	CCC1=NN=C(S1)NC(=O)CSC2=NN=C(N2C3=CC=CC=C3)COC4=CC=C(C=C4)C	Inactive
103480072	11643296	COC1=C(C=CC(=C1)CCCN2CCOCC2)C3=CC=C(C=C3)C(=O)NS(=O)(=O)C4=CC(=C(C=C4)NCCSC5=CC=CC=C5)[N+](=O)[O-]	Active
160863407	70696312	CCCCC1=C(C(=NN1C2=CC=CC=C2)CO)C3=C(C=C(C=C3)C(=O)NS(=O)(=O)C4=CC5=CC=CC=C5C=C4)C(=O)N6CC7=CC=CC=C7C[C@H]6CO	Active
252081306	87316468	CC1(CCC(=C(C1)C2=CC=C(C=C2)Cl)CN3CCN(CC3)C4=CC(=C(C=C4)C(=O)NS(=O)(=O)C5=CC(=C(C=C5)NC6CCN(CC6)C)[N+](=O)[O-])OCC7=CSC(=N7)NC(=O)OC(C)(C)C)C	Inactive
252081333	67227526	CC1(CCC(=C(C1)C2=CC=C(C=C2)Cl)CN3CCN(CC3)C4=CC(=C(C=C4)C(=O)NS(=O)(=O)C5=CC(=C(C=C5)NCC6(CCOCC6)CO)[N+](=O)[O-])OC7=CC=CC=C7Cl)C	Active
340092494	71062262	CCCCN(CCCC)C(=O)C1=NN(C(=C1Cl)C)C2=C(C=C(C=C2)C(=O)NS(=O)(=O)C3=CC4=C(C=C3)C=CC(=C4)Cl)C(=O)N5CCC6=CC=CC=C6C5	Active
17512367	6882735	CC1=CC(=CC=C1)OCC(=O)NCC(=O)N/N=C/C2=C(C=CC(=C2)Br)OCC3=CC=CC=C3	Inactive
469686854	142591493	CCC1=NN(C2=C1C3=C(C=CC4=C3N(CCCCOC2)C(=C4CCCOC5=CC(=C(C(=C5)C)Cl)C)C(=O)O)F)C	Inactive
381860047	137647191	CC1=CC(=CC(=C1Cl)C)OCCCN2C=CC3=C2C=CC=C3OCC4=CC(=CC=C4)C(=O)O	Active
252081430	87316335	CC1(CCC(=C(C1)C2=CC=C(C=C2)Cl)CN3CCN(CC3)C4=CC(=C(C=C4)C(=O)NS(=O)(=O)C5=CC(=C(C=C5)NCC6CCOCC6)[N+](=O)[O-])OC7=CC(=C(N=C7)N)Br)C	Active
24780913	1037240	C1=CC=C(C=C1)C(=O)C2=CC3=C(C=C2)N=C(C(=N3)C4=CC=CO4)C5=CC=CO5	Inactive
316891035	56591321	CC1(CCC(=C(C1)C2=CC=C(C=C2)Cl)CN3CCN(CC3)C4=CC(=C(C=C4)C(=O)NS(=O)(=O)C5=CC(=C(C=C5)NCC6(CCOCC6)N)[N+](=O)[O-])OC7=CN=C8C(=C7)C=CN8)C	Active
340092516	71062498	CCCCN(CCCC)C(=O)C1=NN(C(=C1Cl)C)C2=C(C=C(C=C2)C(=O)NS(=O)(=O)C3=CC4=C(C=C3)N(C=C4I)CC)C(=O)N5CCC6=CC=CC=C6C5	Active
386396394	87279382	CC1(CCC(=C(C1)C2=CC=C(C=C2)Cl)CN3CCN(CC3)C4=CC(=C(C=C4)C(=O)NS(=O)(=O)C5=CC(=C(C=C5)NC6CCC(CC6)NS(=O)(=O)C)[N+](=O)[O-])OC7=CN=C8C(=C7)C=CN8)C	Active
295370158	112500294	CC1=C(C=C(N1C)C2=CC(=C(C=C2C(=O)N3CC4=CC=CC=C4C[C@H]3CN5CCOCC5)F)OC)C(=O)N(C6=CC=C(C=C6)O)C7=CN(N=C7)C	Active
17409514	1479767	C1=CC(=C(C(=C1)Cl)Cl)C(=O)OCC2=CN=C(S2)Cl	Inactive
163331399	71458867	CC1=C(C(=C(N1C)C2=CC=C(C=C2)Cl)C3=CC(=CC=C3)N4CCN(CC4)C5=CC=C(C=C5)NS(=O)(=O)C6=CC=CC(=C6)OC)C(=O)NCCCN7CCN(CC7)C	Active
440206547	155560310	C1CC(=O)NC(=O)C1N2C(=O)C3=C(C2=O)C(=CC=C3)NCCCCNC(=O)CCCCC(=O)NCCN4C(=O)C5=C6C(=C(C=C5)SC7=CC=C(C=C7)Br)C=CC=C6C4=O	Inactive
160683931	70687971	CCCCN(CCCC)C1=NC=CC(=N1)C2=C(C=C(C=C2)C(=O)NS(=O)(=O)C3=CC4=CC=CC=C4C=C3)C(=O)N5CCC6=CC=CC=C6C5	Active
386400963	134231254	CNC1=C(C=C(C=C1)S(=O)(=O)NC(=O)C2=C(C=C(C=C2)N3CCN(CC3)CC4=C(CC5(CCC5)CC4)C6=CC=C(C=C6)Cl)OC7=CN=C8C(=C7)C=CN8)[N+](=O)[O-]	Active
24795214	9587658	C1CCC(C1)CCC(=O)O/N=C(/C2=CC=NC=C2)\N	Inactive
7977787	868676	CC1=CC=C(O1)C2=NC3=CC=CC=C3C(=C2)C(=O)NC4=CN=CC=C4	Inactive
312381580	118728691	C1=CC=C(C=C1)C[C@@H](C(=O)NS(=O)(=O)C2=CC(=C(C=C2)Cl)[N+](=O)[O-])N3C(=O)/C(=C/C4=CC=C(C=C4)C5=CC=C(C=C5)C(F)(F)F)/SC3=S	Active
295370098	112500233	CC1=C(C=C(N1CCO)C2=CC3=C(C=C2C(=O)N4CC5=CC=CC=C5C[C@H]4CCN6CCOCC6)OCO3)C(=O)N(C7=CC=CC=C7)C8=CC=C(C=C8)O	Active
386396546	67126737	CC1(CCC(=C(C1)C2=CC=C(C=C2)Cl)CN3CCN(CC3)C4=CC(=C(C=C4)C(=O)NS(=O)(=O)C5=CC(=C(N=C5)OCC6CCC(CC6)(C)O)Cl)OC7=CN=C8C(=C7)C=CN8)C	Active
123092582	50899827	CC(C)(C)C1=CC=C(C=C1)C(CCN2CCCC2)(C3=CC(=C(C=C3)Cl)CCOC4=CC=C(C=C4)C5=CC=C(C=C5)C(=O)O)O	Active
24833595	2110224	CN(C1=CC=CC=C1OC)S(=O)(=O)C2=CC=C(C=C2)C(=O)OCC(=O)N	Inactive
316891196	67126746	CC1(CCC(=C(C1)C2=CC=C(C=C2)Cl)CN3CCN(CC3)C4=CC(=C(C=C4)C(=O)NS(=O)(=O)C5=CC(=C(C=C5)OCC6(CCN(CC6)C)F)Cl)OC7=CN=C8C(=C7)C=CN8)C	Active
17516180	3966362	CC(C)(C)C1CCC(=NNC(=O)C2=CC3=C(S2)CCCC3)CC1	Inactive
404677062	145966654	CC1(CCC(=C(C1)CN2CCN(CC2)C3=CC=C(C=C3)C(=O)NS(=O)(=O)C4=CC(=C(C=C4)N(C)C)S(=O)(=O)C(F)(F)F)C5=CC=C(C=C5)Cl)C	Active
14745870	3732815	CC1=CC2=C(C=C1)N(C3C2CN(CC3)C)C(=O)NC4=CC(=CC=C4)Cl	Inactive
386394106	121453351	C[C@@H]1CC2=CC=CC=C2CN1C(=O)C3=C(C=C4CN(CC4=C3)C(=O)CCC5CCCCC5)C6=CC(=C7N6CCCC7)C(=O)N(C)C8=CC=C(C=C8)O	Active
386394319	121453682	CC1=C(C=C(N1C)C2=C(C=C3CN(CCC3=C2)C(=O)OC4CCCCC4)C(=O)N5CC6=CC=CC=C6C[C@H]5CCN7CCOCC7)C(=O)N(C)C8=CC=C(C=C8)O	Active
852406	655029	CC1=CC=C(O1)C2=NC(=C(C(=C2)C3=CC4=C(C=C3)OCO4)C#N)N	Inactive
160863399	70694201	CCCCC1=C(C(=NN1C2=CC=C(C=C2)OC3=CC=CC=C3)CO)C4=C(C=C(C=C4)C(=O)NS(=O)(=O)C5=CC6=CC=CC=C6C=C5)C(=O)N7CCC8=CC=CC=C8C7	Active
295370177	112500313	CC1=C(C=C(N1C)C2=C(C=CC(=C2)Cl)C(=O)N3CC4=CC=CC=C4C[C@H]3CN5CCOCC5)C(=O)N(C6=CC=C(C=C6)O)C7=C(N(C(=C7)C#N)C)C	Active
386394312	121453888	C[C@@H]1CC2=CC=CC=C2CN1C(=O)C3=C(C=C4CCN(CC4=C3)C(=O)OC5CCC(CC5)NC(=O)OC(C)(C)C)C6=CC(=C(N6C)C)C(=O)N(C)C7=CC=C(C=C7)O	Active
252081220	87316285	CC1(CCC(=C(C1)C2=CC=C(C=C2)Cl)CN3CCN(CC3)C4=CC(=C(C=C4)C(=O)NS(=O)(=O)C5=CC(=C(C=C5)NC6CCN(CC6)C7CCCC7)[N+](=O)[O-])OC8=CC(=CC=C8)Cl)C	Active
22409494	6377798	CCOC(=O)/C(=C\C1=CC=C(C=C1)Cl)/C2=NC3=C(C(=C(S3)C)C)C(=O)N2	Inactive
404673542	145964348	CC1(CCC(=C(C1)CN2CCN(CC2)C3=CC=C(C=C3)C(=O)NS(=O)(=O)C4=CC(=C(C=C4)NCC5(COC5)CN6CC(C6)(F)F)S(=O)(=O)C(F)(F)F)C7=CC=C(C=C7)Cl)C	Active
134438912	54769781	CC1=CC=CC=C1OC2=C3C=CC=C4C3=C(C=C2)C5=C(C(=O)N=C45)C#N	Active
103615784	44574948	C1CCN(C1)CCCNC(=O)[C@H]2[C@@H]([C@H]3CN4C(=O)C=CC=C4[C@@H]2N3C5=NC(=C(S5)C6=CC=CC=C6)C7=CC=C(C=C7)Cl)CO	Active
17433266	1316586	COC1=CC=CC=C1OCC2=CC=C(C=C2)C(=O)NC3=CC=CC=C3F	Inactive
386394307	121453672	C[C@@H]1CC2=CC=CC=C2CN1C(=O)C3=C(C=C4CCN(CC4=C3)C(=O)CC5CCCCC5)C6=CC(=C(N6C)C)C(=O)N(C)C7=CC=C(C=C7)O	Active
316891081	67126789	CC(=O)N1CC[C@H](C1)NC2=C(C=C(C=C2)S(=O)(=O)NC(=O)C3=C(C=C(C=C3)N4CCN(CC4)CC5=C(CC(CC5)(C)C)C6=CC=C(C=C6)Cl)OC7=CN=C8C(=C7)C=CN8)[N+](=O)[O-]	Active
17516652	5829459	CN(C)C1=CC=C(C=C1)C(=O)/C=C/C2=CC=C(C=C2)Br	Inactive
385211894	121362868	CN(C)C[C@@H]1CC2=CC=CC=C2CN1C(=O)C3=CC4=C(C=C3N5C=C(C6=CC=CC=C65)C(=O)N(C7=CC=CC=C7)C8=CC=C(C=C8)O)OCO4	Active
316891106	87279360	CC1(CCC(=C(C1)C2=CC=C(C=C2)Cl)CN3CCN(CC3)C4=CC(=C(C=C4)C(=O)NS(=O)(=O)C5=CC(=C(C=C5)N[C@H]6CCN(C6)CCF)[N+](=O)[O-])OC7=CN=C8C(=C7)C=CN8)C	Active
252081104	46235541	CN(C)CCCNC1=C(C=C(C=C1)S(=O)(=O)NC(=O)C2=C(C=C(C=C2)N3CCN(CC3)CC4=CC=CC=C4C5=CC=C(C=C5)Cl)OC6=CC(=CC=C6)Cl)[N+](=O)[O-]	Active
252081183	46235101	C1CN(CCN1CC2=CC=CC=C2C3=CC=C(C=C3)Cl)C4=CC(=C(C=C4)C(=O)NS(=O)(=O)C5=CC(=C(C=C5)NCCCN6CCOCC6)[N+](=O)[O-])OC7=CC=CC(=C7)OCC8=CC=CC=C8	Active
252081490	87315790	CC1(CC(=C(CO1)CN2CCN(CC2)C3=CC(=C(C=C3)C(=O)NS(=O)(=O)C4=CC(=C(N=C4)OCC5CCC(CC5)(F)F)Cl)OC6=C(C=C7C(=C6)C=CN7)F)C8=CC=C(C=C8)Cl)C	Active
24809849	16192986	CCN\1C2=C(C=C(C=C2)C)S/C1=C\C3=[N+](C4=C(C=C(C=C4C=C3)C)C)CC.[I-]	Inactive
440131468	155524710	CCC1=C(C2=C(N=CN=C2S1)N[C@H](CC3CCCCC3)C(=O)O)C4=CC(=CC=C4)OC5=CC=C(C=C5)F	Active
385211656	121363011	CC1=CC(=CN1C2=C(C=CC(=C2)O)C(=O)N3CC4=CC=CC=C4C[C@H]3CN5CCOCC5)C(=O)N(C6=CC=CC=C6)C7=CC=C(C=C7)O	Active
381852644	136272995	COC1=CC=C(C=C1)NC2=NN=C(O2)C3=CNC4=CC=CC=C43	Inactive
312393253	118737153	CC1=CC(=CC(=C1Cl)C)OCCCC2=C(N3CCSC4=CC=CC2=C43)C(=O)O	Active
386396573	87279406	CC1(CCC(CC1)CNC2=C(C=C(C=C2)S(=O)(=O)NC(=O)C3=C(C=C(C=C3)N4CCN(CC4)CC5=C(CCC(C5)(C)OC)C6=CC=C(C=C6)Cl)OC7=CN=C8C(=C7)C=CN8)[N+](=O)[O-])O	Active
24813565	3122089	C1=CC(=C(C=C1Cl)C2=CC=C(O2)C=C3C(=O)NC(=O)NC3=O)[N+](=O)[O-]	Inactive
386394151	121453345	CN(C1=CC=C(C=C1)O)C(=O)C2=C3CCCCN3C(=C2)C4=C(C=C5CN(CCC5=C4)C(=O)NC6=CC=CC=C6)C(=O)N7CC8=CC=CC=C8C[C@H]7CN9CCOCC9	Active
385211866	121363048	COC1=CC(=C(C=C1)C(=O)N2CC3=CC=CC=C3C[C@H]2CN)N4C=C(C5=CC=CC=C54)C(=O)N(C6=CC=CC=C6)C7=CC=C(C=C7)O	Active
7973561	2920703	CC1=C(C(NC(=O)N1)C2=C(C(=CC=C2)OC)OC)C(=O)NC3=C(C=C(C=C3)OC)OC	Inactive
103607929	44570085	CC1=C(C(=NN1C2=CC=CC=C2C(=O)N3CC4=CC=CC=C4C[C@H]3CO)C(=O)N(C5=CC=CC=C5)C6=CC=CC=C6)Cl	Active
404687166	145973505	CC1(CCC(=C(C1)CN2CCC3=C(C2)SC(=N3)C(=O)NS(=O)(=O)C4=CC(=C(C=C4)N[C@H](CCN5CCOCC5)CSC6=CC=CC=C6)S(=O)(=O)C(F)(F)F)C7=CC=C(C=C7)Cl)C	Active
386394095	121454073	CN(C1=CC=C(C=C1)O)C(=O)C2=C3CCCCN3C(=C2)C4=C(C=C5CN(CC5=C4)S(=O)(=O)CCC6=CC=CC=C6)C(=O)N7CC8=CC=CC=C8C[C@H]7CN9CCOCC9	Active
385211784	121362943	CC1=CC=C(C=C1)N(C2=CC3=C(C=C2)NC=C3)C(=O)C4=CN(C5=CC=CC=C54)C6=CC7=C(C=C6C(=O)N8CC9=CC=CC=C9C[C@H]8CN1CCN(CC1)C)OCO7	Active
433916958	130277454	CC1(CCC(=C(C1)C2=CC=C(C=C2)Cl)CN3CCN(CC3)C4=CC(=C(C=C4)C(=O)NS(=O)(=O)C5=CC(=C(C=C5)OCC6CCOCC6)[N+](=O)[O-])N7C8=CC9=CC=NC9=NC8=CN7)C	Active
103505845	11228183	CN(C)CC[C@H](CSC1=CC=CC=C1)NC2=C(C=C(C=C2)S(=O)(=O)NC(=O)C3=CC=C(C=C3)N4CCN(CC4)CC5=CC=CC=C5C6=CC=C(C=C6)Cl)[N+](=O)[O-]	Active
318395616	122194627	C1=CC=C(C=C1)N2C(=O)/C(=C/C3=CC=C(C=C3)OCC4=CC=C(C=C4)C(=O)O)/SC2=S	Inactive
17505640	135497996	CC1=C(C(=CC=C1)N=C2NC(=O)/C(=C/C=C/C3=CC=CO3)/S2)C	Inactive
252081472	87316169	CC(C)N1CCC2(CCC(=C(C2)CN3CCN(CC3)C4=CC(=C(C=C4)C(=O)NS(=O)(=O)C5=CC(=C(C=C5)NCC6CCOCC6)[N+](=O)[O-])OC7=CC(=C(N=C7)N)Cl)C8=CC=C(C=C8)Cl)CC1	Active
4261208	938026	CC1=CC2=NN(N=C2C=C1N)C3=CC=CC4=CC=CC=C43	Inactive
386394169	121453346	CCC(C1=CC=CC=C1)C(=O)N2CCC3=CC(=C(C=C3C2)C(=O)N4CC5=CC=CC=C5C[C@H]4C)C6=CC(=C7N6CCCC7)C(=O)N(C)C8=CC=C(C=C8)O	Active
17432333	1218392	COC1=CC=C(C=C1)C(=O)NC2=CC=C(C=C2)C(=O)OCC(=O)C3=CC=CC4=CC=CC=C43	Inactive
24807165	9567958	CC1=CC(=NC(=N1)/N=C(\N)/N2CCC3=CC=CC=C32)C	Inactive
22401503	3578754	C1=CC(=CC=C1C2=CN(C(=S)N2)C3=CC=C(C=C3)Cl)[N+](=O)[O-]	Inactive
385211898	121362678	C1COCCN1C[C@@H]2CC3=CC=CC=C3CN2C(=O)C4=CC5=C(C=C4N6C=C(C7=CC=CC=C76)C(=O)N(C8=CC=CC=C8)C9=CC=C(C=C9)O)OCO5	Active
103479686	11649997	CC(=O)N1CCN(CC1)C2=CC=C(C=C2)C(=O)NS(=O)(=O)C3=CC(=C(C=C3)NCCSC4=CC=CC=C4)[N+](=O)[O-]	Inactive
103607922	44570078	CC1=CC(=NN1C2=CC=CC=C2C(=O)N3CCC4=CC=CC=C4C3)C(=O)N(C)C5=CC(=CC=C5)F	Active
295370150	112500286	CC1=C(C=C(N1CCOC)C2=CC3=C(C=C2C(=O)N4CC5=CC=CC=C5C[C@H]4CN6CCOCC6)OCO3)C(=O)N(C7=CC=C(C=C7)O)C8=CN(N=C8)C	Active
103530279	44429181	C=CCOC(=O)[C@H](CC1=CC=CC=C1)N2C(=O)C(=C(C3=CC=CC=C3)C4=CC=CC=C4)SC2=S	Inactive
103472031	44404755	C[C@@H](C(=O)N[C@@H](CCC(=O)N)C(=O)N[C@@H](CCCN=C(N)N)C(=O)N[C@@H](CC1=CC=C(C=C1)O)C(=O)NCC(=O)N[C@@H](CCCN=C(N)N)C(=O)N[C@@H](CCC(=O)O)C(=O)N[C@@H](CC(C)C)C(=O)N[C@@H](CCCN=C(N)N)C(=O)N[C@@H](CCCN=C(N)N)C(=O)N[C@@H](CCSC)C(=O)N[C@@H](CO)C(=O)N[C@@H](CC(=O)O)C(=O)N[C@@H](CCC(=O)O)C(=O)N[C@@H](CC2=CC=CC=C2)C(=O)N[C@@H](CCC(=O)O)C(=O)NCC(=O)N[C@@H](CO)C(=O)N[C@@H](CC3=CC=CC=C3)C(=O)N[C@@H](CCCCN)C(…	Active
252081296	87316184	CC1(CCC(=C(C1)C2=CC=C(C=C2)Cl)CN3CCN(CC3)C4=CC(=C(C=C4)C(=O)NS(=O)(=O)C5=CC(=C(C=C5)NN6CCN(CC6)C)S(=O)(=O)C(F)(F)F)OC7=C(C=C(C=C7)O)Cl)C	Active
24823302	330590	C1=CC=C(C(=C1)C(=O)O)NSC2=CC=CC=C2[N+](=O)[O-]	Inactive
336899438	127047005	CCOC1=CC=C(C=C1)C2=CC(=NN2C3=CC=C(C=C3)OC4=CC=CC=C4)C(=O)O	Active
103593254	44564627	CCCCN(CCCC)C(=O)C1=NN(C(=C1)C)C2=C(C(=CC=C2)Cl)C(=O)N3CC4=CC=CC=C4C[C@H]3CN	Active
385211876	121362882	CC(C)CC1OC2=C(O1)C=C(C(=C2)C(=O)N3CC4=CC=CC=C4C[C@H]3CN)N5C=C(C6=CC=CC=C65)C(=O)N(C7=CC=CC=C7)C8=CC=C(C=C8)O	Active
313048272	71696547	CC1=C(C=C(C=C1)N(C2=CC=C(C=C2)O)C(=O)C3=C4CCCCN4C(=C3)C5=CC6=C(C=C5C(=O)N7CC8=CC=CC=C8C[C@H]7CN9CCOCC9)OCO6)F	Active
252081484	67227197	CC1(CCC(=C(C1)C2=CC=C(C=C2)Cl)CN3CCN(CC3)C4=CC(=C(C=C4)C(=O)NS(=O)(=O)C5=CC(=C(C=C5)OCC6(CCOCC6)F)Cl)OC7=CC(=C(N=C7)N)Cl)C	Active
385211804	121362732	CC1=CC=C(C=C1)N(C2=CC=C(C=C2)O)C(=O)C3=CN(C4=CC=CC=C43)C5=C(C=CC(=C5)Cl)C(=O)N6CC7=CC=CC=C7C[C@H]6CN8CCN(CC8)C	Active
386394311	117834841	C[C@@H]1CC2=CC=CC=C2CN1C(=O)C3=C(C=C4CCN(CC4=C3)C(=O)CN5CCCCC5)C6=CC(=C(N6C)C)C(=O)N(C)C7=CC=C(C=C7)O	Active
316890981	56591210	CC1(CC(=C(CO1)CN2CCN(CC2)C3=CC(=C(C=C3)C(=O)NS(=O)(=O)C4=CC(=C(C=C4)NCC5CCOCC5)S(=O)(=O)C(F)(F)F)OC6=CN=C7C(=C6)C=CN7)C8=CC=C(C=C8)Cl)C	Active
386400969	137356079	C1CC2(C1)CCC(=C(C2)C3=CC=C(C=C3)Cl)CN4CCN(CC4)C5=CC(=C(C=C5)C(=O)NS(=O)(=O)C6=CC7=C(C(=C6)[N+](=O)[O-])N(N=C7)CC8CCOCC8)OC9=CN=C1C(=C9)C=CN1	Active
404706522	145986491	C[C@@H]1CC[C@H]2C(=C(O[C@H]3[C@@]24[C@H]1CC[C@](O3)(OO4)C)C(F)(F)F)CN5CCN(CC5)C6=CC(=C(C=C6)C(=O)NS(=O)(=O)C7=CC(=C(C=C7)NCC8CCOCC8)[N+](=O)[O-])OC9=CN=C1C(=C9)C=CN1	Active
469686840	142591494	CCC1=C2C(=NN1C)COCCCCN3C4=C(C=CC(=C24)F)C(=C3C(=O)O)CCCOC5=CC=CC6=C5C=CC(=C6)F	Inactive
252081471	46234645	C1COCCC1CNC2=C(C=C(C=C2)S(=O)(=O)NC(=O)C3=C(C=C(C=C3)N4CCN(CC4)CC5=C(CCC6(C5)CCN(CC6)C(CF)CF)C7=CC=C(C=C7)Cl)OC8=CC(=C(N=C8)N)Cl)[N+](=O)[O-]	Active
386394161	121453690	C[C@@H]1CC2=CC=CC=C2CN1C(=O)C3=C(C=C4CN(CC4=C3)C(=O)CNC5=CC=CC=C5)C6=CC(=C7N6CCCC7)C(=O)N(C)C8=CC=C(C=C8)O	Active
14732440	882402	CC1=CC(=C(N1C2=C(C=CC(=C2)Cl)OC)C)C=O	Inactive
22413030	4066056	C1CN(CCN1CCCNC(=O)C2=C(C=CC(=C2)[N+](=O)[O-])Cl)CCCNC(=O)C3=C(C=CC(=C3)[N+](=O)[O-])Cl	Inactive
24797589	135433326	CCOC1=CC(=CC(=C1O)[N+](=O)[O-])/C=N/NC(=O)C2=CC=CS2	Inactive
386394246	121453634	C[C@@H]1CC2=CC=CC=C2CN1C(=O)C3=C(C=C4CN(CC4=C3)C(=O)CC5=CC6=C(C=C5)OCO6)C7=CC(=C(N7C)C)C(=O)N(C)C8=CC=C(C=C8)O	Active
440126300	138756809	CCC1=C(C2=C(N=CN=C2S1)N[C@H](C)C(=O)O)C3=CC4=C(C=C3)NC=C4	Inactive
252081290	87316265	CC1(CCC(=C(C1)C2=CC=C(C=C2)Cl)CN3CCN(CC3)C4=CC(=C(C=C4)C(=O)NS(=O)(=O)C5=CC(=C(C=C5)NC6CCC(CC6)N7CCOCC7)[N+](=O)[O-])OC8=CC(=CC=C8)Cl)C	Active
17505621	4652514	CC1=C(C(=NN1)SCC(=O)NCC2=CC=C(C=C2)F)[N+](=O)[O-]	Inactive
252081148	67227829	CN(C)CCCNC1=C(C=C(C=C1)S(=O)(=O)NC(=O)C2=C(C=C(C=C2)N3CCN(CC3)CC4=CC=CC=C4C5=CC=C(C=C5)Cl)OC6=CC=CC7=C6CCC(=O)N7)[N+](=O)[O-]	Active
160667883	70681582	CCCCC1=C(C(=NN1C2=CC=C(C=C2)OC3=CC(=CC=C3)Cl)CO)C4=C(C=C(C=C4)C(=O)NS(=O)(=O)CC)C(=O)N5CCC6=CC=CC=C6C5	Active
103692667	44192145	CC1=CC2=C(C(=C(C=C2C(=C1C3=C(C4=CC(=C(C(=C4C=C3C)C(=O)NCC5CCCCC5)O)O)O)O)O)O)C(=O)NCC6CCCCC6	Active
295370180	112500314	CC1=C(C=C(N1C)C2=C(C=CC(=C2)Cl)C(=O)N3CC4=CC=CC=C4C[C@H]3CN5CCOCC5)C(=O)N(C6=CC=C(C=C6)O)C7=NC=C8C(=C7)C=CN8C	Active
440174112	155547389	C1CC(=O)NC(=O)C1N2C(=O)C3=C(C2=O)C(=CC=C3)NCCCCCCNC(=O)CCNC4=C(C(=O)C5=CC=CC6=C(C=CC4=C65)SC7=CC=C(C=C7)Br)C#N	Active
252081423	67225756	CC1(CCC(=C(C1)C2=CC=C(C=C2)Cl)CN3CCN(CC3)C4=CC(=C(C=C4)C(=O)NS(=O)(=O)C5=CC(=C(C=C5)NN6CCN(CC6)C)[N+](=O)[O-])OC7=CC(=C(N=C7)N)Cl)C	Active
103428256	54732774	C[C@H]1C[C@@H]([C@@H]([C@@H]2[C@@H]1[C@]\3([C@@H](C=C2)/C(=C/C[C@@H](/C(=C\[C@@H]4[C@H](C=C(C[C@@]45C(=O)/C(=C3\O)/C(=O)O5)C=O)OC(=O)C)/C)O[C@H]6CC(C([C@@H](O6)C)NC(=O)OC)(C)[N+](=O)[O-])/C)C)OC7(O[C@@H]8[C@H](O7)OC([C@H](C8OC(=O)C)OC(=O)C)COC(=O)C)C)C	Active
386400962	137356003	C1COCCC1CNC2=C(C=C(C=C2)S(=O)(=O)NC(=O)C3=C(C=C(C=C3)C4=CCN(CC4)CC5=C(CC6(CC5)COC6)C7=CC=C(C=C7)Cl)OC8=CN=C9C(=C8)C=CN9)[N+](=O)[O-]	Active
7977614	1812537	CC1=CC=C(N1C2=CC=C(C=C2)N3CCOCC3)C	Inactive
385211841	121362806	CC1=CC(=CN1C2=C(C=C3CCCC3=C2)C(=O)N4CC5=CC=CC=C5C[C@H]4CN6CCOCC6)C(=O)N(C7=CC=C(C=C7)O)C8=CC9=C(C=C8)NCC9	Active
404665512	145958880	CC1=C[C@H]([C@@]2(C=C[C@H](C[C@@H]2C1)CC(=O)NCC3=CN=CC=C3)C(=O)OC)/C=C(/C4=CC=C(C=C4)C(=O)OC)\Cl	Inactive
316891150	87279359	CC1(CCC(=C(C1)C2=CC=C(C=C2)Cl)CN3CCN(CC3)C4=CC(=C(C=C4)C(=O)NS(=O)(=O)C5=CC(=C(C=C5)NN6CCN(CC6)C7COC7)[N+](=O)[O-])OC8=CN=C9C(=C8)C=CN9)C	Active
295370121	112500256	C[C@@H]1CC2=CC=CC=C2CN1C(=O)C3=CC4=C(C=C3C5=CC(=C(N5C)C)C(=O)N(C6=CC=C(C=C6)O)C7=CN=C8C(=C7)C=CN8C)OCO4	Active
842230	644485	C1=CC=C(C=C1)N2C(=O)C(=C(C2=O)Cl)NC3=CC=CC=C3O	Inactive
160863444	70696319	CCCCN(CCCC)C(=O)C1=NN(C(=C1Cl)C)C2=C(C=C(C=C2)C(=O)NS(=O)(=O)C3=CC4=CC=CC=C4C=C3)C(=O)N5CC6=CC=CC=C6OC5	Active
4261908	870501	CC1=CC=C(O1)C2=NC(=C(C(=C2)C3=CC=CC=C3Cl)C#N)N	Inactive
440131017	118394721	C[C@@H]1CN(C(=O)C2=C(C3=C(N12)C(=C(C=C3)Cl)C4=C(N(N=C4C)C)C)CCCOC5=CC(=C(C(=C5)C)Cl)C)C6=CC(=C7C=CN(C7=C6)C)C(=O)O	Active
24810488	9624916	CC1=CC=C(C=C1)NC(=O)C/C(=N/OC(=O)C2=CC=CC=C2)/N	Inactive
252081251	46233987	CC1(CCC(=C(C1)C2=CC=C(C=C2)Cl)CN3CCN(CC3)C4=CC(=C(C=C4)C(=O)NS(=O)(=O)C5=CC(=C(C=C5)NC6CCN(CC6)C)[N+](=O)[O-])OC7=CC(=C(C=C7)Cl)Cl)C	Active
17506216	9547735	CN1C(=C(C(=O)N(C1=O)CC2=CC=CC=C2)C(=O)COC(=O)C3=CC(=NC4=CC=CC=C43)C5=CC=CO5)N	Inactive
318395448	122194482	CC1=CC=C(C=C1)S(=O)(=O)NC(=O)[C@H](CC2=CC=CC=C2)N3C(=O)[C@@H](NC3=O)CC4=CC=C(C=C4)C5=CC(=NC=C5)F	Inactive
385211840	121362863	CC1=CC(=CN1C2=CC3=C(C=C2C(=O)N4CC5=CC=CC=C5C[C@H]4CN6CCOCC6)OCO3)C(=O)N(C7=CC=C(C=C7)O)C8=CC9=C(C=C8)N(C=C9)C	Active
316891092	87279519	CC1(CCC(=C(C1)C2=CC=C(C=C2)Cl)CN3CCN(CC3)C4=CC(=C(C=C4)C(=O)NS(=O)(=O)C5=CC(=C(C=C5)OCC6CCN(CC6)C7COC7F)[N+](=O)[O-])OC8=CN=C9C(=C8)C=CN9)C	Active
7977061	1177165	CC1=C(C(=O)N(N1C)C2=CC=CC=C2)NC3=C(C(=O)N(C3=O)C4=CC=CC=C4)Cl	Inactive
381853731	118406960	CC1=CC(=CC(=C1Cl)C)OCCCC2=C3C(=O)N(CCCN3C4=C2C=CC(=C4C5=C(N(N=C5C)C)C)Cl)C6=CC(=CC7=C6C=CN7C)C(=O)O	Active
385211791	121363018	CC1=CC(=CN1C2=C(C=CC(=C2)Br)C(=O)N3CC4=CC=CC=C4C[C@H]3CN5CCN(CC5)C)C(=O)N(C6=CC=C(C=C6)O)C7=CC=C(C=C7)O	Active
17517311	4242838	CCN(CC)C1=C(C=C(C=C1)NC(=O)COC2=CC=CC=C2C#N)S(=O)(=O)NC3=CC=CC=C3OC	Inactive
340092509	71062201	CCCCN(CCCC)C(=O)C1=NN(C(=C1Cl)C)C2=C(C=C(C=C2)C(=O)NS(=O)(=O)C3=CC4=C(C=C3)N(CC4)C(=O)C5CCCCC5)C(=O)N6CCC7=CC=CC=C7C6	Active
482061423	156293723	CS(=O)(=O)NC1=CC=C(C=C1)C2=NN(C(C2)C3=CC=CO3)C(=O)C4=CC=C(C=C4)Br	Active
316890993	49847252	CC1(CCC(=C(C1)C2=CC=C(C=C2)Cl)CN3CCN(CC3)C4=CC(=C(C=C4)C(=O)NS(=O)(=O)C5=CC(=C(C=C5)NCCCN6CCOCC6)[N+](=O)[O-])OC7=CN=C8C(=C7)C=CN8)C	Active
316891107	87279544	CC1(CCC(=C(C1)C2=CC=C(C=C2)Cl)CN3CCN(CC3)C4=CC(=C(C=C4)C(=O)NS(=O)(=O)C5=CC(=C(C=C5)N[C@H]6CCN(C6)CC(F)F)[N+](=O)[O-])OC7=CN=C8C(=C7)C=CN8)C	Active
313082844	117957650	CCCCN(CCCC)C(=O)C1=NN(C(=C1)C)C2=C(C=C(C=C2)NS(=O)N(C)C)C(=O)N3CC4=CC=CC=C4C[C@H]3CO	Active
24823866	470958	C1=CC=C2C(=C1)C(=O)C(=C(C2=O)Cl)NC3=CC=CC(=C3)C(=O)O	Inactive
385211767	121362875	CN1CCN(CC1)C[C@@H]2CC3=CC=CC=C3CN2C(=O)C4=CC5=C(C=C4N6C=C(C7=CC=CC=C76)C(=O)N(C8=CC=C(C=C8)O)C9=CC1=C(C=C9)NC=C1)OCO5	Active
164141929	136217527	CCCCN=C1C2=C(C3=CC=CC4=C(C=CC2=C43)SC5=CC=C(C=C5)OC)NC1=O	Active
103505827	16109157	CN(C)CC[C@H](CSC1=CC=CC=C1)NC2=C(C=C(C=C2)S(=O)(=O)NC(=O)C3=CC=C(C=C3)N4CCN(CC4)CC5=CC=CC=C5S(=O)(=O)C)[N+](=O)[O-]	Active
252081117	53251553	CN(C)C(=O)CC1=CC=CC=C1OC2=C(C=CC(=C2)N3CCN(CC3)CC4=CC=CC=C4C5=CC=C(C=C5)Cl)C(=O)NS(=O)(=O)C6=CC(=C(C=C6)NCC7CCOCC7)[N+](=O)[O-]	Active
103226312	65064	C1[C@H]([C@H](OC2=CC(=CC(=C21)O)O)C3=CC(=C(C(=C3)O)O)O)OC(=O)C4=CC(=C(C(=C4)O)O)O	Active
313063970	67127230	CC1(CCC(=C(C1)C2=CC=C(C=C2)Cl)CN3CCN(CC3)C4=CC(=C(C=C4)C(=O)NS(=O)(=O)C5=CC(=C(C=C5)NCCOC)[N+](=O)[O-])OC6=CC7=C(C=C6)NC=C7)C	Active
103480114	11541165	C1COCCN1C2=CC=C(C=C2)C(=O)NS(=O)(=O)C3=CC(=C(C=C3)NCCSC4=CC=CC=C4)[N+](=O)[O-]	Inactive
340092522	90123164	CCCCN(CCCC)C(=O)C1=NN(C(=C1Cl)C)C2=C(C=C(C=C2)C(=O)NS(=O)(=O)C3=CC4=CC=CC=C4C=C3)C(=O)N5CC6=CC=CC=C6C[C@H]5CN7CCN(CC7)CCO	Active
313082851	117957620	CCCCN(CCCC)C(=O)C1=NN(C(=C1)C)C2=C(C=C(C=C2)NS(=O)C3=CC=C(S3)CNC(=O)C4=CC=C(C=C4)Cl)C(=O)N5CC6=CC=CC=C6C[C@H]5CO	Active
4244761	3239316	COCCNC1=NC(=S)NC2=CC(=C(C=C21)OC)OC	Inactive
386394154	121453488	C[C@@H]1CC2=CC=CC=C2CN1C(=O)C3=C(C=C4CN(CC4=C3)C(=O)CC5=CC=CC=C5)C6=CC(=C(N6C)C)C(=O)N(C)C7=CC=C(C=C7)O	Active
386394082	121453979	CN(C1=CC=C(C=C1)O)C(=O)C2=C3CCCCN3C(=C2)C4=C(C=C5CN(CC5=C4)C(=O)CC6=CC=CC=C6)C(=O)N7CC8=CC=CC=C8C[C@H]7CN9CCOCC9	Active
313082865	117957648	CCCCN(CCCC)C(=O)C1=NN(C(=C1)C)C2=C(C=C(C=C2)NS(=O)C3=CC=C(C=C3)C4=CN=CO4)C(=O)N5CC6=CC=CC=C6C[C@H]5CO	Active
160863422	66561715	CCCN(CCC)C1=NC=C(C(=N1)C2=C(C=C(C=C2)C(=O)NS(=O)(=O)C3=CC4=C(C=CC=C4Cl)C=C3)C(=O)N5CC6=CC=CC=C6C[C@H]5CN)Cl	Active
433916951	130277465	CC1(CCC(=C(C1)C2=CC=C(C=C2)Cl)CN3CCN(CC3)C4=CC(=C(C=C4)C(=O)NS(=O)(=O)C5=CC(=C(C=C5)NCC6CCN(CC6)C)[N+](=O)[O-])N7C8=CC9=CC=NC9=NC8=CN7)C	Active
386394266	121453963	C[C@@H]1CC2=CC=CC=C2CN1C(=O)C3=C(C=C4CCN(CC4=C3)C(=O)OC5=CC=C(C=C5)OCCN(C)C)C6=CC(=C(N6C)C)C(=O)N(C)C7=CC=C(C=C7)O	Active
313048296	117874283	C1CCN2C(=C(C=C2C3=CC4=C(C=C3C(=O)N5CC6=CC=CC=C6C[C@H]5CN7CCOCC7)OCCCO4)C(=O)N(C8=CC=CC=C8)C9=CC=C(C=C9)O)C1	Active
252081291	67227349	CC(C1=CC=CC=C1C2=CC=C(C=C2)Cl)N3CCN(CC3)C4=CC(=C(C=C4)C(=O)NS(=O)(=O)C5=CC(=C(C=C5)NC6CCN(CC6)C)[N+](=O)[O-])OC7=CC=CC=C7Cl	Active
469686849	142591545	CCC1=NN(C2=C1C3=C(C=CC4=C3N(CCCCOC2)C(=C4CCCOC5=CC=CC6=CC=CC=C65)C(=O)O)F)C	Inactive
386394286	121454006	CC1=C(C=C(N1C)C2=C(C=C3CN(CCC3=C2)C(=O)OC4=CC=CC(=C4)C(=O)O)C(=O)N5CC6=CC=CC=C6C[C@H]5CN7CCN(CC7)C)C(=O)N(C)C8=CC=CC=C8	Active
316891003	67126353	CC1(CCC(=C(C1)C2=CC=C(C=C2)Cl)CN3CCN(CC3)C4=CC(=C(C=C4)C(=O)NS(=O)(=O)C5=CC(=C(C=C5)NCC6COCCN6)[N+](=O)[O-])OC7=CN=C8C(=C7)C=CN8)C	Active
316890986	67126359	CC1(CCC(=C(C1)C2=CC=C(C=C2)Cl)CN3CCN(CC3)C4=CC(=C(C=C4)C(=O)NS(=O)(=O)C5=CC(=C(C=C5)OCC6CCN(CC6)C)[N+](=O)[O-])OC7=CN=C8C(=C7)C=CN8)C	Active
160863423	66561716	CCCN(CCC)C1=NC=C(C(=N1)C2=C(C=C(C=C2)C(=O)NS(=O)(=O)C3=CC4=C(C=CC=C4Cl)C=C3)C(=O)N5CC6=CC=CC=C6C[C@H]5CO)Cl	Active
482049138	17585558	COC1=CC=C(C=C1)C(=O)N2C(CC(=N2)C3=CC=C(C=C3)NS(=O)(=O)C)C4=CC=CO4	Inactive
381861176	118406995	CC1=CC(=CC(=C1Cl)C)OCCCC2=C3C(=O)N(CCCN3C4=C2C=CC(=C4C5=C(N(N=C5C)C)C)Cl)C6=CC=CC7=C6N(C=C7C(=O)O)C	Active
316891024	87279532	CC1(CCC(=C(C1)C2=CC=C(C=C2)Cl)CN3CCN(CC3)C4=CC(=C(C=C4)C(=O)NS(=O)(=O)C5=CC(=C(C=C5)NC6CCN(CC6)CC(F)F)[N+](=O)[O-])OC7=CN=C8C(=C7)C=CN8)C	Active
164143101	71527972	CN(C)CC[C@H](CSC1=CC=CC=C1)NC2=C(C=C(C=C2)S(=O)(=O)NC3=NN=C4N3CCN(CC4)C5CCN(CC5)CC6=CC=CC=C6C7=CC=C(C=C7)Cl)S(=O)(=O)C(F)(F)F	Active
17508284	5409636	CCOC(=O)CSC1=NC(=O)/C(=C/C2=CC=C(C=C2)OC)/S1	Inactive
482066369	156293737	C=CCOC(=O)NC1=CC=C(C=C1)C2=NN(C(C2)C3=CC=CC=C3)C(=O)C4=CC=C(C=C4)Br	Active
385211897	121362813	CN1CCN(CC1)C[C@@H]2CC3=CC=CC=C3CN2C(=O)C4=CC(=C(C=C4N5C=C(C6=CC=CC=C65)C(=O)N(C7=CC=CC=C7)C8=CC=C(C=C8)O)O)O	Active
471699823	118093619	CC1(CCC(=C(C1)C2=CC=C(C=C2)Cl)CN3CCN(CC3)C4=CC(=C(C=C4)C(=O)NS(=O)(=O)C5=CC=CC(=C5NCC6COCCN6C7CCOC7)[N+](=O)[O-])OC8=CN=C9C(=C8)C=CN9)C	Active
163338256	59054194	CC1=C(C(=C(N1C)C2=CC=C(C=C2)Cl)C3=CC(=CC=C3)N4CCN(CC4)C5=CC=C(C=C5)NS(=O)(=O)C6=CC(=C(C=C6)N[C@H](CCN7CCC(CC7)(C)O)CSC8=CC=CC=C8)S(=O)(=O)C(F)(F)F)C(=O)O	Active
4257870	213329	CC1=CC=C(N1C2=CC=CC(=C2)C(=O)O)C	Inactive
252081485	87316043	CC1(CCC(=C(C1)C2=CC=C(C=C2)Cl)CN3CCN(CC3)C4=CC(=C(C=C4)C(=O)NS(=O)(=O)C5=CC(=C(N=C5)OCC6(CCN(CC6)C(CF)CF)F)C(F)(F)F)OC7=CC(=C(N=C7)N)Cl)C	Active
381852013	60204010	CC1=C(C(=C(N1C(C)C)C2=CC=C(C=C2)Cl)C3=CC(=CC(=C3)F)N4CCN(CC4)C5=CC=C(C=C5)NS(=O)(=O)C6=CC(=C(C=C6)N[C@H](CCN7CCC(CC7)O)CSC8=CC=CC=C8)S(=O)(=O)C(F)(F)F)S(=O)(=O)C	Active
22413185	15945682	C1CC2=CC3=C(CCC3)C(=C2C1)CCCN4CCN(CC4)CCO.Cl	Inactive
17511381	12005514	C1CC2=NN=C(N2C1)C3=CC=[N+](C=C3)CC(=O)C4=CC(=C(C=C4)Cl)Cl.[Br-]	Inactive
312348009	118707283	C1CN(CCN1CC2=CC=CC=C2C3=CC=C(C=C3)Cl)C4=NC(=CS4)C(=O)NS(=O)(=O)C5=CC(=C(C=C5)N[C@H](CCN6CCOCC6)CSC7=CC=CC=C7)S(=O)(=O)C(F)(F)F	Active
164142141	70680244	CC1=CC(=CC(=C1Cl)C)OCCCC2=C(NC3=C2C=CC(=C3)Cl)C(=O)O	Active
