# Supplementary material for: Virtual Screening of Small Molecules Targeting BCL2 with Machine Learning, Molecular Docking, and MD Simulation
Source: Biomolecules. 2024 May 1;14(5):544. doi: 10.3390/biom14050544 (PMC11118195; doi:10.3390/biom14050544)
Supplement: Supplementary file 1 [file biomolecules-14-00544-s001.zip › Supplementary data S5- All_PDB_SwissSimilarity.csv]

ID	Score	SMILES
CHEMBL2322027	0.99	CN(C)CC[C@H](CSC1=CC=CC=C1)NC1=C(C=C(C=C1)S(=O)(=O)NC1=NS(=O)(=O)C2=C1C=CC(=C2)N1CCN(CC2=C(C=CC=C2)C2=CC=C(Cl)C=C2)CC1)[N+]([O-])=O
CHEMBL384218	0.778	COC1=CC=C(C=C1)C1=C(CN2CCN(CC2)C2=CC=C(C=C2)C(=O)NS(=O)(=O)C2=CC=C(N[C@H](CCN(C)C)CSC3=CC=CC=C3)C(=C2)[N+]([O-])=O)C=CC=C1
CHEMBL1288460	0.778	COC1=CC=C(C=C1)C1=C(CN2CCN(CC2)C2=CC=C(C=C2)C(=O)NS(=O)(=O)C2=CC=C(NC(CCN(C)C)CSC3=CC=CC=C3)C(=C2)[N+]([O-])=O)C=CC=C1
CHEMBL1288371	0.726	CSC1=C(CN2CCN(CC2)C2=CC=C(C=C2)C(=O)NS(=O)(=O)C2=CC=C(NC(CCN(C)C)CSC3=CC=CC=C3)C(=C2)[N+]([O-])=O)C=CC=C1
CHEMBL221855	0.726	CSC1=C(CN2CCN(CC2)C2=CC=C(C=C2)C(=O)NS(=O)(=O)C2=CC=C(N[C@H](CCN(C)C)CSC3=CC=CC=C3)C(=C2)[N+]([O-])=O)C=CC=C1
CHEMBL1288377	0.691	COC1=CC(=CC=C1)C1=C(CN2CCN(CC2)C2=CC=C(C=C2)C(=O)NS(=O)(=O)C2=CC=C(NC(CCN(C)C)CSC3=CC=CC=C3)C(=C2)[N+]([O-])=O)C=CC=C1
CHEMBL384217	0.691	COC1=CC(=CC=C1)C1=C(CN2CCN(CC2)C2=CC=C(C=C2)C(=O)NS(=O)(=O)C2=CC=C(N[C@H](CCN(C)C)CSC3=CC=CC=C3)C(=C2)[N+]([O-])=O)C=CC=C1
CHEMBL1689139	0.673	CN(C)CC[C@H](CSC1=CC=CC=C1)NC1=CC=C(C=C1[N+]([O-])=O)S(=O)(=O)NC1=C2C=CC(=CC2=NC=N1)N1CCN(CC2=CC=CC=C2C2=CC=C(Cl)C=C2)CC1
CHEMBL1288370	0.657	COC1=C(CN2CCN(CC2)C2=CC=C(C=C2)C(=O)NS(=O)(=O)C2=CC=C(NC(CCN(C)C)CSC3=CC=CC=C3)C(=C2)[N+]([O-])=O)C=CC=C1
CHEMBL385119	0.657	COC1=C(CN2CCN(CC2)C2=CC=C(C=C2)C(=O)NS(=O)(=O)C2=CC=C(N[C@H](CCN(C)C)CSC3=CC=CC=C3)C(=C2)[N+]([O-])=O)C=CC=C1
CHEMBL2322024	0.653	CN(C)CC[C@H](CSC1=CC=CC=C1)NC1=C(C=C(C=C1)S(=O)(=O)NC1=C2N=CC(=CC2=CC=C1)N1CCN(CC2=C(C=CC=C2)C2=CC=C(Cl)C=C2)CC1)[N+]([O-])=O
CHEMBL3893949	0.557	O[C@@H](C1CCN(CC1)C1=CC=C(C=C1)C(=O)NS(=O)(=O)C1=CC=C(N[C@@H](CCN2CCOCC2)CSC2=CC=CC=C2)C(=C1)[N+]([O-])=O)C1=CC=CC=C1C1=CC=C(Cl)C=C1
CHEMBL1288357	0.545	COC1(CC2=CC=CC=C2C2=CC=CC=C2)CCN(CC1)C1=CC=C(C=C1)C(=O)NS(=O)(=O)C1=CC=C(NC(CCN(C)C)CSC2=CC=CC=C2)C(=C1)[N+]([O-])=O
CHEMBL221294	0.545	COC1(CC2=CC=CC=C2C2=CC=CC=C2)CCN(CC1)C1=CC=C(C=C1)C(=O)NS(=O)(=O)C1=CC=C(N[C@H](CCN(C)C)CSC2=CC=CC=C2)C(=C1)[N+]([O-])=O
CHEMBL375628	0.54	COC1(CC2=CC=CC(Cl)=C2)CCN(CC1)C1=CC=C(C=C1)C(=O)NS(=O)(=O)C1=CC=C(N[C@H](CCN(C)C)CSC2=CC=CC=C2)C(=C1)[N+]([O-])=O
CHEMBL1288351	0.54	COC1(CC2=CC(Cl)=CC=C2)CCN(CC1)C1=CC=C(C=C1)C(=O)NS(=O)(=O)C1=CC=C(NC(CCN(C)C)CSC2=CC=CC=C2)C(=C1)[N+]([O-])=O
CHEMBL2322026	0.539	CN(C)CC[C@H](CSC1=CC=CC=C1)NC1=C(C=C(C=C1)S(=O)(=O)NC1=NN=C2C=C(C=NN12)N1CCN(CC2=C(C=CC=C2)C2=CC=C(Cl)C=C2)CC1)[N+]([O-])=O
CHEMBL1288350	0.535	COC1(CC2=CC=CC=C2Cl)CCN(CC1)C1=CC=C(C=C1)C(=O)NS(=O)(=O)C1=CC=C(NC(CCN(C)C)CSC2=CC=CC=C2)C(=C1)[N+]([O-])=O
CHEMBL426535	0.535	COC1(CC2=CC=CC=C2Cl)CCN(CC1)C1=CC=C(C=C1)C(=O)NS(=O)(=O)C1=CC=C(N[C@H](CCN(C)C)CSC2=CC=CC=C2)C(=C1)[N+]([O-])=O
CHEMBL3703613	0.528	O[C@H](C1CCN(CC1)C1=CC=C(C=C1)C(=O)NS(=O)(=O)C1=CC=C(N[C@H](CCN2CCOCC2)CSC2=CC=CC=C2)C(=C1)[N+]([O-])=O)C1=CC=CC=C1C1=CC=C(Cl)C=C1
CHEMBL1288347	0.524	COC1(CC(C)C)CCN(CC1)C1=CC=C(C=C1)C(=O)NS(=O)(=O)C1=CC=C(NC(CCN(C)C)CSC2=CC=CC=C2)C(=C1)[N+]([O-])=O
CHEMBL373577	0.524	COC1(CC(C)C)CCN(CC1)C1=CC=C(C=C1)C(=O)NS(=O)(=O)C1=CC=C(N[C@H](CCN(C)C)CSC2=CC=CC=C2)C(=C1)[N+]([O-])=O
CHEMBL375841	0.523	COC1(CC2=CC=C(Cl)C=C2)CCN(CC1)C1=CC=C(C=C1)C(=O)NS(=O)(=O)C1=CC=C(N[C@H](CCN(C)C)CSC2=CC=CC=C2)C(=C1)[N+]([O-])=O
CHEMBL1288352	0.523	COC1(CC2=CC=C(Cl)C=C2)CCN(CC1)C1=CC=C(C=C1)C(=O)NS(=O)(=O)C1=CC=C(NC(CCN(C)C)CSC2=CC=CC=C2)C(=C1)[N+]([O-])=O
CHEMBL1288349	0.519	COC1(CC2CCCCC2)CCN(CC1)C1=CC=C(C=C1)C(=O)NS(=O)(=O)C1=CC=C(NC(CCN(C)C)CSC2=CC=CC=C2)C(=C1)[N+]([O-])=O
CHEMBL374271	0.519	COC1(CC2CCCCC2)CCN(CC1)C1=CC=C(C=C1)C(=O)NS(=O)(=O)C1=CC=C(N[C@H](CCN(C)C)CSC2=CC=CC=C2)C(=C1)[N+]([O-])=O
CHEMBL1288348	0.5	COC1(CC(C)(C)C)CCN(CC1)C1=CC=C(C=C1)C(=O)NS(=O)(=O)C1=CC=C(NC(CCN(C)C)CSC2=CC=CC=C2)C(=C1)[N+]([O-])=O
CHEMBL221218	0.5	COC1(CC(C)(C)C)CCN(CC1)C1=CC=C(C=C1)C(=O)NS(=O)(=O)C1=CC=C(N[C@H](CCN(C)C)CSC2=CC=CC=C2)C(=C1)[N+]([O-])=O
CHEMBL375770	0.494	COC1(CC2=CC=CC=C2C)CCN(CC1)C1=CC=C(C=C1)C(=O)NS(=O)(=O)C1=CC=C(N[C@H](CCN(C)C)CSC2=CC=CC=C2)C(=C1)[N+]([O-])=O
CHEMBL1288354	0.494	COC1(CC2=CC=CC=C2C)CCN(CC1)C1=CC=C(C=C1)C(=O)NS(=O)(=O)C1=CC=C(NC(CCN(C)C)CSC2=CC=CC=C2)C(=C1)[N+]([O-])=O
CHEMBL1288358	0.493	COC1(CC2=CC=C(C=C2)C2=CC=CC=C2)CCN(CC1)C1=CC=C(C=C1)C(=O)NS(=O)(=O)C1=CC=C(NC(CCN(C)C)CSC2=CC=CC=C2)C(=C1)[N+]([O-])=O
CHEMBL221295	0.493	COC1(CC2=CC=C(C=C2)C2=CC=CC=C2)CCN(CC1)C1=CC=C(C=C1)C(=O)NS(=O)(=O)C1=CC=C(N[C@H](CCN(C)C)CSC2=CC=CC=C2)C(=C1)[N+]([O-])=O
CHEMBL1288344	0.49	COC1(CC2=CC=CC=C2)CCN(CC1)C1=CC=C(C=C1)C(=O)NS(=O)(=O)C1=CC=C(NC(CCN(C)C)CSC2=CC=CC=C2)C(=C1)[N+]([O-])=O
CHEMBL373712	0.49	COC1(CC2=CC=CC=C2)CCN(CC1)C1=CC=C(C=C1)C(=O)NS(=O)(=O)C1=CC=C(N[C@H](CCN(C)C)CSC2=CC=CC=C2)C(=C1)[N+]([O-])=O
CHEMBL374270	0.479	CCCCCC1(CCN(CC1)C1=CC=C(C=C1)C(=O)NS(=O)(=O)C1=CC=C(N[C@H](CCN(C)C)CSC2=CC=CC=C2)C(=C1)[N+]([O-])=O)OC
CHEMBL426558	0.472	COC1(CC2=CC=CC=C2Br)CCN(CC1)C1=CC=C(C=C1)C(=O)NS(=O)(=O)C1=CC=C(N[C@H](CCN(C)C)CSC2=CC=CC=C2)C(=C1)[N+]([O-])=O
CHEMBL1288356	0.472	COC1(CC2=CC=CC=C2Br)CCN(CC1)C1=CC=C(C=C1)C(=O)NS(=O)(=O)C1=CC=C(NC(CCN(C)C)CSC2=CC=CC=C2)C(=C1)[N+]([O-])=O
CHEMBL268908	0.453	COC1=CC=CC=C1CC1(CCN(CC1)C1=CC=C(C=C1)C(=O)NS(=O)(=O)C1=CC=C(N[C@H](CCN(C)C)CSC2=CC=CC=C2)C(=C1)[N+]([O-])=O)OC
CHEMBL1288355	0.453	COC1=CC=CC=C1CC1(CCN(CC1)C1=CC=C(C=C1)C(=O)NS(=O)(=O)C1=CC=C(NC(CCN(C)C)CSC2=CC=CC=C2)C(=C1)[N+]([O-])=O)OC
CHEMBL376696	0.452	CC1OC2(CCN(CC2)C2=CC=C(C=C2)C(=O)NS(=O)(=O)C2=CC=C(N[C@H](CCN(C)C)CSC3=CC=CC=C3)C(=C2)[N+]([O-])=O)N(CC2=CC=CC=C2)C1=O
CHEMBL375842	0.446	COC1(CC2=CC=CC=C2F)CCN(CC1)C1=CC=C(C=C1)C(=O)NS(=O)(=O)C1=CC=C(N[C@H](CCN(C)C)CSC2=CC=CC=C2)C(=C1)[N+]([O-])=O
CHEMBL1288353	0.446	COC1(CC2=CC=CC=C2F)CCN(CC1)C1=CC=C(C=C1)C(=O)NS(=O)(=O)C1=CC=C(NC(CCN(C)C)CSC2=CC=CC=C2)C(=C1)[N+]([O-])=O
CHEMBL202798	0.427	COC1=CC(CCCN2CCOCC2)=CC=C1C1=CC=C(C=C1)C(=O)NS(=O)(=O)C1=CC=C(N[C@H](CCN(C)C)CSC2=CC=CC=C2)C(=C1)[N+]([O-])=O
CHEMBL2322025	0.415	CN(C)CC[C@H](CSC1=CC=CC=C1)NC1=C(C=C(C=C1)S(=O)(=O)NC1=NN(C)C2=NC(=NC=C12)N1CCN(CC2=C(C=CC=C2)C2=CC=C(Cl)C=C2)CC1)[N+]([O-])=O
CHEMBL3650515	0.411	CN(C)CCCNC1=CC=C(C=C1[N+]([O-])=O)S(=O)(=O)NC(=O)C1=CC=C(C=C1OC1=CC=CC(=C1)N1CCOCC1)N1CCN(CC2=CC=CC=C2C2=CC=C(Cl)C=C2)CC1
CHEMBL370836	0.408	CC1(C)CCN(CC1)C1=CC=C(C=C1)C(=O)NS(=O)(=O)C1=CC=C(N[C@H](CCCCN)CSC2=CC=CC=C2)C(=C1)[N+]([O-])=O
CHEMBL202509	0.404	CC(=O)N1CCN(CC1)C1=CC=C(C=C1)C(=O)NS(=O)(=O)C1=CC=C(NCCSC2=CC=CC=C2)C(=C1)[N+]([O-])=O
CHEMBL3650566	0.398	[O-][N+](=O)C1=CC(=CC=C1NCC1CCOCC1)S(=O)(=O)NC(=O)C1=CC=C(C=C1OC1=CC=CC=C1C1=CC=CC=C1)N1CCN(CC2=CC=CC=C2C2=CC=C(Cl)C=C2)CC1
CHEMBL1288363	0.38	COC1=C(C=C2CCN(CC2)C2=CC=C(C=C2)C(=O)NS(=O)(=O)C2=CC=C(NC(CCN(C)C)CSC3=CC=CC=C3)C(=C2)[N+]([O-])=O)C=CC=C1
CHEMBL376659	0.38	COC1=C(C=C2CCN(CC2)C2=CC=C(C=C2)C(=O)NS(=O)(=O)C2=CC=C(N[C@H](CCN(C)C)CSC3=CC=CC=C3)C(=C2)[N+]([O-])=O)C=CC=C1
CHEMBL383399	0.374	COC1=CC(CCCN2CCOCC2)=CC=C1C1=CC=C(C=C1)C(=O)NS(=O)(=O)C1=CC=C(N[C@@H](CSC2=CC=CC=C2)CC(=O)N(C)C)C(=C1)[N+]([O-])=O
CHEMBL3650588	0.352	CN(C)CCCC1=CNC2=CC=C(OC3=CC(=CC=C3C(=O)NS(=O)(=O)C3=CC=C(NCC4CCOCC4)C(=C3)[N+]([O-])=O)N3CCN(CC4=CC=CC=C4C4=CC=C(Cl)C=C4)CC3)C=C12
CHEMBL2326038	0.35	CN(C)CC[C@H](CSC1=CC=CC=C1)NC1=C(C=C(C=C1)S(=O)(=O)NC1=CC=C(C=C1)N1CCN(CC1)C1=CC(=CC=C1)C1=C(ON=C1)C1=CC=C(Cl)C=C1)[N+]([O-])=O
CHEMBL2325757	0.347	CN(C)CC[C@H](CSC1=CC=CC=C1)NC1=C(C=C(C=C1)S(=O)(=O)NC1=CC=C(C=C1)N1CCN(CC1)C1=CC(=CC=C1)C1=C(C=NN1C1=CC=C(Cl)C=C1)C(=O)NS(C)(=O)=O)[N+]([O-])=O
CHEMBL218222	0.339	COC1(CC2=CC=CC=C2)CCN(CC1)C1=CC=C(C=C1)C(=O)NS(=O)(=O)C1=CC(=C(NC(C)(C)CSC2=CC=CC=C2)C=C1)[N+]([O-])=O
CHEMBL2159741	0.336	CN(C)CC[C@H](CSC1=CC=CC=C1)NC1=CC=C(C=C1[N+]([O-])=O)S(=O)(=O)NC1=CC=C(C=C1)N1CCN(CC1)C1=CC(=CC=C1)C1=C(N(C2CC2)C(C)=C1C(O)=O)C1=CC=C(Cl)C=C1
CHEMBL1689143	0.329	CN(C)CC[C@H](CSC1=CC=CC=C1)NC1=CC=C(C=C1[N+]([O-])=O)S(=O)(=O)NC1=C2C=CC(=CC2=NC=N1)N1CCN(CC2=C(CCC(C)(C)C2)C2=CC=C(Cl)C=C2)CC1
CHEMBL382648	0.303	COC1=CC(CCCN2CCOCC2)=CC=C1C1=CC=C(C=C1)C(=O)NS(=O)(=O)C1=CC=C(N[C@H](CCCN(C)C)CSC2=CC=CC=C2)C(=C1)[N+]([O-])=O
CHEMBL201669	0.28	COC1=C(C=CC(CN(C)C)=C1)C1=CC=C(C=C1)C(=O)NS(=O)(=O)C1=CC=C(NCCSC2=CC=CC=C2)C(=C1)[N+]([O-])=O
CHEMBL1940679	0.277	COC1=CC=C(C=C1)C(=O)NC1=CC=C(C=C1)C(=O)NS(=O)(=O)C1=CC=C(NCCSC2=CC=CC=C2)C(=C1)[N+]([O-])=O
CHEMBL372834	0.277	COC1=C(C=CC(=C1)C(=O)N(C)C)C1=CC=C(C=C1)C(=O)NS(=O)(=O)C1=CC=C(NCCSC2=CC=CC=C2)C(=C1)[N+]([O-])=O
CHEMBL1689144	0.265	CC1(C)CCC(=C(CN2CCN(CC2)C2=CC3=NC=NC(NS(=O)(=O)C4=CC=C(N[C@H](CCN5CCOCC5)CSC5=CC=CC=C5)C(=C4)[N+]([O-])=O)=C3C=C2)C1)C1=CC=C(Cl)C=C1
CHEMBL3893173	0.258	COC1(CC2=CC=CC(C)=C2)CCN(CC1)C1=CC=C(C=C1)C(=O)NS(=O)(=O)C1=CC(=C(N[C@H](CCN(C)C)CSC2=CC=CC=C2)S1)[N+]([O-])=O
CHEMBL3905577	0.255	COC1(CC2CCCCC2)CCN(CC1)C1=CC=C(C=C1)C(=O)NS(=O)(=O)C1=CC(=C(N[C@H](CCN(C)C)CSC2=CC=CC=C2)S1)[N+]([O-])=O
CHEMBL2063884	0.229	CN(C)CC[C@H](CSC1=CC=CC=C1)NC1=C(C=C(C=C1)S(=O)(=O)NC1=CC=C(C=C1)C1=CN(N=N1)C1=CC=CC(=C1)C1=C(N(CC[C@H](O)CO)C=C1C1=CC=C(Cl)C=C1)C(=O)NCCCN1CCN(C)CC1)[N+]([O-])=O
CHEMBL3906343	0.203	CC1(C)CCC(CN2CCN(CC2)C2=CC=C(C(=O)NS(=O)(=O)C3=CC=C(N[C@@H]4CCN(C4)C4CCOC(C)(C)C4)C(=C3)[N+]([O-])=O)C(OC3=CN=C4NC=CC4=C3)=C2)=C(C1)C1=CC=C(Cl)C=C1
CHEMBL3958980	0.195	CC1(C)CCC(CN2CCN(CC2)C2=CC=C(C(=O)NS(=O)(=O)C3=CC=C(NCC4(N)CCCCC4)C(=C3)[N+]([O-])=O)C(OC3=CC=C4NC=CC4=C3)=C2)=C(C1)C1=CC=C(Cl)C=C1
CHEMBL3653969	0.194	CCN(CC)C1CCC(CC1)NC1=CC=C(C=C1[N+]([O-])=O)S(=O)(=O)NC(=O)C1=CC=C(C=C1OC1=CC=CC(Cl)=C1)N1CCN(CC2=C(CC(C)(C)CC2)C2=CC=C(Cl)C=C2)CC1
CHEMBL3936065	0.186	CC1(C)CCC(CN2CCN(CC2)C2=CC=C(C(=O)NS(=O)(=O)C3=CC=C(NC4CCN(CC4)C4CC5=CC=CC=C5C4)C(=C3)[N+]([O-])=O)C(OC3=C4C=CNC4=CC=C3)=C2)=C(C1)C1=CC=C(Cl)C=C1
CHEMBL3956131	0.185	CC1(C)CCC(CN2CCN(CC2)C2=CC=C(C(=O)NS(=O)(=O)C3=CC=C(NC4CCC(CC4)N(C4CC4)C4CC4)C(=C3)[N+]([O-])=O)C(OC3=CN=C4NC=CC4=C3)=C2)=C(C1)C1=CC=C(Cl)C=C1
CHEMBL3939942	0.183	CC1(C)CCC(CN2CCN(CC2)C2=CC=C(C(=O)NS(=O)(=O)C3=CC=C(NC4CCC(CC4)NC4CCOCC4)C(=C3)[N+]([O-])=O)C(OC3=CN=C4NC=CC4=C3)=C2)=C(C1)C1=CC=C(Cl)C=C1
CHEMBL3911961	0.181	CC1(C)CCC(CN2CCN(CC2)C2=CC=C(C(=O)NS(=O)(=O)C3=CC=C(NC4CCC(CC4)NC4CC4)C(=C3)[N+]([O-])=O)C(OC3=CN=C4NC=CC4=C3)=C2)=C(C1)C1=CC=C(Cl)C=C1
CHEMBL3952965	0.178	CC1(C)CCC(CN2CCN(CC2)C2=CC=C(C(=O)NS(=O)(=O)C3=CC=C(NC4CCC(CC4)N4CCOCC4)C(=C3)[N+]([O-])=O)C(OC3=C4C=CNC4=CC=C3)=C2)=C(C1)C1=CC=C(Cl)C=C1
CHEMBL3654004	0.177	CC1(C)CCC(CN2CCN(CC2)C2=CC=C(C(=O)NS(=O)(=O)C3=CC=C(NC4CCN(CC4)C4CCOCC4)C(=C3)[N+]([O-])=O)C(OC3=C(Cl)C=C4NC=CC4=C3)=C2)=C(C1)C1=CC=C(Cl)C=C1
CHEMBL3650646	0.175	COCCOCCN1CCC(CC1)NC1=CC=C(C=C1[N+]([O-])=O)S(=O)(=O)NC(=O)C1=CC=C(C=C1OC1=CC=CC(Cl)=C1)N1CCN(CC2=C(CC(C)(C)CC2)C2=CC=C(Cl)C=C2)CC1
CHEMBL3653975	0.175	CC1(C)CCC(CN2CCN(CC2)C2=CC=C(C(=O)NS(=O)(=O)C3=CC=C(NC4CCN(CC4)C4CCOCC4)C(=C3)[N+]([O-])=O)C(OC3=C4C=CNC4=CC(F)=C3)=C2)=C(C1)C1=CC=C(Cl)C=C1
CHEMBL3914764	0.173	CC1(C)CCC(CN2CCN(CC2)C2=CC=C(C(=O)NS(=O)(=O)C3=CC=C(NCC4(N)CCOCC4)C(=C3)[N+]([O-])=O)C(OC3=CC=C4NC=CC4=C3)=C2)=C(C1)C1=CC=C(Cl)C=C1
CHEMBL3898333	0.172	CC1(C)CCC(CN2CCN(CC2)C2=CC=C(C(=O)NS(=O)(=O)C3=CC=C(NCC4(O)CCCCC4)C(=C3)[N+]([O-])=O)C(OC3=CC=C4NC=CC4=C3)=C2)=C(C1)C1=CC=C(Cl)C=C1
CHEMBL3653966	0.171	CC1(C)CCC(CN2CCN(CC2)C2=CC=C(C(=O)NS(=O)(=O)C3=CC=C(NC4CCN(CC4)C4CCOCC4)C(=C3)[N+]([O-])=O)C(OC3=C(F)C(F)=C4NC=CC4=C3)=C2)=C(C1)C1=CC=C(Cl)C=C1
CHEMBL1352748	0.17	CN(C)CCCNS(=O)(=O)C1=CC(=C(C=C1)N1CCN(CC1)C1=CC=C(C=C1)C(C)=O)[N+]([O-])=O
CHEMBL3650669	0.168	CC1(C)CCC(CN2CCN(CC2)C2=CC=C(C(=O)NS(=O)(=O)C3=CC=C(NC4CCN(CC4)C4CCOCC4)C(=C3)[N+]([O-])=O)C(OC3=C(F)C=C4NC=CC4=C3)=C2)=C(C1)C1=CC=C(Cl)C=C1
CHEMBL3653997	0.168	CC1(C)CCC(CN2CCN(CC2)C2=CC=C(C(=O)NS(=O)(=O)C3=CC=C(NC4CCC(CC4)N4CCOCC4)C(=C3)[N+]([O-])=O)C(OC3=C(F)C(F)=C4NC=CC4=C3)=C2)=C(C1)C1=CC=C(Cl)C=C1
CHEMBL3967495	0.168	CC1(C)CCC(CN2CCN(CC2)C2=CC=C(C(=O)NS(=O)(=O)C3=CC=C(NC[C@H]4CCCO4)C(=C3)[N+]([O-])=O)C(OC3=CC=C4NC=CC4=C3)=C2)=C(C1)C1=CC=C(Cl)C=C1
CHEMBL3952137	0.167	CC1(C)CCC(CN2CCN(CC2)C2=CC=C(C(=O)NS(=O)(=O)C3=CC=C(NCCC4=CC=C(C=C4)S(N)(=O)=O)C(=C3)[N+]([O-])=O)C(OC3=CC=C4NC=CC4=C3)=C2)=C(C1)C1=CC=C(Cl)C=C1
CHEMBL3654054	0.167	CC1(C)CCC(CN2CCN(CC2)C2=CC=C(C(=O)NS(=O)(=O)C3=CC=C(NC4CCC(CC4)N4CCOCC4)C(=C3)[N+]([O-])=O)C(OC3=C(Cl)C=C4NC=CC4=C3)=C2)=C(C1)C1=CC=C(Cl)C=C1
CHEMBL3653982	0.167	CC1(C)CCC(CN2CCN(CC2)C2=CC=C(C(=O)NS(=O)(=O)C3=CC=C(NC4CCN(CC4)C4CCOCC4)C(=C3)[N+]([O-])=O)C(OCC3=CSC(N)=N3)=C2)=C(C1)C1=CC=C(Cl)C=C1
CHEMBL3966550	0.165	CC1(C)CCC(CN2CCN(CC2CO)C2=CC=C(C(=O)NS(=O)(=O)C3=CC=C(NC4CCN(CC4)C4CCOCC4)C(=C3)[N+]([O-])=O)C(OC3=CC=C4NC=CC4=C3)=C2)=C(C1)C1=CC=C(Cl)C=C1
CHEMBL3653996	0.163	CC1(C)CCC(CN2CCN(CC2)C2=CC=C(C(=O)NS(=O)(=O)C3=CC=C(NC4CCC(CC4)N4CCOCC4)C(=C3)[N+]([O-])=O)C(OC3=C(F)C=C4NC=CC4=C3)=C2)=C(C1)C1=CC=C(Cl)C=C1
CHEMBL3654093	0.162	CC1(C)CCC(CN2CCN(CC2)C2=CC=C(C(=O)NS(=O)(=O)C3=CC=C(NC4CCC(CC4)NC4CCOCC4)C(=C3)[N+]([O-])=O)C(OC3=C(F)C=C4NC=CC4=C3)=C2)=C(C1)C1=CC=C(Cl)C=C1
CHEMBL3654010	0.162	CC1(C)CCC(CN2CCN(CC2)C2=CC=C(C(=O)NS(=O)(=O)C3=CC=C(NCC4(N)CCOCC4)C(=C3)[N+]([O-])=O)C(OC3=C(F)C=C4NC=CC4=C3)=C2)=C(C1)C1=CC=C(Cl)C=C1
CHEMBL1524549	0.161	CN(C)CCCNS(=O)(=O)C1=CC(=C(C=C1)N1CCN(CC2=CC3=C(OCO3)C=C2)CC1)[N+]([O-])=O
CHEMBL3979321	0.158	CC1(C)CCC(CN2CCN(CC2)C2=CC=C(C(=O)NS(=O)(=O)C3=CC=C(NCCCN4CCCC4)C(=C3)[N+]([O-])=O)C(OC3=C4C=CNC4=CC=C3)=C2)=C(C1)C1=CC=CC(F)=C1
CHEMBL3941326	0.158	CC1(C)CCC(CN2CCN(CC2)C2=CC=C(C(=O)NS(=O)(=O)C3=CC=C(N[C@@H]4CCOC4)C(=C3)[N+]([O-])=O)C(OC3=CN=C4NC=CC4=C3)=C2)=C(C1)C1=CC=C(Cl)C=C1
CHEMBL3653998	0.157	CC1(C)CCC(CN2CCN(CC2)C2=CC=C(C(=O)NS(=O)(=O)C3=CC=C(NC4CCN(CC5CC5)CC4)C(=C3)[N+]([O-])=O)C(OC3=C(F)C=C4NC=CC4=C3)=C2)=C(C1)C1=CC=C(Cl)C=C1
CHEMBL3654002	0.155	CC1(C)CCC(CN2CCN(CC2)C2=CC=C(C(=O)NS(=O)(=O)C3=CC=C(NC(CO)C4CCOCC4)C(=C3)[N+]([O-])=O)C(OC3=C(F)C=C4NC=CC4=C3)=C2)=C(C1)C1=CC=C(Cl)C=C1
CHEMBL3944459	0.154	CC1(C)CCC(CN2CCN(CC2)C2=CC=C(C(=O)NS(=O)(=O)C3=CC=C(NCCCN4CCCC4)C(=C3)[N+]([O-])=O)C(OC3=C4C=CNC4=CC=C3)=C2)=C(C1)C1=CC=C(F)C=C1
CHEMBL3913473	0.154	CC1(C)CCC(CN2CCN(CC2)C2=CC=C(C(=O)NS(=O)(=O)C3=CC=C(NCCN4CCCCC4=O)C(=C3)[N+]([O-])=O)C(OC3=CC=C4NC=CC4=C3)=C2)=C(C1)C1=CC=C(Cl)C=C1
CHEMBL3654092	0.154	CC1(C)CCC(CN2CCN(CC2)C2=CC=C(C(=O)NS(=O)(=O)C3=CC=C(NC4CCC(CC4)N(C4CC4)C4CC4)C(=C3)[N+]([O-])=O)C(OC3=C(F)C=C4NC=CC4=C3)=C2)=C(C1)C1=CC=C(Cl)C=C1
CHEMBL3947654	0.153	CC1(C)CCC(CN2CCN(CC2CO)C2=CC=C(C(=O)NS(=O)(=O)C3=CC=C(NCC4(N)CCOCC4)C(=C3)[N+]([O-])=O)C(OC3=CC=C4NC=CC4=C3)=C2)=C(C1)C1=CC=C(Cl)C=C1
CHEMBL3654082	0.151	CC1(C)CCC(CN2CCN(CC2)C2=CC=C(C(=O)NS(=O)(=O)C3=CC=C(NC4CCC(CC4)N4CCOCC4)C(=C3)[N+]([O-])=O)C(OC3=CN=C(N)C(Cl)=C3)=C2)=C(C1)C1=CC=C(Cl)C=C1
CHEMBL3654168	0.148	CC1(C)CCC(CN2CCN(CC2)C2=CC=C(C(=O)NS(=O)(=O)C3=CC=C(NCC4CCC(F)(F)CC4)C(=C3)[N+]([O-])=O)C(OC3=C(F)C=C4NC=CC4=C3)=C2)=C(C1)C1=CC=C(Cl)C=C1
CHEMBL3654031	0.148	CC(C)(C)OC(=O)NC1=CC=C(OC2=CC(=CC=C2C(=O)NS(=O)(=O)C2=CC=C(NCC3CCOCC3)C(=C2)[N+]([O-])=O)N2CCN(CC3=C(CC(C)(C)CC3)C3=CC=C(Cl)C=C3)CC2)C=N1
CHEMBL3654055	0.148	CC1(C)CC(=C(CN2CCN(CC2)C2=CC=C(C(=O)NS(=O)(=O)C3=CC=C(NC4CCC(CC4)N4CCOCC4)C(=C3)[N+]([O-])=O)C(OC3=C(Cl)C=C4NC=CC4=C3)=C2)CO1)C1=CC=C(Cl)C=C1
CHEMBL3654078	0.144	CC1(C)CCC(CN2CCN(CC2)C2=CC=C(C(=O)NS(=O)(=O)C3=CC=C(NC4CCC(CC4)N4CCOCC4)C(=C3)[N+]([O-])=O)C(OC3=CC=CC4=C3CC(=O)N4)=C2)=C(C1)C1=CC=C(Cl)C=C1
CHEMBL3654013	0.139	CC1(C)CCC(CN2CCN(CC2)C2=CC=C(C(=O)NS(=O)(=O)C3=CC=C(NC4CCOCC4)C(=C3)[N+]([O-])=O)C(OC3=C(F)C=C4NC=CC4=C3)=C2)=C(C1)C1=CC=C(Cl)C=C1
CHEMBL3953600	0.136	CC1(C)CCC(CN2CCN(CC2)C2=CC=C(C(=O)NS(=O)(=O)C3=CC=C(NC4CCN(CC5=CSC=N5)CC4)C(=C3)[N+]([O-])=O)C(OC3=CC=C4NC=CC4=C3)=C2)=C(C1)C1=CC=C(Cl)C=C1
CHEMBL3654056	0.132	CC1(C)CC(=C(CN2CCN(CC2)C2=CC=C(C(=O)NS(=O)(=O)C3=CC=C(NC4CCC(CC4)N4CCOCC4)C(=C3)[N+]([O-])=O)C(OC3=C(F)C=C4NC=CC4=C3)=C2)CO1)C1=CC=C(Cl)C=C1
CHEMBL3654007	0.119	CC1(C)CCC(CN2CCN(CC2)C2=CC=C(C(=O)NS(=O)(=O)C3=CC=C(NC4CCN(CC5=CSC=N5)CC4)C(=C3)[N+]([O-])=O)C(OC3=C(F)C=C4NC=CC4=C3)=C2)=C(C1)C1=CC=C(Cl)C=C1
CHEMBL4238592	0.115	NC(CC1=CC=C(OCC2=CC=CC=C2)C=C1)C(=O)NS(=O)(=O)C1=CC=C(NCCCC2=CC=CC=C2)C(=C1)[N+]([O-])=O
CHEMBL4301587	0.115	N[C@@H](CC1=CC=C(OCC2=CC=CC=C2)C=C1)C(=O)NS(=O)(=O)C1=CC=C(NCCCC2=CC=CC=C2)C(=C1)[N+]([O-])=O
CHEMBL180143	0.115	CN(C)CCCN(CCCN(C)C)C(=O)CCNS(=O)(=O)C1=CC(=C(NCC(C2=CC=CC=C2)C2=CC=CC=C2)C=C1)[N+]([O-])=O
CHEMBL1895636	0.108	O=C(CN1C(=O)CSC2=C1C=C(C=C2)S(=O)(=O)N1CCOCC1)NCCCN1CCC2=C(C1)C=CC=C2
CHEMBL4300545	0.104	N[C@@H](CC1=CC=C(OCC2=CC=C(C=C2)C#N)C=C1)C(=O)NS(=O)(=O)C1=CC=C(NCCCC2=CC=CC=C2)C(=C1)[N+]([O-])=O
CHEMBL4239019	0.104	NC(CC1=CC=C(OCC2=CC=C(C=C2)C#N)C=C1)C(=O)NS(=O)(=O)C1=CC=C(NCCCC2=CC=CC=C2)C(=C1)[N+]([O-])=O
CHEMBL3972476	0.103	CC1(C)CCC(CN2CCN(CC2)C2=CC=C(C(=O)NS(=O)(=O)C3=CC=C(OCC4(F)CCC(CC4)N(CCC#N)C4CC4)C(=C3)[N+]([O-])=O)C(OC3=CN=C4NC=CC4=C3)=C2)=C(C1)C1=CC=C(Cl)C=C1
CHEMBL4250906	0.103	CC1=CC=C(CC(=O)N[C@@H](CC2=CC=C(OCC3=CC=CC=C3)C=C2)C(=O)NS(=O)(=O)C2=CC=C(NCCCC3=CC=CC=C3)C(=C2)[N+]([O-])=O)C=C1
CHEMBL3980451	0.1	CC1(C)CCC(CN2CCN(CC2)C2=CC=C(C(=O)NS(=O)(=O)C3=CC=C(OCCCS(C)(=O)=O)C(=C3)[N+]([O-])=O)C(OC3=C4C=CNC4=CC=C3)=C2)=C(C1)C1=CC=C(Cl)C=C1
CHEMBL3114371	0.095	ONC(=O)CCCCCN1C(=O)C2=CC=C(NC(=O)C3=CC=C(C=C3)C3=CC=CC=C3)C=C2S1(=O)=O
CHEMBL4239370	0.09	[O-][N+](=O)C1=CC(=CC=C1Cl)S(=O)(=O)NC(=O)[C@H](CC1=CC=C(OCC2=CC=C(C=C2)C2=CC=CC=C2)C=C1)NC(=O)C1=CC2=CC=CC=C2C=C1
CHEMBL4244705	0.085	CC(C)(C)OC(=O)N[C@@H](CC1=CC=C(OCC2=CC=CC=C2)C=C1)C(=O)NS(=O)(=O)C1=CC=C(NCCCC2=CC=CC=C2)C(=C1)[N+]([O-])=O
CHEMBL2112283	0.083	CN(C)CCCN(C)CCNC(=O)[C@@H]1CCCN1S(=O)(=O)C1=CC(=C(NNC(=O)NC2C3=C(CCC4=C2C=CC=C4)C=CC=C3)C=C1)[N+]([O-])=O
CHEMBL3916510	0.081	CC1(C)CCC(CN2CCN(CC2)C2=CC=C(C(=O)NS(=O)(=O)C3=CC=C(OCC4(F)CCOCC4)C(=C3)[N+]([O-])=O)C(OC3=C4C=CNC4=CC=C3)=C2)=C(C1)C1=CC=C(Cl)C=C1
CHEMBL3654175	0.081	CC1(C)CC(C(CN2CCN(CC2)C2=CC=C(C(=O)NS(=O)(=O)C3=CC=C(OCC4(F)CCOCC4)C(=C3)[N+]([O-])=O)C(OC3=C(F)C=C4NC=CC4=C3)=C2)CO1)C1=CC=C(Cl)C=C1
CHEMBL4227489	0.079	CNS(=O)(=O)C1=CC(=CC=C1)C1=CC=C(C=C1)[C@@H]1C[C@H]1NCCCCC1C(=O)N(CC2=CC(Cl)=CC=C2)CCN(C2=CC=C(C=C2)C2=CC=CC=C2)C1=O
CHEMBL4102087	0.074	CC1=CC=C(C=C1)C1=CC=C(CN2C=C(C(=O)N[C@@H](CC3=CC=C(OCC4=CC=CC=C4)C=C3)C(=O)NS(=O)(=O)C3=CC=C(Cl)C(=C3)[N+]([O-])=O)C3=CC=CC=C23)C=C1
CHEMBL1907654	0.071	CN(C)CCN(C)CCNC(=O)[C@@H]1CCCN1S(=O)(=O)C1=CC(=C(NNC(=S)NC(C2=C(Cl)C=CC=C2)C2=C(Cl)C=CC=C2)C=C1)[N+]([O-])=O
CHEMBL3654070	0.068	CC1(C)CCC(CN2CCN(CC2)C2=CC=C(C(=O)NS(=O)(=O)C3=CN=C(NC4CCN(CC4)C4CCOCC4)C(Br)=C3)C(OC3=C(F)C=C4NC=CC4=C3)=C2)=C(C1)C1=CC=C(Cl)C=C1
CHEMBL3654065	0.067	CC1(C)CCC(CN2CCN(CC2)C2=CC=C(C(=O)NS(=O)(=O)C3=CN=C(NC4CCC(CC4)N4CCOCC4)C(Br)=C3)C(OC3=C(F)C=C4NC=CC4=C3)=C2)=C(C1)C1=CC=C(Cl)C=C1
CHEMBL3605891	0.066	ONC(=O)C1=CC=C(NC(=O)CCCN2C(=O)C3=C(C=C(C=C3)C3=CC=CC=C3)S2(=O)=O)C=C1
CHEMBL1900138	0.066	CN(CC1=CC=CC=C1)C(=O)C1=CC=CC(NC(=O)CC2=CC=C(NC(=O)C3CCN(CC3)S(=O)(=O)C3=CC(=CC=C3)[N+]([O-])=O)C=C2)=C1
CHEMBL4251028	0.066	CCCCCC(=O)N[C@@H](CC1=CC=C(OCC2=CC=C(C=C2)C2=CC=CC=C2)C=C1)C(=O)NS(=O)(=O)C1=CC=C(Cl)C(=C1)[N+]([O-])=O
CHEMBL2063334	0.066	CN1CCN(CC1)C1=CC=C(C=C1)C(=O)NC1=NNC(=C1)C1=CC=C(CNS(=O)(=O)C2=CC=CC=C2)C=C1
CHEMBL1722886	0.065	CC1CCN(CCCNC(=O)C2=CC=C(CNS(=O)(=O)C3=CC=C(NC(C)=O)C=C3)C=C2)CC1
CHEMBL1706477	0.065	CN(CCNC(=O)C1=CC=C(CNS(=O)(=O)C2=CC=C(NC(C)=O)C=C2)C=C1)CC1=CC=CC=C1
CHEMBL3903984	0.065	CC1(C)CCC(CN2CCN(CC2)C2=CC=C(C(=O)NS(=O)(=O)C3=CC=CC(=C3)C(=O)NCC3CCOCC3)C(OC3=CC=C4NC=CC4=C3)=C2)=C(C1)C1=CC=C(Cl)C=C1
CHEMBL4453129	0.064	CN(C)CCC=CC(=O)NC1=CC(=CC=C1)S(=O)(=O)N1CCC(C1)NC(=O)C1=NNC=C1NC(=O)C1=C(Cl)C=CC=C1Cl
CHEMBL1869441	0.063	CN(C1CCCCC1)C(=O)C1=CC=CC(NC(=O)CC2=CC=C(NC(=O)C3CCN(CC3)S(=O)(=O)C3=CC(=CC=C3)[N+]([O-])=O)C=C2)=C1
CHEMBL3890955	0.061	CCCCN(C(=O)C1=NN(C(C)=C1Cl)C1=CC=C(C=C1C(=O)N1CCC2=CC=CC=C2C1)C(=O)NS(=O)(=O)C1=CC2=C(Br)C=CC(Cl)=C2C=C1)C1=CC=CC(=C1)C1=CC=C(Cl)C=C1
CHEMBL3940231	0.061	CCCCN(C(=O)C1=NN(C(C)=C1Cl)C1=CC=C(C=C1C(=O)N1CCC2=CC=CC=C2C1)C(=O)NS(=O)(=O)C1=CC2=CC=CC=C2C=C1)C1=CC=CC(=C1)C1=CC=CC(Cl)=C1
CHEMBL311714	0.06	ClC1=CC=CC(Cl)=C1C(=O)N[C@@H](CC1=CC=CC=C1)C(=O)C(=O)NCCNS(=O)(=O)C1=CC=C(CN2CCN(CC2)C2=NC=CC=C2)C=C1
CHEMBL4595739	0.059	CN(C)CC\\C=C\\C(=O)NC1=CC(=CC=C1)S(=O)(=O)N1CC[C@@H](C1)NC(=O)C1=NNC=C1NC(=O)C1=C(Cl)C=CC=C1Cl
CHEMBL3960038	0.059	CCCCN(C(=O)C1=NN(C(C)=C1Cl)C1=CC=C(C=C1C(=O)N1CCC2=CC=CC=C2C1)C(=O)NS(=O)(=O)C1=CC2=C(Cl)C=CC(Cl)=C2C=C1)C1=CC=CC(=C1)C1=CC=C(Cl)C=C1
CHEMBL3889549	0.058	CCCCN(CCC(=O)NCCN1CCN(C)CC1)C(=O)C1=NN(C(C)=C1Cl)C1=CC=C(C=C1C(=O)N1CCC2=CC=CC=C2C1)C(=O)NS(=O)(=O)C1=CC2=CC=CC=C2C=C1
CHEMBL413515	0.057	CN(C)C1=CC=C(CNC(=O)[C@@H](NC(=O)C2=C(C=CC=C2)C2=CC=CC=C2)[C@@H]2N[C@@H](C(=O)NCCNC(=O)[C@@H]3N[C@H](SC3(C)C)[C@H](NC(=O)C3=C(C=CC=C3)C3=CC=CC=C3)C(=O)NCC3=CC=C(C=C3)N(C)C)C(C)(C)S2)C=C1
CHEMBL3903226	0.057	CN1CCC[C@H]1C(=O)N1CCC(COC2=CC=C(C=C2Cl)S(=O)(=O)NC(=O)C2=CC=C(C=C2OC2=CN=C3NC=CC3=C2)N2CCN(CC3=C(CC(C)(C)CC3)C3=CC=C(Cl)C=C3)CC2)CC1
CHEMBL3785426	0.057	CN1N=C(C)C(=C1C)C1=C2NC(C(=O)NS(=O)(=O)C3=CC(NC4CC5=C(C4)C=CC=C5)=NC=C3)=C(CCCOC3=CC(C)=C(Cl)C(C)=C3)C2=CC=C1Cl
CHEMBL3899265	0.057	CCCCN(C(=O)C1=NN(C(C)=C1Cl)C1=CC=C(C=C1C(=O)N1CCC2=CC=CC=C2C1)C(=O)NS(=O)(=O)C1=CC2=C(Cl)C=CC(Cl)=C2C=C1)C1=CC=CC(=C1)C1=CC=CC(Cl)=C1
CHEMBL3786327	0.055	CN1N=C(C)C(=C1C)C1=C2NC(C(=O)NS(=O)(=O)C3=CC(NCCC4=CC=CC=C4)=NC=C3)=C(CCCOC3=CC(C)=C(Cl)C(C)=C3)C2=CC=C1Cl
CHEMBL2024645	0.055	NC(=N)NCCC[C@@H](NC(=O)[C@@H](CCCNC(N)=N)NC(=O)C1=CC=C(NC(=O)CNCCNS(=O)(=O)C2=C3C=CN=CC3=CC=C2)C=C1)C(N)=O
CHEMBL535757	0.053	CN1CCN(CCCN(CC2=CSC(=N2)C2=CC=C(CNCC3=CC=CC=C3)C=C2)S(=O)(=O)C2=CC=CC=C2Cl)CC1
CHEMBL533884	0.053	CN1CCN(CCCN(CC2=CSC(=N2)C2=CC=C(CNCC3=CC=CC=C3)C=C2)S(=O)(=O)C2=CC=CC=C2Cl)CC1
CHEMBL1486879	0.05	CCOC(=O)N1CCC(CC1)NC(=O)C1=C(CO)C=CC(=C1)C(=O)NC1=CC=C(C=C1)S(=O)(=O)N1CCOCC1
CHEMBL3655702	0.047	COCCOCCC(=O)NCC(=O)NC1=CC=CC(=C1)S(=O)(=O)N[C@@H](CC1=CC=CC(=C1)C(N)=N)C(=O)N1CCC(CCN)CC1
CHEMBL4175858	0.047	COC1=CC=C(NC(=O)CNC(=O)CN2CCN(CC3=CC=C4CN(CC4=C3)C(=O)C3=CC(C(C)C)=C(O)C=C3O)CC2)C=C1NC1=NC=C(Cl)C(NC2=C(C=CC=C2)S(=O)(=O)C(C)C)=N1
CHEMBL4598139	0.046	CN(C)C\\C=C\\C(=O)NC1=CC(=CC=C1)S(=O)(=O)N1CCC(CC1)N(C)C(=O)C1=NNC=C1NC(=O)C1=C(Cl)C=CC=C1Cl
CHEMBL4461786	0.046	CN(C)CC=CC(=O)NC1=CC(=CC=C1)S(=O)(=O)N1CCC(CC1)N(C)C(=O)C1=NNC=C1NC(=O)C1=C(Cl)C=CC=C1Cl
CHEMBL443684	1.0	CC1(C)CCC(=C(CN2CCN(CC2)C2=CC=C(C=C2)C(=O)NS(=O)(=O)C2=CC(=C(N[C@H](CCN3CCOCC3)CSC3=CC=CC=C3)C=C2)S(=O)(=O)C(F)(F)F)C1)C1=CC=C(Cl)C=C1
CHEMBL591907	1.0	CC1(C)CCC(=C(CN2CCN(CC2)C2=CC=C(C=C2)C(=O)NS(=O)(=O)C2=CC=C(NC(CCN3CCOCC3)CSC3=CC=CC=C3)C(=C2)S(=O)(=O)C(F)(F)F)C1)C1=CC=C(Cl)C=C1
CHEMBL2105690	1.0	CC1(C)CCC(=C(CN2CCN(CC2)C2=CC=C(C=C2)C(=O)NS(=O)(=O)C2=CC(=C(NC(CCN3CCOCC3)CSC3=CC=CC=C3)C=C2)S(=O)(=O)C(F)(F)F)C1)C1=CC=C(Cl)C=C1
CHEMBL4215940	0.972	CC1(C)CCC(=C(CN2CCC3=CC=C(C=C3CC2)C(=O)NS(=O)(=O)C2=CC=C(N[C@H](CCN3CCOCC3)CSC3=CC=CC=C3)C(=C2)S(=O)(=O)C(F)(F)F)C1)C1=CC=C(Cl)C=C1
CHEMBL4216466	0.963	CC1(C)CCC(=C(CN2CCC3=CC(=CC=C3C2)C(=O)NS(=O)(=O)C2=CC=C(N[C@H](CCN3CCOCC3)CSC3=CC=CC=C3)C(=C2)S(=O)(=O)C(F)(F)F)C1)C1=CC=C(Cl)C=C1
CHEMBL4206829	0.961	CC1(C)CCC(=C(CN2CCN(CC2)C2=CC=C(C=C2)C(=O)NS(=O)(=O)C2=CC=C(N[C@@H](CC3CC3)CN3CCOCC3)C(=C2)S(=O)(=O)C(F)(F)F)C1)C1=CC=C(Cl)C=C1
CHEMBL4218405	0.95	CC1(C)CCC(=C(CNC2(CN3C=NC4=CC(=CC=C34)C(=O)NS(=O)(=O)C3=CC=C(N[C@H](CCN4CCOCC4)CSC4=CC=CC=C4)C(=C3)S(=O)(=O)C(F)(F)F)CC2)C1)C1=CC=C(Cl)C=C1
CHEMBL4209752	0.94	CC1(C)CCC(=C(CN2CCN(CC2)C2=CC=C(C=C2)C(=O)NS(=O)(=O)C2=CC=C(NC3(CN4CCOCC4)CC3)C(=C2)S(=O)(=O)C(F)(F)F)C1)C1=CC=C(Cl)C=C1
CHEMBL4211198	0.934	CC1(C)CCC(=C(CN2CCN(CC2)C2=CC=C(C=C2)C(=O)NS(=O)(=O)C2=CC=C(NCC3(CN4CC(F)(F)C4)COC3)C(=C2)S(=O)(=O)C(F)(F)F)C1)C1=CC=C(Cl)C=C1
CHEMBL4208633	0.926	CC1(C)CCC(=C(CN2CCN(CC2)C2=CC=C(C=C2)C(=O)NS(=O)(=O)C2=CC=C(N[C@@H](CC3CC3)C(=O)N3CCOCC3)C(=C2)S(=O)(=O)C(F)(F)F)C1)C1=CC=C(Cl)C=C1
CHEMBL3963818	0.914	CC1(C)CCC(CN2CCN(CC2)C2=CC=C(C(=O)NS(=O)(=O)C3=CC=C(NCCCN4CCOCC4)C(=C3)S(=O)(=O)C(F)(F)F)C(OC3=CC=C4NC=CC4=C3)=C2)=C(C1)C1=CC=C(Cl)C=C1
CHEMBL3949504	0.906	CC1(C)CCC(CN2CCN(CC2)C2=CC=C(C(=O)NS(=O)(=O)C3=CC=C(NCCN4CCOCC4)C(=C3)S(=O)(=O)C(F)(F)F)C(OC3=CC=C4NC=CC4=C3)=C2)=C(C1)C1=CC=C(Cl)C=C1
CHEMBL3901008	0.901	CC1(C)CCC(CN2CCN(CC2)C2=CC=C(C(=O)NS(=O)(=O)C3=CC=C(NCCCN4CCOCC4)C(=C3)S(=O)(=O)C(F)(F)F)C(OC3=C4C=CNC4=CC=C3)=C2)=C(C1)C1=CC=C(Cl)C=C1
CHEMBL4202464	0.873	CC1(C)CCC(=C(CN2CCN(CC2)C2=CC=C(C=C2)C(=O)NS(=O)(=O)C2=CC=C(NC3(CN4CC(F)(F)C4)CC3)C(=C2)S(=O)(=O)C(F)(F)F)C1)C1=CC=C(Cl)C=C1
CHEMBL3311491	0.868	NCC1(CC2=C(C=CC=C2)C2=CC=C(Cl)C=C2)CCN(CC1)C1=CC=C(C=C1)C(=O)NS(=O)(=O)C1=CC=C(N[C@H](CCN2CCOCC2)CSC2=CC=CC=C2)C(=C1)S(=O)(=O)C(F)(F)F
CHEMBL3903991	0.867	CC1(C)CCC(CN2CCN(CC2)C2=CC=C(C(=O)NS(=O)(=O)C3=CC=C(NCC4CCOCC4)C(=C3)S(=O)(=O)C(F)(F)F)C(OC3=CC=C4NC=CC4=C3)=C2)=C(C1)C1=CC=C(Cl)C=C1
CHEMBL3703629	0.862	CN(C)[C@H](C1CCN(CC1)C1=CC=C(C=C1)C(=O)NS(=O)(=O)C1=CC=C(N[C@H](CCN2CCOCC2)CSC2=CC=CC=C2)C(=C1)S(=O)(=O)C(F)(F)F)C1=CC=CC=C1C1=CC=C(Cl)C=C1
CHEMBL3703626	0.857	N[C@H](C1CCN(CC1)C1=CC=C(C=C1)C(=O)NS(=O)(=O)C1=CC=C(N[C@H](CCN2CCOCC2)CSC2=CC=CC=C2)C(=C1)S(=O)(=O)C(F)(F)F)C1=CC=CC=C1C1=CC=C(Cl)C=C1
CHEMBL3703627	0.856	CNCC(=O)N[C@H](C1CCN(CC1)C1=CC=C(C=C1)C(=O)NS(=O)(=O)C1=CC=C(N[C@H](CCN2CCOCC2)CSC2=CC=CC=C2)C(=C1)S(=O)(=O)C(F)(F)F)C1=CC=CC=C1C1=CC=C(Cl)C=C1
CHEMBL3654105	0.85	CC1(C)CCC(CN2CCN(CC2)C2=CC=C(C(=O)NS(=O)(=O)C3=CC=C(NCCCN4CCOCC4)C(=C3)S(=O)(=O)C(F)(F)F)C(OC3=CN=C(N)C(Cl)=C3)=C2)=C(C1)C1=CC=C(Cl)C=C1
CHEMBL3907788	0.844	CC1(C)CCC(CN2CCN(CC2)C2=CC=C(C(=O)NS(=O)(=O)C3=CC=C(NCC4CN(CCO4)C4COC4)C(=C3)S(=O)(=O)C(F)(F)F)C(OC3=CN=C4NC=CC4=C3)=C2)=C(C1)C1=CC=C(Cl)C=C1
CHEMBL3931993	0.843	CC1(C)CCC(CN2CCN(CC2)C2=CC=C(C(=O)NS(=O)(=O)C3=CC=C(NCC4CCOCC4)C(=C3)S(=O)(=O)C(F)(F)F)C(OC3=C4C=CNC4=CC=C3)=C2)=C(C1)C1=CC=C(Cl)C=C1
CHEMBL3311492	0.842	CCOC(=O)C1(CC2=C(C=CC=C2)C2=CC=C(Cl)C=C2)CCN(CC1)C1=CC=C(C=C1)C(=O)NS(=O)(=O)C1=CC=C(N[C@H](CCN2CCOCC2)CSC2=CC=CC=C2)C(=C1)S(=O)(=O)C(F)(F)F
CHEMBL3703612	0.836	O[C@H](C1CCN(CC1)C1=CC=C(C=C1)C(=O)NS(=O)(=O)C1=CC=C(N[C@H](CCN2CCOCC2)CSC2=CC=CC=C2)C(=C1)S(=O)(=O)C(F)(F)F)C1=CC=CC=C1C1=CC=C(Cl)C=C1
CHEMBL3703611	0.833	O[C@@H](C1CCN(CC1)C1=CC=C(C=C1)C(=O)NS(=O)(=O)C1=CC=C(N[C@H](CCN2CCOCC2)CSC2=CC=CC=C2)C(=C1)S(=O)(=O)C(F)(F)F)C1=CC=CC=C1C1=CC=C(Cl)C=C1
CHEMBL3311493	0.826	OCC1(CC2=C(C=CC=C2)C2=CC=C(Cl)C=C2)CCN(CC1)C1=CC=C(C=C1)C(=O)NS(=O)(=O)C1=CC=C(N[C@H](CCN2CCOCC2)CSC2=CC=CC=C2)C(=C1)S(=O)(=O)C(F)(F)F
CHEMBL3899315	0.812	O[C@H](C1CCN(CC1)C1=CC=C(C=C1)C(=O)NS(=O)(=O)C1=CC=C(N[C@@H](CCN2CCOCC2)CSC2=CC=CC=C2)C(=C1)S(=O)(=O)C(F)(F)F)C1=CC=CC=C1C1=CC=C(Cl)C=C1
CHEMBL3703628	0.81	NCC(=O)N[C@H](C1CCN(CC1)C1=CC=C(C=C1)C(=O)NS(=O)(=O)C1=CC=C(N[C@H](CCN2CCOCC2)CSC2=CC=CC=C2)C(=C1)S(=O)(=O)C(F)(F)F)C1=CC=CC=C1C1=CC=C(Cl)C=C1
CHEMBL3924533	0.81	CN(C)[C@@H](C1CCN(CC1)C1=CC=C(C=C1)C(=O)NS(=O)(=O)C1=CC=C(N[C@@H](CCN2CCOCC2)CSC2=CC=CC=C2)C(=C1)S(=O)(=O)C(F)(F)F)C1=CC=CC=C1C1=CC=C(Cl)C=C1
CHEMBL3309312	0.81	CN(C)CCOC1=CC=CC(=C1CN1CCN(CC1)C1=CC=C(C=C1)C(=O)NS(=O)(=O)C1=CC=C(N[C@H](CCN2CCOCC2)CSC2=CC=CC=C2)C(=C1)S(=O)(=O)C(F)(F)F)C1=CC=C(Cl)C=C1
CHEMBL3703610	0.804	N[C@H](C1CCN(CC1)C1=CC=C(C=C1)C(=O)NS(=O)(=O)C1=CC=C(N[C@H](CCN2CCN(CCO)CC2)CSC2=CC=CC=C2)C(=C1)S(=O)(=O)C(F)(F)F)C1=CC=CC=C1C1=CC=C(Cl)C=C1
CHEMBL4207006	0.804	CC1(C)CCC(=C(CN2CCN(CC2)C2=CC=C(C=C2)C(=O)NS(=O)(=O)C2=CC=C(OCC3(CN4CCOCC4)COC3)C(=C2)S(=O)(=O)C(F)(F)F)C1)C1=CC=C(Cl)C=C1
CHEMBL3921948	0.8	O[C@@H](C1CCN(CC1)C1=CC=C(C=C1)C(=O)NS(=O)(=O)C1=CC=C(N[C@@H](CCN2CCOCC2)CSC2=CC=CC=C2)C(=C1)S(=O)(=O)C(F)(F)F)C1=CC=CC=C1C1=CC=C(Cl)C=C1
CHEMBL4211496	0.8	CC1(C)CCC(=C(CN2CCC3=C(C2)C=C(S3)C(=O)NS(=O)(=O)C2=CC=C(N[C@H](CCN3CCOCC3)CSC3=CC=CC=C3)C(=C2)S(=O)(=O)C(F)(F)F)C1)C1=CC=C(Cl)C=C1
CHEMBL3917011	0.789	N[C@@H](C1CCN(CC1)C1=CC=C(C=C1)C(=O)NS(=O)(=O)C1=CC=C(N[C@@H](CCN2CCOCC2)CSC2=CC=CC=C2)C(=C1)S(=O)(=O)C(F)(F)F)C1=CC=CC=C1C1=CC=C(Cl)C=C1
CHEMBL3703624	0.783	CCOP(=O)(OCC)O[C@H](C1CCN(CC1)C1=CC=C(C=C1)C(=O)NS(=O)(=O)C1=CC=C(N[C@H](CCN2CCOCC2)CSC2=CC=CC=C2)C(=C1)S(=O)(=O)C(F)(F)F)C1=CC=CC=C1C1=CC=C(Cl)C=C1
CHEMBL3980454	0.783	CC1(C)CCC(CN2CCN(CC2)C2=CC=C(C(=O)NS(=O)(=O)C3=CC=C(NCC4CCOCC4)C(=C3)S(=O)(=O)C(F)(F)F)C(OC3=CN=C4NC=CC4=C3)=C2)=C(C1)C1=CC=C(Cl)C=C1
CHEMBL3309311	0.773	CN(C)C(=O)COC1=CC=CC(=C1CN1CCN(CC1)C1=CC=C(C=C1)C(=O)NS(=O)(=O)C1=CC=C(N[C@H](CCN2CCOCC2)CSC2=CC=CC=C2)C(=C1)S(=O)(=O)C(F)(F)F)C1=CC=C(Cl)C=C1
CHEMBL3309313	0.764	CN(C)CCOC1=CC(CN2CCN(CC2)C2=CC=C(C=C2)C(=O)NS(=O)(=O)C2=CC=C(N[C@H](CCN3CCOCC3)CSC3=CC=CC=C3)C(=C2)S(=O)(=O)C(F)(F)F)=C(C=C1)C1=CC=C(Cl)C=C1
CHEMBL3309262	0.749	CN(C)C(=O)COC1=CC(CN2CCN(CC2)C2=CC=C(C=C2)C(=O)NS(=O)(=O)C2=CC=C(N[C@H](CCN3CCOCC3)CSC3=CC=CC=C3)C(=C2)S(=O)(=O)C(F)(F)F)=C(C=C1)C1=CC=C(Cl)C=C1
CHEMBL3311331	0.748	FC(F)(F)S(=O)(=O)C1=CC(=CC=C1N[C@H](CCN1CCOCC1)CSC1=CC=CC=C1)S(=O)(=O)NC(=C1COC1)C1=CC=C(C=C1)N1CCN(CC2=C(C=CC=C2)C2=CC=C(Cl)C=C2)CC1
CHEMBL3311330	0.744	FC(F)(F)S(=O)(=O)C1=CC(=CC=C1N[C@H](CCN1CCOCC1)CSC1=CC=CC=C1)S(=O)(=O)NC(=N)C1=CC=C(C=C1)N1CCN(CC2=C(C=CC=C2)C2=CC=C(Cl)C=C2)CC1
CHEMBL3703625	0.738	COP(O)(=O)O[C@H](C1CCN(CC1)C1=CC=C(C=C1)C(=O)NS(=O)(=O)C1=CC=C(N[C@H](CCN2CCOCC2)CSC2=CC=CC=C2)C(=C1)S(=O)(=O)C(F)(F)F)C1=CC=CC=C1C1=CC=C(Cl)C=C1
CHEMBL3309310	0.708	CN1N=CC(CN2CCN(CC2)C2=CC=C(C=C2)C(=O)NS(=O)(=O)C2=CC=C(N[C@H](CCN3CCOCC3)CSC3=CC=CC=C3)C(=C2)S(=O)(=O)C(F)(F)F)=C1C1=CC=C(Cl)C=C1
CHEMBL3654072	0.706	FC(F)(F)S(=O)(=O)C1=CC(=CC=C1NC1CCC(CC1)N1CCOCC1)S(=O)(=O)NC(=O)C1=CC=C(C=C1OC1=C(Cl)C=C2NC=CC2=C1)N1CCN(CC2=C(CCOCC2)C2=CC=C(Cl)C=C2)CC1
CHEMBL3703623	0.7	CC(C)(C)OP(O)(=O)OCO[C@H](C1CCN(CC1)C1=CC=C(C=C1)C(=O)NS(=O)(=O)C1=CC=C(N[C@H](CCN2CCOCC2)CSC2=CC=CC=C2)C(=C1)S(=O)(=O)C(F)(F)F)C1=CC=CC=C1C1=CC=C(Cl)C=C1
CHEMBL3902290	0.642	CC1(C)CC(=C(CN2CCN(CC2)C2=CC=C(C(=O)NS(=O)(=O)C3=CC=C(NCC4CCOCC4)C(=C3)S(=O)(=O)C(F)(F)F)C(OC3=CN=C4NC=CC4=C3)=C2)CO1)C1=CC=C(Cl)C=C1
CHEMBL4216380	0.641	CC1(C)CCC(=C(CN2CCC3=C(C2)SC(=N3)C(=O)NS(=O)(=O)C2=CC=C(N[C@H](CCN3CCOCC3)CSC3=CC=CC=C3)C(=C2)S(=O)(=O)C(F)(F)F)C1)C1=CC=C(Cl)C=C1
CHEMBL3975659	0.624	CC(N1CCN(CC1)C1=CC=C(C(=O)NS(=O)(=O)C2=CC=C(NCCCN3CCOCC3)C(=C2)[N+]([O-])=O)C(OC2=CC=C3NC=CC3=C2)=C1)C1=C(CC(C)(C)CC1)C1=CC=C(Cl)C=C1
CHEMBL3978257	0.608	CC1(C)CC(=C(CN2CCN(CC2)C2=CC=C(C(=O)NS(=O)(=O)C3=CC=C(NC4CCC(CC4)N4CCOCC4)C(=C3)S(=O)(=O)C(F)(F)F)C(OC3=CN=C4NC=CC4=C3)=C2)CO1)C1=CC=C(Cl)C=C1
CHEMBL3949068	0.566	CC1(C)CCC(CN2CCN(CC2)C2=CC=C(C(=O)NS(=O)(=O)C3=CC=C(NCC4CCOCC4)C(=C3)C(F)(F)F)C(OC3=CC=C4NC=CC4=C3)=C2)=C(C1)C1=CC=C(Cl)C=C1
CHEMBL3654106	0.556	CC1(C)CCC(CN2CCN(CC2)C2=CC=C(C(=O)NS(=O)(=O)C3=CC=C(OCC4(F)CCOCC4)C(=C3)S(=O)(=O)C(F)(F)F)C(OC3=CN=C(N)C(Cl)=C3)=C2)=C(C1)C1=CC=C(Cl)C=C1
CHEMBL3961007	0.519	CC1(C)CCC(CN2CCN(CC2)C2=CC=C(C(=O)NS(=O)(=O)C3=CC=C(OCC4(F)CCOCC4)C(=C3)S(=O)(=O)C(F)(F)F)C(OC3=CN=C4NC=CC4=C3)=C2)=C(C1)C1=CC=C(Cl)C=C1
CHEMBL3908558	0.512	CC1(C)CCC(CN2CCN(CC2)C2=CC=C(C(=O)NS(=O)(=O)C3=CC=C(NC4CCN(CC(F)(F)F)CC4)C(=C3)[N+]([O-])=O)C(OC3=C4C=CNC4=CC=C3)=C2)=C(C1)C1=CC=C(Cl)C=C1
CHEMBL3962175	0.462	CN(C)CCOC1=CC=CC(=C1CN1CCN(CC1)C1=CC=C(C(=O)NS(=O)(=O)C2=CC=C(NCC3CCOCC3)C(=C2)S(=O)(=O)C(F)(F)F)C(OC2=CC=CC=C2)=C1)C1=CC=C(Cl)C=C1
CHEMBL3654143	0.458	CC1(C)CCC(CN2CCN(CC2)C2=CC=C(C(=O)NS(=O)(=O)C3=CC=C(NCC4CCOCC4)C(=C3)[N+]([O-])=O)C(OC3=CC=C(NCC(F)(F)F)N=C3)=C2)=C(C1)C1=CC=C(Cl)C=C1
CHEMBL3961062	0.453	CC1(C)CCC(CN2CCN(CC2)C2=CC=C(C(=O)NS(=O)(=O)C3=CC=C(NC4CCN(CC(F)(F)F)CC4)C(=C3)[N+]([O-])=O)C(OC3=CN=C4NC=CC4=C3)=C2)=C(C1)C1=CC=C(Cl)C=C1
CHEMBL3978114	0.44	CC1(C)CCC(CN2CCN(CC2)C2=CC=C(C(=O)NS(=O)(=O)C3=CC=C(NC4CCN(CC(F)(F)F)C4)C(=C3)[N+]([O-])=O)C(OC3=CN=C4NC=CC4=C3)=C2)=C(C1)C1=CC=C(Cl)C=C1
CHEMBL3920090	0.438	CC(C)N1CCC2(CC1)CCC(=C(CN1CCN(CC1)C1=CC=C(C(=O)NS(=O)(=O)C3=CC=C(NCC4CCOCC4)C(=C3)C(F)(F)F)C(OC3=CN=C4NC=CC4=C3)=C1)C2)C1=CC=C(Cl)C=C1
CHEMBL3928305	0.414	CC1(C)CCC(CN2CCN(CC2)C2=CC=C(C(=O)NS(=O)(=O)C3=CC=C(NCC4=CC=C(OC(F)F)C=C4)C(=C3)[N+]([O-])=O)C(OC3=CN=C4NC=CC4=C3)=C2)=C(C1)C1=CC=C(Cl)C=C1
CHEMBL3948846	0.414	CN(C)CCOC1=CC=C(C(CN2CCN(CC2)C2=CC=C(C(=O)NS(=O)(=O)C3=CC=C(NCC4CCOCC4)C(=C3)S(=O)(=O)C(F)(F)F)C(OC3=CC=CC=C3)=C2)=C1)C1=CC=C(Cl)C=C1
CHEMBL3913988	0.363	CC1(C)CCC(CN2CCN(CC2)C2=CC=C(C(=O)NS(=O)(=O)C3=CC=C(OCC4(F)CCOCC4)C(=C3)C(F)(F)F)C(OC3=CN=C4NC=CC4=C3)=C2)=C(C1)C1=CC=C(Cl)C=C1
CHEMBL3921039	0.353	CN(C)CCCOC1=CC=C(C(CN2CCN(CC2)C2=CC=C(C(=O)NS(=O)(=O)C3=CC=C(NCC4CCOCC4)C(=C3)S(=O)(=O)C(F)(F)F)C(OC3=CC=CC=C3)=C2)=C1)C1=CC=C(Cl)C=C1
CHEMBL2170840	0.339	CCCCN1C(C)=C(C(O)=O)C(=C1C1=CC=C(Cl)C=C1)C1=CC(=CC=C1)N1CCN(CC1)C1=CC=C(NS(=O)(=O)C2=CC=C(N[C@H](CCN3CCC(O)CC3)CSC3=CC=CC=C3)C(=C2)S(=O)(=O)C(F)(F)F)C=C1
CHEMBL2170839	0.323	CCCN1C(C)=C(C(O)=O)C(=C1C1=CC=C(Cl)C=C1)C1=CC(=CC=C1)N1CCN(CC1)C1=CC=C(NS(=O)(=O)C2=CC=C(N[C@H](CCN3CCC(O)CC3)CSC3=CC=CC=C3)C(=C2)S(=O)(=O)C(F)(F)F)C=C1
CHEMBL3942110	0.32	CC1(C)CCC(CN2CCN(CC2)C2=CC=C(C(=O)NS(=O)(=O)C3=CN=C(OCC4(F)CCOCC4)C(=C3)C(F)(F)F)C(OC3=CC=CC4=NNC=C34)=C2)=C(C1)C1=CC=C(Cl)C=C1
CHEMBL3922255	0.289	CC1(C)CCC(CN2CCN(CC2)C2=CC=C(C(=O)NS(=O)(=O)C3=CN=C(OCC4CCOCC4)C(=C3)C(F)(F)F)C(OC3=CN=C4NC=CC4=C3)=C2)=C(C1)C1=CC=C(Cl)C=C1
CHEMBL3973305	0.284	CC1(C)CC(=C(CN2CCN(CC2)C2=CC=C(C(=O)NS(=O)(=O)C3=CC=C(NCC4CCOCC4)C(=C3)C(F)(F)F)C(OC3=CN=C4NC=CC4=C3)=C2)CO1)C1=CC=C(Cl)C=C1
CHEMBL3925990	0.279	CC1(C)CCC(CN2CCN(CC2)C2=CC=C(C(=O)NS(=O)(=O)C3=CN=C(OCC4(F)CCN(CC4)C(CF)CF)C(=C3)C(F)(F)F)C(OC3=CC=CC4=NNC=C34)=C2)=C(C1)C1=CC=C(Cl)C=C1
CHEMBL3983989	0.265	CC1(C)CCC(CN2CCN(CC2)C2=CC=C(C(=O)NS(=O)(=O)C3=CN=C(OCC4(F)CCOCC4)C(=C3)C(F)(F)F)C(OC3=CN=C4NC=CC4=C3)=C2)=C(C1)C1=CC=C(Cl)C=C1
CHEMBL3898157	0.175	[O-][N+](=O)C1=CC(=CC=C1NC1CCN(CC1)C1CCOCC1)S(=O)(=O)NC(=O)C1=CC=C(C=C1OC1=CC=C2NC=CC2=C1)N1CCN(CC2=CC=C(C=C2C2=CC=C(Cl)C=C2)C(F)(F)F)CC1
CHEMBL276166	0.099	CC(C)C(NC(=O)[C@@H]1CC2CCCCC2N1C(=O)[C@@H](CCCCNC(=O)CC1=CC(=C(O)C(=C1)C(C)(C)C)C(C)(C)C)NC(=O)C1=CC=C(C=C1)C(=O)NS(=O)(=O)C1=CC=C(Cl)C=C1)C(=O)C(F)(F)F
CHEMBL292348	0.091	CCOCOC1=C(C=C(\\C=C\\C(=O)NS(=O)(=O)C2=CC=C(C=C2)C(=O)NC(C(C)C)C(=O)N2[C@@H]3CCCC[C@@H]3C[C@@H]2C(=O)NC(C(C)C)C(=O)C(F)(F)F)C=C1C(C)(C)C)C(C)(C)C
CHEMBL1643332	0.088	NC1=C(NC(=O)\\C=C\\C2=CC=C(C=C2)C(NCCCN2CCOCC2)C(=O)NC2=CC=C(OC(F)(F)F)C=C2)C=CC=C1
CHEMBL3794524	1.0	[O-][N+](=O)C1=CC(=CC=C1NC1CCOCC1)S(=O)(=O)NC(=O)C1=CC=C(C=C1)N1CCN(CC2=C(CCOC2)C2=CC=C(Cl)C=C2)CC1
CHEMBL4534249	0.993	[O-][N+](=O)C1=CC(=CC=C1NC1CCOCC1)S(=O)(=O)NC(=O)C1=CC=C(C=C1)N1CCN(CC2=C(COCC2)C2=CC=C(Cl)C=C2)CC1
CHEMBL452892	0.982	CN(C)CC[C@H](CSC1=CC=CC=C1)NC1=CC=C(C=C1[N+]([O-])=O)S(=O)(=O)NC(=O)C1=CC=C(C=C1)N1CCN(CC2=C(CCOC2)C2=CC=C(Cl)C=C2)CC1
CHEMBL3650520	0.973	CN1CCC(CC1)NC1=CC=C(C=C1[N+]([O-])=O)S(=O)(=O)NC(=O)C1=CC=C(C=C1OC1=CC=CC=C1Cl)N1CCN(CC2=C(CC(C)(C)OC2)C2=CC=C(Cl)C=C2)CC1
CHEMBL3650624	0.973	CN1CCC(CC1)NC1=CC=C(C=C1[N+]([O-])=O)S(=O)(=O)NC(=O)C1=CC=C(C=C1OC1=CC=CC(Cl)=C1)N1CCN(CC2=C(CC(C)(C)OC2)C2=CC=C(Cl)C=C2)CC1
CHEMBL3954914	0.968	CN1CCC(CC1)NC1=CC=C(C=C1[N+]([O-])=O)S(=O)(=O)NC(=O)C1=CC=C(C=C1OC1=CC=C2NC=CC2=C1)N1CCN(CC2=C(CC(C)(C)OC2)C2=CC=C(Cl)C=C2)CC1
CHEMBL3650637	0.967	CN1CCC(CC1)NC1=CC=C(C=C1[N+]([O-])=O)S(=O)(=O)NC(=O)C1=CC=C(C=C1OC1=CC=CC(Br)=C1)N1CCN(CC2=C(CC(C)(C)OC2)C2=CC=C(Cl)C=C2)CC1
CHEMBL3650638	0.964	CN1CCC(CC1)NC1=CC=C(C=C1[N+]([O-])=O)S(=O)(=O)NC(=O)C1=CC=C(C=C1OC1=CC=CC(I)=C1)N1CCN(CC2=C(CC(C)(C)OC2)C2=CC=C(Cl)C=C2)CC1
CHEMBL3933569	0.964	CN1CCC(CC1)NC1=CC=C(C=C1[N+]([O-])=O)S(=O)(=O)NC(=O)C1=CC=C(C=C1OC1=C2C=CNC2=CC=C1)N1CCN(CC2=C(CC(C)(C)OC2)C2=CC=C(Cl)C=C2)CC1
CHEMBL3650625	0.961	CN1CCC(CC1)NC1=CC=C(C=C1[N+]([O-])=O)S(=O)(=O)NC(=O)C1=CC=C(C=C1OC1=CC=CC(F)=C1F)N1CCN(CC2=C(CC(C)(C)OC2)C2=CC=C(Cl)C=C2)CC1
CHEMBL3931411	0.934	COC1CCC(CNC2=CC=C(C=C2[N+]([O-])=O)S(=O)(=O)NC(=O)C2=CC=C(C=C2OC2=CN=C3NC=CC3=C2)N2CCN(CC3=C(CC(C)(C)OC3)C3=CC=C(Cl)C=C3)CC2)CC1
CHEMBL3650661	0.926	CN1CCN(CC1)NC1=CC=C(C=C1[N+]([O-])=O)S(=O)(=O)NC(=O)C1=CC=C(C=C1OC1=CC=CC(Cl)=C1)N1CCN(CC2=C(CC(C)(C)OC2)C2=CC=C(Cl)C=C2)CC1
CHEMBL3650668	0.902	CN1CCC(O)(CNC2=CC=C(C=C2[N+]([O-])=O)S(=O)(=O)NC(=O)C2=CC=C(C=C2OC2=CC=CC=C2Cl)N2CCN(CC3=C(CC(C)(C)CC3)C3=CC=C(Cl)C=C3)CC2)CC1
CHEMBL3650662	0.897	CN1CCN(CC1)NC1=CC=C(C=C1[N+]([O-])=O)S(=O)(=O)NC(=O)C1=CC=C(C=C1OC1=CC=CC(F)=C1F)N1CCN(CC2=C(CC(C)(C)OC2)C2=CC=C(Cl)C=C2)CC1
CHEMBL3976616	0.897	CC1(CNC2=CC=C(C=C2[N+]([O-])=O)S(=O)(=O)NC(=O)C2=CC=C(C=C2OC2=CC=C3NC=CC3=C2)N2CCN(CC3=C(CC(C)(C)CC3)C3=CC=C(Cl)C=C3)CC2)COC1
CHEMBL3966122	0.895	COCCCNC1=CC=C(C=C1[N+]([O-])=O)S(=O)(=O)NC(=O)C1=CC=C(C=C1OC1=CC=C2NC=CC2=C1)N1CCN(CC2=C(CC(C)(C)CC2)C2=CC=C(Cl)C=C2)CC1
CHEMBL3921893	0.894	CN(C)C1(CNC2=CC=C(C=C2[N+]([O-])=O)S(=O)(=O)NC(=O)C2=CC=C(C=C2OC2=CC=C3NC=CC3=C2)N2CCN(CC3=C(CC(C)(C)CC3)C3=CC=C(Cl)C=C3)CC2)CCOCC1
CHEMBL3654073	0.893	[O-][N+](=O)C1=CC(=CC=C1NC1CCC(CC1)N1CCOCC1)S(=O)(=O)NC(=O)C1=CC=C(C=C1OC1=C(Cl)C=C2NC=CC2=C1)N1CCN(CC2=C(CCOCC2)C2=CC=C(Cl)C=C2)CC1
CHEMBL3650525	0.89	CN1CCC(CC1)NC1=CC=C(C=C1[N+]([O-])=O)S(=O)(=O)NC(=O)C1=CC=C(C=C1OC1=CC=CC=C1Cl)N1CCN(CC2=C(CCCC2)C2=CC=C(Cl)C=C2)CC1
CHEMBL3653964	0.888	CN1CCC(O)(CNC2=CC=C(C=C2[N+]([O-])=O)S(=O)(=O)NC(=O)C2=CC=C(C=C2OC2=CC=CC(F)=C2)N2CCN(CC3=C(CC(C)(C)CC3)C3=CC=C(Cl)C=C3)CC2)CC1
CHEMBL3962052	0.888	COC1CCN(CC1)C1=CC=C(C=C1[N+]([O-])=O)S(=O)(=O)NC(=O)C1=CC=C(C=C1OC1=CC=C2NC=CC2=C1)N1CCN(CC2=C(CC(C)(C)CC2)C2=CC=C(Cl)C=C2)CC1
CHEMBL3650522	0.886	CN1CCC(CC1)NC1=CC=C(C=C1[N+]([O-])=O)S(=O)(=O)NC(=O)C1=CC=C(C=C1OC1=CC=C(N)C(Cl)=C1)N1CCN(CC2=C(CC(C)(C)CC2)C2=CC=C(Cl)C=C2)CC1
CHEMBL3650657	0.884	CN1CCC(CC1)NC1=CC=C(C=C1[N+]([O-])=O)S(=O)(=O)NC(=O)C1=CC=C(C=C1OC1=CC=CC=C1C)N1CCN(CC2=C(CC(C)(C)CC2)C2=CC=C(Cl)C=C2)CC1
CHEMBL3894778	0.883	COCCCNC1=CC=C(C=C1[N+]([O-])=O)S(=O)(=O)NC(=O)C1=CC=C(C=C1OC1=C2C=CNC2=CC=C1)N1CCN(CC2=C(CC(C)(C)CC2)C2=CC=C(Cl)C=C2)CC1
CHEMBL3650645	0.878	CN1CCC(C)(CC1)NC1=CC=C(C=C1[N+]([O-])=O)S(=O)(=O)NC(=O)C1=CC=C(C=C1OC1=CC=CC(Cl)=C1)N1CCN(CC2=C(CC(C)(C)CC2)C2=CC=C(Cl)C=C2)CC1
CHEMBL3936256	0.878	CN1CCC(O)(CCNC2=CC=C(C=C2[N+]([O-])=O)S(=O)(=O)NC(=O)C2=CC=C(C=C2OC2=CC=C3NC=CC3=C2)N2CCN(CC3=C(CC(C)(C)CC3)C3=CC=C(Cl)C=C3)CC2)CC1
CHEMBL3965552	0.876	CN1CCN(CC1)NC1=CC=C(C=C1[N+]([O-])=O)S(=O)(=O)NC(=O)C1=CC=C(C=C1OC1=CN=C2NC=CC2=C1)N1CCN(CC2=C(CC(C)(C)OC2)C2=CC=C(Cl)C=C2)CC1
CHEMBL3650622	0.875	CN(C)CCCNC1=CC=C(C=C1[N+]([O-])=O)S(=O)(=O)NC(=O)C1=CC=C(C=C1OC1=CC=CC(Cl)=C1)N1CCN(CC2=C(CC(C)(C)CC2)C2=CC=C(Cl)C=C2)CC1
CHEMBL3650544	0.875	CN1CCC(CC1)NC1=CC=C(C=C1[N+]([O-])=O)S(=O)(=O)NC(=O)C1=CC=C(C=C1OC1=CC=CC=C1Cl)N1CCN(CC2=C(CC(C)(C)C2)C2=CC=C(Cl)C=C2)CC1
CHEMBL3650671	0.874	CN1CC[C@H](C1)NC1=CC=C(C=C1[N+]([O-])=O)S(=O)(=O)NC(=O)C1=CC=C(C=C1OC1=CC=CC(Cl)=C1)N1CCN(CC2=C(CC(C)(C)CC2)C2=CC=C(Cl)C=C2)CC1
CHEMBL466090	0.874	CN(C)CC[C@H](CSC1=CC=CC=C1)NC1=CC=C(C=C1[N+]([O-])=O)S(=O)(=O)NC(=O)C1=CC=C(C=C1)N1CCN(CC2=C(CCCC2)C2=CC=C(Cl)C=C2)CC1
CHEMBL3891258	0.873	CN1CCC(O)(CNC2=CC=C(C=C2[N+]([O-])=O)S(=O)(=O)NC(=O)C2=CC=C(C=C2OC2=CC=C3NC=CC3=C2)N2CCN(CC3=C(CC(C)(C)CC3)C3=CC=C(Cl)C=C3)CC2)CC1
CHEMBL3933426	0.872	CC(C)C[C@@H](CO)NC1=CC=C(C=C1[N+]([O-])=O)S(=O)(=O)NC(=O)C1=CC=C(C=C1OC1=CC=C2NC=CC2=C1)N1CCN(CC2=C(CC(C)(C)CC2)C2=CC=C(Cl)C=C2)CC1
CHEMBL3654074	0.869	CN1CCN(CC1)NC1=CC=C(C=C1[N+]([O-])=O)S(=O)(=O)NC(=O)C1=CC=C(C=C1OC1=C(F)C=C2NC=CC2=C1)N1CCN(CC2=C(CC(C)(C)OC2)C2=CC=C(Cl)C=C2)CC1
CHEMBL3905314	0.869	COC1CCC(CC1)NC1=CC=C(C=C1[N+]([O-])=O)S(=O)(=O)NC(=O)C1=CC=C(C=C1OC1=CC=C2NC=CC2=C1)N1CCN(CC2=C(CC(C)(C)CC2)C2=CC=C(Cl)C=C2)CC1
CHEMBL3650650	0.868	CCN1CCC(CC1)NC1=CC=C(C=C1[N+]([O-])=O)S(=O)(=O)NC(=O)C1=CC=C(C=C1OC1=CC=CC(Cl)=C1)N1CCN(CC2=C(CC(C)(C)CC2)C2=CC=C(Cl)C=C2)CC1
CHEMBL3650658	0.868	CN1CCC(CC1)NC1=CC=C(C=C1[N+]([O-])=O)S(=O)(=O)NC(=O)C1=CC=C(C=C1OC1=CC=CC(C)=C1)N1CCN(CC2=C(CC(C)(C)CC2)C2=CC=C(Cl)C=C2)CC1
CHEMBL3650529	0.867	CCN1CCC(CC1)NC1=CC=C(C=C1[N+]([O-])=O)S(=O)(=O)NC(=O)C1=CC=C(C=C1OC1=CC=CC=C1Cl)N1CCN(CC2=C(CC(C)(C)CC2)C2=CC=C(Cl)C=C2)CC1
CHEMBL3650651	0.866	CC(C)N1CCC(CC1)NC1=CC=C(C=C1[N+]([O-])=O)S(=O)(=O)NC(=O)C1=CC=C(C=C1OC1=CC=CC(Cl)=C1)N1CCN(CC2=C(CC(C)(C)CC2)C2=CC=C(Cl)C=C2)CC1
CHEMBL469778	0.866	CN(C)CC[C@H](CSC1=CC=CC=C1)NC1=CC=C(C=C1[N+]([O-])=O)S(=O)(=O)NC(=O)C1=CC=C(C=C1)N1CCN(CC2=C(CCC2)C2=CC=C(Cl)C=C2)CC1
CHEMBL3909113	0.865	CC(C)[C@H](CO)NC1=CC=C(C=C1[N+]([O-])=O)S(=O)(=O)NC(=O)C1=CC=C(C=C1OC1=CC=C2NC=CC2=C1)N1CCN(CC2=C(CC(C)(C)CC2)C2=CC=C(Cl)C=C2)CC1
CHEMBL3650518	0.865	CN1CCC(CC1)NC1=CC=C(C=C1[N+]([O-])=O)S(=O)(=O)NC(=O)C1=CC=C(C=C1OC1=CC=CC(Cl)=C1)N1CCN(CC2=C(CC(C)(C)CC2)C2=CC=C(Cl)C=C2)CC1
CHEMBL3650523	0.865	CC(C)N1CCC(CC1)NC1=CC=C(C=C1[N+]([O-])=O)S(=O)(=O)NC(=O)C1=CC=C(C=C1OC1=CC=CC=C1Cl)N1CCN(CC2=C(CC(C)(C)CC2)C2=CC=C(Cl)C=C2)CC1
CHEMBL3923781	0.865	CN1CCC(O)(CNC2=CC=C(C=C2[N+]([O-])=O)S(=O)(=O)NC(=O)C2=CC=C(C=C2OC2=C3C=CNC3=CC=C2)N2CCN(CC3=C(CC(C)(C)CC3)C3=CC=C(Cl)C=C3)CC2)CC1
CHEMBL3650623	0.865	CN1CCN(CCCNC2=CC=C(C=C2[N+]([O-])=O)S(=O)(=O)NC(=O)C2=CC=C(C=C2OC2=CC=CC(Cl)=C2)N2CCN(CC3=C(CC(C)(C)CC3)C3=CC=C(Cl)C=C3)CC2)CC1
CHEMBL3653968	0.864	CN(C)C1CCC(CC1)NC1=CC=C(C=C1[N+]([O-])=O)S(=O)(=O)NC(=O)C1=CC=C(C=C1OC1=CC=CC(Cl)=C1)N1CCN(CC2=C(CC(C)(C)CC2)C2=CC=C(Cl)C=C2)CC1
CHEMBL3916807	0.864	CN1CCC(CC1)NC1=CC=C(C=C1[N+]([O-])=O)S(=O)(=O)NC(=O)C1=CC=C(C=C1OC1=CC=C2NC=CC2=C1)N1CCN(CC2=C(CC(C)(C)CC2)C2=CC=C(Cl)C=C2)CC1
CHEMBL3891501	0.863	CC(C)(C)CCNC1=CC=C(C=C1[N+]([O-])=O)S(=O)(=O)NC(=O)C1=CC=C(C=C1OC1=CC=C2NC=CC2=C1)N1CCN(CC2=C(CC(C)(C)CC2)C2=CC=C(Cl)C=C2)CC1
CHEMBL3650619	0.863	CN(C)CCCNC1=CC=C(C=C1[N+]([O-])=O)S(=O)(=O)NC(=O)C1=CC=C(C=C1OC1=CC=C(F)C=C1)N1CCN(CC2=C(CC(C)(C)CC2)C2=CC=C(Cl)C=C2)CC1
CHEMBL3650633	0.863	CN1CCC(CNC2=CC=C(C=C2[N+]([O-])=O)S(=O)(=O)NC(=O)C2=CC=C(C=C2OC2=CC=CC(Cl)=C2)N2CCN(CC3=C(CC(C)(C)CC3)C3=CC=C(Cl)C=C3)CC2)CC1
CHEMBL3650655	0.862	CN(C)CCCNC1=CC=C(C=C1[N+]([O-])=O)S(=O)(=O)NC(=O)C1=CC=C(C=C1OC1=CC=CC=C1Cl)N1CCN(CC2=C(CC(C)(C)CC2)C2=CC=C(Cl)C=C2)CC1
CHEMBL3969380	0.862	CN1CCC(CC1)NC1=CC=C(C=C1[N+]([O-])=O)S(=O)(=O)NC(=O)C1=CC=C(C=C1OC1=CC=CC=C1)N1CCN(CC2=C(CC(C)(C)CC2)C2=CC=C(Cl)C=C2)CC1
CHEMBL3650644	0.861	CN1CCC(CC1)NC1=CC=C(C=C1[N+]([O-])=O)S(=O)(=O)NC(=O)C1=CC=C(C=C1OC1=CC=CC(CO)=C1)N1CCN(CC2=C(CC(C)(C)CC2)C2=CC=C(Cl)C=C2)CC1
CHEMBL3936786	0.861	CN1CCC(CC1)NC1=CC=C(C=C1[N+]([O-])=O)S(=O)(=O)NC(=O)C1=CC=C(C=C1OC1=CC=C2NC=CC2=C1)N1CCN(CC2=C(CC(C)(C)CC2)C2=CC=C(Cl)C=C2)C(CO)C1
CHEMBL3948558	0.861	CC(C)(CO)CNC1=CC=C(C=C1[N+]([O-])=O)S(=O)(=O)NC(=O)C1=CC=C(C=C1OC1=CN=C2NC=CC2=C1)N1CCN(CC2=C(CC(C)(C)CC2)C2=CC=C(Cl)C=C2)CC1
CHEMBL3654171	0.861	CN1CCC(CC1)NC1=CC=C(C=C1[N+]([O-])=O)S(=O)(=O)NC(=O)C1=CC=C(C=C1OC1=CC=CC(O)=C1C)N1CCN(CC2=C(CC(C)(C)CC2)C2=CC=C(Cl)C=C2)CC1
CHEMBL3916963	0.861	CN1CC[C@@H](C1)NC1=CC=C(C=C1[N+]([O-])=O)S(=O)(=O)NC(=O)C1=CC=C(C=C1OC1=CC=C2NC=CC2=C1)N1CCN(CC2=C(CC(C)(C)CC2)C2=CC=C(Cl)C=C2)CC1
CHEMBL3650665	0.86	CN(C)C(=O)CN1CCC(CC1)NC1=CC=C(C=C1[N+]([O-])=O)S(=O)(=O)NC(=O)C1=CC=C(C=C1OC1=CC=CC(Cl)=C1)N1CCN(CC2=C(CC(C)(C)CC2)C2=CC=C(Cl)C=C2)CC1
CHEMBL3650617	0.859	CN(C)CCCNC1=CC=C(C=C1[N+]([O-])=O)S(=O)(=O)NC(=O)C1=CC=C(C=C1OC1=CC=CC=C1F)N1CCN(CC2=C(CC(C)(C)CC2)C2=CC=C(Cl)C=C2)CC1
CHEMBL3654172	0.857	CN1CCC(CC1)NC1=CC=C(C=C1[N+]([O-])=O)S(=O)(=O)NC(=O)C1=CC=C(C=C1OC1=CC=CC=C1Cl)N1CCN(CC2=C(CC(C)(C)CC2)C2=CC=C(Cl)C=C2)CC1
CHEMBL3650670	0.857	CN1CC[C@@H](C1)NC1=CC=C(C=C1[N+]([O-])=O)S(=O)(=O)NC(=O)C1=CC=C(C=C1OC1=CC=CC(Cl)=C1)N1CCN(CC2=C(CC(C)(C)CC2)C2=CC=C(Cl)C=C2)CC1
CHEMBL3650652	0.857	CN1CCC(CC1)NC1=CC=C(C=C1[N+]([O-])=O)S(=O)(=O)NC(=O)C1=CC=C(C=C1OC1=CC=CC(O)=C1)N1CCN(CC2=C(CC(C)(C)CC2)C2=CC=C(Cl)C=C2)CC1
CHEMBL3917958	0.856	CN1CCC(CC1)NC1=CC=C(C=C1[N+]([O-])=O)S(=O)(=O)NC(=O)C1=CC=C(C=C1OC1=CC=C2NC=CC2=C1)N1CCN(CC2=C(CCCC2)C2=CC=C(Cl)C=C2)CC1
CHEMBL3653992	0.856	CN1CCC(CC1)NC1=CC=C(C=C1[N+]([O-])=O)S(=O)(=O)NC(=O)C1=CC=C(C=C1NC1=CC=CC=C1Cl)N1CCN(CC2=C(CC(C)(C)CC2)C2=CC=C(Cl)C=C2)CC1
CHEMBL451683	0.855	CN(C)CC[C@H](CSC1=CC=CC=C1)NC1=CC=C(C=C1[N+]([O-])=O)S(=O)(=O)NC(=O)C1=CC=C(C=C1)N1CCN(CC2=C(CCCCC2)C2=CC=C(Cl)C=C2)CC1
CHEMBL448740	0.855	CN(C)CC[C@H](CSC1=CC=CC=C1)NC1=CC=C(C=C1[N+]([O-])=O)S(=O)(=O)NC(=O)C1=CC=C(C=C1)N1CCN(CC2=C(CCC(C)(C)C2)C2=CC=C(Cl)C=C2)CC1
CHEMBL3653987	0.854	CN1CCC(CC1)NC1=CC=C(C=C1[N+]([O-])=O)S(=O)(=O)NC(=O)C1=CC=C(C=C1OC1=CC=CC(NC(C)=O)=C1)N1CCN(CC2=C(CC(C)(C)CC2)C2=CC=C(Cl)C=C2)CC1
CHEMBL3981705	0.851	COCC(C)(C)CNC1=CC=C(C=C1[N+]([O-])=O)S(=O)(=O)NC(=O)C1=CC=C(C=C1OC1=CN=C2NC=CC2=C1)N1CCN(CC2=C(CC(C)(C)CC2)C2=CC=C(Cl)C=C2)CC1
CHEMBL3938580	0.851	CN1CCC(C)(CC1)NC1=CC=C(C=C1[N+]([O-])=O)S(=O)(=O)NC(=O)C1=CC=C(C=C1OC1=CC=CC=C1Cl)N1CCN(CC2=C(CC(C)(C)CC2)C2=CC=C(Cl)C=C2)CC1
CHEMBL3954269	0.851	CN1CCC(CC1)NC1=CC=C(C=C1[N+]([O-])=O)S(=O)(=O)NC(=O)C1=CC=C(C=C1OC1=C2C=CNC2=CC=C1)N1CCN(CC2=C(CCC2)C2=CC=C(Cl)C=C2)CC1
CHEMBL3961029	0.851	CN1CCC(CC1)NC1=CC=C(C=C1[N+]([O-])=O)S(=O)(=O)NC(=O)C1=CC=C(C=C1OC1=C2C=CNC2=CC=C1)N1CCN(CC2=C(CCCCCC2)C2=CC=C(Cl)C=C2)CC1
CHEMBL3898982	0.849	[O-][N+](=O)C1=CC(=CC=C1NCC1CCOCC1)S(=O)(=O)NC(=O)C1=CC=C(C=C1OC1=CC=C2NC=CC2=C1)N1CCN(CC2=C(CCC(C2)N2CCCC2)C2=CC=C(Cl)C=C2)CC1
CHEMBL3975130	0.849	CN(C)CCCNC1=CC=C(C=C1[N+]([O-])=O)S(=O)(=O)NC(=O)C1=CC=C(C=C1OC1=CC=C2NC=CC2=C1)N1CCN(CC2=C(CC(C)(C)CC2)C2=CC=C(Cl)C=C2)CC1
CHEMBL3650618	0.848	CN(C)CCCNC1=CC=C(C=C1[N+]([O-])=O)S(=O)(=O)NC(=O)C1=CC=C(C=C1OC1=CC=CC(F)=C1)N1CCN(CC2=C(CC(C)(C)CC2)C2=CC=C(Cl)C=C2)CC1
CHEMBL3650641	0.848	CN1CCC(CC1)NC1=CC=C(C=C1[N+]([O-])=O)S(=O)(=O)NC(=O)C1=CC=C(C=C1OC1=CC=C(Cl)C(Cl)=C1)N1CCN(CC2=C(CC(C)(C)CC2)C2=CC=C(Cl)C=C2)CC1
CHEMBL3914675	0.848	COC1CCC(CNC2=CC=C(C=C2[N+]([O-])=O)S(=O)(=O)NC(=O)C2=CC=C(C=C2OC2=CC=CC3=NNC=C23)N2CCN(CC3=C(CC(C)(C)CC3)C3=CC=C(Cl)C=C3)CC2)CC1
CHEMBL3650517	0.847	CN1CCC(CC1)NC1=CC=C(C=C1[N+]([O-])=O)S(=O)(=O)NC(=O)C1=CC=C(C=C1OC1=CC(Cl)=CC(Cl)=C1)N1CCN(CC2=C(CC(C)(C)CC2)C2=CC=C(Cl)C=C2)CC1
CHEMBL3650538	0.847	CN1CCC(CC1)NC1=CC=C(C=C1[N+]([O-])=O)S(=O)(=O)NC(=O)C1=CC=C(C=C1OC1=CC=CC=C1Cl)N1CCN(CC2=C(CCCCC2)C2=CC=C(Cl)C=C2)CC1
CHEMBL3650593	0.847	CN1CCC(CC1)NC1=CC=C(C=C1[N+]([O-])=O)S(=O)(=O)NC(=O)C1=CC=C(C=C1OC1=CC=CC(F)=C1)N1CCN(CC2=C(CC(C)(C)CC2)C2=CC=C(Cl)C=C2)CC1
CHEMBL3918014	0.847	CN1CCN(CCCNC2=CC=C(C=C2[N+]([O-])=O)S(=O)(=O)NC(=O)C2=CC=C(C=C2OC2=CC=C3NC=CC3=C2)N2CCN(CC3=C(CC(C)(C)CC3)C3=CC=C(Cl)C=C3)CC2)CC1
CHEMBL3978226	0.846	CN1CC(CC1=O)NC1=CC=C(C=C1[N+]([O-])=O)S(=O)(=O)NC(=O)C1=CC=C(C=C1OC1=CC=C2NC=CC2=C1)N1CCN(CC2=C(CC(C)(C)CC2)C2=CC=C(Cl)C=C2)CC1
CHEMBL3650528	0.845	CN1CCC(CC1)NC1=CC=C(C=C1[N+]([O-])=O)S(=O)(=O)NC(=O)C1=CC=C(C=C1OC1=CC=CC(Br)=C1)N1CCN(CC2=C(CC(C)(C)CC2)C2=CC=C(Cl)C=C2)CC1
CHEMBL3650524	0.845	CN1CCC(CC1)NC1=CC=C(C=C1[N+]([O-])=O)S(=O)(=O)NC(=O)C1=CC=C(C=C1OC1=CC=CC=C1Br)N1CCN(CC2=C(CC(C)(C)CC2)C2=CC=C(Cl)C=C2)CC1
CHEMBL3650530	0.845	CN1C(C)(C)CC(CC1(C)C)NC1=CC=C(C=C1[N+]([O-])=O)S(=O)(=O)NC(=O)C1=CC=C(C=C1OC1=CC=CC=C1Cl)N1CCN(CC2=C(CC(C)(C)CC2)C2=CC=C(Cl)C=C2)CC1
CHEMBL3650647	0.844	CN1CCC(CC1)NC1=CC=C(C=C1[N+]([O-])=O)S(=O)(=O)NC(=O)C1=CC=C(C=C1OC1=CC=CC(O)=C1Cl)N1CCN(CC2=C(CC(C)(C)CC2)C2=CC=C(Cl)C=C2)CC1
CHEMBL473870	0.843	CN(C)CC[C@H](CSC1=CC=CC=C1)NC1=CC=C(C=C1[N+]([O-])=O)S(=O)(=O)NC(=O)C1=CC=C(C=C1)N1CCN(CC2=C(CCCCCC2)C2=CC=C(Cl)C=C2)CC1
CHEMBL3961749	0.843	COCCNC1=CC=C(C=C1[N+]([O-])=O)S(=O)(=O)NC(=O)C1=CC=C(C=C1OC1=CC=C2NC=CC2=C1)N1CCN(CC2=C(CC(C)(C)CC2)C2=CC=C(Cl)C=C2)CC1
CHEMBL3963584	0.842	CN1CCC(CC1)NC1=CC=C(C=C1[N+]([O-])=O)S(=O)(=O)NC(=O)C1=CC=C(C=C1OC1=C2C=CNC2=CC=C1)N1CCN(CC2=C(CC(C)(C)C2)C2=CC=C(Cl)C=C2)CC1
CHEMBL3919112	0.842	CN1CCC(CC1)NC1=CC=C(C=C1[N+]([O-])=O)S(=O)(=O)NC(=O)C1=CC=C(C=C1OC1=C2C=CNC2=CC=C1)N1CCN(CC2=C(CC(C)(C)CC2)C2=CC=C(Cl)C=C2)CC1
CHEMBL3650536	0.841	CN1CCC(CC1)NC1=CC=C(C=C1[N+]([O-])=O)S(=O)(=O)NC(=O)C1=CC=C(C=C1OC1=CC=CC(Cl)=C1Cl)N1CCN(CC2=C(CC(C)(C)CC2)C2=CC=C(Cl)C=C2)CC1
CHEMBL3905693	0.841	COC1CCC(CNC2=CC=C(C=C2[N+]([O-])=O)S(=O)(=O)NC(=O)C2=CC=C(C=C2OC2=CC=C3NC=CC3=C2)N2CCN(CC3=C(CC(C)(C)CC3)C3=CC=C(Cl)C=C3)CC2)CC1
CHEMBL3920900	0.84	CN1CCC(CC1)NC1=CC=C(C=C1[N+]([O-])=O)S(=O)(=O)NC(=O)C1=CC=C(C=C1OC1=CC=C2NC=CC2=C1)N1CCN(CC2=C(CCCCC2)C2=CC=C(Cl)C=C2)CC1
CHEMBL3650599	0.839	CN1CCC(CC1)NC1=CC=C(C=C1[N+]([O-])=O)S(=O)(=O)NC(=O)C1=CC=C(C=C1OC1=CC=C(F)C=C1)N1CCN(CC2=C(CC(C)(C)CC2)C2=CC=C(Cl)C=C2)CC1
CHEMBL3983530	0.839	CN1CCC(CC1)NC1=CC=C(C=C1[N+]([O-])=O)S(=O)(=O)NC(=O)C1=CC=C(C=C1OC1=C2C=CNC2=CC=C1)N1CCN(CC2=C(CCCC2)C2=CC=C(Cl)C=C2)CC1
CHEMBL3944880	0.838	[O-][N+](=O)C1=CC(=CC=C1NCC1CCOCC1)S(=O)(=O)NC(=O)C1=CC=C(C=C1OC1=CN=C2NC=CC2=C1)N1CCN(CC2=C(CC3(CC3)CC2)C2=CC=C(Cl)C=C2)CC1
CHEMBL3650542	0.837	CN1CCC(CC1)NC1=CC=C(C=C1[N+]([O-])=O)S(=O)(=O)NC(=O)C1=CC=C(C=C1OC1=CC(Cl)=CC=C1Cl)N1CCN(CC2=C(CC(C)(C)CC2)C2=CC=C(Cl)C=C2)CC1
CHEMBL3971312	0.837	CN(C)CCCNC1=CC=C(C=C1[N+]([O-])=O)S(=O)(=O)NC(=O)C1=CC=C(C=C1OC1=C2C=CNC2=CC=C1)N1CCN(CC2=C(CC(C)(C)CC2)C2=CC=C(Cl)C=C2)CC1
CHEMBL3650602	0.836	CN1CCC(CC1)NC1=CC=C(C=C1[N+]([O-])=O)S(=O)(=O)NC(=O)C1=CC=C(C=C1OC1=CC=CC=C1F)N1CCN(CC2=C(CC(C)(C)CC2)C2=CC=C(Cl)C=C2)CC1
CHEMBL3976802	0.835	CNC1=CC=C(C=C1[N+]([O-])=O)S(=O)(=O)NC(=O)C1=CC=C(C=C1OC1=CC=C2NC=CC2=C1)N1CCN(CC2=C(CC(C)(C)CC2)C2=CC=C(Cl)C=C2)CC1
CHEMBL3653972	0.834	CN1CCC(CC1)NC1=CC=C(C=C1[N+]([O-])=O)S(=O)(=O)NC(=O)C1=CC=C(C=C1OC1=CC=C(O)C=C1Cl)N1CCN(CC2=C(CC(C)(C)CC2)C2=CC=C(Cl)C=C2)CC1
CHEMBL3941252	0.833	CN1CCN(CCCNC2=CC=C(C=C2[N+]([O-])=O)S(=O)(=O)NC(=O)C2=CC=C(C=C2OC2=C3C=CNC3=CC=C2)N2CCN(CC3=C(CC(C)(C)CC3)C3=CC=C(Cl)C=C3)CC2)CC1
CHEMBL3962755	0.833	CN1CCC(CC1)NC1=CC=C(C=C1[N+]([O-])=O)S(=O)(=O)NC(=O)C1=CC=C(C=C1OC1=CC=CC2=C1CCN2)N1CCN(CC2=C(CC(C)(C)CC2)C2=CC=C(Cl)C=C2)CC1
CHEMBL3654079	0.831	COCCNC1=CC=C(C=C1[N+]([O-])=O)S(=O)(=O)NC(=O)C1=CC=C(C=C1OC1=CC=CC2=C1CC(=O)N2)N1CCN(CC2=C(CC(C)(C)CC2)C2=CC=C(Cl)C=C2)CC1
CHEMBL3983103	0.828	CN(C)CCCNC1=CC=C(C=C1[N+]([O-])=O)S(=O)(=O)NC(=O)C1=CC=C(C=C1OC1=CC=C2NC=CC2=C1)N1CCN(CC2=C(CCC(C)(C)C2)C2=CC=C(Cl)C=C2)CC1
CHEMBL3924651	0.827	CN1CCC(CC1)NC1=CC=C(C=C1[N+]([O-])=O)S(=O)(=O)NC(=O)C1=CC=C(C=C1OC1=C2C=CNC2=CC=C1)N1CCN(CC2=C(CCCCC2)C2=CC=C(Cl)C=C2)CC1
CHEMBL3650532	0.827	CN1CCC(CC1)NC1=CC=C(C=C1[N+]([O-])=O)S(=O)(=O)NC(=O)C1=CC=C(C=C1OC1=CC(F)=C2NC=CC2=C1)N1CCN(CC2=C(CC(C)(C)CC2)C2=CC=C(Cl)C=C2)CC1
CHEMBL3980144	0.826	C[C@H](NC1=CC=C(C=C1[N+]([O-])=O)S(=O)(=O)NC(=O)C1=CC=C(C=C1OC1=CC=C2NC=CC2=C1)N1CCN(CC2=C(CC(C)(C)CC2)C2=CC=C(Cl)C=C2)CC1)C1=CC=CC=C1
CHEMBL3983118	0.826	[O-][N+](=O)C1=CC(=CC=C1NCC1CCOCC1)S(=O)(=O)NC(=O)C1=CC=C(C=C1OC1=CN=C2NC=CC2=C1)N1CCN(CC2=C(CCC3(CCCC3)C2)C2=CC=C(Cl)C=C2)CC1
CHEMBL3931033	0.826	CN1CCC(CNC2=CC=C(C=C2[N+]([O-])=O)S(=O)(=O)NC(=O)C2=CC=C(C=C2OC2=CC=C3NC=CC3=C2)N2CCN(CC3=C(CC(C)(C)CC3)C3=CC=C(Cl)C=C3)CC2)CC1
CHEMBL3978975	0.826	CN1CCC(CC1)NC1=CC=C(C=C1[N+]([O-])=O)S(=O)(=O)NC(=O)C1=CC=C(C=C1OC1=CC=C2NC=CC2=C1)N1CCN(CC2=C(CCC(O)C2)C2=CC=C(Cl)C=C2)CC1
CHEMBL3650634	0.825	CN1CCC(CNC2=CC=C(C=C2[N+]([O-])=O)S(=O)(=O)NC(=O)C2=CC=C(C=C2OC2=CC=CC(F)=C2F)N2CCN(CC3=C(CC(C)(C)CC3)C3=CC=C(Cl)C=C3)CC2)CC1
CHEMBL3650630	0.825	CN1CCC(CC1)NC1=CC=C(C=C1[N+]([O-])=O)S(=O)(=O)NC(=O)C1=CC=C(C=C1OC1=C(F)C=CC=C1Cl)N1CCN(CC2=C(CC(C)(C)CC2)C2=CC=C(Cl)C=C2)CC1
CHEMBL3650653	0.824	CN1CCC(CC1)NC1=CC=C(C=C1[N+]([O-])=O)S(=O)(=O)NC(=O)C1=CC=C(C=C1OC1=CC=CC(F)=C1Cl)N1CCN(CC2=C(CC(C)(C)CC2)C2=CC=C(Cl)C=C2)CC1
CHEMBL3963704	0.822	CN(C)CCCNC1=CC=C(C=C1[N+]([O-])=O)S(=O)(=O)NC(=O)C1=CC=C(C=C1OC1=C2C=CNC2=CC=C1)N1CCN(CC2=C(CCC(C)(C)C2)C2=CC=C(Cl)C=C2)CC1
CHEMBL3911950	0.822	CN1CCN(CC1)C1=CC=C(C=C1[N+]([O-])=O)S(=O)(=O)NC(=O)C1=CC=C(C=C1OC1=CC=C2NC=CC2=C1)N1CCN(CC2=C(CC(C)(C)CC2)C2=CC=C(Cl)C=C2)CC1
CHEMBL3903167	0.821	CCC1(O)CCC(CNC2=CC=C(C=C2[N+]([O-])=O)S(=O)(=O)NC(=O)C2=CC=C(C=C2OC2=CN=C3NC=CC3=C2)N2CCN(CC3=C(CC(C)(C)CC3)C3=CC=C(Cl)C=C3)CC2)CC1
CHEMBL3654103	0.82	COC1CCC(CNC2=CC=C(C=C2[N+]([O-])=O)S(=O)(=O)NC(=O)C2=CC=C(C=C2OC2=CN=C(N)C(Cl)=C2)N2CCN(CC3=C(CC(C)(C)CC3)C3=CC=C(Cl)C=C3)CC2)CC1
CHEMBL3939067	0.82	[O-][N+](=O)C1=CC(=CC=C1NCCCN1CCCC1)S(=O)(=O)NC(=O)C1=CC=C(C=C1OC1=C2C=CNC2=CC=C1)N1CCN(CC2=C(CCC2)C2=CC=C(Cl)C=C2)CC1
CHEMBL3902966	0.819	CN1CC(CCC1=O)NC1=CC=C(C=C1[N+]([O-])=O)S(=O)(=O)NC(=O)C1=CC=C(C=C1OC1=CC=C2NC=CC2=C1)N1CCN(CC2=C(CC(C)(C)CC2)C2=CC=C(Cl)C=C2)CC1
CHEMBL3917378	0.819	CN(C)C1(CNC2=CC=C(C=C2[N+]([O-])=O)S(=O)(=O)NC(=O)C2=CC=C(C=C2OC2=CC=C3NC=CC3=C2)N2CCN(CC3=C(CC(C)(C)CC3)C3=CC=C(Cl)C=C3)CC2)CCN(C)CC1
CHEMBL3947235	0.819	COCCNC1=CC=C(C=C1[N+]([O-])=O)S(=O)(=O)NC(=O)C1=CC=C(C=C1OC1=C2C=CNC2=CC=C1)N1CCN(CC2=C(CC(C)(C)CC2)C2=CC=C(Cl)C=C2)CC1
CHEMBL3944409	0.818	CN1[C@H]2CC[C@@H]1CC(C2)NC1=CC=C(C=C1[N+]([O-])=O)S(=O)(=O)NC(=O)C1=CC=C(C=C1OC1=CC=C2NC=CC2=C1)N1CCN(CC2=C(CC(C)(C)CC2)C2=CC=C(Cl)C=C2)CC1
CHEMBL3943511	0.817	CN1CCC(CC1)NC1=CC=C(C=C1[N+]([O-])=O)S(=O)(=O)NC(=O)C1=CC=C(C=C1OC1=CC=CC2=C1C1=C(N2)C=CC=C1)N1CCN(CC2=C(CC(C)(C)CC2)C2=CC=C(Cl)C=C2)CC1
CHEMBL3650537	0.817	CN1CCC(CC1)NC1=CC=C(C=C1[N+]([O-])=O)S(=O)(=O)NC(=O)C1=CC=C(C=C1OC1=C2C(C)=NNC2=CC=C1)N1CCN(CC2=C(CC(C)(C)CC2)C2=CC=C(Cl)C=C2)CC1
CHEMBL3650632	0.817	CN1CCC(CC1)NC1=CC=C(C=C1[N+]([O-])=O)S(=O)(=O)NC(=O)C1=CC=C(C=C1OC1=C(F)C=C2NC=CC2=C1)N1CCN(CC2=C(CC(C)(C)CC2)C2=CC=C(Cl)C=C2)CC1
CHEMBL3650543	0.816	CN1CCC(CC1)NC1=CC=C(C=C1[N+]([O-])=O)S(=O)(=O)NC(=O)C1=CC=C(C=C1OC1=CC=C(F)C=C1Cl)N1CCN(CC2=C(CC(C)(C)CC2)C2=CC=C(Cl)C=C2)CC1
CHEMBL3650627	0.816	CN1CCC(CC1)NC1=CC=C(C=C1[N+]([O-])=O)S(=O)(=O)NC(=O)C1=CC=C(C=C1OC1=CC=CC(Cl)=C1F)N1CCN(CC2=C(CC(C)(C)CC2)C2=CC=C(Cl)C=C2)CC1
CHEMBL3940196	0.815	[O-][N+](=O)C1=CC(=CC=C1NCC1CCOCC1)S(=O)(=O)NC(=O)C1=CC=C(C=C1OC1=CN=C2NC=CC2=C1)N1CCN(CC2=C(CCC(CF)(CF)C2)C2=CC=C(Cl)C=C2)CC1
CHEMBL3650642	0.814	CN1CCC(CC1)NC1=CC=C(C=C1[N+]([O-])=O)S(=O)(=O)NC(=O)C1=CC=C(C=C1OC1=CC(F)=CC(F)=C1Cl)N1CCN(CC2=C(CC(C)(C)CC2)C2=CC=C(Cl)C=C2)CC1
CHEMBL3654049	0.814	CN1CCC(CC1)NC1=CC=C(C=C1[N+]([O-])=O)S(=O)(=O)NC(=O)C1=CC=C(C=C1OC1=CC=CC2=C1CC(=O)N2)N1CCN(CC2=C(CC(C)(C)CC2)C2=CC=C(Cl)C=C2)CC1
CHEMBL3903058	0.813	CN1CCC(CNC2=CC=C(C=C2[N+]([O-])=O)S(=O)(=O)NC(=O)C2=CC=C(C=C2OC2=C3C=CNC3=CC=C2)N2CCN(CC3=C(CC(C)(C)CC3)C3=CC=C(Cl)C=C3)CC2)CC1
CHEMBL3955157	0.811	CN1CC(CC1=O)NC1=CC=C(C=C1[N+]([O-])=O)S(=O)(=O)NC(=O)C1=CC=C(C=C1OC1=CN=C2NC=CC2=C1)N1CCN(CC2=C(CC(C)(C)CC2)C2=CC=C(Cl)C=C2)CC1
CHEMBL3897821	0.809	CN1CCC(CC1)NC1=CC=C(C=C1[N+]([O-])=O)S(=O)(=O)NC(=O)C1=CC=C(C=C1OC1=CC=C2NCCCC2=C1)N1CCN(CC2=C(CC(C)(C)CC2)C2=CC=C(Cl)C=C2)CC1
CHEMBL3977122	0.809	[O-][N+](=O)C1=CC(=CC=C1NCCCN1CCCC1)S(=O)(=O)NC(=O)C1=CC=C(C=C1OC1=C2C=CNC2=CC=C1)N1CCN(CC2=C(CCCCCC2)C2=CC=C(Cl)C=C2)CC1
CHEMBL3650527	0.808	CN1CCC(CC1)NC1=CC=C(C=C1[N+]([O-])=O)S(=O)(=O)NC(=O)C1=CC=C(C=C1OC1=CC=CC(F)=C1F)N1CCN(CC2=C(CC(C)(C)CC2)C2=CC=C(Cl)C=C2)CC1
CHEMBL3899140	0.807	CN1CCOC(CNC2=CC=C(C=C2[N+]([O-])=O)S(=O)(=O)NC(=O)C2=CC=C(C=C2OC2=CN=C3NC=CC3=C2)N2CCN(CC3=C(CC(C)(C)CC3)C3=CC=C(Cl)C=C3)CC2)C1
CHEMBL3986183	0.806	COCCNC1=CC=C(C=C1[N+]([O-])=O)S(=O)(=O)NC(=O)C1=CC=C(C=C1OC1=CN=C2NC=CC2=C1)N1CCN(CC2=C(CC(C)(C)CC2)C2=CC=C(Cl)C=C2)CC1
CHEMBL3968309	0.806	CN1CCC(CC1)NC1=CC=C(C=C1[N+]([O-])=O)S(=O)(=O)NC(=O)C1=CC=C(C=C1OC1=CN=C2NC=CC2=C1)N1CCN(CC2=C(CC(C)(C)CC2)C2=CC=C(Cl)C=C2)CC1
CHEMBL3955668	0.804	CC(=O)N1CCC(CC1)NC1=CC=C(C=C1[N+]([O-])=O)S(=O)(=O)NC(=O)C1=CC=C(C=C1OC1=C2C=CNC2=CC=C1)N1CCN(CC2=C(CC(C)(C)CC2)C2=CC=C(Cl)C=C2)CC1
CHEMBL3891905	0.804	CNC1=CC=C(C=C1[N+]([O-])=O)S(=O)(=O)NC(=O)C1=CC=C(C=C1OC1=C2C=CNC2=CC=C1)N1CCN(CC2=C(CC(C)(C)CC2)C2=CC=C(Cl)C=C2)CC1
CHEMBL3955933	0.803	[O-][N+](=O)C1=CC(=CC=C1NCC1CCOCC1)S(=O)(=O)NC(=O)C1=CC=C(C=C1OC1=CN=C2NC=CC2=C1)N1CCN(CC2=C(CCC(F)(F)C2)C2=CC=C(Cl)C=C2)CC1
CHEMBL3650548	0.802	CN1CCC(CC1)NC1=CC=C(C=C1[N+]([O-])=O)S(=O)(=O)NC(=O)C1=CC=C(C=C1OC1=C2C(C)=CNC2=CC=C1)N1CCN(CC2=C(CC(C)(C)CC2)C2=CC=C(Cl)C=C2)CC1
CHEMBL3906823	0.802	CN1CCC(CC1)NC1=CC=C(C=C1[N+]([O-])=O)S(=O)(=O)NC(=O)C1=CC=C(C=C1OC1=CC2=CNN=C2C=C1)N1CCN(CC2=C(CC(C)(C)CC2)C2=CC=C(Cl)C=C2)CC1
CHEMBL3650488	0.802	CN1CCC(CC1)NC1=CC=C(C=C1[N+]([O-])=O)S(=O)(=O)NC(=O)C1=CC=C(C=C1OC1=CC=C2NC(C)=CC2=C1)N1CCN(CC2=C(CC(C)(C)CC2)C2=CC=C(Cl)C=C2)CC1
CHEMBL3653974	0.8	CN1CCC(CC1)NC1=CC=C(C=C1[N+]([O-])=O)S(=O)(=O)NC(=O)C1=CC=C(C=C1OC1=C2C=CNC2=CC(F)=C1)N1CCN(CC2=C(CC(C)(C)CC2)C2=CC=C(Cl)C=C2)CC1
CHEMBL3895642	0.799	COC1=CC=C(NC2=CC=C(C=C2[N+]([O-])=O)S(=O)(=O)NC(=O)C2=CC=C(C=C2OC2=CC=C3NC=CC3=C2)N2CCN(CC3=C(CC(C)(C)CC3)C3=CC=C(Cl)C=C3)CC2)C=C1
CHEMBL3954638	0.799	CN1CCC(CC1)NC1=CC=C(C=C1[N+]([O-])=O)S(=O)(=O)NC(=O)C1=CC=C(C=C1NC1=CC=CN=C1)N1CCN(CC2=C(CC(C)(C)CC2)C2=CC=C(Cl)C=C2)CC1
CHEMBL3904063	0.798	CC(=O)N1CC[C@H](C1)NC1=CC=C(C=C1[N+]([O-])=O)S(=O)(=O)NC(=O)C1=CC=C(C=C1OC1=CN=C2NC=CC2=C1)N1CCN(CC2=C(CC(C)(C)CC2)C2=CC=C(Cl)C=C2)CC1
CHEMBL3639528	0.795	CN1CCC(CC1)NC1=CC=C(C=C1[N+]([O-])=O)S(=O)(=O)NC(=O)C1=CC=C(C=C1OC1=C(F)C(F)=C2NC=CC2=C1)N1CCN(CC2=C(CC(C)(C)CC2)C2=CC=C(Cl)C=C2)CC1
CHEMBL3948416	0.794	CC(=O)N1CCC(CNC2=CC=C(C=C2[N+]([O-])=O)S(=O)(=O)NC(=O)C2=CC=C(C=C2OC2=CN=C3NC=CC3=C2)N2CCN(CC3=C(CC(C)(C)CC3)C3=CC=C(Cl)C=C3)CC2)C1
CHEMBL3912171	0.793	CC(=O)N1CCCC(CNC2=CC=C(C=C2[N+]([O-])=O)S(=O)(=O)NC(=O)C2=CC=C(C=C2OC2=CN=C3NC=CC3=C2)N2CCN(CC3=C(CC(C)(C)CC3)C3=CC=C(Cl)C=C3)CC2)C1
CHEMBL3967969	0.79	O[C@H]1CC[C@H](CNC2=CC=C(C=C2[N+]([O-])=O)S(=O)(=O)NC(=O)C2=CC=C(C=C2OC2=CN=C3NC=CC3=C2)N2CCN(CC3=C(CCC(F)(F)C3)C3=CC=C(Cl)C=C3)CC2)CC1
CHEMBL3944215	0.789	CN(C)C1CCC(CC1)NC1=CC=C(C=C1[N+]([O-])=O)S(=O)(=O)NC(=O)C1=CC=C(C=C1OC1=C2C=CNC2=CC=C1)N1CCN(CC2=C(CC(C)(C)CC2)C2=CC=C(Cl)C=C2)CC1
CHEMBL3949367	0.789	COC1=CC=C(NC2=CC=C(C=C2[N+]([O-])=O)S(=O)(=O)NC(=O)C2=CC=C(C=C2OC2=CC=C3NC=CC3=C2)N2CCN(CC3=C(CC(C)(C)CC3)C3=CC=C(Cl)C=C3)CC2)C=C1O
CHEMBL3654024	0.787	COCCNC1=CC=C(C=C1[N+]([O-])=O)S(=O)(=O)NC(=O)C1=CC=C(C=C1OC1=C(F)C=C2NC=CC2=C1)N1CCN(CC2=C(CC(C)(C)CC2)C2=CC=C(Cl)C=C2)CC1
CHEMBL3925983	0.786	CN1CCC(CC1)NC1=CC=C(C=C1[N+]([O-])=O)S(=O)(=O)NC(=O)C1=CC=C(C=C1OC1=C2N=CNC2=CC=C1)N1CCN(CC2=C(CC(C)(C)CC2)C2=CC=C(Cl)C=C2)CC1
CHEMBL3942371	0.786	COC1CCC(CNC2=CC=C(C=C2[N+]([O-])=O)S(=O)(=O)NC(=O)C2=CC=C(C=C2OC2=C3N=CNC3=CC=C2)N2CCN(CC3=C(CC(C)(C)CC3)C3=CC=C(Cl)C=C3)CC2)CC1
CHEMBL3903130	0.784	CC(C)N1CCC(CC1)NC1=CC=C(C=C1[N+]([O-])=O)S(=O)(=O)NC(=O)C1=CC=C(C=C1OC1=CN=C2NC=CC2=C1)N1CCN(CC2=C(CC(C)(C)CC2)C2=CC=C(Cl)C=C2)CC1
CHEMBL3985475	0.782	COC1CCC(CNC2=CC=C(C=C2[N+]([O-])=O)S(=O)(=O)NC(=O)C2=CC=C(C=C2OC2=CN=C3NC=CC3=C2)N2CCN(CC3=C(CC(C)(C)CC3)C3=CC=C(Cl)C=C3)CC2)CC1
CHEMBL4228713	0.782	CO[C@H]1CC[C@H](CNC2=C(C=C(C=C2)S(=O)(=O)NC(=O)C2=CC=C(C=C2OC2=CN=C3NC=CC3=C2)N2CCN(CC3=C(CC(C)(C)CC3)C3=CC=C(Cl)C=C3)CC2)[N+]([O-])=O)CC1
CHEMBL3934632	0.782	CC(C)(C)N1CCC(CC1)NC1=CC=C(C=C1[N+]([O-])=O)S(=O)(=O)NC(=O)C1=CC=C(C=C1OC1=CN=C2NC=CC2=C1)N1CCN(CC2=C(CC(C)(C)CC2)C2=CC=C(Cl)C=C2)CC1
CHEMBL3969902	0.781	COCC1CCC(CNC2=CC=C(C=C2[N+]([O-])=O)S(=O)(=O)NC(=O)C2=CC=C(C=C2OC2=CN=C3NC=CC3=C2)N2CCN(CC3=C(CC(C)(C)CC3)C3=CC=C(Cl)C=C3)CC2)CC1
CHEMBL3947864	0.78	[O-][N+](=O)C1=CC(=CC=C1NCCCN1CCCC1)S(=O)(=O)NC(=O)C1=CC=C(C=C1OC1=C2C=CNC2=CC=C1)N1CCN(CC2=C(CCCCC2)C2=CC=C(Cl)C=C2)CC1
CHEMBL3654030	0.779	COCCNC1=CC=C(C=C1[N+]([O-])=O)S(=O)(=O)NC(=O)C1=CC=C(C=C1OC1=C2C=CNC2=CC(F)=C1)N1CCN(CC2=C(CC(C)(C)CC2)C2=CC=C(Cl)C=C2)CC1
CHEMBL3938448	0.779	CC(=O)N1CCOC(CNC2=CC=C(C=C2[N+]([O-])=O)S(=O)(=O)NC(=O)C2=CC=C(C=C2OC2=C3N=CNC3=CC=C2)N2CCN(CC3=C(CC(C)(C)CC3)C3=CC=C(Cl)C=C3)CC2)C1
CHEMBL3910209	0.779	COC1=CC=C(CNC2=CC=C(C=C2[N+]([O-])=O)S(=O)(=O)NC(=O)C2=CC=C(C=C2OC2=CN=C3NC=CC3=C2)N2CCN(CC3=C(CC(C)(C)CC3)C3=CC=C(Cl)C=C3)CC2)C=C1
CHEMBL3909289	0.778	COCCOCCNC1=CC=C(C=C1[N+]([O-])=O)S(=O)(=O)NC(=O)C1=CC=C(C=C1OC1=C2C=CNC2=CC=C1)N1CCN(CC2=C(CC(C)(C)CC2)C2=CC=C(Cl)C=C2)CC1
CHEMBL3941155	0.778	CN1CCC(CNC2=CC=C(C=C2[N+]([O-])=O)S(=O)(=O)NC(=O)C2=CC=C(C=C2OC2=CN=C3NC=CC3=C2)N2CCN(CC3=C(CC(C)(C)CC3)C3=CC=C(Cl)C=C3)CC2)CC1
CHEMBL3966962	0.777	COC1=CC=CC(CNC2=CC=C(C=C2[N+]([O-])=O)S(=O)(=O)NC(=O)C2=CC=C(C=C2OC2=CN=C3NC=CC3=C2)N2CCN(CC3=C(CC(C)(C)CC3)C3=CC=C(Cl)C=C3)CC2)=C1
CHEMBL3923292	0.777	CC(=O)N1CCC(CC1)NC1=CC=C(C=C1[N+]([O-])=O)S(=O)(=O)NC(=O)C1=CC=C(C=C1OC1=CN=C2NC=CC2=C1)N1CCN(CC2=C(CC(C)(C)CC2)C2=CC=C(Cl)C=C2)CC1
CHEMBL3936894	0.776	COC1CCC(CNC2=CC=C(C=C2[N+]([O-])=O)S(=O)(=O)NC(=O)C2=CC=C(C=C2OC2=CN=C3NC=CC3=C2)N2CCN(CC3=C(CCC4(CCCC4)C3)C3=CC=C(Cl)C=C3)CC2)CC1
CHEMBL3922626	0.776	CC(=O)N1CCOC(CNC2=CC=C(C=C2[N+]([O-])=O)S(=O)(=O)NC(=O)C2=CC=C(C=C2OC2=CN=C3NC=CC3=C2)N2CCN(CC3=C(CC(C)(C)CC3)C3=CC=C(Cl)C=C3)CC2)C1
CHEMBL3932261	0.776	CN1CCN(CCNC2=CC=C(C=C2[N+]([O-])=O)S(=O)(=O)NC(=O)C2=CC=C(C=C2OC2=C3C=CNC3=CC=C2)N2CCN(CC3=C(CC(C)(C)CC3)C3=CC=C(Cl)C=C3)CC2)CC1
CHEMBL3653967	0.775	CN1CCC(CC1)NC1=CC=C(C=C1[N+]([O-])=O)S(=O)(=O)NC(=O)C1=CC=C(C=C1OC1=C2C=CN(C(=O)OC(C)(C)C)C2=CC=C1)N1CCN(CC2=C(CC(C)(C)CC2)C2=CC=C(Cl)C=C2)CC1
CHEMBL3969223	0.774	CN1CCC(CNC2=CC=C(C=C2[N+]([O-])=O)S(=O)(=O)NC(=O)C2=CC=C(C=C2OC2=C3N=CNC3=CC=C2)N2CCN(CC3=C(CC(C)(C)CC3)C3=CC=C(Cl)C=C3)CC2)CC1
CHEMBL3946776	0.773	CN(C)CC(=O)N1CCO[C@@H](CNC2=CC=C(C=C2[N+]([O-])=O)S(=O)(=O)NC(=O)C2=CC=C(C=C2OC2=C3N=CNC3=CC=C2)N2CCN(CC3=C(CC(C)(C)CC3)C3=CC=C(Cl)C=C3)CC2)C1
CHEMBL3975423	0.771	CN(C)CC(=O)N1CC[C@H](C1)NC1=CC=C(C=C1[N+]([O-])=O)S(=O)(=O)NC(=O)C1=CC=C(C=C1OC1=CN=C2NC=CC2=C1)N1CCN(CC2=C(CC(C)(C)CC2)C2=CC=C(Cl)C=C2)CC1
CHEMBL3917229	0.77	CN(C)CC(=O)N1CC[C@H](C1)NC1=CC=C(C=C1[N+]([O-])=O)S(=O)(=O)NC(=O)C1=CC=C(C=C1OC1=C2N=CNC2=CC=C1)N1CCN(CC2=C(CC(C)(C)CC2)C2=CC=C(Cl)C=C2)CC1
CHEMBL3893990	0.77	CC(=O)NC1CCC(CC1)NC1=CC=C(C=C1[N+]([O-])=O)S(=O)(=O)NC(=O)C1=CC=C(C=C1OC1=CN=C2NC=CC2=C1)N1CCN(CC2=C(CC(C)(C)CC2)C2=CC=C(Cl)C=C2)CC1
CHEMBL3650635	0.77	CN1CCC(CC1)NC1=CC=C(C=C1[N+]([O-])=O)S(=O)(=O)NC(=O)C1=CC=C(C=C1OC1=CC=C2NC=CC2=C1F)N1CCN(CC2=C(CC(C)(C)CC2)C2=CC=C(Cl)C=C2)CC1
CHEMBL3952286	0.766	CN(C)CC(=O)N1CCO[C@H](CNC2=CC=C(C=C2[N+]([O-])=O)S(=O)(=O)NC(=O)C2=CC=C(C=C2OC2=CN=C3NC=CC3=C2)N2CCN(CC3=C(CC(C)(C)CC3)C3=CC=C(Cl)C=C3)CC2)C1
CHEMBL3926835	0.765	CN1CCN(CCNC2=CC=C(C=C2[N+]([O-])=O)S(=O)(=O)NC(=O)C2=CC=C(C=C2OC2=CC=C3NC=CC3=C2)N2CCN(CC3=C(CC(C)(C)CC3)C3=CC=C(Cl)C=C3)CC2)CC1
CHEMBL3653993	0.764	CN(C)CCCNC1=CC=C(C=C1[N+]([O-])=O)S(=O)(=O)NC(=O)C1=CC=C(C=C1OC1=CC=C2N(C=CC2=C1)C(=O)OC(C)(C)C)N1CCN(CC2=C(CC(C)(C)CC2)C2=CC=C(Cl)C=C2)CC1
CHEMBL3910816	0.758	CN(C)CC(=O)N1CCOC(CNC2=CC=C(C=C2[N+]([O-])=O)S(=O)(=O)NC(=O)C2=CC=C(C=C2OC2=CN=C3NC=CC3=C2)N2CCN(CC3=C(CC(C)(C)CC3)C3=CC=C(Cl)C=C3)CC2)C1
CHEMBL3924596	0.758	CN(C)CC(=O)N1CCO[C@@H](CNC2=CC=C(C=C2[N+]([O-])=O)S(=O)(=O)NC(=O)C2=CC=C(C=C2OC2=CN=C3NC=CC3=C2)N2CCN(CC3=C(CC(C)(C)CC3)C3=CC=C(Cl)C=C3)CC2)C1
CHEMBL3910037	0.758	CN(C)CC(=O)N1CCO[C@H](CNC2=CC=C(C=C2[N+]([O-])=O)S(=O)(=O)NC(=O)C2=CC=C(C=C2OC2=C3N=CNC3=CC=C2)N2CCN(CC3=C(CC(C)(C)CC3)C3=CC=C(Cl)C=C3)CC2)C1
CHEMBL3654125	0.754	COC1CCC(CNC2=CC=C(C=C2[N+]([O-])=O)S(=O)(=O)NC(=O)C2=CC=C(C=C2OC2=CN=C(N)C(Br)=C2)N2CCN(CC3=C(CC(C)(C)CC3)C3=CC=C(Cl)C=C3)CC2)CC1
CHEMBL3943297	0.751	[O-][N+](=O)C1=CC(=CC=C1NCC1CN(CCO1)C1CC1)S(=O)(=O)NC(=O)C1=CC=C(C=C1OC1=CN=C2NC=CC2=C1)N1CCN(CC2=C(CC3(CC3)CC2)C2=CC=C(Cl)C=C2)CC1
CHEMBL3650490	0.747	[O-][N+](=O)C1=CC(=CC=C1NCC1CCOCC1)S(=O)(=O)NC(=O)C1=CC=C(C=C1OC1=CC=CC=C1Cl)N1CCN(CC2=CC=CC=C2C2=CC=C(Cl)C=C2)CC1
CHEMBL3984191	0.745	[O-][N+](=O)C1=CC(=CC=C1NCC1CCOCC1)S(=O)(=O)NC(=O)C1=CC=C(C=C1OC1=CC=C2NC=CC2=C1)N1CCN(CC2=C(CCC(C2)N2CCOCC2)C2=CC=C(Cl)C=C2)CC1
CHEMBL3913655	0.744	CN1C=NC=C1CNC1=CC=C(C=C1[N+]([O-])=O)S(=O)(=O)NC(=O)C1=CC=C(C=C1OC1=CC=C2NC=CC2=C1)N1CCN(CC2=C(CC(C)(C)CC2)C2=CC=C(Cl)C=C2)CC1
CHEMBL3653986	0.744	CN1CCC(CC1)NC1=CC=C(C=C1[N+]([O-])=O)S(=O)(=O)NC(=O)C1=CC=C(C=C1OCC1=CSC(N)=N1)N1CCN(CC2=C(CC(C)(C)CC2)C2=CC=C(Cl)C=C2)CC1
CHEMBL3934907	0.74	CCOC(=O)N1CCN(CC1)C1=CC=C(C=C1[N+]([O-])=O)S(=O)(=O)NC(=O)C1=CC=C(C=C1OC1=CN=C2NC=CC2=C1)N1CCN(CC2=C(CC(C)(C)CC2)C2=CC=C(Cl)C=C2)CC1
CHEMBL3961644	0.74	[O-][N+](=O)C1=CC(=CC=C1NC1CCC(CC1)N1CCOCC1)S(=O)(=O)NC(=O)C1=CC=C(C=C1OC1=CN=C2NC=CC2=C1)N1CCN(CC2=C(CCC3(CCCC3)C2)C2=CC=C(Cl)C=C2)CC1
CHEMBL3890011	0.74	CCN(C)C(=O)N1CCOC(CNC2=CC=C(C=C2[N+]([O-])=O)S(=O)(=O)NC(=O)C2=CC=C(C=C2OC2=CN=C3NC=CC3=C2)N2CCN(CC3=C(CC(C)(C)CC3)C3=CC=C(Cl)C=C3)CC2)C1
CHEMBL3970337	0.732	COCCN1CCOC(CNC2=CC=C(C=C2[N+]([O-])=O)S(=O)(=O)NC(=O)C2=CC=C(C=C2OC2=CN=C3NC=CC3=C2)N2CCN(CC3=C(CC(C)(C)CC3)C3=CC=C(Cl)C=C3)CC2)C1
CHEMBL3921268	0.732	[O-][N+](=O)C1=CC(=CC=C1NCC1CCOCC1)S(=O)(=O)NC(=O)C1=CC=C(C=C1OC1=CC=CC=C1)N1CCN(CC2=CC=CC=C2C2=CC=C(Cl)C=C2)CC1
CHEMBL3650672	0.729	CN1CCC(CC1)NC1=CC=C(C=C1[N+]([O-])=O)S(=O)(=O)NC(=O)C1=CC=C(C=C1OC1=CC=CC(=C1)C1=CC=CN1)N1CCN(CC2=C(CC(C)(C)CC2)C2=CC=C(Cl)C=C2)CC1
CHEMBL3966838	0.729	COCCN1CCCC(CNC2=CC=C(C=C2[N+]([O-])=O)S(=O)(=O)NC(=O)C2=CC=C(C=C2OC2=CN=C3NC=CC3=C2)N2CCN(CC3=C(CC(C)(C)CC3)C3=CC=C(Cl)C=C3)CC2)C1
CHEMBL3935432	0.725	CN1CCC(CC1)OC1=CC=C(C=C1[N+]([O-])=O)S(=O)(=O)NC(=O)C1=CC=C(C=C1OC1=CC=C2NC=CC2=C1)N1CCN(CC2=C(CC(C)(C)CC2)C2=CC=C(Cl)C=C2)CC1
CHEMBL3650491	0.724	[O-][N+](=O)C1=CC(=CC=C1NCC1CCOCC1)S(=O)(=O)NC(=O)C1=CC=C(C=C1OC1=CC=CC(Cl)=C1)N1CCN(CC2=CC=CC=C2C2=CC=C(Cl)C=C2)CC1
CHEMBL3650492	0.721	[O-][N+](=O)C1=CC(=CC=C1NCC1CCOCC1)S(=O)(=O)NC(=O)C1=CC=C(C=C1OC1=CC=C(Cl)C=C1)N1CCN(CC2=CC=CC=C2C2=CC=C(Cl)C=C2)CC1
CHEMBL3653991	0.718	CN1CCC(CC1)NC1=CC=C(C=C1[N+]([O-])=O)S(=O)(=O)NC(=O)C1=CC=C(C=C1OC1=CC=C2N=C(N)SC2=C1)N1CCN(CC2=C(CC(C)(C)CC2)C2=CC=C(Cl)C=C2)CC1
CHEMBL3935047	0.712	COCCOCCN1CC[C@H](C1)NC1=CC=C(C=C1[N+]([O-])=O)S(=O)(=O)NC(=O)C1=CC=C(C=C1OC1=C2N=CNC2=CC=C1)N1CCN(CC2=C(CC(C)(C)CC2)C2=CC=C(Cl)C=C2)CC1
CHEMBL3979135	0.708	CC1(COC2=CC=C(C=C2[N+]([O-])=O)S(=O)(=O)NC(=O)C2=CC=C(C=C2OC2=CC=C3NC=CC3=C2)N2CCN(CC3=C(CC(C)(C)CC3)C3=CC=C(Cl)C=C3)CC2)COC1
CHEMBL3904600	0.705	COCCOCCN1CC[C@H](C1)NC1=CC=C(C=C1[N+]([O-])=O)S(=O)(=O)NC(=O)C1=CC=C(C=C1OC1=CN=C2NC=CC2=C1)N1CCN(CC2=C(CC(C)(C)CC2)C2=CC=C(Cl)C=C2)CC1
CHEMBL3915032	0.705	COCCOCCN1CCOC(CNC2=CC=C(C=C2[N+]([O-])=O)S(=O)(=O)NC(=O)C2=CC=C(C=C2OC2=CN=C3NC=CC3=C2)N2CCN(CC3=C(CC(C)(C)CC3)C3=CC=C(Cl)C=C3)CC2)C1
CHEMBL3650554	0.705	[O-][N+](=O)C1=CC(=CC=C1NCC1CCOCC1)S(=O)(=O)NC(=O)C1=CC=C(C=C1OC1=CC=C(C=C1)C#N)N1CCN(CC2=CC=CC=C2C2=CC=C(Cl)C=C2)CC1
CHEMBL3653978	0.695	CN(C)CCCNC1=CC=C(C=C1[N+]([O-])=O)S(=O)(=O)NC(=O)C1=CC=C(C=C1OC1=C2C(CN3CCN(C)CC3)=CNC2=CC=C1)N1CCN(CC2=C(CC(C)(C)CC2)C2=CC=C(Cl)C=C2)CC1
CHEMBL3960206	0.693	[O-][N+](=O)C1=CC(=CC=C1NCCSC1=CC=CC=C1)S(=O)(=O)NC(=O)C1=CC=C(NC(=O)\\C=C\\C2=CC=C(Cl)C=C2)C=C1
CHEMBL3653973	0.688	CN1CCN(CC1)NC1=CC=C(C=C1[N+]([O-])=O)S(=O)(=O)NC(=O)C1=CC=C(C=C1OC1=CC=C(O)C=C1Cl)N1CCN(CC2=C(CC(C)(C)CC2)C2=CC=C(Cl)C=C2)CC1
CHEMBL3653965	0.686	CN1CCN(CC1)NC1=CC=C(C=C1[N+]([O-])=O)S(=O)(=O)NC(=O)C1=CC=C(C=C1OC1=CC=CC(Cl)=C1)N1CCN(CC2=C(CC(C)(C)CC2)C2=CC=C(Cl)C=C2)CC1
CHEMBL3889500	0.684	[O-][N+](=O)C1=CC(=CC=C1NCC1CCOCC1)S(=O)(=O)NC(=O)C1=CC=C(C=C1OC1=CC=CC2=CC=CC=C12)N1CCN(CC2=CC=CC=C2C2=CC=C(Cl)C=C2)CC1
CHEMBL3650660	0.682	CN1CCN(CC1)NC1=CC=C(C=C1[N+]([O-])=O)S(=O)(=O)NC(=O)C1=CC=C(C=C1OC1=CC=CC=C1Cl)N1CCN(CC2=C(CC(C)(C)CC2)C2=CC=C(Cl)C=C2)CC1
CHEMBL3954669	0.682	COC(=O)N1CCOC(CNC2=CC=C(C=C2[N+]([O-])=O)S(=O)(=O)NC(=O)C2=CC=C(C=C2OC2=CN=C3NC=CC3=C2)N2CCN(CC3=C(CC(C)(C)CC3)C3=CC=C(Cl)C=C3)CC2)C1
CHEMBL3650505	0.679	[O-][N+](=O)C1=CC(=CC=C1NCC1CCOCC1)S(=O)(=O)NC(=O)C1=CC=C(C=C1OC1=CC=CC(=C1)C#N)N1CCN(CC2=CC=CC=C2C2=CC=C(Cl)C=C2)CC1
CHEMBL1288360	0.678	CN(C)CCC(CSC1=CC=CC=C1)NC1=CC=C(C=C1[N+]([O-])=O)S(=O)(=O)NC(=O)C1=CC=C(C=C1)N1CCC(CC1)=CC1=CC=C(Cl)C=C1
CHEMBL3904260	0.676	CN(C)CCCOC1=CC=C(C=C1[N+]([O-])=O)S(=O)(=O)NC(=O)C1=CC=C(C=C1OC1=CC=C2NC=CC2=C1)N1CCN(CC2=C(CC(C)(C)CC2)C2=CC=C(Cl)C=C2)CC1
CHEMBL3979716	0.675	CN1CCC(CC1)NC1=CC=C(C=C1[N+]([O-])=O)S(=O)(=O)NC(=O)C1=CC=C(C=C1OC1=CC=CC=C1)N1CCN(CC2=CC=CC=C2C2=CC=C(Cl)C=C2)CC1
CHEMBL374214	0.674	CN(C)CC[C@H](CSC1=CC=CC=C1)NC1=CC=C(C=C1[N+]([O-])=O)S(=O)(=O)NC(=O)C1=CC=C(C=C1)N1CCC(CC1)=CC1=CC=C(Cl)C=C1
CHEMBL3976629	0.674	[O-][N+](=O)C1=CC(=CC=C1NC1CCN(CC1)S(=O)(=O)C1=CC=CC=C1)S(=O)(=O)NC(=O)C1=CC=C(C=C1OC1=CC=CC=C1)N1CCN(CC2=CC=CC=C2C2=CC=C(Cl)C=C2)CC1
CHEMBL3985747	0.674	CN1CCN(CC1)NC1=CC=C(C=C1[N+]([O-])=O)S(=O)(=O)NC(=O)C1=CC=C(C=C1OC1=CC=C2NC=CC2=C1)N1CCN(CC2=C(CC(C)(C)CC2)C2=CC=C(Cl)C=C2)CC1
CHEMBL3650576	0.672	[O-][N+](=O)C1=CC(=CC=C1NCC1CCOCC1)S(=O)(=O)NC(=O)C1=CC=C(C=C1OC1=CC=C(OCCN2CCOCC2)C=C1)N1CCN(CC2=CC=CC=C2C2=CC=C(Cl)C=C2)CC1
CHEMBL3927396	0.671	[O-][N+](=O)C1=CC(=CC=C1NCC1CCOCC1)S(=O)(=O)NC(=O)C1=CC=C(C=C1OC1=CC=CN=C1)N1CCN(CC2=CC=CC=C2C2=CC=C(Cl)C=C2)CC1
CHEMBL3654101	0.671	CN1CCN(CC1)NC1=CC=C(C=C1[N+]([O-])=O)S(=O)(=O)NC(=O)C1=CC=C(C=C1OC1=CN=C(N)C(Cl)=C1)N1CCN(CC2=C(CC(C)(C)CC2)C2=CC=C(Cl)C=C2)CC1
CHEMBL3913455	0.67	[O-][N+](=O)C1=CC(=CC=C1NCC1CCOCC1)S(=O)(=O)NC(=O)C1=CC=C(C=C1OC1=CC=C2NCCC2=C1)N1CCN(CC2=CC=CC=C2C2=CC=C(Cl)C=C2)CC1
CHEMBL3918447	0.663	CN1CCN(CCCNC2=CC=C(C=C2[N+]([O-])=O)S(=O)(=O)NC(=O)C2=CC=C(C=C2OC2=CC=CC=C2)N2CCN(CC3=CC=CC=C3C3=CC=C(Cl)C=C3)CC2)CC1
CHEMBL3956176	0.662	CO[C@@H]1CC[C@H](COC2=CC=C(C=C2[N+]([O-])=O)S(=O)(=O)NC(=O)C2=CC=C(C=C2OC2=CN=C3NC=CC3=C2)N2CCN(CC3=C(CC(C)(C)CC3)C3=CC=C(Cl)C=C3)CC2)CC1
CHEMBL3958919	0.659	[O-][N+](=O)C1=CC(=CC=C1OCC1(F)CCOCC1)S(=O)(=O)NC(=O)C1=CC=C(C=C1OC1=CN=C2NC=CC2=C1)N1CCN(CC2=C(CCC3(CCCC3)C2)C2=CC=C(Cl)C=C2)CC1
CHEMBL3961198	0.657	[O-][N+](=O)C1=CC(=CC=C1NCCSC1=CC=CC=C1)S(=O)(=O)NC(=O)C1=CC=C(NC(=O)\\C=C\\C2=CC=CC(Cl)=C2)C=C1
CHEMBL3654048	0.656	CN1CCN(CC1)NC1=CC=C(C=C1[N+]([O-])=O)S(=O)(=O)NC(=O)C1=CC=C(C=C1OC1=CC=CC2=C1CC(=O)N2)N1CCN(CC2=C(CC(C)(C)CC2)C2=CC=C(Cl)C=C2)CC1
CHEMBL3650496	0.652	[O-][N+](=O)C1=CC(=CC=C1NCCCN1CCOCC1)S(=O)(=O)NC(=O)C1=CC=C(C=C1OC1=CC=CC(Cl)=C1)N1CCN(CC2=CC=CC=C2C2=CC=C(Cl)C=C2)CC1
CHEMBL3650577	0.652	[O-][N+](=O)C1=CC(=CC=C1NCC1CCOCC1)S(=O)(=O)NC(=O)C1=CC=C(C=C1OC1=CC=CC2=C1CCC(=O)N2)N1CCN(CC2=CC=CC=C2C2=CC=C(Cl)C=C2)CC1
CHEMBL3912991	0.651	CN1CCC(CNC2=CC=C(C=C2[N+]([O-])=O)S(=O)(=O)NC(=O)C2=CC=C(C=C2OC2=CC=CC=C2)N2CCN(CC3=CC=CC=C3C3=CC=C(Cl)C=C3)CC2)CC1
CHEMBL3909402	0.651	CN1CCN(CC1)NC1=CC=C(C=C1[N+]([O-])=O)S(=O)(=O)NC(=O)C1=CC=C(C=C1OC1=C2C=CNC2=CC=C1)N1CCN(CC2=C(CC(C)(C)CC2)C2=CC=C(Cl)C=C2)CC1
CHEMBL3926923	0.651	COC1(COC2=CC=C(C=C2[N+]([O-])=O)S(=O)(=O)NC(=O)C2=CC=C(C=C2OC2=CN=C3NC=CC3=C2)N2CCN(CC3=C(CC(C)(C)CC3)C3=CC=C(Cl)C=C3)CC2)CCOCC1
CHEMBL3650497	0.648	[O-][N+](=O)C1=CC(=CC=C1NCCCN1CCOCC1)S(=O)(=O)NC(=O)C1=CC=C(C=C1OC1=CC=C(Cl)C=C1)N1CCN(CC2=CC=CC=C2C2=CC=C(Cl)C=C2)CC1
CHEMBL3924508	0.648	[O-][N+](=O)C1=CC(=CC=C1NCC1CCOCC1)S(=O)(=O)NC(=O)C1=CC=C(C=C1OC1=C2C=CNC2=CC=C1)N1CCN(CC2=CC=CC=C2C2=CC=C(Cl)C=C2)CC1
CHEMBL3940891	0.647	CN(C)CCCNC1=CC=C(C=C1[N+]([O-])=O)S(=O)(=O)NC(=O)C1=CC=C(C=C1OC1=CC=CC=C1)N1CCN(CC2=CC=CC=C2C2=CC=C(Cl)C=C2)CC1
CHEMBL3890393	0.646	CN(C)CCCN(C)C1=CC=C(C=C1[N+]([O-])=O)S(=O)(=O)NC(=O)C1=CC=C(C=C1OC1=CC=CC=C1)N1CCN(CC2=CC=CC=C2C2=CC=C(Cl)C=C2)CC1
CHEMBL374303	0.646	CN(C)CC[C@H](CSC1=CC=CC=C1)NC1=CC=C(C=C1[N+]([O-])=O)S(=O)(=O)NC(=O)C1=CC=C(C=C1)N1CCC(CC1)=CC1=C(Cl)C=CC=C1
CHEMBL3650571	0.644	[O-][N+](=O)C1=CC(=CC=C1NCC1CCOCC1)S(=O)(=O)NC(=O)C1=CC=C(C=C1OC1=CC=CC(=C1)N1CCOCC1)N1CCN(CC2=CC=CC=C2C2=CC=C(Cl)C=C2)CC1
CHEMBL3653985	0.641	CN1CCC(CC1)NC1=CC=C(C=C1[N+]([O-])=O)S(=O)(=O)NC(=O)C1=CC=C(C=C1OCC1=CSC(NC(=O)OC(C)(C)C)=N1)N1CCN(CC2=C(CC(C)(C)CC2)C2=CC=C(Cl)C=C2)CC1
CHEMBL3933727	0.64	[O-][N+](=O)C1=CC(=CC=C1NCCSC1=CC=CC=C1)S(=O)(=O)NC(=O)C1=CC=C(NC(=O)\\C=C\\C2=CC=CC=C2Cl)C=C1
CHEMBL3650498	0.639	CN(C)CCCNC1=CC=C(C=C1[N+]([O-])=O)S(=O)(=O)NC(=O)C1=CC=C(C=C1OC1=CC=CC(Cl)=C1)N1CCN(CC2=CC=CC=C2C2=CC=C(Cl)C=C2)CC1
CHEMBL3654047	0.639	CN1CCN(CC1)NC1=CC=C(C=C1[N+]([O-])=O)S(=O)(=O)NC(=O)C1=CC=C(C=C1OC1=C2C(Cl)=CNC2=CC=C1)N1CCN(CC2=C(CC(C)(C)CC2)C2=CC=C(Cl)C=C2)CC1
CHEMBL3984987	0.637	CN1CCC(COC2=CC=C(C=C2[N+]([O-])=O)S(=O)(=O)NC(=O)C2=CC=C(C=C2OC2=CC=C3NC=CC3=C2)N2CCN(CC3=C(CC(C)(C)CC3)C3=CC=C(Cl)C=C3)CC2)CC1
CHEMBL3650499	0.635	CN(C)CCCNC1=CC=C(C=C1[N+]([O-])=O)S(=O)(=O)NC(=O)C1=CC=C(C=C1OC1=CC=C(Cl)C=C1)N1CCN(CC2=CC=CC=C2C2=CC=C(Cl)C=C2)CC1
CHEMBL3939500	0.633	CN1CCN(CC1)NC1=CC=C(C=C1[N+]([O-])=O)S(=O)(=O)NC(=O)C1=CC=C(C=C1OC1=CC=C2NC=CC2=C1)N1CCN(CC2=C(CCC(O)C2)C2=CC=C(Cl)C=C2)CC1
CHEMBL3947179	0.632	CN(C)CCCNC1=CC=C(C=C1[N+]([O-])=O)S(=O)(=O)NC(=O)C1=CC=C(C=C1OC1=CC2=CC=CC=C2C=C1)N1CCN(CC2=CC=CC=C2C2=CC=C(Cl)C=C2)CC1
CHEMBL3915506	0.631	[O-][N+](=O)C1=CC(=CC=C1NCC1CCOCC1)S(=O)(=O)NC(=O)C1=CC=C(C=C1OC1=CC=CC=C1)N1CCN(CC2=CC(OCCN3CCOCC3)=CC=C2C2=CC=C(Cl)C=C2)CC1
CHEMBL3654117	0.631	CN1CCN(CC1)NC1=CC=C(C=C1[N+]([O-])=O)S(=O)(=O)NC(=O)C1=CC=C(C=C1OC1=CN=C(N)C(Br)=C1)N1CCN(CC2=C(CC(C)(C)CC2)C2=CC=C(Cl)C=C2)CC1
CHEMBL3650568	0.63	[O-][N+](=O)C1=CC(=CC=C1NCC1CCOCC1)S(=O)(=O)NC(=O)C1=CC=C(C=C1OC1=CC=CC(=C1)C1=CC=CC=C1)N1CCN(CC2=CC=CC=C2C2=CC=C(Cl)C=C2)CC1
CHEMBL3926508	0.627	[O-][N+](=O)C1=CC(=CC=C1NCC1CCOCC1)S(=O)(=O)NC(=O)C1=CC=C(C=C1OC1=CC=C2NC=CC2=C1)N1CCN(CC2=CC=CC=C2C2=CC=C(Cl)C=C2)CC1
CHEMBL3943273	0.624	CN(CC[C@H](CSC1=CC=CC=C1)NC1=C(C=C(C=C1)S(=O)(=O)NC(=O)C1=CC=C(C=C1)N1CCN(CC2=C(C=CC=C2)C2=CC=C(Cl)C=C2)CC1)[N+]([O-])=O)CC(=O)NO
CHEMBL3945033	0.623	CN1CCN(CC1)NC1=CC=C(C=C1[N+]([O-])=O)S(=O)(=O)NC(=O)C1=CC=C(C=C1OC1=C2N=CNC2=CC=C1)N1CCN(CC2=C(CC(C)(C)CC2)C2=CC=C(Cl)C=C2)CC1
CHEMBL2333155	0.622	CCCC(CSC1=CC=CC=C1)NC1=CC=C(C=C1[N+]([O-])=O)S(=O)(=O)NC(=O)C1=CC=C(C=C1)N1CCN(CC2=CC=CC=C2C2=CC=C(Cl)C=C2)CC1
CHEMBL3894139	0.622	CN1CCN(CC1)NC1=CC=C(C=C1[N+]([O-])=O)S(=O)(=O)NC(=O)C1=CC=C(C=C1OC1=CN=C2NC=CC2=C1)N1CCN(CC2=C(CC(C)(C)CC2)C2=CC=C(Cl)C=C2)CC1
CHEMBL3650540	0.62	CN(C)CCCNC1=CC=C(C=C1[N+]([O-])=O)S(=O)(=O)NC(=O)C1=CC=C(C=C1OC1=CC=CC2=C1CCC(=O)N2)N1CCN(CC2=CC=CC=C2C2=CC=C(Cl)C=C2)CC1
CHEMBL3978010	0.62	COC1CCC(COC2=CC=C(C=C2[N+]([O-])=O)S(=O)(=O)NC(=O)C2=CC=C(C=C2OC2=CN=C3NC=CC3=C2)N2CCN(CC3=C(CC(C)(C)CC3)C3=CC=C(Cl)C=C3)CC2)CC1
CHEMBL3654006	0.618	CN1CCN(CC1)NC1=CC=C(C=C1[N+]([O-])=O)S(=O)(=O)NC(=O)C1=CC=C(C=C1OC1=C(Cl)C=C2NC=CC2=C1)N1CCN(CC2=C(CC(C)(C)CC2)C2=CC=C(Cl)C=C2)CC1
CHEMBL3955794	0.612	[O-][N+](=O)C1=CC(=CC=C1NCCC1=CC=NC=C1)S(=O)(=O)NC(=O)C1=CC=C(C=C1OC1=CC=CC=C1)N1CCN(CC2=CC=CC=C2C2=CC=C(Cl)C=C2)CC1
CHEMBL3978720	0.609	[O-][N+](=O)C1=CC(=CC=C1NCCCN1CCOCC1)S(=O)(=O)NC(=O)C1=CC=C(C=C1OC1=CC=CC=C1)N1CCN(CC2=CC=CC=C2C2=CC=C(Cl)C=C2)CC1
CHEMBL3966367	0.608	CC(C)N(C)CCCNC1=CC=C(C=C1[N+]([O-])=O)S(=O)(=O)NC(=O)C1=CC=C(C=C1OC1=CC=CC=C1)N1CCN(CC2=CC=CC=C2C2=CC=C(Cl)C=C2)CC1
CHEMBL3650551	0.608	[O-][N+](=O)C1=CC(=CC=C1NCCCN1CCOCC1)S(=O)(=O)NC(=O)C1=CC=C(C=C1OC1=CC=CC(=C1)N1CCOCC1)N1CCN(CC2=CC=CC=C2C2=CC=C(Cl)C=C2)CC1
CHEMBL508093	0.605	[O-][N+](=O)C1=CC(=CC=C1N[C@H](CCN1CCOCC1)CSC1=CC=CC=C1)S(=O)(=O)NC(=O)C1=CC=C(C=C1)N1CCN(CC2=C(C=CC=C2)C2=CC=C(Cl)C=C2)CC1
CHEMBL3903333	0.605	CN(C)CCCNC1=CC=C(C=C1[N+]([O-])=O)S(=O)(=O)NC(=O)C1=CC=C(C=C1OC1=CC=CC2=CN=CC=C12)N1CCN(CC2=CC=CC=C2C2=CC=C(Cl)C=C2)CC1
CHEMBL3976473	0.604	[O-][N+](=O)C1=CC(=CC=C1NCCN1N=CC=N1)S(=O)(=O)NC(=O)C1=CC=C(C=C1OC1=CC=CC=C1)N1CCN(CC2=CC=CC=C2C2=CC=C(Cl)C=C2)CC1
CHEMBL3653984	0.602	CN1CCN(CC1)NC1=CC=C(C=C1[N+]([O-])=O)S(=O)(=O)NC(=O)C1=CC=C(C=C1OC1=C(F)C=C2NC=CC2=C1)N1CCN(CC2=C(CC(C)(C)CC2)C2=CC=C(Cl)C=C2)CC1
CHEMBL3650558	0.599	[O-][N+](=O)C1=CC(=CC=C1NCC1CCOCC1)S(=O)(=O)NC(=O)C1=CC=C(C=C1OC1=CC=C(C=C1)N1C=CN=C1)N1CCN(CC2=CC=CC=C2C2=CC=C(Cl)C=C2)CC1
CHEMBL3703599	0.597	CN(C)CC[C@H](CSC1=CC=CC=C1)NC1=CC=C(C=C1[N+]([O-])=O)S(=O)(=O)NC(=O)C1=CC=C(C=C1)N1CCC(CC1)[C@@H](O)C1=CC=CC=C1C1=CC=C(Cl)C=C1
CHEMBL3650570	0.596	[O-][N+](=O)C1=CC(=CC=C1NCC1CCOCC1)S(=O)(=O)NC(=O)C1=CC=C(C=C1OC1=CC=C(OCC2=CC=CC=C2)C=C1)N1CCN(CC2=CC=CC=C2C2=CC=C(Cl)C=C2)CC1
CHEMBL3966290	0.596	CN(C)CC[C@@H](CSC1=CC=CC=C1)NC1=CC=C(C=C1[N+]([O-])=O)S(=O)(=O)NC(=O)C1=CC=C(C=C1)N1CCC(CC1)[C@H](O)C1=CC=CC=C1C1=CC=C(Cl)C=C1
CHEMBL3897872	0.594	CCN1CCOCC1COC1=CC=C(C=C1[N+]([O-])=O)S(=O)(=O)NC(=O)C1=CC=C(C=C1OC1=CN=C2NC=CC2=C1)N1CCN(CC2=C(CC(C)(C)CC2)C2=CC=C(Cl)C=C2)CC1
CHEMBL3650589	0.594	CN(C)CCCNC1=CC=C(C=C1[N+]([O-])=O)S(=O)(=O)NC(=O)C1=CC=C(C=C1OC1=CC=CC(CO)=C1)N1CCN(CC2=CC=CC=C2C2=CC=C(Cl)C=C2)CC1
CHEMBL3901190	0.59	CN1CCC(COC2=CC=C(C=C2[N+]([O-])=O)S(=O)(=O)NC(=O)C2=CC=C(C=C2OC2=CN=C3NC=CC3=C2)N2CCN(CC3=C(CC(C)(C)CC3)C3=CC=C(Cl)C=C3)CC2)CC1
CHEMBL3654169	0.59	[O-][N+](=O)C1=CC(=CC=C1NCCCN1CCOCC1)S(=O)(=O)NC(=O)C1=CC=C(C=C1OC1=CC=CC=C1Cl)N1CCN(CC2=CC=CC=C2C2=CC=C(Cl)C=C2)CC1
CHEMBL3912830	0.588	[O-][N+](=O)C1=CC(=CC=C1NCCCN1CCOCC1)S(=O)(=O)NC(=O)C1=CC=C(C=C1OC1=CC=C2NC=CC2=C1)N1CCN(CC2=CC=CC=C2C2=CC=C(Cl)C=C2)CC1
CHEMBL376921	0.587	CN(C)CC[C@H](CSC1=CC=CC=C1)NC1=CC=C(C=C1[N+]([O-])=O)S(=O)(=O)NC(=O)C1=CC=C(C=C1)N1CCN(CC2=CC=CC=C2)CC1
CHEMBL3654086	0.586	CCN1CCOCC1COC1=CC=C(C=C1[N+]([O-])=O)S(=O)(=O)NC(=O)C1=CC=C(C=C1OC1=C(F)C=C2NC=CC2=C1)N1CCN(CC2=C(CC(C)(C)CC2)C2=CC=C(Cl)C=C2)CC1
CHEMBL376408	0.584	CN(C)CC[C@H](CSC1=CC=CC=C1)NC1=CC=C(C=C1[N+]([O-])=O)S(=O)(=O)NC(=O)C1=CC=C(C=C1)N1CCN(CC2=CC=CC=C2C2=CC=C(Cl)C=C2)CC1
CHEMBL3946056	0.582	[O-][N+](=O)C1=CC(=CC=C1NCCN1C=CN=N1)S(=O)(=O)NC(=O)C1=CC=C(C=C1OC1=CC=CC=C1)N1CCN(CC2=CC=CC=C2C2=CC=C(Cl)C=C2)CC1
CHEMBL3987116	0.581	[O-][N+](=O)C1=CC(=CC=C1NCC1CCOCC1)S(=O)(=O)NC(=O)C1=CC=C(C=C1OC1=CC=CC=C1)N1CCN(CC2=CC(OCCCN3CCCCC3)=CC=C2C2=CC=C(Cl)C=C2)CC1
CHEMBL385104	0.58	CN(C)CC[C@H](CSC1=CC=CC=C1)NC1=CC=C(C=C1[N+]([O-])=O)S(=O)(=O)NC(=O)C1=CC=C(C=C1)N1CCN(CC1)C(=O)C1=CC=CC=C1
CHEMBL3974863	0.58	[O-][N+](=O)C1=CC(=CC=C1NCCCN1CCCC1)S(=O)(=O)NC(=O)C1=CC=C(C=C1OC1=CC=CC=C1)N1CCN(CC2=CC=CC=C2C2=CC=C(Cl)C=C2)CC1
CHEMBL3900077	0.578	[O-][N+](=O)C1=CC(=CC=C1NCCSC1=CC=CC=C1)S(=O)(=O)NC(=O)C1=CC=C(NC(=O)\\C=C\\C2=CC=CC=C2)C=C1
CHEMBL3650495	0.576	CN(C)CCCNC1=CC=C(C=C1[N+]([O-])=O)S(=O)(=O)NC(=O)C1=CC=C(C=C1OC1=CC=CC=C1Cl)N1CCN(CC2=CC=CC=C2C2=CC=C(Cl)C=C2)CC1
CHEMBL3896974	0.575	CN(C)CCCNC1=CC=C(C=C1[N+]([O-])=O)S(=O)(=O)NC(=O)C1=CC=C(C=C1OC1=CC=C2C=CNC2=C1)N1CCN(CC2=CC=CC=C2C2=CC=C(Cl)C=C2)CC1
CHEMBL3650553	0.573	[O-][N+](=O)C1=CC(=CC=C1NCC1CCOCC1)S(=O)(=O)NC(=O)C1=CC=C(C=C1OC1=CC=CC(OCC2=CC=CC=C2)=C1)N1CCN(CC2=CC=CC=C2C2=CC=C(Cl)C=C2)CC1
CHEMBL3937273	0.572	[O-][N+](=O)C1=CC(=CC=C1NCCCN1CCOCC1)S(=O)(=O)NC(=O)C1=CC=C(C=C1OC1=C2C=CNC2=CC=C1)N1CCN(CC2=CC=CC=C2C2=CC=C(Cl)C=C2)CC1
CHEMBL387142	0.571	CN(C)CC[C@H](CSC1=CC=CC=C1)NC1=CC=C(C=C1[N+]([O-])=O)S(=O)(=O)NC(=O)C1=CC=C(C=C1)N1CCN(CC2=C(C)C=CC=C2)CC1
CHEMBL3653983	0.57	CN1CCN(CC1)NC1=CC=C(C=C1[N+]([O-])=O)S(=O)(=O)NC(=O)C1=CC=C(C=C1OC1=C(F)C(F)=C2NC=CC2=C1)N1CCN(CC2=C(CC(C)(C)CC2)C2=CC=C(Cl)C=C2)CC1
CHEMBL1288462	0.569	CN(C)CCC(CSC1=CC=CC=C1)NC1=CC=C(C=C1[N+]([O-])=O)S(=O)(=O)NC(=O)C1=CC=C(C=C1)N1CCN(CC2=C(C=CC=C2)C2=CC=CC(Cl)=C2)CC1
CHEMBL3899873	0.566	COCCOCCS(=O)(=O)C1=CC=C(C=C1[N+]([O-])=O)S(=O)(=O)NC(=O)C1=CC=C(C=C1OC1=CN=C2NC=CC2=C1)N1CCN(CC2=C(CC(C)(C)CC2)C2=CC=C(Cl)C=C2)CC1
CHEMBL1288346	0.564	CN(C)CCC(CSC1=CC=CC=C1)NC1=CC=C(C=C1[N+]([O-])=O)S(=O)(=O)NC(=O)C1=CC=C(C=C1)N1CCN(CC2=CC=CC=C2)CC1
CHEMBL3946235	0.564	CN(C)CCCCNC1=CC=C(C=C1[N+]([O-])=O)S(=O)(=O)NC(=O)C1=CC=C(C=C1OC1=CC=CC=C1)N1CCN(CC2=CC=CC=C2C2=CC=C(Cl)C=C2)CC1
CHEMBL3970422	0.564	CN(C)CCNC1=CC=C(C=C1[N+]([O-])=O)S(=O)(=O)NC(=O)C1=CC=C(C=C1OC1=CC=CC=C1)N1CCN(CC2=CC=CC=C2C2=CC=C(Cl)C=C2)CC1
CHEMBL3650574	0.562	CN(C)CCCNC1=CC=C(C=C1[N+]([O-])=O)S(=O)(=O)NC(=O)C1=CC=C(C=C1OC1=CC=CC(OCC2=CC=CC=C2)=C1)N1CCN(CC2=CC=CC=C2C2=CC=C(Cl)C=C2)CC1
CHEMBL218408	0.56	CN(C)CC[C@H](CSC1=CC=CC=C1)NC1=CC=C(C=C1[N+]([O-])=O)S(=O)(=O)NC(=O)C1=CC=C(C=C1)N1CCN(CC2=C(C=CC=C2)C2=CC=CC(Cl)=C2)CC1
CHEMBL375299	0.559	CN(C)CC[C@H](CSC1=CC=CC=C1)NC1=CC=C(C=C1[N+]([O-])=O)S(=O)(=O)NC(=O)C1=CC=C(C=C1)N1CCN(CC2=C(C=CC=C2)N2CCOCC2)CC1
CHEMBL3916323	0.559	[O-][N+](=O)C1=CC(=CC=C1NCC1CCOCC1)S(=O)(=O)NC(=O)C1=CC=C(C=C1OC1=CN=C2NC=CC2=C1)N1CCN(CC2=CC=CC=C2C2=CC=C(Cl)C=C2)CC1
CHEMBL437148	0.559	CN(C)CC[C@H](CSC1=CC=CC=C1)NC1=CC=C(C=C1[N+]([O-])=O)S(=O)(=O)NC(=O)C1=CC=C(C=C1)N1CCN(CC2=C(C=CC=C2)S(C)(=O)=O)CC1
CHEMBL3924145	0.557	CN(C)CCCNC1=CC=C(C=C1[N+]([O-])=O)S(=O)(=O)NC(=O)C1=CC=C(C=C1OC1=C2C=CNC2=CC=C1)N1CCN(CC2=CC=CC=C2C2=CC=C(Cl)C=C2)CC1
CHEMBL500815	0.557	[O-][N+](=O)C1=CC(=CC=C1NCCSC1=CC=CC=C1)S(=O)(=O)NC(=O)C1=CC=C(C=C1)N1CCN(CC2=C(C=CC=C2)C2=CC=C(Cl)C=C2)CC1
CHEMBL374097	0.555	CN(C)CC[C@H](CSC1=CC=CC=C1)NC1=CC=C(C=C1[N+]([O-])=O)S(=O)(=O)NC(=O)C1=CC=C(C=C1)N1CCN(CC2=C(C=CC=C2)C2CCCCC2)CC1
CHEMBL1288368	0.554	CN(C)CCC(CSC1=CC=CC=C1)NC1=CC=C(C=C1[N+]([O-])=O)S(=O)(=O)NC(=O)C1=CC=C(C=C1)N1CCN(CC2=C(C)C=CC=C2)CC1
CHEMBL3910577	0.552	[O-][N+](=O)C1=CC(=CC=C1NCC1CCOCC1)S(=O)(=O)NC(=O)C1=CC=C(C=C1OC1=CC=CC=C1)N1CCN(CC2=CC(OCCN3CCCC3)=CC=C2C2=CC=C(Cl)C=C2)CC1
CHEMBL373544	0.552	CN(C)CC[C@H](CSC1=CC=CC=C1)NC1=CC=C(C=C1[N+]([O-])=O)S(=O)(=O)NC(=O)C1=CC=C(C=C1)N1CCC(CC1)=CC1=C(C=CC=C1)C#N
CHEMBL439495	0.547	CN(C)CC[C@H](CSC1=CC=CC=C1)NC1=CC=C(C=C1[N+]([O-])=O)S(=O)(=O)NC(=O)C1=CC=C(C=C1)N1CCN(CC1)S(=O)(=O)C1=CC=C(C)C=C1
CHEMBL437146	0.544	CN(C)CC[C@H](CSC1=CC=CC=C1)NC1=CC=C(C=C1[N+]([O-])=O)S(=O)(=O)NC(=O)C1=CC=C(C=C1)N1CCN(CC1)C(=O)NC1=CC=CC=C1
CHEMBL3947358	0.544	[O-][N+](=O)C1=CC(=CC=C1NC1CCN(CC1)S(=O)(=O)C1=CC=CC2=CC=CN=C12)S(=O)(=O)NC(=O)C1=CC=C(C=C1OC1=CC=CC=C1)N1CCN(CC2=CC=CC=C2C2=CC=C(Cl)C=C2)CC1
CHEMBL3650659	0.543	CN1CCC(CC1)NC1=CC=C(C=C1[N+]([O-])=O)S(=O)(=O)NC(=O)C1=CC=C(C=C1OC1=CC=CC=C1Cl)N1CCN(CC2=CC3=C(OCO3)C=C2C2=CC=C(Cl)C=C2)CC1
CHEMBL385101	0.539	CN(C)CC[C@H](CSC1=CC=CC=C1)NC1=CC=C(C=C1[N+]([O-])=O)S(=O)(=O)NC(=O)C1=CC=C(C=C1)N1CCC(CC1)=CC1=CC=C(F)C=C1
CHEMBL1288374	0.539	CN(C)CCC(CSC1=CC=CC=C1)NC1=CC=C(C=C1[N+]([O-])=O)S(=O)(=O)NC(=O)C1=CC=C(C=C1)N1CCN(CC2=C(C=CC=C2)C2CCCCC2)CC1
CHEMBL1288461	0.536	CN(C)CCC(CSC1=CC=CC=C1)NC1=CC=C(C=C1[N+]([O-])=O)S(=O)(=O)NC(=O)C1=CC=C(C=C1)N1CCN(CC2=C(C=CC=C2)C2=CC=CC=C2Cl)CC1
CHEMBL1288364	0.536	CN(C)CCC(CSC1=CC=CC=C1)NC1=CC=C(C=C1[N+]([O-])=O)S(=O)(=O)NC(=O)C1=CC=C(C=C1)N1CCC(CC1)=CC1=CC=CC=C1C#N
CHEMBL373631	0.534	CN(C)CC[C@H](CSC1=CC=CC=C1)NC1=CC=C(C=C1[N+]([O-])=O)S(=O)(=O)NC(=O)C1=CC=C(C=C1)N1CCC(CC1)=CC1=C(F)C=CC=C1
CHEMBL3650575	0.53	[O-][N+](=O)C1=CC(=CC=C1NCCCN1CCOCC1)S(=O)(=O)NC(=O)C1=CC=C(C=C1OC1=CC=CC(OCC2=CC=CC=C2)=C1)N1CCN(CC2=CC=CC=C2C2=CC=C(Cl)C=C2)CC1
CHEMBL4453237	0.53	C[N+](C)(CC[C@H](CSC1=CC=CC=C1)NC1=CC=C(C=C1[N+]([O-])=O)S(=O)(=O)NC(=O)C1=CC=C(C=C1)N1CCN(CC2=C(C=CC=C2)C2=CC=C(Cl)C=C2)CC1)CC(O)=O
CHEMBL3951116	0.529	CC(C)(C)OC(=O)N1CCN(CC1)NC1=CC=C(C=C1[N+]([O-])=O)S(=O)(=O)NC(=O)C1=CC=C(C=C1OC1=CN=C2NC=CC2=C1)N1CCN(CC2=C(CC(C)(C)CC2)C2=CC=C(Cl)C=C2)CC1
CHEMBL3961090	0.529	CN(C)CC[C@H](NC1=CC=C(C=C1[N+]([O-])=O)S(=O)(=O)NC(=O)C1=CC=C(C=C1OC1=CC=CC=C1)N1CCN(CC2=CC=CC=C2C2=CC=C(Cl)C=C2)CC1)C1=CC=CS1
CHEMBL1288367	0.529	CN(C)CCC(CSC1=CC=CC=C1)NC1=CC=C(C=C1[N+]([O-])=O)S(=O)(=O)NC(=O)C1=CC=C(C=C1)N1CCC(CC1)=CC1=C(C=CC=C1)C1=CC=CC=C1
CHEMBL1288372	0.527	CN(C)CCC(CSC1=CC=CC=C1)NC1=CC=C(C=C1[N+]([O-])=O)S(=O)(=O)NC(=O)C1=CC=C(C=C1)N1CCN(CC2=C(C=CC=C2)S(C)(=O)=O)CC1
CHEMBL3915244	0.526	[O-][N+](=O)C1=CC(=CC=C1NCCCN1CCOCC1)S(=O)(=O)NC(=O)C1=CC=C(C=C1OC1=CN=C2NC=CC2=C1)N1CCN(CC2=CC=CC=C2C2=CC=C(Cl)C=C2)CC1
CHEMBL3902924	0.525	CN1CCN(CCNC2=CC=C(C=C2[N+]([O-])=O)S(=O)(=O)NC(=O)C2=CC=C(C=C2OC2=CC=CC=C2)N2CCN(CC3=CC=CC=C3C3=CC=C(Cl)C=C3)CC2)CC1
CHEMBL218524	0.523	CN(C)CC[C@H](CSC1=CC=CC=C1)NC1=CC=C(C=C1[N+]([O-])=O)S(=O)(=O)NC(=O)C1=CC=C(C=C1)N1CCN(CC2=C(C=CC=C2)C2=CC=CC=C2Cl)CC1
CHEMBL1288345	0.523	CN(C)CCC(CSC1=CC=CC=C1)NC1=CC=C(C=C1[N+]([O-])=O)S(=O)(=O)NC(=O)C1=CC=C(C=C1)N1CCC(CC1)=CC1=CC=C(F)C=C1
CHEMBL3916309	0.517	CN(CC[C@H](CSC1=CC=CC=C1)NC1=C(C=C(C=C1)S(=O)(=O)NC(=O)C1=CC=C(C=C1)N1CCN(CC2=C(C=CC=C2)C2=CC=C(Cl)C=C2)CC1)[N+]([O-])=O)CCC(=O)NO
CHEMBL3650578	0.516	[O-][N+](=O)C1=CC(=CC=C1NCCCN1CCOCC1)S(=O)(=O)NC(=O)C1=CC=C(C=C1OC1=CC=C(OCC2=CC=CC=C2)C=C1)N1CCN(CC2=CC=CC=C2C2=CC=C(Cl)C=C2)CC1
CHEMBL1288359	0.516	CN(C)CCC(CSC1=CC=CC=C1)NC1=CC=C(C=C1[N+]([O-])=O)S(=O)(=O)NC(=O)C1=CC=C(C=C1)N1CCC(CC1)=CC1=CC=CC=C1F
CHEMBL202314	0.516	[O-][N+](=O)C1=CC(=CC=C1NCCSC1=CC=CC=C1)S(=O)(=O)NC(=O)C1=CC=C(C=C1)N1CCNCC1
CHEMBL3971226	0.514	[O-][N+](=O)C1=CC(=CC=C1NCCSC1=CC=CC=C1)S(=O)(=O)NC(=O)C1=CC=C(NC(=O)CCC2=CC=CC=C2)C=C1
CHEMBL3931638	0.51	[O-][N+](=O)C1=CC(=CC=C1NCC1CCOCC1)S(=O)(=O)NC(=O)C1=CC=C(C=C1OC1=C2C=CNC2=CC=C1)N1CCN(CC2=CC(CCN3CCCC3)=CC=C2C2=CC=C(Cl)C=C2)CC1
CHEMBL221708	0.509	CN(C)CC[C@H](CSC1=CC=CC=C1)NC1=CC=C(C=C1[N+]([O-])=O)S(=O)(=O)NC(=O)C1=CC=C(C=C1)N1CCC(CC1)=CC1=NC=CC=C1
CHEMBL3968162	0.508	[O-][N+](=O)C1=CC(=CC=C1NCC1CCOCC1)S(=O)(=O)NC(=O)C1=CC=C(C=C1OC1=C2C=CNC2=CC=C1)N1CCN(CC2=C(OCCN3CCOCC3)C=CC=C2C2=CC=C(Cl)C=C2)CC1
CHEMBL192571	0.507	CN(C)CC[C@H](CSC1=CC=CC=C1)NC1=CC=C(C=C1[N+]([O-])=O)S(=O)(=O)NC(=O)C1=CC=C(C=C1)N1CCC(C)(C)CC1
CHEMBL3919078	0.506	CC(CO)(CO)COC1=NC=C(C=C1Cl)S(=O)(=O)NC(=O)C1=CC=C(C=C1OC1=CN=C2NC=CC2=C1)N1CCN(CC2=C(CC(C)(C)CC2)C2=CC=C(Cl)C=C2)CC1
CHEMBL3935266	0.504	COCCOCCSC1=CC=C(C=C1[N+]([O-])=O)S(=O)(=O)NC(=O)C1=CC=C(C=C1OC1=C2C=CNC2=CC=C1)N1CCN(CC2=C(CC(C)(C)CC2)C2=CC=C(Cl)C=C2)CC1
CHEMBL3650508	0.501	CN(C)CCCNC1=CC=C(C=C1[N+]([O-])=O)S(=O)(=O)NC(=O)C1=CC=C(C=C1OC1=CC=C2SC(C)=NC2=C1)N1CCN(CC2=CC=CC=C2C2=CC=C(Cl)C=C2)CC1
CHEMBL379895	0.499	CN(C)CC[C@@H](CSC1=CC=CC=C1)NC1=CC=C(C=C1[N+]([O-])=O)S(=O)(=O)NC(=O)C1=CC=C(C=C1)N1CCC(C)(C)CC1
CHEMBL1288375	0.499	CN(C)CCC(CSC1=CC=CC=C1)NC1=CC=C(C=C1[N+]([O-])=O)S(=O)(=O)NC(=O)C1=CC=C(C=C1)N1CCN(CC2=C(C=CC=C2)C2=CC=CC=C2)CC1
CHEMBL221856	0.498	CN(C)CC[C@H](CSC1=CC=CC=C1)NC1=CC=C(C=C1[N+]([O-])=O)S(=O)(=O)NC(=O)C1=CC=C(C=C1)N1CCN(CC2=C(NC3CCCCC3)C=CC=C2)CC1
CHEMBL218223	0.496	CC(C)(CSC1=CC=CC=C1)NC1=C(C=C(C=C1)S(=O)(=O)NC(=O)C1=CC=C(C=C1)N1CCN(CC2=CC=CC=C2C2=CC=CC=C2)CC1)[N+]([O-])=O
CHEMBL3650580	0.495	[O-][N+](=O)C1=CC(=CC=C1NCCCN1CCOCC1)S(=O)(=O)NC(=O)C1=CC=C(C=C1OC1=CC=CC(=C1)C1=CC=NC=C1)N1CCN(CC2=CC=CC=C2C2=CC=C(Cl)C=C2)CC1
CHEMBL3933631	0.494	[O-][N+](=O)C1=CC(=CC=C1NCC1=CC=CS1)S(=O)(=O)NC(=O)C1=CC=C(C=C1OC1=CC=CC=C1)N1CCN(CC2=CC=CC=C2C2=CC=C(Cl)C=C2)CC1
CHEMBL1288466	0.494	CN(C)CCC(CSC1=CC=CC=C1)NC1=CC=C(C=C1[N+]([O-])=O)S(=O)(=O)NC(=O)C1=CC=C(C=C1)N1CCN(CC2=C(C=CC=C2)C2=CC=C(C=C2)S(C)(=O)=O)CC1
CHEMBL266944	0.493	CN(C)CC[C@H](CSC1=CC=CC=C1)NC1=CC=C(C=C1[N+]([O-])=O)S(=O)(=O)NC(=O)C1=CC=C(C=C1)N1CCN(CC2=C(C=CC=C2)C2=CC=C(C=C2)S(C)(=O)=O)CC1
CHEMBL3929559	0.491	COCCNC(=O)C1=CC=C(C=C1)S(=O)(=O)NC(=O)C1=CC=C(C=C1OC1=CC=C2NC=CC2=C1)N1CCN(CC2=C(CC(C)(C)CC2)C2=CC=C(Cl)C=C2)CC1
CHEMBL3926217	0.49	[O-][N+](=O)C1=CC(=CC=C1NCC1CCOCC1)S(=O)(=O)NC(=O)C1=CC=C(C=C1OC1=C2C=CNC2=CC=C1)N1CCN(CC2=CC(=CC=C2C2=CC=C(Cl)C=C2)N2CCOCC2)CC1
CHEMBL3975145	0.488	CC(C)(C)OC(=O)N1CCOCC1COC1=CC=C(C=C1[N+]([O-])=O)S(=O)(=O)NC(=O)C1=CC=C(C=C1OC1=CN=C2NC=CC2=C1)N1CCN(CC2=C(CC(C)(C)CC2)C2=CC=C(Cl)C=C2)CC1
CHEMBL1236741	0.488	CN(C)CC[C@H](CSC1=CC=CC=C1)NC1=CC=C(C=C1[N+]([O-])=O)S(=O)(=O)NC(=O)C1=CC=C(C=C1)N1CCN(CC2=CC(=CC=C2)C2=CC=CC=C2)CC1
CHEMBL3654098	0.488	CN(C)CCCC1=CNC2=CC=CC(OC3=CC(=CC=C3C(=O)NS(=O)(=O)C3=CC=C(NN4CCN(C)CC4)C(=C3)[N+]([O-])=O)N3CCN(CC4=C(CC(C)(C)CC4)C4=CC=C(Cl)C=C4)CC3)=C12
CHEMBL374309	0.486	CN(C)CC[C@H](CSC1=CC=CC=C1)NC1=CC=C(C=C1[N+]([O-])=O)S(=O)(=O)NC(=O)C1=CC=C(C=C1)N1CCN(CC2=C(C=CC=C2)C2=CC=CC=C2)CC1
CHEMBL3969006	0.486	[O-][N+](=O)C1=CC(=CC=C1NCC1CCOCC1)S(=O)(=O)NC(=O)C1=CC=C(C=C1OC1=C2C=CNC2=CC=C1)N1CCN(CC2=CC(CN3CCCC3)=CC=C2C2=CC=C(Cl)C=C2)CC1
CHEMBL1288373	0.486	CN(C)CCC(CSC1=CC=CC=C1)NC1=CC=C(C=C1[N+]([O-])=O)S(=O)(=O)NC(=O)C1=CC=C(C=C1)N1CCN(CC2=C(NC3CCCCC3)C=CC=C2)CC1
CHEMBL221805	0.486	CN(C)CC[C@H](CSC1=CC=CC=C1)NC1=CC=C(C=C1[N+]([O-])=O)S(=O)(=O)NC(=O)C1=CC=C(C=C1)N1CCC(CC1)=CC1=C(C=CC=C1)C1=CC=CC=C1
CHEMBL1288365	0.482	CN(C)CCC(CSC1=CC=CC=C1)NC1=CC=C(C=C1[N+]([O-])=O)S(=O)(=O)NC(=O)C1=CC=C(C=C1)N1CCC(CC1)=CC1=NC=CC=C1
CHEMBL373713	0.481	CN(C)CC[C@H](CSC1=CC=CC=C1)NC1=CC=C(C=C1[N+]([O-])=O)S(=O)(=O)NC(=O)C1=CC=C(C=C1)N1CCC2(CC(=NO2)C2=CC=CC=C2)CC1
CHEMBL374941	0.477	CN(C)CC[C@H](CSC1=CC=CC=C1)NC1=CC=C(C=C1[N+]([O-])=O)S(=O)(=O)NC(=O)C1=CC=C(C=C1)N1CCC(CC1)=CC1=CN=CC=C1
CHEMBL380502	0.476	CN(C)CCC[C@H](CSC1=CC=CC=C1)NC1=CC=C(C=C1[N+]([O-])=O)S(=O)(=O)NC(=O)C1=CC=C(C=C1)N1CCC(C)(C)CC1
CHEMBL3925951	0.474	CN(C)CCCNC1=CC=C(C=C1C#N)S(=O)(=O)NC(=O)C1=CC=C(C=C1OC1=CC=C2NC=CC2=C1)N1CCN(CC2=C(CC(C)(C)CC2)C2=CC=C(Cl)C=C2)CC1
CHEMBL3934333	0.472	[O-][N+](=O)C1=CC(=CC=C1NCC1CCOCC1)S(=O)(=O)NC(=O)C1=CC=C(C=C1OC1=CN=C2NC=CC2=C1)N1CCC(F)(CC2=CC=CC=C2C2=CC=C(Cl)C=C2)CC1
CHEMBL3921048	0.47	CN(C)CCCNC1=C(C=C(S1)S(=O)(=O)NC(=O)C1=CC=C(C=C1OC1=CC=C2NC=CC2=C1)N1CCN(CC2=C(CC(C)(C)CC2)C2=CC=C(Cl)C=C2)CC1)[N+]([O-])=O
CHEMBL3650581	0.47	[O-][N+](=O)C1=CC(=CC=C1NCCCN1CCOCC1)S(=O)(=O)NC(=O)C1=CC=C(C=C1OC1=CC=C(C=C1)C1=CC=NC=C1)N1CCN(CC2=CC=CC=C2C2=CC=C(Cl)C=C2)CC1
CHEMBL3964082	0.47	CC(C)N(C)CC[C@H](CSC1=CC=CC=C1)NC1=C(C=C(S1)S(=O)(=O)NC(=O)C1=CC=C(C=C1)N1CCN(CC2=C(CCCC2)C2=CC=C(Cl)C=C2)CC1)[N+]([O-])=O
CHEMBL1288366	0.466	CN(C)CCC(CSC1=CC=CC=C1)NC1=CC=C(C=C1[N+]([O-])=O)S(=O)(=O)NC(=O)C1=CC=C(C=C1)N1CCC(CC1)=CC1=CN=CC=C1
CHEMBL3896412	0.465	CN1CCC(CC1)NC1=CC=C(C=C1[N+]([O-])=O)S(=O)(=O)NC(=O)C1=CC=C(C=C1OC1=C2C=CNC2=CC=C1)N1CCN(CC2=CC(OCCO)=CC=C2C2=CC=C(Cl)C=C2)CC1
CHEMBL386955	0.464	CN(C)CC[C@H](CSC1=CC=CC=C1)NC1=CC=C(C=C1[N+]([O-])=O)S(=O)(=O)NC(=O)C1=CC=C(C=C1)N1CCC2(CC(CC3=CC=CC=C3)=NO2)CC1
CHEMBL3913571	0.461	CN(CCCC(=O)NO)CC[C@H](CSC1=CC=CC=C1)NC1=C(C=C(C=C1)S(=O)(=O)NC(=O)C1=CC=C(C=C1)N1CCN(CC2=C(C=CC=C2)C2=CC=C(Cl)C=C2)CC1)[N+]([O-])=O
CHEMBL3905470	0.46	[O-][N+](=O)C1=C(SC(=C1)S(=O)(=O)NC(=O)C1=CC=C(C=C1)N1CCN(CC2=CC=CC=C2C2=CC=C(Cl)C=C2)CC1)N1CCCCC1
CHEMBL1288464	0.459	CN(C)CCC(CSC1=CC=CC=C1)NC1=CC=C(C=C1[N+]([O-])=O)S(=O)(=O)NC(=O)C1=CC=C(C=C1)N1CCN(CC2=C(C=CC=C2)C2=CC=C(F)C=C2)CC1
CHEMBL217960	0.457	CN(C)CC[C@H](CSC1=CC=CC=C1)NC1=CC=C(C=C1[N+]([O-])=O)S(=O)(=O)NC(=O)C1=CC=C(C=C1)N1CCN(CC2=C(C=CC=C2)C2=CC=C(F)C=C2)CC1
CHEMBL1940674	0.455	[O-][N+](=O)C1=CC(=CC=C1NCCSC1=CC=CC=C1)S(=O)(=O)NC(=O)C1=CC=C(NC(=O)C2=CC=C(Cl)C=C2)C=C1
CHEMBL3943999	0.453	[O-][N+](=O)C1=CC(=CC=C1NCC1CCOCC1)S(=O)(=O)NC(=O)C1=CC=C(C=C1OC1=C2C=CNC2=CC=C1)N1CCN(CC2=CC(OCCN3CCOCC3)=CC=C2C2=CC=C(Cl)C=C2)CC1
CHEMBL4204650	0.451	CC1(C)CCC(=C(CN2CCN(CC2)C2=CC=C(C=C2)C(=O)NS(C)(=O)=O)C1)C1=CC=C(Cl)C=C1
CHEMBL3949077	0.447	COCCOC1=NC=C(C=C1Cl)S(=O)(=O)NC(=O)C1=CC=C(C=C1OC1=CN=C2NC=CC2=C1)N1CCN(CC2=C(CC(C)(C)CC2)C2=CC=C(Cl)C=C2)CC1
CHEMBL3891622	0.446	COC1CCC(COC2=NC=C(C=C2Cl)S(=O)(=O)NC(=O)C2=CC=C(C=C2OC2=CN=C3NC=CC3=C2)N2CCN(CC3=C(CC(C)(C)CC3)C3=CC=C(Cl)C=C3)CC2)CC1
CHEMBL370835	0.445	CN(C)CCCC[C@H](CSC1=CC=CC=C1)NC1=CC=C(C=C1[N+]([O-])=O)S(=O)(=O)NC(=O)C1=CC=C(C=C1)N1CCC(C)(C)CC1
CHEMBL3897450	0.444	CC(C)(C)OC(=O)N1CCC(F)(COC2=CC=C(C=C2[N+]([O-])=O)S(=O)(=O)NC(=O)C2=CC=C(C=C2OC2=CN=C3NC=CC3=C2)N2CCN(CC3=C(CC(C)(C)CC3)C3=CC=C(Cl)C=C3)CC2)CC1
CHEMBL4218253	0.442	CN1C=CC(=N1)S(=O)(=O)NC(=O)C1=CC=C(C=C1)N1CCN(CC2=C(CCC(C)(C)C2)C2=CC=C(Cl)C=C2)CC1
CHEMBL221750	0.438	CN(C)CC[C@H](CSC1=CC=CC=C1)NC1=CC=C(C=C1[N+]([O-])=O)S(=O)(=O)NC(=O)C1=CC=C(C=C1)N1CCN(CC2=C(C=CC=C2)C2=CC=CN=C2)CC1
CHEMBL3650582	0.438	[O-][N+](=O)C1=CC(=CC=C1NCCCN1CCOCC1)S(=O)(=O)NC(=O)C1=CC=C(C=C1OC1=CC=C(C=C1)C1=CC=CN=C1)N1CCN(CC2=CC=CC=C2C2=CC=C(Cl)C=C2)CC1
CHEMBL3972195	0.438	COC1CCC(COC2=NC=C(C=C2Cl)S(=O)(=O)NC(=O)C2=CC=C(C=C2OC2=CC=CC3=NNC=C23)N2CCN(CC3=C(CC(C)(C)CC3)C3=CC=C(Cl)C=C3)CC2)CC1
CHEMBL376409	0.437	CN(C)CC[C@H](CSC1=CC=CC=C1)NC1=CC=C(C=C1[N+]([O-])=O)S(=O)(=O)NC(=O)C1=CC=C(C=C1)N1CCN(CC2=C(C=CC=C2)C2=CC=C(C=C2)C2=CC=CC=C2)CC1
CHEMBL3976674	0.437	[O-][N+](=O)C1=CC(=CC=C1NCCSC1=CC=CC=C1)S(=O)(=O)NC(=O)C1=CC=C(NC(=O)CC2=CC=CC=C2)C=C1
CHEMBL1288376	0.436	CN(C)CCC(CSC1=CC=CC=C1)NC1=CC=C(C=C1[N+]([O-])=O)S(=O)(=O)NC(=O)C1=CC=C(C=C1)N1CCN(CC2=C(C=CC=C2)C2=CC=CN=C2)CC1
CHEMBL3923448	0.435	CN(C)CCCOC1=CC=C(C=C1[N+]([O-])=O)S(=O)(=O)NC(=O)C1=CC=C(C=C1OC1=CC=CC=C1)N1CCN(CC2=CC=CC=C2C2=CC=C(Cl)C=C2)CC1
CHEMBL1288463	0.431	CN(C)CCC(CSC1=CC=CC=C1)NC1=CC=C(C=C1[N+]([O-])=O)S(=O)(=O)NC(=O)C1=CC=C(C=C1)N1CCN(CC2=C(C=CC=C2)C2=CC=C(C=C2)C2=CC=CC=C2)CC1
CHEMBL3892645	0.423	CC1(C)CCC(CN2CCN(CC2)C2=CC=C(C(=O)NS(=O)(=O)C3=CC=C4NC=NC(=O)C4=C3)C(OC3=CN=C4NC=CC4=C3)=C2)=C(C1)C1=CC=C(Cl)C=C1
CHEMBL3930124	0.417	CN(C)CC[C@H](CSC1=CC=CC=C1)NC1=C(C=C(S1)S(=O)(=O)NC(=O)C1=CC=C(C=C1)N1CCN(CC=C(C2=CC=CC=C2)C2=CC=CC=C2)CC1)[N+]([O-])=O
CHEMBL1940673	0.416	[O-][N+](=O)C1=CC(=CC=C1NCCSC1=CC=CC=C1)S(=O)(=O)NC(=O)C1=CC=C(NC(=O)C2=CC(Cl)=CC=C2)C=C1
CHEMBL3967305	0.416	CC(C)C1=CC(=CN=C1OCC1CCOCC1)S(=O)(=O)NC(=O)C1=CC=C(C=C1OC1=CN=C2NC=CC2=C1)N1CCN(CC2=C(CC(C)(C)CC2)C2=CC=C(Cl)C=C2)CC1
CHEMBL3958070	0.406	CN(C)CC(=O)N1CCO[C@@H](COC2=NC=C(C=C2Cl)S(=O)(=O)NC(=O)C2=CC=C(C=C2OC2=C3N=CNC3=CC=C2)N2CCN(CC3=C(CC(C)(C)CC3)C3=CC=C(Cl)C=C3)CC2)C1
CHEMBL3938023	0.404	CC1(C)CCC(CN2CCN(CC2)C2=CC=C(C(=O)NS(=O)(=O)C3=CC4=CC=CC=C4C=C3)C(OC3=CN=C4NC=CC4=C3)=C2)=C(C1)C1=CC=C(Cl)C=C1
CHEMBL1940672	0.4	[O-][N+](=O)C1=CC(=CC=C1NCCSC1=CC=CC=C1)S(=O)(=O)NC(=O)C1=CC=C(NC(=O)C2=C(Cl)C=CC=C2)C=C1
CHEMBL3898063	0.4	CN(C)CC(=O)N1CCO[C@@H](COC2=NC=C(C=C2Cl)S(=O)(=O)NC(=O)C2=CC=C(C=C2OC2=CC=CC3=NNC=C23)N2CCN(CC3=C(CC(C)(C)CC3)C3=CC=C(Cl)C=C3)CC2)C1
CHEMBL4111550	0.386	C[C@]1(O)C[C@H]2C[C@@H]1CC2CONC1=NC=C(C=C1Cl)S(=O)(=O)NC(=O)C1=CC=C(C=C1OC1=CN=C2NC=CC2=C1)N1CCN(CC2=C(CC(C)(C)CC2)C2=CC=C(Cl)C=C2)CC1
CHEMBL3971037	0.385	COCCOCCS(=O)(=O)C1=CC=C(C=C1Cl)S(=O)(=O)NC(=O)C1=CC=C(C=C1OC1=CN=C2NC=CC2=C1)N1CCN(CC2=C(CC(C)(C)CC2)C2=CC=C(Cl)C=C2)CC1
CHEMBL3794549	1.0	CN(C)CCOC1=CC=CC(=C1CN1CCN(CC1)C1=CC=C(C(=O)NS(=O)(=O)C2=CC=C(NCC3CCOCC3)C(=C2)[N+]([O-])=O)C(OC2=CC=C3NC=CC3=C2)=C1)C1=CC=C(Cl)C=C1
CHEMBL3941238	0.991	CN(C)CCOC1=CC=CC(=C1CN1CCN(CC1)C1=CC=C(C(=O)NS(=O)(=O)C2=CC=C(NCC3CCOCC3)C(=C2)[N+]([O-])=O)C(OC2=C3C=CNC3=CC=C2)=C1)C1=CC=C(Cl)C=C1
CHEMBL3943518	0.985	CN(C)CCOC1=CC=C(C(CN2CCN(CC2)C2=CC=C(C(=O)NS(=O)(=O)C3=CC=C(NCC4CCOCC4)C(=C3)[N+]([O-])=O)C(OC3=CC=C4NC=CC4=C3)=C2)=C1)C1=CC=C(Cl)C=C1
CHEMBL3940219	0.984	CN(C)CCOC1=CC=C(C(CN2CCN(CC2)C2=CC=C(C(=O)NS(=O)(=O)C3=CC=C(NCC4CCOCC4)C(=C3)[N+]([O-])=O)C(OC3=C4C=CNC4=CC=C3)=C2)=C1)C1=CC=C(Cl)C=C1
CHEMBL3957503	0.983	CN(C)CCOC1=CC=CC(=C1CN1CCN(CC1)C1=CC=C(C(=O)NS(=O)(=O)C2=CC=C(NCC3CCOCC3)C(=C2)[N+]([O-])=O)C(OC2=CC=CC=C2)=C1)C1=CC=C(Cl)C=C1
CHEMBL3948599	0.974	OCCOC1=CC=C(C(CN2CCN(CC2)C2=CC=C(C(=O)NS(=O)(=O)C3=CC=C(NCC4CCOCC4)C(=C3)[N+]([O-])=O)C(OC3=C4C=CNC4=CC=C3)=C2)=C1)C1=CC=C(Cl)C=C1
CHEMBL3654156	0.974	CN(C)CCOC1=CC=CC(=C1CN1CCN(CC1)C1=CC=C(C(=O)NS(=O)(=O)C2=CC=C(NCC3CCOCC3)C(=C2)[N+]([O-])=O)C(OC2=CN=C(N)C(Cl)=C2)=C1)C1=CC=C(Cl)C=C1
CHEMBL3650514	0.973	CN(C)CC1=CC=CC=C1OC1=CC(=CC=C1C(=O)NS(=O)(=O)C1=CC=C(NCC2CCOCC2)C(=C1)[N+]([O-])=O)N1CCN(CC2=CC=CC=C2C2=CC=C(Cl)C=C2)CC1
CHEMBL3952778	0.971	CC(N1CCN(CC1)C1=CC=C(C(=O)NS(=O)(=O)C2=CC=C(NCC3CCOCC3)C(=C2)[N+]([O-])=O)C(OC2=CC=C3NC=CC3=C2)=C1)C1=CC=CC=C1C1=CC=C(Cl)C=C1
CHEMBL3964351	0.969	CN(C)CCOC1=CC=CC(=C1CN1CCN(CC1)C1=CC=C(C(=O)NS(=O)(=O)C2=CC=C(NC3CCN(CC3)C3CCOCC3)C(=C2)[N+]([O-])=O)C(OC2=C3C=CNC3=CC=C2)=C1)C1=CC=C(Cl)C=C1
CHEMBL3965521	0.967	C[C@H](N1CCN(CC1)C1=CC=C(C(=O)NS(=O)(=O)C2=CC=C(NCC3CCOCC3)C(=C2)[N+]([O-])=O)C(OC2=C3C=CNC3=CC=C2)=C1)C1=CC=CC=C1C1=CC=C(Cl)C=C1
CHEMBL3948412	0.967	CC(N1CCN(CC1)C1=CC=C(C(=O)NS(=O)(=O)C2=CC=C(NCC3CCOCC3)C(=C2)[N+]([O-])=O)C(OC2=C3C=CNC3=CC=C2)=C1)C1=CC=CC=C1C1=CC=C(Cl)C=C1
CHEMBL3908852	0.966	C[C@@H](N1CCN(CC1)C1=CC=C(C(=O)NS(=O)(=O)C2=CC=C(NCC3CCOCC3)C(=C2)[N+]([O-])=O)C(OC2=C3C=CNC3=CC=C2)=C1)C1=CC=CC=C1C1=CC=C(Cl)C=C1
CHEMBL3959998	0.965	CC(C)N(CCOC1=CC=C(C(CN2CCN(CC2)C2=CC=C(C(=O)NS(=O)(=O)C3=CC=C(NCC4CCOCC4)C(=C3)[N+]([O-])=O)C(OC3=CC=CC=C3)=C2)=C1)C1=CC=C(Cl)C=C1)C(C)C
CHEMBL3899864	0.965	CC(C)(C)C1=CC=C(CN2CCN(CC2)C2=CC=C(C(=O)NS(=O)(=O)C3=CC=C(NCC4CCOCC4)C(=C3)[N+]([O-])=O)C(OC3=CC=C4NC=CC4=C3)=C2)C(=C1)C1=CC=C(Cl)C=C1
CHEMBL3650501	0.963	NC1=CC=C(OC2=CC(=CC=C2C(=O)NS(=O)(=O)C2=CC=C(NCC3CCOCC3)C(=C2)[N+]([O-])=O)N2CCN(CC3=CC=CC=C3C3=CC=C(Cl)C=C3)CC2)C=C1
CHEMBL3650521	0.963	CN(C)CCOC1=CC=CC(OC2=CC(=CC=C2C(=O)NS(=O)(=O)C2=CC=C(NCC3CCOCC3)C(=C2)[N+]([O-])=O)N2CCN(CC3=CC=CC=C3C3=CC=C(Cl)C=C3)CC2)=C1
CHEMBL3650502	0.963	NC1=CC=CC(OC2=CC(=CC=C2C(=O)NS(=O)(=O)C2=CC=C(NCC3CCOCC3)C(=C2)[N+]([O-])=O)N2CCN(CC3=CC=CC=C3C3=CC=C(Cl)C=C3)CC2)=C1
CHEMBL3650504	0.962	CN(C)C1=CC=CC(OC2=CC(=CC=C2C(=O)NS(=O)(=O)C2=CC=C(NCC3CCOCC3)C(=C2)[N+]([O-])=O)N2CCN(CC3=CC=CC=C3C3=CC=C(Cl)C=C3)CC2)=C1
CHEMBL3917217	0.962	CN(C)CCCC1=CC=CC(=C1CN1CCN(CC1)C1=CC=C(C(=O)NS(=O)(=O)C2=CC=C(NCC3CCOCC3)C(=C2)[N+]([O-])=O)C(OC2=C3C=CNC3=CC=C2)=C1)C1=CC=C(Cl)C=C1
CHEMBL3650487	0.961	CNC1=CC=CC(OC2=CC(=CC=C2C(=O)NS(=O)(=O)C2=CC=C(NCC3CCOCC3)C(=C2)[N+]([O-])=O)N2CCN(CC3=CC=CC=C3C3=CC=C(Cl)C=C3)CC2)=C1
CHEMBL3650557	0.96	CN(C)CC1=CC=C(OC2=CC(=CC=C2C(=O)NS(=O)(=O)C2=CC=C(NCC3CCOCC3)C(=C2)[N+]([O-])=O)N2CCN(CC3=CC=CC=C3C3=CC=C(Cl)C=C3)CC2)C=C1
CHEMBL3650513	0.958	CN(C)C(=O)C1=CC=CC=C1OC1=CC(=CC=C1C(=O)NS(=O)(=O)C1=CC=C(NCC2CCOCC2)C(=C1)[N+]([O-])=O)N1CCN(CC2=CC=CC=C2C2=CC=C(Cl)C=C2)CC1
CHEMBL3650563	0.956	CCNCC1=CC=CC(OC2=CC(=CC=C2C(=O)NS(=O)(=O)C2=CC=C(NCC3CCOCC3)C(=C2)[N+]([O-])=O)N2CCN(CC3=CC=CC=C3C3=CC=C(Cl)C=C3)CC2)=C1
CHEMBL3650486	0.956	CN(C)CC1=CC=CC(OC2=CC(=CC=C2C(=O)NS(=O)(=O)C2=CC=C(NCC3CCOCC3)C(=C2)[N+]([O-])=O)N2CCN(CC3=CC=CC=C3C3=CC=C(Cl)C=C3)CC2)=C1
CHEMBL3927297	0.955	CN(C)CC#CC1=CC=C(C(CN2CCN(CC2)C2=CC=C(C(=O)NS(=O)(=O)C3=CC=C(NCC4CCOCC4)C(=C3)[N+]([O-])=O)C(OC3=C4C=CNC4=CC=C3)=C2)=C1)C1=CC=C(Cl)C=C1
CHEMBL3901850	0.955	CN(C)CCCOC1=CC=C(C(CN2CCN(CC2)C2=CC=C(C(=O)NS(=O)(=O)C3=CC=C(NCC4CCOCC4)C(=C3)[N+]([O-])=O)C(OC3=CC=CC=C3)=C2)=C1)C1=CC=C(Cl)C=C1
CHEMBL3650583	0.954	CN(C)C(=O)COC1=CC=C(OC2=CC(=CC=C2C(=O)NS(=O)(=O)C2=CC=C(NCC3CCOCC3)C(=C2)[N+]([O-])=O)N2CCN(CC3=CC=CC=C3C3=CC=C(Cl)C=C3)CC2)C=C1
CHEMBL3650493	0.953	[O-][N+](=O)C1=CC=CC(OC2=CC(=CC=C2C(=O)NS(=O)(=O)C2=CC=C(NCC3CCOCC3)C(=C2)[N+]([O-])=O)N2CCN(CC3=CC=CC=C3C3=CC=C(Cl)C=C3)CC2)=C1
CHEMBL3650564	0.953	CC(=O)NC1=CC=C(OC2=CC(=CC=C2C(=O)NS(=O)(=O)C2=CC=C(NCC3CCOCC3)C(=C2)[N+]([O-])=O)N2CCN(CC3=CC=CC=C3C3=CC=C(Cl)C=C3)CC2)C=C1
CHEMBL3650512	0.952	CN(C)CCC1=CC=CC=C1OC1=CC(=CC=C1C(=O)NS(=O)(=O)C1=CC=C(NCC2CCOCC2)C(=C1)[N+]([O-])=O)N1CCN(CC2=CC=CC=C2C2=CC=C(Cl)C=C2)CC1
CHEMBL3650503	0.952	COC1=CC=CC(OC2=CC(=CC=C2C(=O)NS(=O)(=O)C2=CC=C(NCC3CCOCC3)C(=C2)[N+]([O-])=O)N2CCN(CC3=CC=CC=C3C3=CC=C(Cl)C=C3)CC2)=C1
CHEMBL3650562	0.952	CCNCC1=CC=C(OC2=CC(=CC=C2C(=O)NS(=O)(=O)C2=CC=C(NCC3CCOCC3)C(=C2)[N+]([O-])=O)N2CCN(CC3=CC=CC=C3C3=CC=C(Cl)C=C3)CC2)C=C1
CHEMBL3639493	0.949	CC(=O)NC1=CC=CC(OC2=CC(=CC=C2C(=O)NS(=O)(=O)C2=CC=C(NCC3CCOCC3)C(=C2)[N+]([O-])=O)N2CCN(CC3=CC=CC=C3C3=CC=C(Cl)C=C3)CC2)=C1
CHEMBL3650511	0.949	CN(C)CCCC1=CC=CC=C1OC1=CC(=CC=C1C(=O)NS(=O)(=O)C1=CC=C(NCC2CCOCC2)C(=C1)[N+]([O-])=O)N1CCN(CC2=CC=CC=C2C2=CC=C(Cl)C=C2)CC1
CHEMBL3650591	0.949	CC(N1CCN(CC1)C1=CC=C(C(=O)NS(=O)(=O)C2=CC=C(NCC3CCOCC3)C(=C2)[N+]([O-])=O)C(OC2=CC=CC=C2Cl)=C1)C1=CC=CC=C1C1=CC=C(Cl)C=C1
CHEMBL3925354	0.945	CC(C)OC1=CC(=C(CN2CCN(CC2)C2=CC=C(C(=O)NS(=O)(=O)C3=CC=C(NCC4CCOCC4)C(=C3)[N+]([O-])=O)C(OC3=CC=C4NC=CC4=C3)=C2)C=N1)C1=CC=C(Cl)C=C1
CHEMBL3650569	0.945	CN(C)CCC1=CC=C(OC2=CC(=CC=C2C(=O)NS(=O)(=O)C2=CC=C(NCC3CCOCC3)C(=C2)[N+]([O-])=O)N2CCN(CC3=CC=CC=C3C3=CC=C(Cl)C=C3)CC2)C=C1
CHEMBL3650587	0.943	CN(C)C(=O)COC1=CC=CC(OC2=CC(=CC=C2C(=O)NS(=O)(=O)C2=CC=C(NCC3CCOCC3)C(=C2)[N+]([O-])=O)N2CCN(CC3=CC=CC=C3C3=CC=C(Cl)C=C3)CC2)=C1
CHEMBL3650560	0.938	CCN(CC1=CC=C(OC2=CC(=CC=C2C(=O)NS(=O)(=O)C2=CC=C(NCC3CCOCC3)C(=C2)[N+]([O-])=O)N2CCN(CC3=CC=CC=C3C3=CC=C(Cl)C=C3)CC2)C=C1)C(=O)OC(C)(C)C
CHEMBL3650550	0.937	CN1C=CC2=C(OC3=CC(=CC=C3C(=O)NS(=O)(=O)C3=CC=C(NCCCN4CCOCC4)C(=C3)[N+]([O-])=O)N3CCN(CC4=CC=CC=C4C4=CC=C(Cl)C=C4)CC3)C=CC=C12
CHEMBL3976157	0.936	CC(N1CCN(CC1)C1=CC=C(C(=O)NS(=O)(=O)C2=CC=C(NCCCN3CCOCC3)C(=C2)[N+]([O-])=O)C(OC2=C3C=CNC3=CC=C2)=C1)C1=CC=CC=C1C1=CC=C(Cl)C=C1
CHEMBL3650500	0.936	CN(C)CCCNC1=CC=C(C=C1[N+]([O-])=O)S(=O)(=O)NC(=O)C1=CC=C(C=C1OC1=C2C=CN(C)C2=CC=C1)N1CCN(CC2=CC=CC=C2C2=CC=C(Cl)C=C2)CC1
CHEMBL3650510	0.932	CN(C)C(=O)CC1=CC=CC=C1OC1=CC(=CC=C1C(=O)NS(=O)(=O)C1=CC=C(NCC2CCOCC2)C(=C1)[N+]([O-])=O)N1CCN(CC2=CC=CC=C2C2=CC=C(Cl)C=C2)CC1
CHEMBL3650509	0.931	CN(C)C(=O)CCC1=CC=CC=C1OC1=CC(=CC=C1C(=O)NS(=O)(=O)C1=CC=C(NCC2CCOCC2)C(=C1)[N+]([O-])=O)N1CCN(CC2=CC=CC=C2C2=CC=C(Cl)C=C2)CC1
CHEMBL3650565	0.928	CC(C)(C)OC(=O)NC1=CC=C(OC2=CC(=CC=C2C(=O)NS(=O)(=O)C2=CC=C(NCC3CCOCC3)C(=C2)[N+]([O-])=O)N2CCN(CC3=CC=CC=C3C3=CC=C(Cl)C=C3)CC2)C=C1
CHEMBL3962964	0.927	CN1N=CC(=C1CN1CCN(CC1)C1=CC=C(C(=O)NS(=O)(=O)C2=CC=C(NCC3CCOCC3)C(=C2)[N+]([O-])=O)C(OC2=CC=C3NC=CC3=C2)=C1)C1=CC=C(Cl)C=C1
CHEMBL3650561	0.92	CCN(CC1=CC=CC(OC2=CC(=CC=C2C(=O)NS(=O)(=O)C2=CC=C(NCC3CCOCC3)C(=C2)[N+]([O-])=O)N2CCN(CC3=CC=CC=C3C3=CC=C(Cl)C=C3)CC2)=C1)C(=O)OC(C)(C)C
CHEMBL3953161	0.918	CC(C)N1C=C(CN2CCN(CC2)C2=CC=C(C(=O)NS(=O)(=O)C3=CC=C(NCC4CCOCC4)C(=C3)[N+]([O-])=O)C(OC3=CC=C4NC=CC4=C3)=C2)C(=CC1=O)C1=CC=C(Cl)C=C1
CHEMBL3650567	0.911	CC(C)(C)OC(=O)NC1=CC=CC(OC2=CC(=CC=C2C(=O)NS(=O)(=O)C2=CC=C(NCC3CCOCC3)C(=C2)[N+]([O-])=O)N2CCN(CC3=CC=CC=C3C3=CC=C(Cl)C=C3)CC2)=C1
CHEMBL3966012	0.91	CC(C)(C)C1=CC=C(CN2CCN(CC2)C2=CC=C(C(=O)NS(=O)(=O)C3=CC=C(NC4CCN(CC4)C4CCOCC4)C(=C3)[N+]([O-])=O)C(OC3=CC=C4NC=CC4=C3)=C2)C(=C1)C1=CC=C(Cl)C=C1
CHEMBL3942015	0.908	CN(C)CCOC1=CC=C(C(CN2CCN(CC2)C2=CC=C(C(=O)NS(=O)(=O)C3=CC=C(NC4CCN(CC(F)(F)F)CC4)C(=C3)[N+]([O-])=O)C(OC3=CC=CC=C3)=C2)=C1)C1=CC=C(Cl)C=C1
CHEMBL3650559	0.902	[O-][N+](=O)C1=CC=CC(OC2=CC(=CC=C2C(=O)NS(=O)(=O)C2=CC=C(NCC3CCOCC3)C=C2)N2CCN(CC3=CC=CC=C3C3=CC=C(Cl)C=C3)CC2)=C1
CHEMBL3650572	0.9	CC1=NC2=CC(OC3=CC(=CC=C3C(=O)NS(=O)(=O)C3=CC=C(NCC4CCOCC4)C(=C3)[N+]([O-])=O)N3CCN(CC4=CC=CC=C4C4=CC=C(Cl)C=C4)CC3)=CC=C2S1
CHEMBL3650506	0.895	CC1=NC2=CC=C(OC3=CC(=CC=C3C(=O)NS(=O)(=O)C3=CC=C(NCC4CCOCC4)C(=C3)[N+]([O-])=O)N3CCN(CC4=CC=CC=C4C4=CC=C(Cl)C=C4)CC3)C=C2S1
CHEMBL3650585	0.89	CNC(=O)C1=CC=CC(OC2=CC(=CC=C2C(=O)NS(=O)(=O)C2=CC=C(NCCCN3CCOCC3)C(=C2)[N+]([O-])=O)N2CCN(CC3=CC=CC=C3C3=CC=C(Cl)C=C3)CC2)=C1
CHEMBL3650584	0.889	CN1C=NC2=CC(OC3=CC(=CC=C3C(=O)NS(=O)(=O)C3=CC=C(NCCCN4CCOCC4)C(=C3)[N+]([O-])=O)N3CCN(CC4=CC=CC=C4C4=CC=C(Cl)C=C4)CC3)=CC=C12
CHEMBL3650586	0.888	CNC(=O)C1=CC=CC(OC2=CC(=CC=C2C(=O)NS(=O)(=O)C2=CC=C(NCCCN(C)C)C(=C2)[N+]([O-])=O)N2CCN(CC3=CC=CC=C3C3=CC=C(Cl)C=C3)CC2)=C1
CHEMBL3650494	0.884	OCC1=CC=CC(OC2=CC(=CC=C2C(=O)NS(=O)(=O)C2=CC=C(NCCCN3CCOCC3)C(=C2)[N+]([O-])=O)N2CCN(CC3=CC=CC=C3C3=CC=C(Cl)C=C3)CC2)=C1
CHEMBL3919328	0.88	CC1(C)CCC(=C(CN2CCN(CC2)C2=CC=C(C(=O)NS(=O)(=O)C3=CC=C(NCC4CCOCC4)C(=C3)[N+]([O-])=O)C(OC3=CC=C4NC=CC4=C3)=C2)C1)C1=CC=C(Cl)C=C1
CHEMBL3980397	0.879	CC(N1CCN(CC1)C1=CC=C(C(=O)NS(=O)(=O)C2=CC=C(NCC3CCOCC3)C(=C2)[N+]([O-])=O)C(OC2=CC=C3NC=CC3=C2)=C1)C1=C(CC(C)(C)CC1)C1=CC=C(Cl)C=C1
CHEMBL3970500	0.876	CC1(C)CCC(CN2CCN(CC2)C2=CC=C(C(=O)NS(=O)(=O)C3=CC=C(NCC4CCOCC4)C(=C3)[N+]([O-])=O)C(OC3=CC=C4NC=CC4=C3)=C2)=C(C1)C1=CC=C(Cl)C=C1
CHEMBL3980846	0.875	CC(C)(C)C1=CC=C(CN2CCN(CC2)C2=CC=C(C(=O)NS(=O)(=O)C3=CC=C(OCC4CCOCC4)C(=C3)[N+]([O-])=O)C(OC3=CC=C4NC=CC4=C3)=C2)C(=C1)C1=CC=C(Cl)C=C1
CHEMBL3650552	0.874	CN(C)CCCNC1=CC=C(C=C1[N+]([O-])=O)S(=O)(=O)NC(=O)C1=CC=C(C=C1OC1=CC=C2NC=C(CCC(=O)N3CCOCC3)C2=C1)N1CCN(CC2=CC=CC=C2C2=CC=C(Cl)C=C2)CC1
CHEMBL3981941	0.87	CC1(C)CCC(CN2CCN(CC2)C2=CC=C(C(=O)NS(=O)(=O)C3=CC=C(NC(CO)C4CCOCC4)C(=C3)[N+]([O-])=O)C(OC3=CC=C4NC=CC4=C3)=C2)=C(C1)C1=CC=C(Cl)C=C1
CHEMBL3946863	0.869	OC1CCC(=C(CN2CCN(CC2)C2=CC=C(C(=O)NS(=O)(=O)C3=CC=C(NCC4CCOCC4)C(=C3)[N+]([O-])=O)C(OC3=CC=C4NC=CC4=C3)=C2)C1)C1=CC=C(Cl)C=C1
CHEMBL3650579	0.867	CC(C)(C)OC(=O)N1CCN(CC1)C1=CC=C(OC2=CC(=CC=C2C(=O)NS(=O)(=O)C2=CC=C(NCCCN3CCOCC3)C(=C2)[N+]([O-])=O)N2CCN(CC3=CC=CC=C3C3=CC=C(Cl)C=C3)CC2)C=C1
CHEMBL3929366	0.861	CC1(C)CCC(CN2CCN(CC2)C2=CC=C(C(=O)NS(=O)(=O)C3=CC=C(NCC4(CO)CCOCC4)C(=C3)[N+]([O-])=O)C(OC3=CC=C4NC=CC4=C3)=C2)=C(C1)C1=CC=C(Cl)C=C1
CHEMBL3900203	0.859	CC1(C)CCC(CN2CCN(CC2CO)C2=CC=C(C(=O)NS(=O)(=O)C3=CC=C(NCC4CCOCC4)C(=C3)[N+]([O-])=O)C(OC3=CC=C4NC=CC4=C3)=C2)=C(C1)C1=CC=C(Cl)C=C1
CHEMBL3910273	0.857	CC1(C)CCC(CN2CCN(CC2)C2=CC=C(C(=O)NS(=O)(=O)C3=CC=C(NCC4CCOCC4)C(=C3)[N+]([O-])=O)C(OC3=C4C=CNC4=CC=C3)=C2)=C(C1)C1=CC=C(Cl)C=C1
CHEMBL3654037	0.854	CC1(C)CCC(CN2CCN(CC2)C2=CC=C(C(=O)NS(=O)(=O)C3=CC=C(NCC4CCOCC4)C(=C3)[N+]([O-])=O)C(OC3=C(Cl)C=C4NC=CC4=C3)=C2)=C(C1)C1=CC=C(Cl)C=C1
CHEMBL3920020	0.852	OCCCN1CCC(=C(CN2CCN(CC2)C2=CC=C(C(=O)NS(=O)(=O)C3=CC=C(NCC4CCOCC4)C(=C3)[N+]([O-])=O)C(OC3=C4C=CNC4=CC=C3)=C2)C1)C1=CC=C(Cl)C=C1
CHEMBL3654059	0.849	CC1(C)CCC(CN2CCN(CC2)C2=CC=C(C(=O)NS(=O)(=O)C3=CC=C(NCC4CCOCC4)C(=C3)[N+]([O-])=O)C(OC3=CC=C4NC=C(CCN)C4=C3)=C2)=C(C1)C1=CC=C(Cl)C=C1
CHEMBL3654026	0.847	CC1(C)CCC(CN2CCN(CC2)C2=CC=C(C(=O)NS(=O)(=O)C3=CC=C(NCC4CCOCC4)C(=C3)[N+]([O-])=O)C(OC3=CC=C4NC=C(Cl)C4=C3)=C2)=C(C1)C1=CC=C(Cl)C=C1
CHEMBL3654023	0.843	CC1(C)CCC(=C(CN2CCN(CC2)C2=CC=C(C(=O)NS(=O)(=O)C3=CC=C(NCC4CCOCC4)C(=C3)[N+]([O-])=O)C(OC3=C(F)C=C4NC=CC4=C3)=C2)C1)C1=CC=C(Cl)C=C1
CHEMBL3980509	0.841	CC1(C)CCC(CN2CCN(CC2)C2=CC=C(C(=O)NS(=O)(=O)C3=CC=C(NCCC4CCOCC4)C(=C3)[N+]([O-])=O)C(OC3=CC=C4NC=CC4=C3)=C2)=C(C1)C1=CC=C(Cl)C=C1
CHEMBL3909627	0.84	CC1(C)CCC(CN2CCN(CC2)C2=CC=C(C(=O)NS(=O)(=O)C3=CC=C(NCC4CCOCC4)C(=C3)[N+]([O-])=O)C(OC3=CC=CC4=NNC=C34)=C2)=C(C1)C1=CC=C(Cl)C=C1
CHEMBL3654018	0.837	CC(N1CCN(CC1)C1=CC=C(C(=O)NS(=O)(=O)C2=CC=C(NCC3CCOCC3)C(=C2)[N+]([O-])=O)C(OC2=C(F)C=C3NC=CC3=C2)=C1)C1=C(CC(C)(C)CC1)C1=CC=C(Cl)C=C1
CHEMBL3977628	0.836	CC1(C)CCC(CN2CCN(CC2)C2=CC=C(C(=O)NS(=O)(=O)C3=CC=C(NCC4(N)CCOCC4)C(=C3)[N+]([O-])=O)C(OC3=C4C=CNC4=CC=C3)=C2)=C(C1)C1=CC=C(Cl)C=C1
CHEMBL3654027	0.833	CC1(C)CCC(CN2CCN(CC2)C2=CC=C(C(=O)NS(=O)(=O)C3=CC=C(NCC4CCOCC4)C(=C3)[N+]([O-])=O)C(OC3=C4C(Cl)=CNC4=CC=C3)=C2)=C(C1)C1=CC=C(Cl)C=C1
CHEMBL3891608	0.831	CN1[C@H]2CC[C@@H]1CC(C2)NC1=CC=CC=C1CN1CCN(CC1)C1=CC=C(C(=O)NS(=O)(=O)C2=CC=C(NCC3CCOCC3)C(=C2)[N+]([O-])=O)C(OC2=CC=CC=C2)=C1
CHEMBL3654000	0.831	CC1(C)CCC(CN2CCN(CC2)C2=CC=C(C(=O)NS(=O)(=O)C3=CC=C(NCC4CCOCC4)C(=C3)[N+]([O-])=O)C(OC3=C(F)C=C4NC=CC4=C3)=C2)=C(C1)C1=CC=C(Cl)C=C1
CHEMBL3892749	0.827	CC1(C)CCC(CN2CCN(CC2)C2=CC=C(C(=O)NS(=O)(=O)C3=CC=C(NC[C@@H]4CCCOC4)C(=C3)[N+]([O-])=O)C(OC3=CC=C4NC=CC4=C3)=C2)=C(C1)C1=CC=C(Cl)C=C1
CHEMBL3947347	0.827	CC1(C)CCC(CN2CCN(CC2)C2=CC=C(C(=O)NS(=O)(=O)C3=CC=C(NC4CCOCC4)C(=C3)[N+]([O-])=O)C(OC3=CC=C4NC=CC4=C3)=C2)=C(C1)C1=CC=C(Cl)C=C1
CHEMBL3953034	0.825	CC1(C)CCC(CN2CCN(CC2)C2=CC=C(C(=O)NS(=O)(=O)C3=CC=C(NC[C@H]4CCCOC4)C(=C3)[N+]([O-])=O)C(OC3=CC=C4NC=CC4=C3)=C2)=C(C1)C1=CC=C(Cl)C=C1
CHEMBL3935908	0.825	CC1(C)CCC(CN2CCN(CC2)C2=CC=C(C(=O)NS(=O)(=O)C3=CC=C(NCC4CCCOC4)C(=C3)[N+]([O-])=O)C(OC3=CC=C4NC=CC4=C3)=C2)=C(C1)C1=CC=C(Cl)C=C1
CHEMBL3940742	0.825	CC1(C)CCC(CN2CCN(CC2)C2=CC=C(C(=O)NS(=O)(=O)C3=CC=C(NCC4CCOCC4)C(=C3)[N+]([O-])=O)C(OC3=CC=CC=C3)=C2)=C(C1)C1=CC=C(Cl)C=C1
CHEMBL3654067	0.824	CC1(C)CCC(CN2CCN(CC2)C2=CC=C(C(=O)NS(=O)(=O)C3=CC=C(NCC4CCOCC4)C(=C3)[N+]([O-])=O)C(OC3=CC(N)=CC(Cl)=C3)=C2)=C(C1)C1=CC=C(Cl)C=C1
CHEMBL3654009	0.822	CC1(C)CCC(CN2CCN(CC2)C2=CC=C(C(=O)NS(=O)(=O)C3=CC=C(NCC4CCOCC4)C(=C3)[N+]([O-])=O)C(OC3=CC=C(N)C(Cl)=C3)=C2)=C(C1)C1=CC=C(Cl)C=C1
CHEMBL3907359	0.822	CC1(C)CCC(CN2CCN(CC2)C2=CC=C(C(=O)NS(=O)(=O)C3=CC=C(NC4(CO)CCOCC4)C(=C3)[N+]([O-])=O)C(OC3=CC=C4NC=CC4=C3)=C2)=C(C1)C1=CC=C(Cl)C=C1
CHEMBL3654040	0.822	CC1(C)CCC(CN2CCN(CC2)C2=CC=C(C(=O)NS(=O)(=O)C3=CC=C(NCC4CCOCC4)C(=C3)[N+]([O-])=O)C(OC3=CN=CC(N)=C3)=C2)=C(C1)C1=CC=C(Cl)C=C1
CHEMBL3137309	0.82	CC1(C)CCC(CN2CCN(CC2)C2=CC=C(C(=O)NS(=O)(=O)C3=CC=C(NCC4CCOCC4)C(=C3)[N+]([O-])=O)C(OC3=CN=C4NC=CC4=C3)=C2)=C(C1)C1=CC=C(Cl)C=C1
CHEMBL3915240	0.82	CC1(C)CCC(CN2CCN(CC2)C2=CC=C(C(=O)NS(=O)(=O)C3=CC=C(NCC4(F)CCOCC4)C(=C3)[N+]([O-])=O)C(OC3=CC=CC4=NNC=C34)=C2)=C(C1)C1=CC=C(Cl)C=C1
CHEMBL3896980	0.819	COC1(CC2=CC=CC=C2C2=CC=C(Cl)C=C2)CCN(CC1)C1=CC=C(C(=O)NS(=O)(=O)C2=CC=C(NCC3CCOCC3)C(=C2)[N+]([O-])=O)C(OC2=CN=C3NC=CC3=C2)=C1
CHEMBL3978678	0.818	CC1(C)CC(=C(CN2CCN(CC2)C2=CC=C(C(=O)NS(=O)(=O)C3=CC=C(NCC4CCOCC4)C(=C3)[N+]([O-])=O)C(OC3=CC=C4NC=CC4=C3)=C2)CO1)C1=CC=C(Cl)C=C1
CHEMBL3925998	0.817	CC1(C)CCC(CN2CCN(CC2)C2=CC=C(C(=O)NS(=O)(=O)C3=CC=C(N4CCOCC4)C(=C3)[N+]([O-])=O)C(OC3=CC=C4NC=CC4=C3)=C2)=C(C1)C1=CC=C(Cl)C=C1
CHEMBL3654003	0.813	CC1(C)CCC(CN2CCN(CC2)C2=CC=C(C(=O)NS(=O)(=O)C3=CC=C(NCC4(CO)CCOCC4)C(=C3)[N+]([O-])=O)C(OC3=C(F)C=C4NC=CC4=C3)=C2)=C(C1)C1=CC=C(Cl)C=C1
CHEMBL3654097	0.812	CN(C)CCCC1=CNC2=CC=CC(OC3=CC(=CC=C3C(=O)NS(=O)(=O)C3=CC=C(NCC4CCOCC4)C(=C3)[N+]([O-])=O)N3CCN(CC4=C(CC(C)(C)CC4)C4=CC=C(Cl)C=C4)CC3)=C12
CHEMBL3654005	0.81	CC1(C)CCC(CN2CCN(CC2)C2=CC=C(C(=O)NS(=O)(=O)C3=CC=C(NCC4CCOCC4)C(=C3)[N+]([O-])=O)C(OC3=C(F)C(F)=C4NC=CC4=C3)=C2)=C(C1)C1=CC=C(Cl)C=C1
CHEMBL3974308	0.81	CC1(C)CCC(CN2CCN(CC2)C2=CC=C(C(=O)NS(=O)(=O)C3=CC=C(NCC4(N)CCOCC4)C(=C3)[N+]([O-])=O)C(OC3=CN=C4NC=CC4=C3)=C2)=C(C1)C1=CC=C(Cl)C=C1
CHEMBL3970001	0.81	CC1(C)CCC(=C(CN2CCN(CC2)C2=CC=C(C(=O)NS(=O)(=O)C3=CC=C(NCC4CCOCC4)C(=C3)[N+]([O-])=O)C(OC3=CN=C4NC=CC4=C3)=C2)C1)C1=CC=C(Cl)C=C1
CHEMBL3939258	0.809	CC1(C)CCC(=C(CN2CCN(CC2)C2=CC=C(C(=O)NS(=O)(=O)C3=CC=C(NCCCN4CCOCC4)C(=C3)[N+]([O-])=O)C(OC3=C4C=CNC4=CC=C3)=C2)C1)C1=CC=C(Cl)C=C1
CHEMBL3927254	0.809	CC1(C)CCC(CN2CCN(CC2)C2=CC=C(C(=O)NS(=O)(=O)C3=CC=C(NCC4CCC(O)CC4)C(=C3)[N+]([O-])=O)C(OC3=CC=C4NC=CC4=C3)=C2)=C(C1)C1=CC=C(Cl)C=C1
CHEMBL3654043	0.808	CC1(C)CCC(CN2CCN(CC2)C2=CC=C(C(=O)NS(=O)(=O)C3=CC=C(NCC4CCOCC4)C(=C3)[N+]([O-])=O)C(OC3=CC=NC(N)=C3)=C2)=C(C1)C1=CC=C(Cl)C=C1
CHEMBL3954322	0.806	CC1CN(CCN1CC1=C(CC(C)(C)CC1)C1=CC=C(Cl)C=C1)C1=CC=C(C(=O)NS(=O)(=O)C2=CC=C(NCC3CCOCC3)C(=C2)[N+]([O-])=O)C(OC2=CN=C3NC=CC3=C2)=C1
CHEMBL3654033	0.805	CC1(C)CCC(CN2CCN(CC2)C2=CC=C(C(=O)NS(=O)(=O)C3=CC=C(NCC4CCOCC4)C(=C3)[N+]([O-])=O)C(OC3=CC=C(N)N=C3)=C2)=C(C1)C1=CC=C(Cl)C=C1
CHEMBL3951040	0.802	CC1(C)CCC(=C(CN2CCN(CC2)C2=CC=C(C(=O)NS(=O)(=O)C3=CC=C(NCCCN4CCOCC4)C(=C3)[N+]([O-])=O)C(OC3=CC=C4NC=CC4=C3)=C2)C1)C1=CC=C(Cl)C=C1
CHEMBL3654153	0.802	CC1(C)CCC(CN2CCN(CC2)C2=CC=C(C(=O)NS(=O)(=O)C3=CC=C(NCC4CCOCC4)C(=C3)[N+]([O-])=O)C(OC3=CC(N)=NC=C3Br)=C2)=C(C1)C1=CC=C(Cl)C=C1
CHEMBL3964700	0.802	CC1(C)CCC(CN2CCN(CC2)C2=CC=C(C(=O)NS(=O)(=O)C3=CC=C(NC4(CO)CCOCC4)C(=C3)[N+]([O-])=O)C(OC3=C4C=CNC4=CC=C3)=C2)=C(C1)C1=CC=C(Cl)C=C1
CHEMBL3986021	0.801	CC1(C)CCC(CN2CCN(CC2)C2=CC=C(C(=O)NS(=O)(=O)C3=CC=C(NCC45CC6CC(CC(O)(C6)C4)C5)C(=C3)[N+]([O-])=O)C(OC3=CC=C4NC=CC4=C3)=C2)=C(C1)C1=CC=C(Cl)C=C1
CHEMBL3901351	0.8	CC(N1CCN(CC1)C1=CC=C(C(=O)NS(=O)(=O)C2=CC=C(NC3CCN(CC3)C3CCOCC3)C(=C2)[N+]([O-])=O)C(OC2=CC=C3NC=CC3=C2)=C1)C1=C(CC(C)(C)CC1)C1=CC=C(Cl)C=C1
CHEMBL3945758	0.799	CC1(C)CCC(CN2CCN(CC2)C2=CC=C(C(=O)NS(=O)(=O)C3=CC=C(NCCCN4CCOCC4)C(=C3)[N+]([O-])=O)C(OC3=CC=C4NC=CC4=C3)=C2)=C(C1)C1=CC=C(Cl)C=C1
CHEMBL3932065	0.797	CC1(C)CCCC(=C1CN1CCN(CC1)C1=CC=C(C(=O)NS(=O)(=O)C2=CC=C(NCC3CCOCC3)C(=C2)[N+]([O-])=O)C(OC2=CN=C3NC=CC3=C2)=C1)C1=CC=C(Cl)C=C1
CHEMBL3654008	0.797	CC1(C)CCC(CN2CCN(CC2)C2=CC=C(C(=O)NS(=O)(=O)C3=CC=C(NCC4CCOCC4)C(=C3)[N+]([O-])=O)C(OC3=CC=CC(Cl)=C3)=C2)=C(C1)C1=CC=C(Cl)C=C1
CHEMBL3965616	0.796	CC1(C)CCC(CN2CCN(CC2)C2=CC=C(C(=O)NS(=O)(=O)C3=CC=C(NCCCN4CCOCC4)C(=C3)[N+]([O-])=O)C(OC3=C4C=CNC4=CC=C3)=C2)=C(C1)C1=CC=C(Cl)C=C1
CHEMBL3650507	0.795	CC1=NC2=CC(OC3=CC(=CC=C3C(=O)NS(=O)(=O)C3=CC=C(NCCCN4CCOCC4)C(=C3)[N+]([O-])=O)N3CCN(CC4=CC=CC=C4C4=CC=C(Cl)C=C4)CC3)=CC=C2S1
CHEMBL3654036	0.795	CC1(C)CC(=C(CN2CCN(CC2)C2=CC=C(C(=O)NS(=O)(=O)C3=CC=C(NCC4CCOCC4)C(=C3)[N+]([O-])=O)C(OC3=C(Cl)C=C4NC=CC4=C3)=C2)CO1)C1=CC=C(Cl)C=C1
CHEMBL3654035	0.795	CC1(C)CCC(CN2CCN(CC2)C2=CC=C(C(=O)NS(=O)(=O)C3=CC=C(NCC4CCOCC4)C(=C3)[N+]([O-])=O)C(OC3=CN=CC(Br)=C3)=C2)=C(C1)C1=CC=C(Cl)C=C1
CHEMBL3654044	0.795	CC1(C)CCC(CN2CCN(CC2)C2=CC=C(C(=O)NS(=O)(=O)C3=CC=C(NCC4CCOCC4)C(=C3)[N+]([O-])=O)C(OC3=CNC(=O)C=C3)=C2)=C(C1)C1=CC=C(Cl)C=C1
CHEMBL3654090	0.795	CC1(C)CCC(CN2CCN(CC2)C2=CC=C(C(=O)NS(=O)(=O)C3=CC=C(NCC4CCOC4)C(=C3)[N+]([O-])=O)C(OC3=C(F)C=C4NC=CC4=C3)=C2)=C(C1)C1=CC=C(Cl)C=C1
CHEMBL3912344	0.794	CC1(C)CCCC(CN2CCN(CC2)C2=CC=C(C(=O)NS(=O)(=O)C3=CC=C(NCC4CCOCC4)C(=C3)[N+]([O-])=O)C(OC3=CN=C4NC=CC4=C3)=C2)=C1C1=CC=C(Cl)C=C1
CHEMBL3913630	0.794	CC1(C)CCC(CN2CCN(CC2)C2=CC=C(C(=O)NS(=O)(=O)C3=CC=C(NCC4(F)CCOCC4)C(=C3)[N+]([O-])=O)C(OC3=CN=C4NC=CC4=C3)=C2)=C(C1)C1=CC=C(Cl)C=C1
CHEMBL3654120	0.793	CC1=CC(OC2=CC(=CC=C2C(=O)NS(=O)(=O)C2=CC=C(NCC3CCOCC3)C(=C2)[N+]([O-])=O)N2CCN(CC3=C(CC(C)(C)CC3)C3=CC=C(Cl)C=C3)CC2)=CN=C1N
CHEMBL3940132	0.792	CC1(C)CCC(CN2CCN(CC2)C2=CC=C(C(=O)NS(=O)(=O)C3=CC=C(NCC4CCOCC4)C(=C3)[N+]([O-])=O)C(OC3=C4N=CNC4=CC=C3)=C2)=C(C1)C1=CC=C(Cl)C=C1
CHEMBL3894236	0.792	CC1(C)CCC(CC2CCN(CC2)C2=CC=C(C(=O)NS(=O)(=O)C3=CC=C(NCC4CCOCC4)C(=C3)[N+]([O-])=O)C(OC3=CN=C4NC=CC4=C3)=C2)C(C1)C1=CC=C(Cl)C=C1
CHEMBL3897950	0.791	CC1(C)CCC(CN2CCN(CC2)C2=CC=C(C(=O)NS(=O)(=O)C3=CC=C(NCC4COCCO4)C(=C3)[N+]([O-])=O)C(OC3=CC=C4NC=CC4=C3)=C2)=C(C1)C1=CC=C(Cl)C=C1
CHEMBL3650667	0.79	CC1(C)CCC(CN2CCN(CC2)C2=CC=C(C(=O)NS(=O)(=O)C3=CC=C(NCC4(N)CCOCC4)C(=C3)[N+]([O-])=O)C(OC3=CC=CC=C3Cl)=C2)=C(C1)C1=CC=C(Cl)C=C1
CHEMBL3935346	0.789	CC1(C)CCC(CN2CCN(CC2)C2=CC=C(C(=O)NS(=O)(=O)C3=CC=C(NC4CCC(CC4)N4CCOCC4)C(=C3)[N+]([O-])=O)C(OC3=CC=C4NC=CC4=C3)=C2)=C(C1)C1=CC=C(Cl)C=C1
CHEMBL3650590	0.789	CC1(C)CCC(CN2CCN(CC2)C2=CC=C(C(=O)NS(=O)(=O)C3=CC=C(NCC4(N)CCOCC4)C(=C3)[N+]([O-])=O)C(OC3=CC=CC(Cl)=C3)=C2)=C(C1)C1=CC=C(Cl)C=C1
CHEMBL3654138	0.788	CC1(C)CCC(CN2CCN(CC2)C2=CC=C(C(=O)NS(=O)(=O)C3=CC=C(NCC4CCOCC4)C(=C3)[N+]([O-])=O)C(OC3=CC(N)=NC(N)=C3)=C2)=C(C1)C1=CC=C(Cl)C=C1
CHEMBL3639530	0.788	CC1(C)CCC(CN2CCN(CC2)C2=CC=C(C(=O)NS(=O)(=O)C3=CC=C(NCC4CCOCC4)C(=C3)[N+]([O-])=O)C(OC3=CC=CC=C3C3=CNN=C3)=C2)=C(C1)C1=CC=C(Cl)C=C1
CHEMBL3654045	0.786	CC1(C)CCC(CN2CCN(CC2)C2=CC=C(C(=O)NS(=O)(=O)C3=CC=C(NCC4CCOCC4)C(=C3)[N+]([O-])=O)C(OC3=CC=C(OCC4=CC=CC=C4)N=C3)=C2)=C(C1)C1=CC=C(Cl)C=C1
CHEMBL3940244	0.785	CC1(C)CCC(CC2CCN(CC2)C2=CC=C(C(=O)NS(=O)(=O)C3=CC=C(NCC4CCOCC4)C(=C3)[N+]([O-])=O)C(OC3=CN=C4NC=CC4=C3)=C2)=C(C1)C1=CC=C(Cl)C=C1
CHEMBL3928046	0.782	ClC1=CC=C(C=C1)C1=CC=CC=C1CN1CCN(CC1)C1=CC=C(C(=O)NS(=O)(=O)C2=CC=C(NCCCN3CCOCC3)C=C2)C(OC2=CC=CC=C2)=C1
CHEMBL3927433	0.782	COCC1(C)CCC(=C(CN2CCN(CC2)C2=CC=C(C(=O)NS(=O)(=O)C3=CC=C(NCC4CCOCC4)C(=C3)[N+]([O-])=O)C(OC3=CN=C4NC=CC4=C3)=C2)C1)C1=CC=C(Cl)C=C1
CHEMBL3654150	0.782	CC(C)N1CCC2(CC1)CCC(=C(CN1CCN(CC1)C1=CC=C(C(=O)NS(=O)(=O)C3=CC=C(NCC4CCOCC4)C(=C3)[N+]([O-])=O)C(OC3=CN=C(N)C(Cl)=C3)=C1)C2)C1=CC=C(Cl)C=C1
CHEMBL3933905	0.781	COC1(C)CCC(=C(CN2CCN(CC2)C2=CC=C(C(=O)NS(=O)(=O)C3=CC=C(NCC4CCOCC4)C(=C3)[N+]([O-])=O)C(OC3=CN=C4NC=CC4=C3)=C2)C1)C1=CC=C(Cl)C=C1
CHEMBL3891510	0.781	CC(C)N1CCC2(CC1)CCC(=C(CN1CCN(CC1)C1=CC=C(C(=O)NS(=O)(=O)C3=CC=C(NCC4CCOCC4)C(=C3)[N+]([O-])=O)C(OC3=CN=C4NC=CC4=C3)=C1)C2)C1=CC=C(Cl)C=C1
CHEMBL3650545	0.781	CC1=CNC2=CC=CC(OC3=CC(=CC=C3C(=O)NS(=O)(=O)C3=CC=C(NCCCN4CCOCC4)C(=C3)[N+]([O-])=O)N3CCN(CC4=C(CC(C)(C)CC4)C4=CC=C(Cl)C=C4)CC3)=C12
CHEMBL3654095	0.78	CC1(C)CCC(CN2CCN(CC2)C2=CC=C(C(=O)NS(=O)(=O)C3=CC=C(NCC4(F)CCOCC4)C(=C3)[N+]([O-])=O)C(OC3=C(F)C=C4NC=CC4=C3)=C2)=C(C1)C1=CC=C(Cl)C=C1
CHEMBL3654108	0.779	CC1(C)CCC(CN2CCN(CC2)C2=CC=C(C(=O)NS(=O)(=O)C3=CC=C(NCC4CCOCC4)C(=C3)[N+]([O-])=O)C(OC3=CN=C(N)C(Br)=C3)=C2)=C(C1)C1=CC=C(Cl)C=C1
CHEMBL3929518	0.779	CC1(C)CCC(CN2CCN(CC2)C2=CC=C(C(=O)NS(=O)(=O)C3=CC=C(NCC4CCOC4)C(=C3)[N+]([O-])=O)C(OC3=CN=C4NC=CC4=C3)=C2)=C(C1)C1=CC=C(Cl)C=C1
CHEMBL3654142	0.778	CC1(C)CCC(CN2CCN(CC2)C2=CC=C(C(=O)NS(=O)(=O)C3=CC=C(NCC4CCOCC4)C(=C3)[N+]([O-])=O)C(OC3=CN=C4NC=CC4=C3Cl)=C2)=C(C1)C1=CC=C(Cl)C=C1
CHEMBL3932427	0.776	CC1(C)CCC(CN2CCN(CC2)C2=CC=C(C(=O)NS(=O)(=O)C3=CC=C(NC[C@@H]4CC[C@@H](O)C4)C(=C3)[N+]([O-])=O)C(OC3=CN=C4NC=CC4=C3)=C2)=C(C1)C1=CC=C(Cl)C=C1
CHEMBL3939519	0.774	CC1(C)CCC(CN2CCN(CC2)C2=CC=C(C(=O)NS(=O)(=O)C3=CC=C(NCC4CCOCC4)C(=C3)[N+]([O-])=O)C(OC3=CC=CC4=C3CCNC4)=C2)=C(C1)C1=CC=C(Cl)C=C1
CHEMBL3654062	0.772	CC1(C)CCC(CN2CCN(CC2)C2=CC=C(C(=O)NS(=O)(=O)C3=CC=C(NCC4CCOCC4)C(=C3)[N+]([O-])=O)C(OC3=CN=C(N)C(F)=C3)=C2)=C(C1)C1=CC=C(Cl)C=C1
CHEMBL3654123	0.771	CC(C)C1=CC(OC2=CC(=CC=C2C(=O)NS(=O)(=O)C2=CC=C(NCC3CCOCC3)C(=C2)[N+]([O-])=O)N2CCN(CC3=C(CC(C)(C)CC3)C3=CC=C(Cl)C=C3)CC2)=CN=C1N
CHEMBL3654165	0.771	CC1(C)CCC(CN2CCN(CC2)C2=CC=C(C(=O)NS(=O)(=O)C3=CC=C(NCC4CCOCC4)C(=C3)[N+]([O-])=O)C(OC3=CC=CC=C3C3=NNC=C3)=C2)=C(C1)C1=CC=C(Cl)C=C1
CHEMBL3958319	0.771	CC1(C)CCC(CN2CCN(CC2)C2=CC=C(C(=O)NS(=O)(=O)C3=CC=C(NC4CCCCC4N)C(=C3)[N+]([O-])=O)C(OC3=CC=C4NC=CC4=C3)=C2)=C(C1)C1=CC=C(Cl)C=C1
CHEMBL3946532	0.77	CC1(C)CC(CN2CCN(CC2)C2=CC=C(C(=O)NS(=O)(=O)C3=CC=C(NCC4CCOCC4)C(=C3)[N+]([O-])=O)C(OC3=CN=C4NC=CC4=C3)=C2)=C(C=C1)C1=CC=C(Cl)C=C1
CHEMBL3654076	0.77	CC1(C)CCC(CN2CCN(CC2)C2=CC=C(C(=O)NS(=O)(=O)C3=CC=C(NCC4CCOCC4)C(=C3)[N+]([O-])=O)C(OC3=CN=C(N)C(Cl)=C3)=C2)=C(C1)C1=CC=C(Cl)C=C1
CHEMBL3654132	0.769	CC1(C)CCC(CN2CCN(CC2)C2=CC=C(C(=O)NS(=O)(=O)C3=CC=C(NCC4CCOCC4)C(=C3)[N+]([O-])=O)C(OC3=CC=C(NC4CC4)N=C3)=C2)=C(C1)C1=CC=C(Cl)C=C1
CHEMBL3959049	0.768	CC1(C)CCC(CN2CCN(CC2)C2=CC=C(C(=O)NS(=O)(=O)C3=CC=C(NC[C@H]4CC[C@H](O)C4)C(=C3)[N+]([O-])=O)C(OC3=CN=C4NC=CC4=C3)=C2)=C(C1)C1=CC=C(Cl)C=C1
CHEMBL3982254	0.768	CC1(C)CCC(CN2CCN(CC2)C2=CC=C(C(=O)NS(=O)(=O)C3=CC=C(NCCCN4CCOCC4)C(=C3)[N+]([O-])=O)C(OC3=CC4=CNN=C4C=C3)=C2)=C(C1)C1=CC=C(Cl)C=C1
CHEMBL3654012	0.768	CC1(C)CCC(CN2CCN(CC2)C2=CC=C(C(=O)NS(=O)(=O)C3=CC=C(NCC4(CO)CCOCC4)C(=C3)[N+]([O-])=O)C(OC3=CC=CC=C3Cl)=C2)=C(C1)C1=CC=C(Cl)C=C1
CHEMBL3960525	0.767	CC1(C)CCC(CN2CCN(CC2)C2=CC=C(C(=O)NS(=O)(=O)C3=CC=C(NC4CCN(CC4)C4CCOCC4)C(=C3)[N+]([O-])=O)C(OC3=CC=C4NC=CC4=C3)=C2)=C(C1)C1=CC=C(Cl)C=C1
CHEMBL3654038	0.767	CC1(C)CC(=C(CN2CCN(CC2)C2=CC=C(C(=O)NS(=O)(=O)C3=CC=C(NCC4CCOCC4)C(=C3)[N+]([O-])=O)C(OC3=C(F)C=C4NC=CC4=C3)=C2)CO1)C1=CC=C(Cl)C=C1
CHEMBL3953668	0.767	OC1CCC(=C(CN2CCN(CC2)C2=CC=C(C(=O)NS(=O)(=O)C3=CC=C(NC4CCN(CC4)C4CCOCC4)C(=C3)[N+]([O-])=O)C(OC3=CC=C4NC=CC4=C3)=C2)C1)C1=CC=C(Cl)C=C1
CHEMBL3654052	0.767	CC1(C)CCC(CN2CCN(CC2)C2=CC=C(C(=O)NS(=O)(=O)C3=CC=C(NCC4COCCO4)C(=C3)[N+]([O-])=O)C(OC3=C(Cl)C=C4NC=CC4=C3)=C2)=C(C1)C1=CC=C(Cl)C=C1
CHEMBL3654021	0.766	CC1(C)CCC(CN2CCN(CC2)C2=CC=C(C(=O)NS(=O)(=O)C3=CC=C(NC[C@H]4CCCOC4)C(=C3)[N+]([O-])=O)C(OC3=C(F)C=C4NC=CC4=C3)=C2)=C(C1)C1=CC=C(Cl)C=C1
CHEMBL3654020	0.766	CC1(C)CCC(CN2CCN(CC2)C2=CC=C(C(=O)NS(=O)(=O)C3=CC=C(NC[C@@H]4CCCOC4)C(=C3)[N+]([O-])=O)C(OC3=C(F)C=C4NC=CC4=C3)=C2)=C(C1)C1=CC=C(Cl)C=C1
CHEMBL3927183	0.763	CC1(C)CCC(CN2CCN(CC2)C2=CC=C(C(=O)NS(=O)(=O)C3=CC=C(NC4CCN(CCO)CC4)C(=C3)[N+]([O-])=O)C(OC3=C4C=CNC4=CC=C3)=C2)=C(C1)C1=CC=C(Cl)C=C1
CHEMBL3654110	0.763	CC1(C)CCC(CN2CCN(CC2)C2=CC=C(C(=O)NS(=O)(=O)C3=CC=C(NCC4CCOCC4)C(=C3)[N+]([O-])=O)C(OC3=CN=C(N)C(=C3)C#N)=C2)=C(C1)C1=CC=C(Cl)C=C1
CHEMBL4290795	0.762	C[C@@H]1CC[C@H]2[C@@H](C)[C@@H](OCCN3CCN(CC3)C3=CC=C(C(=O)NS(=O)(=O)C4=CC=C(NCC5CCOCC5)C(=C4)[N+]([O-])=O)C(OC4=CN=C5NC=CC5=C4)=C3)O[C@@H]3O[C@]4(C)O[C@]23[C@H]1C[C@H]4O
CHEMBL3942195	0.762	CC1(C)CCC(CN2CCN(CC2)C2=CC=C(C(=O)NS(=O)(=O)C3=CC=C(NCC4COCCN4)C(=C3)[N+]([O-])=O)C(OC3=CN=C4NC=CC4=C3)=C2)=C(C1)C1=CC=C(Cl)C=C1
CHEMBL3912324	0.759	CC1(C)CCC(=C(CN2CCN(CC2)C2=CC=C(C(=O)NS(=O)(=O)C3=CC=C(NCCCN4CCOCC4)C(=C3)[N+]([O-])=O)C(OC3=CC=CC=C3)=C2)C1)C1=CC=C(Cl)C=C1
CHEMBL3654137	0.758	CC1(C)CCC(CN2CCN(CC2)C2=CC=C(C(=O)NS(=O)(=O)C3=CC=C(NCC4CCOCC4)C(=C3)[N+]([O-])=O)C(OC3=CC(N)=NC(Br)=C3)=C2)=C(C1)C1=CC=C(Cl)C=C1
CHEMBL3927035	0.756	CC1(C)CCC(CN2CCN(CC2)C2=CC=C(C(=O)NS(=O)(=O)C3=CC=C(NCCN4CCNC(=O)C4)C(=C3)[N+]([O-])=O)C(OC3=CC=C4NC=CC4=C3)=C2)=C(C1)C1=CC=C(Cl)C=C1
CHEMBL3915389	0.755	CC1(C)CCC(CN2CCN(CC2)C2=CC=C(C(=O)NS(=O)(=O)C3=CC=C(NCC4CCOC4)C(=C3)[N+]([O-])=O)C(OC3=C4N=CNC4=CC=C3)=C2)=C(C1)C1=CC=C(Cl)C=C1
CHEMBL4294191	0.755	C[C@@H]1CC[C@H]2[C@@H](C)[C@@H](OCCN3CCN(CC3)C3=CC=C(C(=O)NS(=O)(=O)C4=CC=C(NCC5CCOCC5)C(=C4)[N+]([O-])=O)C(OC4=CN=C5NC=CC5=C4)=C3)O[C@@H]3O[C@@]4(C)CC[C@@H]1[C@@]23O4
CHEMBL3901040	0.754	CC1(C)CCC(CN2CCN(CC2)C2=CC=C(C(=O)NS(=O)(=O)C3=CC=C(NC[C@H]4CCCOC4)C(=C3)[N+]([O-])=O)C(OC3=CN=C4NC=CC4=C3)=C2)=C(C1)C1=CC=C(Cl)C=C1
CHEMBL3889719	0.753	CC1(C)CCC(CN2CCN(CC2)C2=CC=C(C(=O)NS(=O)(=O)C3=CC=C(NCC4CN(C4)C4COC4)C(=C3)[N+]([O-])=O)C(OC3=CN=C4NC=CC4=C3)=C2)=C(C1)C1=CC=C(Cl)C=C1
CHEMBL3896756	0.752	CC1(C)CCC(CN2CCN(CC2)C2=CC=C(C(=O)NS(=O)(=O)C3=CC=C(NCCCN4CCOCC4)C(=C3)[N+]([O-])=O)C(OC3=CC=CC=C3)=C2)=C(C1)C1=CC=C(Cl)C=C1
CHEMBL3654096	0.752	CC1(C)CCC(CN2CCN(CC2)C2=CC=C(C(=O)NS(=O)(=O)C3=CC=C(NCC4CCC(O)CC4)C(=C3)[N+]([O-])=O)C(OC3=C(F)C=C4NC=CC4=C3)=C2)=C(C1)C1=CC=C(Cl)C=C1
CHEMBL3650516	0.751	CC1=NC(C)=C(S1)C1=CC=CC(OC2=CC(=CC=C2C(=O)NS(=O)(=O)C2=CC=C(NCCCN3CCOCC3)C(=C2)[N+]([O-])=O)N2CCN(CC3=CC=CC=C3C3=CC=C(Cl)C=C3)CC2)=C1
CHEMBL3654164	0.75	CC1(C)CCC(CN2CCN(CC2)C2=CC=C(C(=O)NS(=O)(=O)C3=CC=C(NCC4CCOCC4)C(=C3)[N+]([O-])=O)C(OC3=CC=CC=C3C3=CC=CN=C3N)=C2)=C(C1)C1=CC=C(Cl)C=C1
CHEMBL3946283	0.75	CC1(C)CCC(CN2CCN(CC2)C2=CC=C(C(=O)NS(=O)(=O)C3=CC=C(NCCC(F)(F)F)C(=C3)[N+]([O-])=O)C(OC3=CC=C4NC=CC4=C3)=C2)=C(C1)C1=CC=C(Cl)C=C1
CHEMBL3907427	0.747	CC(N1CCN(CC1)C1=CC=C(C(=O)NS(=O)(=O)C2=CC=C(NN3CCN(C)CC3)C(=C2)[N+]([O-])=O)C(OC2=C3C=CNC3=CC=C2)=C1)C1=CC=CC=C1C1=CC=C(Cl)C=C1
CHEMBL3654134	0.747	CC1(C)CCC(CN2CCN(CC2)C2=CC=C(C(=O)NS(=O)(=O)C3=CC=C(NCC4CCOCC4)C(=C3)[N+]([O-])=O)C(OC3=CC=C(NCC(F)F)N=C3)=C2)=C(C1)C1=CC=C(Cl)C=C1
CHEMBL3973960	0.746	CC1(C)CCC(CN2CCN(CC2)C2=CC=C(C(=O)NS(=O)(=O)C3=CC=C(NCC4CCC(C)(O)CC4)C(=C3)[N+]([O-])=O)C(OC3=CN=C4NC=CC4=C3)=C2)=C(C1)C1=CC=C(Cl)C=C1
CHEMBL3654109	0.745	CC1(C)CCC(CN2CCN(CC2)C2=CC=C(C(=O)NS(=O)(=O)C3=CC=C(NCC4CCOCC4)C(=C3)[N+]([O-])=O)C(OC3=CN=C(N)C(=C3)C(N)=O)=C2)=C(C1)C1=CC=C(Cl)C=C1
CHEMBL3897702	0.744	CC1(C)CCC(CN2CCN(CC2)C2=CC=C(C(=O)NS(=O)(=O)C3=CC=C(NCC4(F)CCOCC4)C(=C3)[N+]([O-])=O)C(OC3=C4N=CNC4=CC=C3)=C2)=C(C1)C1=CC=C(Cl)C=C1
CHEMBL4286311	0.743	C[C@@H]1CC[C@H]2[C@@H](C)[C@@H](CCN3CCN(CC3)C3=CC=C(C(=O)NS(=O)(=O)C4=CC=C(NCC5CCOCC5)C(=C4)[N+]([O-])=O)C(OC4=CN=C5NC=CC5=C4)=C3)O[C@@H]3O[C@@]4(C)CC[C@@H]1[C@@]23O4
CHEMBL3654147	0.742	CC1(C)CCC(CN2CCN(CC2)C2=CC=C(C(=O)NS(=O)(=O)C3=CC=C(NCC4CCOC4)C(=C3)[N+]([O-])=O)C(OC3=CN=C(N)C(Cl)=C3)=C2)=C(C1)C1=CC=C(Cl)C=C1
CHEMBL3654053	0.74	CC1(C)CCC(CN2CCN(CC2)C2=CC=C(C(=O)NS(=O)(=O)C3=CC=C(NCC4COCCO4)C(=C3)[N+]([O-])=O)C(OC3=C(F)C=C4NC=CC4=C3)=C2)=C(C1)C1=CC=C(Cl)C=C1
CHEMBL3654121	0.74	CC1(C)CCC(CN2CCN(CC2)C2=CC=C(C(=O)NS(=O)(=O)C3=CC=C(NCC4(F)CCOCC4)C(=C3)[N+]([O-])=O)C(OC3=CN=C(N)C(Cl)=C3)=C2)=C(C1)C1=CC=C(Cl)C=C1
CHEMBL3654028	0.74	CC1(C)CCC(CN2CCN(CC2)C2=CC=C(C(=O)NS(=O)(=O)C3=CC=C(NCC4CCOCC4)C(=C3)[N+]([O-])=O)C(OC3=CC=C4NC(=O)CC4=C3)=C2)=C(C1)C1=CC=C(Cl)C=C1
CHEMBL3914292	0.738	CC1(C)CCC(CN2CCN(CC2)C2=CC=C(C(=O)NS(=O)(=O)C3=CC=C(NCCCN4CCOCC4)C(=C3)[N+]([O-])=O)C(OC3=CN=C4NC=CC4=C3)=C2)=C(C1)C1=CC=C(Cl)C=C1
CHEMBL3654114	0.738	CC1(C)CCC(CN2CCN(CC2)C2=CC=C(C(=O)NS(=O)(=O)C3=CC=C(NCC4CCOCC4)C(=C3)[N+]([O-])=O)C(OC3=CC=C(NS(C)(=O)=O)N=C3)=C2)=C(C1)C1=CC=C(Cl)C=C1
CHEMBL4114397	0.738	CC1(C)CCC(CN2CCN(CC2)C2=CC=C(C(=O)NS(=O)(=O)C3=CC=C(NC4C[C@H]5C[C@@H]4[C@@H](O)[C@@H]5O)C(=C3)[N+]([O-])=O)C(OC3=CN=C4NC=CC4=C3)=C2)=C(C1)C1=CC=C(Cl)C=C1
CHEMBL3957494	0.737	CC1(C)CCC(CN2CCN(CC2)C2=CC=C(C(=O)NS(=O)(=O)C3=CC=C(NC[C@@H]4CCCOC4)C(=C3)[N+]([O-])=O)C(OC3=CN=C4NC=CC4=C3)=C2)=C(C1)C1=CC=C(Cl)C=C1
CHEMBL3913588	0.736	CC1(C)CCC(CN2CCN(CC2)C2=CC=C(C(=O)NS(=O)(=O)C3=CC=C(NC4CN(C4)C4COC4)C(=C3)[N+]([O-])=O)C(OC3=CN=C4NC=CC4=C3)=C2)=C(C1)C1=CC=C(Cl)C=C1
CHEMBL3654124	0.735	CC1(C)CCC(CN2CCN(CC2)C2=CC=C(C(=O)NS(=O)(=O)C3=CC=C(NCC4CCOCC4)C(=C3)[N+]([O-])=O)C(OC3=CN=C(N)C(=C3)C3CC3)=C2)=C(C1)C1=CC=C(Cl)C=C1
CHEMBL3907686	0.735	CC1(C)CCC(CN2CCN(CC2)C2=CC=C(C(=O)NS(=O)(=O)C3=CC=C(NCCN4CCNC(=O)C4)C(=C3)[N+]([O-])=O)C(OC3=C4C=CNC4=CC=C3)=C2)=C(C1)C1=CC=C(Cl)C=C1
CHEMBL3951058	0.735	CC1(C)CCC(CN2CCN(CC2)C2=CC=C(C(=O)NS(=O)(=O)C3=CC=C(NCC4CCN(C4)C4COC4)C(=C3)[N+]([O-])=O)C(OC3=CN=C4NC=CC4=C3)=C2)=C(C1)C1=CC=C(Cl)C=C1
CHEMBL3910087	0.733	CC1(C)CC(=C(CN2CCN(CC2)C2=CC=C(C(=O)NS(=O)(=O)C3=CC=C(NCC4CCOCC4)C(=C3)[N+]([O-])=O)C(OC3=CN=C4NC=CC4=C3)=C2)CO1)C1=CC=C(Cl)C=C1
CHEMBL3650534	0.732	CC1(C)CCC(CN2CCN(CC2)C2=CC=C(C(=O)NS(=O)(=O)C3=CC=C(NCCCN4CCOCC4)C(=C3)[N+]([O-])=O)C(OC3=CC=C(N)C(Cl)=C3)=C2)=C(C1)C1=CC=C(Cl)C=C1
CHEMBL3945470	0.731	COC1(C)CCC(=C(CN2CCN(CC2)C2=CC=C(C(=O)NS(=O)(=O)C3=CC=C(NCC4CCC(C)(O)CC4)C(=C3)[N+]([O-])=O)C(OC3=CN=C4NC=CC4=C3)=C2)C1)C1=CC=C(Cl)C=C1
CHEMBL3654087	0.729	CC1(C)CCC(CN2CCN(CC2)C2=CC=C(C(=O)NS(=O)(=O)C3=CC=C(N[C@H]4CCCN(C4)C4CCOCC4)C(=C3)[N+]([O-])=O)C(OC3=C(F)C=C4NC=CC4=C3)=C2)=C(C1)C1=CC=C(Cl)C=C1
CHEMBL3654135	0.729	CNC1=NC=C(OC2=CC(=CC=C2C(=O)NS(=O)(=O)C2=CC=C(NCC3CCOCC3)C(=C2)[N+]([O-])=O)N2CCN(CC3=C(CC(C)(C)CC3)C3=CC=C(Cl)C=C3)CC2)C=C1Cl
CHEMBL3979895	0.729	CC1(C)CCC(CN2CCN(CC2)C2=CC=C(C(=O)NS(=O)(=O)C3=CC=C(NCCCN4CCNC(=O)C4)C(=C3)[N+]([O-])=O)C(OC3=C4C=CNC4=CC=C3)=C2)=C(C1)C1=CC=C(Cl)C=C1
CHEMBL4109545	0.728	CC1(C)CCC(CN2CCN(CC2)C2=CC=C(C(=O)NS(=O)(=O)C3=CC=C(NC4C[C@H]5C[C@@H]4[C@H](O)[C@H]5O)C(=C3)[N+]([O-])=O)C(OC3=CN=C4NC=CC4=C3)=C2)=C(C1)C1=CC=C(Cl)C=C1
CHEMBL3654126	0.727	CN1C(=O)NC2=CC=CC(OC3=CC(=CC=C3C(=O)NS(=O)(=O)C3=CC=C(NCC4CCOCC4)C(=C3)[N+]([O-])=O)N3CCN(CC4=C(CC(C)(C)CC4)C4=CC=C(Cl)C=C4)CC3)=C12
CHEMBL3654113	0.727	CC(=O)NC1=CC=C(OC2=CC(=CC=C2C(=O)NS(=O)(=O)C2=CC=C(NCC3CCOCC3)C(=C2)[N+]([O-])=O)N2CCN(CC3=C(CC(C)(C)CC3)C3=CC=C(Cl)C=C3)CC2)C=N1
CHEMBL3950951	0.726	CC1(C)CCC(CN2CCN(CC2)C2=CC=C(C(=O)NS(=O)(=O)C3=CC=C(NCCCN4CCNC(=O)C4)C(=C3)[N+]([O-])=O)C(OC3=CC=C4NC=CC4=C3)=C2)=C(C1)C1=CC=C(Cl)C=C1
CHEMBL3889974	0.726	CC1(C)CCC(CN2CCN(CC2)C2=CC=C(C(=O)NS(=O)(=O)C3=CC=C(NCC4COCCO4)C(=C3)[N+]([O-])=O)C(OC3=CN=C4NC=CC4=C3)=C2)=C(C1)C1=CC=C(Cl)C=C1
CHEMBL3654042	0.724	CC1(C)CCC(CN2CCN(CC2)C2=CC=C(C(=O)NS(=O)(=O)C3=CC=C(NC4CCN(CC4)C4CCOCC4)C(=C3)[N+]([O-])=O)C(OC3=CC=C4NC=C(Cl)C4=C3)=C2)=C(C1)C1=CC=C(Cl)C=C1
CHEMBL3654100	0.724	COC1=CC=C(CN2N=NC3=C(OC4=CC(=CC=C4C(=O)NS(=O)(=O)C4=CC=C(NCC5CCOCC5)C(=C4)[N+]([O-])=O)N4CCN(CC5=C(CC(C)(C)CC5)C5=CC=C(Cl)C=C5)CC4)C=CC=C23)C=C1
CHEMBL3650621	0.723	CC1(C)CCC(CN2CCN(CC2)C2=CC=C(C(=O)NS(=O)(=O)C3=CC=C(NCCN4CCOCC4)C(=C3)[N+]([O-])=O)C(OC3=CC=CC(Cl)=C3)=C2)=C(C1)C1=CC=C(Cl)C=C1
CHEMBL3650526	0.723	CC1=NNC2=CC=CC(OC3=CC(=CC=C3C(=O)NS(=O)(=O)C3=CC=C(NCCCN4CCOCC4)C(=C3)[N+]([O-])=O)N3CCN(CC4=C(CC(C)(C)CC4)C4=CC=C(Cl)C=C4)CC3)=C12
CHEMBL3900610	0.722	CC1(C)CCC(CN2CCN(CC2)C2=CC=C(C(=O)NS(=O)(=O)C3=CC=C(NC4CCN(C4)C4COC4)C(=C3)[N+]([O-])=O)C(OC3=CN=C4NC=CC4=C3)=C2)=C(C1)C1=CC=C(Cl)C=C1
CHEMBL3936986	0.721	CC1(C)CCC(CN2CCN(CC2)C2=CC=C(C(=O)NS(=O)(=O)C3=CC=C(NCCCN4CCOCC4)C(=C3)[N+]([O-])=O)C(OC3=CC=C4NCCCC4=C3)=C2)=C(C1)C1=CC=C(Cl)C=C1
CHEMBL3961383	0.719	CC1(C)CCC(CN2CCN(CC2)C2=CC=C(C(=O)NS(=O)(=O)C3=CC=C(NCC4CCC5(COC5)CC4)C(=C3)[N+]([O-])=O)C(OC3=CN=C4NC=CC4=C3)=C2)=C(C1)C1=CC=C(Cl)C=C1
CHEMBL3924048	0.719	CC1(C)CCC(CN2CCN(CC2)C2=CC=C(C(=O)NS(=O)(=O)C3=CC=C(NC4CCC(CC4)N4CCOCC4)C(=C3)[N+]([O-])=O)C(OC3=CC=CC4=NNC=C34)=C2)=C(C1)C1=CC=C(Cl)C=C1
CHEMBL3960071	0.716	CC1(C)CCC(CN2CCN(CC2)C2=CC=C(C(=O)NS(=O)(=O)C3=CC=C(NCCN4CCCC4=O)C(=C3)[N+]([O-])=O)C(OC3=CC=C4NC=CC4=C3)=C2)=C(C1)C1=CC=C(Cl)C=C1
CHEMBL3650609	0.716	CC1(C)CCC(CN2CCN(CC2)C2=CC=C(C(=O)NS(=O)(=O)C3=CC=C(NCCN4CCOCC4)C(=C3)[N+]([O-])=O)C(OC3=CC=CC(F)=C3)=C2)=C(C1)C1=CC=C(Cl)C=C1
CHEMBL4442030	0.715	CC1(C)CCC(CN2CCN(CC2)C2=CC(OC3=CN=C4NC=CC4=C3)=C(C=C2)C(=O)NS(=O)(=O)C2=CC=C(NCCCCC(=O)NO)C(=C2)[N+]([O-])=O)=C(C1)C1=CC=C(Cl)C=C1
CHEMBL3941440	0.715	CC1(C)CCC(CN2CCN(CC2)C2=CC=C(C(=O)NS(=O)(=O)C3=CC=C(NCCN4CCNC4=O)C(=C3)[N+]([O-])=O)C(OC3=CC=C4NC=CC4=C3)=C2)=C(C1)C1=CC=C(Cl)C=C1
CHEMBL3983456	0.713	CC1(C)CCC(CN2CCN(CC2)C2=CC=C(C(=O)NS(=O)(=O)C3=CC=C(NC4CCN(CC4)C4COC4)C(=C3)[N+]([O-])=O)C(OC3=CN=C4NC=CC4=C3)=C2)=C(C1)C1=CC=C(Cl)C=C1
CHEMBL3918093	0.713	CC1(C)CCC(CN2CCN(CC2)C2=CC=C(C(=O)NS(=O)(=O)C3=CC=C(NCC4CCN(CC4)C4COC4)C(=C3)[N+]([O-])=O)C(OC3=CN=C4NC=CC4=C3)=C2)=C(C1)C1=CC=C(Cl)C=C1
CHEMBL3654145	0.71	CC1(C)CC(=C(CN2CCN(CC2)C2=CC=C(C(=O)NS(=O)(=O)C3=CC=C(NCC4CCOCC4)C(=C3)[N+]([O-])=O)C(OC3=CN=C(N)C(Cl)=C3)=C2)CO1)C1=CC=C(Cl)C=C1
CHEMBL3650549	0.708	CC1(C)CCC(CN2CCN(CC2)C2=CC=C(C(=O)NS(=O)(=O)C3=CC=C(NCCCN4CCOCC4)C(=C3)[N+]([O-])=O)C(OC3=CC(Cl)=CC=C3Cl)=C2)=C(C1)C1=CC=C(Cl)C=C1
CHEMBL3937050	0.708	CC1(C)CCC(CN2CCN(CC2)C2=CC=C(C(=O)NS(=O)(=O)C3=CC=C(NC4=CC=C(O)C=C4)C(=C3)[N+]([O-])=O)C(OC3=CC=C4NC=CC4=C3)=C2)=C(C1)C1=CC=C(Cl)C=C1
CHEMBL3963537	0.707	CC1(C)CCC(CN2CCN(CC2)C2=CC=C(C(=O)NS(=O)(=O)C3=CC=C(NCC4COCCN4C4CCC4)C(=C3)[N+]([O-])=O)C(OC3=CN=C4NC=CC4=C3)=C2)=C(C1)C1=CC=C(Cl)C=C1
CHEMBL3654149	0.706	NC1=NC=C(OC2=CC(=CC=C2C(=O)NS(=O)(=O)C2=CC=C(NCC3CCOCC3)C(=C2)[N+]([O-])=O)N2CCN(CC3=C(CCC4(CCN(CC4)C(CF)CF)C3)C3=CC=C(Cl)C=C3)CC2)C=C1Cl
CHEMBL3896368	0.706	CC1(C)CCC(CN2CCN(CC2)C2=CC=C(C(=O)NS(=O)(=O)C3=CN=C(NCC4CCOCC4)C(=C3)[N+]([O-])=O)C(OC3=CN=C4NC=CC4=C3)=C2)=C(C1)C1=CC=C(Cl)C=C1
CHEMBL4279468	0.706	C[C@@H]1CC[C@H]2[C@@H](C)[C@@H](CC(=O)N3CCN(CC3)C3=CC=C(C(=O)NS(=O)(=O)C4=CC=C(NCC5CCOCC5)C(=C4)[N+]([O-])=O)C(OC4=CN=C5NC=CC5=C4)=C3)O[C@@H]3O[C@]4(C)O[C@]23[C@H]1C[C@H]4O
CHEMBL3983012	0.705	CC1(C)CCC(CN2CCN(CC2)C2=CC=C(C(=O)NS(=O)(=O)C3=CC=C(OCC4CCOCC4)C(=C3)[N+]([O-])=O)C(OC3=CC=C4NC=CC4=C3)=C2)=C(C1)C1=CC=C(Cl)C=C1
CHEMBL3946032	0.705	CC1(C)CCC(CN2CCN(CC2)C2=CC=C(C(=O)NS(=O)(=O)C3=CC=C(NC4CCN(CC4)C4CCOCC4)C(=C3)[N+]([O-])=O)C(OC3=CC=CC4=NNC=C34)=C2)=C(C1)C1=CC=C(Cl)C=C1
CHEMBL3650600	0.703	CC1(C)CCC(CN2CCN(CC2)C2=CC=C(C(=O)NS(=O)(=O)C3=CC=C(NCCCN4CCOCC4)C(=C3)[N+]([O-])=O)C(OC3=CC=C(F)C=C3Cl)=C2)=C(C1)C1=CC=C(Cl)C=C1
CHEMBL3650533	0.702	CC1(C)CCC(CN2CCN(CC2)C2=CC=C(C(=O)NS(=O)(=O)C3=CC=C(NCCCN4CCOCC4)C(=C3)[N+]([O-])=O)C(OC3=CC=CC(F)=C3F)=C2)=C(C1)C1=CC=C(Cl)C=C1
CHEMBL3965841	0.702	CC1(C)CCC(CN2CCN(CC2)C2=CC=C(C(=O)NS(=O)(=O)C3=CC=C(NCCCN4C=CN=C4)C(=C3)[N+]([O-])=O)C(OC3=CC=C4NC=CC4=C3)=C2)=C(C1)C1=CC=C(Cl)C=C1
CHEMBL3654029	0.701	CC1(C)CCC(CN2CCN(CC2)C2=CC=C(C(=O)NS(=O)(=O)C3=CC=C(NCC4CCOCC4)C(=C3)[N+]([O-])=O)C(OC3=CC=CC4=C3CC(=O)N4)=C2)=C(C1)C1=CC=C(Cl)C=C1
CHEMBL3650615	0.701	CC1(C)CCC(CN2CCN(CC2)C2=CC=C(C(=O)NS(=O)(=O)C3=CC=C(NCCN4CCOCC4)C(=C3)[N+]([O-])=O)C(OC3=CC=CC(F)=C3F)=C2)=C(C1)C1=CC=C(Cl)C=C1
CHEMBL3938700	0.699	CC1(C)CCC(CN2CCN(CC2)C2=CC=C(C(=O)NS(=O)(=O)C3=CC=C(NCC4(CCCCC4)N4CCOCC4)C(=C3)[N+]([O-])=O)C(OC3=CN=C4NC=CC4=C3)=C2)=C(C1)C1=CC=C(Cl)C=C1
CHEMBL3958768	0.699	CC1(C)CCC(CN2CCN(CC2)C2=CC=C(C(=O)NS(=O)(=O)C3=CC=C(NC[C@@H]4CC[C@@H](C4)N4CCOCC4)C(=C3)[N+]([O-])=O)C(OC3=CN=C4NC=CC4=C3)=C2)=C(C1)C1=CC=C(Cl)C=C1
CHEMBL3905937	0.699	CC1(C)CCC(CN2CCN(CC2)C2=CC=C(C(=O)NS(=O)(=O)C3=CC=C(CCC4CCOCC4)C(=C3)[N+]([O-])=O)C(OC3=CC=C4NC=CC4=C3)=C2)=C(C1)C1=CC=C(Cl)C=C1
CHEMBL3650606	0.699	CC1(C)CCC(CN2CCN(CC2)C2=CC=C(C(=O)NS(=O)(=O)C3=CC=C(NCCN4CCOCC4)C(=C3)[N+]([O-])=O)C(OC3=CC=CC=C3F)=C2)=C(C1)C1=CC=C(Cl)C=C1
CHEMBL3964470	0.698	CC1(C)CCC(CN2CCN(CC2)C2=CC=C(C(=O)NS(=O)(=O)C3=CC=C(NCCCN4CCCC4=O)C(=C3)[N+]([O-])=O)C(OC3=CC=C4NC=CC4=C3)=C2)=C(C1)C1=CC=C(Cl)C=C1
CHEMBL3977253	0.698	CC1(C)CCC(CN2CCN(CC2)C2=CC=C(C(=O)NS(=O)(=O)C3=CC=C(NC[C@H]4CN(CCO4)C4COC4)C(=C3)[N+]([O-])=O)C(OC3=CN=C4NC=CC4=C3)=C2)=C(C1)C1=CC=C(Cl)C=C1
CHEMBL3904899	0.698	CC1(C)CCC(CN2CCN(CC2)C2=CC=C(C(=O)NS(=O)(=O)C3=CC=C(NCC4COCCN4C4CCOC4)C(=C3)[N+]([O-])=O)C(OC3=CN=C4NC=CC4=C3)=C2)=C(C1)C1=CC=C(Cl)C=C1
CHEMBL3921108	0.697	CC1(C)CCC(CN2CCN(CC2)C2=CC=C(C(=O)NS(=O)(=O)C3=CC=C(NC4CCC5(CC4)OCCO5)C(=C3)[N+]([O-])=O)C(OC3=CN=C4NC=CC4=C3)=C2)=C(C1)C1=CC=C(Cl)C=C1
CHEMBL3950070	0.691	CC1(C)CCC(CN2CCN(CC2)C2=CC=C(C(=O)NS(=O)(=O)C3=CC=C(NCC4COCCN4C4CCOCC4)C(=C3)[N+]([O-])=O)C(OC3=CN=C4NC=CC4=C3)=C2)=C(C1)C1=CC=C(Cl)C=C1
CHEMBL3977224	0.691	CC1(C)CCC(CN2CCN(CC2)C2=CC=C(C(=O)NS(=O)(=O)C3=CC=C(N4CCC(CC4)N4CCOCC4)C(=C3)[N+]([O-])=O)C(OC3=CN=C4NC=CC4=C3)=C2)=C(C1)C1=CC=C(Cl)C=C1
CHEMBL3892359	0.689	CC(C)(C)OC(=O)N1CCC2=C(C1)C=CC=C2OC1=CC(=CC=C1C(=O)NS(=O)(=O)C1=CC=C(NCC2CCOCC2)C(=C1)[N+]([O-])=O)N1CCN(CC2=C(CC(C)(C)CC2)C2=CC=C(Cl)C=C2)CC1
CHEMBL3902661	0.689	CC1(C)CCC(CN2CCN(CC2)C2=CC=C(C(=O)NS(=O)(=O)C3=CC=C(NCC4COCCO4)C(=C3)[N+]([O-])=O)C(OC3=C4N=CNC4=CC=C3)=C2)=C(C1)C1=CC=C(Cl)C=C1
CHEMBL3939049	0.688	CC1(C)CCC(CN2CCN(CC2)C2=CC=C(C(=O)NS(=O)(=O)C3=CC=C(NCC4CN(CCO4)C4COC4)C(=C3)[N+]([O-])=O)C(OC3=CN=C4NC=CC4=C3)=C2)=C(C1)C1=CC=C(Cl)C=C1
CHEMBL3650628	0.685	CC1(C)CCC(CN2CCN(CC2)C2=CC=C(C(=O)NS(=O)(=O)C3=CC=C(NCCCN4CCOCC4)C(=C3)[N+]([O-])=O)C(OC3=CC=CC(Cl)=C3F)=C2)=C(C1)C1=CC=C(Cl)C=C1
CHEMBL3892405	0.683	CC1(C)CCC(CN2CCN(CC2)C2=CC=C(C(=O)NS(=O)(=O)C3=CC=C(NN4CCOCC4)C(=C3)[N+]([O-])=O)C(OC3=CC=C4NC=CC4=C3)=C2)=C(C1)C1=CC=C(Cl)C=C1
CHEMBL3650629	0.682	CC1(C)CCC(CN2CCN(CC2)C2=CC=C(C(=O)NS(=O)(=O)C3=CC=C(NCCN4CCOCC4)C(=C3)[N+]([O-])=O)C(OC3=CC=CC(Cl)=C3F)=C2)=C(C1)C1=CC=C(Cl)C=C1
CHEMBL3650608	0.681	CC1(C)CCC(CN2CCN(CC2)C2=CC=C(C(=O)NS(=O)(=O)C3=CC=C(NCCCN4CCOCC4)C(=C3)[N+]([O-])=O)C(OC3=CC=CC(Cl)=C3)=C2)=C(C1)C1=CC=C(Cl)C=C1
CHEMBL3946628	0.681	CC1(C)CCC(CN2CCN(CC2)C2=CC=C(C(=O)NS(=O)(=O)C3=CC=C(OCC4CCOC(C)(C)C4)C(=C3)[N+]([O-])=O)C(OC3=CC=C4NC=CC4=C3)=C2)=C(C1)C1=CC=C(Cl)C=C1
CHEMBL3650597	0.68	CC1(C)CCC(CN2CCN(CC2)C2=CC=C(C(=O)NS(=O)(=O)C3=CC=C(NCCCN4CCOCC4)C(=C3)[N+]([O-])=O)C(OC3=CC=CC=C3Cl)=C2)=C(C1)C1=CC=C(Cl)C=C1
CHEMBL3653995	0.68	CC1(C)CCC(CN2CCN(CC2)C2=CC=C(C(=O)NS(=O)(=O)C3=CC=C(NCCCN4CCNC(=O)C4)C(=C3)[N+]([O-])=O)C(OC3=C(F)C=C4NC=CC4=C3)=C2)=C(C1)C1=CC=C(Cl)C=C1
CHEMBL3925824	0.679	CC1(C)CCC(CN2CCN(CC2)C2=CC=C(C(=O)NS(=O)(=O)C3=CC=C(NCCCN(C4CC4)C4COC4)C(=C3)[N+]([O-])=O)C(OC3=CN=C4NC=CC4=C3)=C2)=C(C1)C1=CC=C(Cl)C=C1
CHEMBL4469267	0.678	CC1(C)CCC(CN2CCN(CC2)C2=CC(OC3=CN=C4NC=CC4=C3)=C(C=C2)C(=O)NS(=O)(=O)C2=CC=C(NCCCCCCC(=O)NO)C(=C2)[N+]([O-])=O)=C(C1)C1=CC=C(Cl)C=C1
CHEMBL3965839	0.678	CC1(C)CCC(CN2CCN(CC2)C2=CC=C(C(=O)NS(=O)(=O)C3=CC=C(NC4CCN(CC4)C4CCOCC4)C(=C3)[N+]([O-])=O)C(OC3=CC=CN=C3)=C2)=C(C1)C1=CC=C(Cl)C=C1
CHEMBL3942674	0.677	CC1(C)CCC(CN2CCN(CC2)C2=CC=C(C(=O)NS(=O)(=O)C3=CC=C(OCCC4CCOCC4)C(=C3)[N+]([O-])=O)C(OC3=C4C=CNC4=CC=C3)=C2)=C(C1)C1=CC=C(Cl)C=C1
CHEMBL3916796	0.677	CC1(C)CCC(CN2CCN(CC2)C2=CC=C(C(=O)NS(=O)(=O)C3=CC=C(NCCCNC4CC4)C(=C3)[N+]([O-])=O)C(OC3=CN=C4NC=CC4=C3)=C2)=C(C1)C1=CC=C(Cl)C=C1
CHEMBL4438858	0.677	CC1(C)CCC(CN2CCN(CC2)C2=CC(OC3=CN=C4NC=CC4=C3)=C(C=C2)C(=O)NS(=O)(=O)C2=CC=C(NCCCC(=O)NO)C(=C2)[N+]([O-])=O)=C(C1)C1=CC=C(Cl)C=C1
CHEMBL3654122	0.677	CC1(C)CCC(CN2CCN(CC2)C2=CC=C(C(=O)NS(=O)(=O)C3=CC=C(NC4CCN(CC4)C4COC4)C(=C3)[N+]([O-])=O)C(OC3=CN=C(N)C(Cl)=C3)=C2)=C(C1)C1=CC=C(Cl)C=C1
CHEMBL3985520	0.676	CC1(C)CCC(CN2CCN(CC2)C2=CC=C(C(=O)NS(=O)(=O)C3=CC=C(OCC4CCOCC4)C(=C3)[N+]([O-])=O)C(OC3=C4C=CNC4=CC=C3)=C2)=C(C1)C1=CC=C(Cl)C=C1
CHEMBL3921856	0.675	CC1(C)CCC(CN2CCN(CC2)C2=CC=C(C(=O)NS(=O)(=O)C3=CC=C(NCC4=CC=C(O)C=C4)C(=C3)[N+]([O-])=O)C(OC3=CN=C4NC=CC4=C3)=C2)=C(C1)C1=CC=C(Cl)C=C1
CHEMBL3650595	0.674	CC1(C)CCC(CN2CCN(CC2)C2=CC=C(C(=O)NS(=O)(=O)C3=CC=C(NCCCN4CCOCC4)C(=C3)[N+]([O-])=O)C(OC3=CC=CC(F)=C3)=C2)=C(C1)C1=CC=C(Cl)C=C1
CHEMBL3654104	0.673	CC1(C)CCC(CN2CCN(CC2)C2=CC=C(C(=O)NS(=O)(=O)C3=CC=C(NCC4COCCO4)C(=C3)[N+]([O-])=O)C(OC3=CN=C(N)C(Cl)=C3)=C2)=C(C1)C1=CC=C(Cl)C=C1
CHEMBL3974950	0.671	CC1(C)CCC(CN2CCN(CC2)C2=CC=C(C(=O)NS(=O)(=O)C3=CC=C(NCC4CN(CCO4)C4CC4)C(=C3)[N+]([O-])=O)C(OC3=CC=CC4=NNC=C34)=C2)=C(C1)C1=CC=C(Cl)C=C1
CHEMBL3654119	0.671	CC1(C)CCC(CN2CCN(CC2)C2=CC=C(C(=O)NS(=O)(=O)C3=CC=C(NCC4COCCO4)C(=C3)[N+]([O-])=O)C(OC3=CN=C(N)C(Br)=C3)=C2)=C(C1)C1=CC=C(Cl)C=C1
CHEMBL3915564	0.671	CC1(C)CCC(CN2CCN(CC2)C2=CC=C(C(=O)NS(=O)(=O)C3=CC=C(NCC4=CC=CC(O)=C4)C(=C3)[N+]([O-])=O)C(OC3=CN=C4NC=CC4=C3)=C2)=C(C1)C1=CC=C(Cl)C=C1
CHEMBL3654019	0.667	CC1(C)CCC(CN2CCN(CC2)C2=CC=C(C(=O)NS(=O)(=O)C3=CC=C(NCCCN4CCNC(=O)C4)C(=C3)[N+]([O-])=O)C(OC3=C4C=CNC4=CC(F)=C3)=C2)=C(C1)C1=CC=C(Cl)C=C1
CHEMBL3907026	0.665	CC1(C)CCC(CN2CCN(CC2)C2=CC=C(C(=O)NS(=O)(=O)C3=CC=C(NC4CN(C4)C4CCOC4)C(=C3)[N+]([O-])=O)C(OC3=CN=C4NC=CC4=C3)=C2)=C(C1)C1=CC=C(Cl)C=C1
CHEMBL3973269	0.663	CC1(C)CCC(CN2CCN(CC2)C2=CC=C(C(=O)NS(=O)(=O)C3=CC=C(NN4CCOCC4)C(=C3)[N+]([O-])=O)C(OC3=C4C=CNC4=CC=C3)=C2)=C(C1)C1=CC=C(Cl)C=C1
CHEMBL3903842	0.66	CC1(C)CCC(CN2CCN(CC2)C2=CC=C(C(=O)NS(=O)(=O)C3=CC=C(NCC4CN(CCO4)C4COC4)C(=C3)[N+]([O-])=O)C(OC3=C4N=CNC4=CC=C3)=C2)=C(C1)C1=CC=C(Cl)C=C1
CHEMBL4282932	0.658	C[C@@H]1CC[C@H]2[C@@H](C)[C@@H](CC(=O)N3CCN(CC3)C3=CC=C(C(=O)NS(=O)(=O)C4=CC=C(NCC5CCOCC5)C(=C4)[N+]([O-])=O)C(OC4=CN=C5NC=CC5=C4)=C3)O[C@@H]3O[C@@]4(C)CC[C@@H]1[C@@]23O4
CHEMBL3924850	0.658	CC1(C)CCC(CN2CCN(CC2)C2=CC=C(C(=O)NS(=O)(=O)C3=CC=C(NCCC(F)(F)F)C(=C3)[N+]([O-])=O)C(OC3=CN=C4NC=CC4=C3)=C2)=C(C1)C1=CC=C(Cl)C=C1
CHEMBL3654001	0.656	CC1(C)CCC(CN2CCN(CC2)C2=CC=C(C(=O)NS(=O)(=O)C3=CC=C(NCCCN4CCNC(=O)C4)C(=C3)[N+]([O-])=O)C(OC3=C(F)C(F)=C4NC=CC4=C3)=C2)=C(C1)C1=CC=C(Cl)C=C1
CHEMBL3654144	0.654	CC1(C)CCC(CN2CCN(CC2)C2=CC=C(C(=O)NS(=O)(=O)C3=CC=C(NCC4CCC(O)CC4)C(=C3)[N+]([O-])=O)C(OC3=CN=C(N)C(Cl)=C3)=C2)=C(C1)C1=CC=C(Cl)C=C1
CHEMBL3650607	0.654	CC1(C)CCC(CN2CCN(CC2)C2=CC=C(C(=O)NS(=O)(=O)C3=CC=C(NC4CCN(CC4)C4CCOCC4)C(=C3)[N+]([O-])=O)C(OC3=CC=CC(Cl)=C3)=C2)=C(C1)C1=CC=C(Cl)C=C1
CHEMBL3650605	0.653	CC1(C)CCC(CN2CCN(CC2)C2=CC=C(C(=O)NS(=O)(=O)C3=CC=C(NCCCN4CCOCC4)C(=C3)[N+]([O-])=O)C(OC3=CC=CC=C3F)=C2)=C(C1)C1=CC=C(Cl)C=C1
CHEMBL3948201	0.653	CC1(C)CCC(CN2CCN(CC2)C2=CC=C(C(=O)NS(=O)(=O)C3=CN=C(NCC4CCC(C)(O)CC4)C(=C3)[N+]([O-])=O)C(OC3=CN=C4NC=CC4=C3)=C2)=C(C1)C1=CC=C(Cl)C=C1
CHEMBL3959426	0.653	CC1(C)CCC(CN2CCN(CC2)C2=CC=C(C(=O)NS(=O)(=O)C3=CC=C(OCC4(F)CCOCC4)C(=C3)[N+]([O-])=O)C(OC3=CC=C4NC=CC4=C3)=C2)=C(C1)C1=CC=C(Cl)C=C1
CHEMBL4579774	0.653	CC1(C)CCC(CN2CCN(CC2)C2=CC(OC3=CN=C4NC=CC4=C3)=C(C=C2)C(=O)NS(=O)(=O)C2=CC=C(NCCCCCC(=O)NO)C(=C2)[N+]([O-])=O)=C(C1)C1=CC=C(Cl)C=C1
CHEMBL3650594	0.653	CC1(C)CCC(CN2CCN(CC2)C2=CC=C(C(=O)NS(=O)(=O)C3=CC=C(NC4CCN(CC4)C4CCOCC4)C(=C3)[N+]([O-])=O)C(OC3=CC=CC(F)=C3)=C2)=C(C1)C1=CC=C(Cl)C=C1
CHEMBL3654034	0.65	CC1(C)CCC(CN2CCN(CC2)C2=CC=C(C(=O)NS(=O)(=O)C3=CC=C(NC4CCN(CC4)C4CCOCC4)C(=C3)[N+]([O-])=O)C(OC3=CC=NC(N)=C3)=C2)=C(C1)C1=CC=C(Cl)C=C1
CHEMBL3892616	0.649	CC1(C)CCC(CN2CCN(CC2)C2=CC=C(C(=O)NS(=O)(=O)C3=CC=C(NCC4CNCCO4)C(=C3)[N+]([O-])=O)C(OC3=CN=C4NC=CC4=C3)=C2)=C(C1)C1=CC=C(Cl)C=C1
CHEMBL4294620	0.649	C[C@@H]1CC[C@H]2[C@@H](C)C(OCCN3CCN(C[C@@H]3CO)C3=CC=C(C(=O)NS(=O)(=O)C4=CC=C(NCC5CCOCC5)C(=C4)[N+]([O-])=O)C(OC4=CN=C5NC=CC5=C4)=C3)O[C@@H]3O[C@@]4(C)CC[C@@H]1[C@@]23OO4
CHEMBL3918781	0.649	CC1(C)CCC(CN2CCN(CC2)C2=CC=C(C(=O)NS(=O)(=O)C3=CC=C(N[C@H]4CC[C@H](C4)N4CCOCC4)C(=C3)[N+]([O-])=O)C(OC3=CN=C4NC=CC4=C3)=C2)=C(C1)C1=CC=C(Cl)C=C1
CHEMBL3905915	0.648	CC1(C)CCC(CN2CCN(CC2)C2=CC=C(C(=O)NS(=O)(=O)C3=CC=C(N[C@@H]4CCN(CC#N)C4)C(=C3)[N+]([O-])=O)C(OC3=CN=C4NC=CC4=C3)=C2)=C(C1)C1=CC=C(Cl)C=C1
CHEMBL3653981	0.648	CC1(C)CCC(CN2CCN(CC2)C2=CC=C(C(=O)NS(=O)(=O)C3=CC=C(NC4CCN(CC4)C4CCOCC4)C(=C3)[N+]([O-])=O)C(OC3=CC=C(O)C=C3Cl)=C2)=C(C1)C1=CC=C(Cl)C=C1
CHEMBL3921240	0.647	CC1(C)CCC(CN2CCN(CC2)C2=CC=C(C(=O)NS(=O)(=O)C3=CC=C(NC4CCS(=O)(=O)C4)C(=C3)[N+]([O-])=O)C(OC3=CC=C4NC=CC4=C3)=C2)=C(C1)C1=CC=C(Cl)C=C1
CHEMBL3922866	0.646	CC1(C)CCC(CN2CCN(CC2)C2=CC=C(C(=O)NS(=O)(=O)C3=CC=C(NCCCN(C4CC4)C4CCC4)C(=C3)[N+]([O-])=O)C(OC3=CN=C4NC=CC4=C3)=C2)=C(C1)C1=CC=C(Cl)C=C1
CHEMBL3920089	0.646	CC1(C)CCC(CN2CCN(CC2)C2=CC=C(C(=O)NS(=O)(=O)C3=CC=C(NC[C@@H]4CCN(C4)C4CCOCC4)C(=C3)[N+]([O-])=O)C(OC3=CN=C4NC=CC4=C3)=C2)=C(C1)C1=CC=C(Cl)C=C1
CHEMBL3921409	0.645	CC1(C)CCC(CN2CCN(CC2)C2=CC=C(C(=O)NS(=O)(=O)C3=CC=C(N[C@H]4CCN(CCF)C4)C(=C3)[N+]([O-])=O)C(OC3=CN=C4NC=CC4=C3)=C2)=C(C1)C1=CC=C(Cl)C=C1
CHEMBL3902350	0.641	CC1(C)CCC(CN2CCN(CC2)C2=CC=C(C(=O)NS(=O)(=O)C3=CC=C(NCCC#N)C(=C3)[N+]([O-])=O)C(OC3=CN=C4NC=CC4=C3)=C2)=C(C1)C1=CC=C(Cl)C=C1
CHEMBL4288614	0.64	C[C@@H]1CC[C@H]2[C@@H](C)[C@@H](OCCN3CCN(CC3)C3=CC=C(C(=O)NS(=O)(=O)C4=CC=C(NCC5CCOCC5)C(=C4)[N+]([O-])=O)C(OC4=CN=C5NC=CC5=C4)=C3)O[C@@H]3O[C@@]4(C)CC[C@@H]1[C@@]23OO4
CHEMBL3984634	0.64	CC1(C)CCC(CN2CCN(CC2)C2=CC=C(C(=O)NS(=O)(=O)C3=CC=C(NC4CCC(CC4)N4CCOCC4)C(=C3)[N+]([O-])=O)C(OC3=CC=CC4=C3CCNC4=O)=C2)=C(C1)C1=CC=C(Cl)C=C1
CHEMBL3908188	0.64	CC1(C)CCC(CN2CCN(CC2)C2=CC=C(C(=O)NS(=O)(=O)C3=CC=C(N[C@H]4CCN(C4)C4CCOCC4)C(=C3)[N+]([O-])=O)C(OC3=CN=C4NC=CC4=C3)=C2)=C(C1)C1=CC=C(Cl)C=C1
CHEMBL3944877	0.639	CC1(C)CCC(CN2CCN(CC2)C2=CC=C(C(=O)NS(=O)(=O)C3=CC=C(NN4CCN(CCO)CC4)C(=C3)[N+]([O-])=O)C(OC3=CC=C4NC=CC4=C3)=C2)=C(C1)C1=CC=C(Cl)C=C1
CHEMBL3946197	0.639	CC1(C)CC(=C(CN2CCN(CC2)C2=CC=C(C(=O)NS(=O)(=O)C3=CC=C(NCC4COCCO4)C(=C3)[N+]([O-])=O)C(OC3=CN=C4NC=CC4=C3)=C2)CO1)C1=CC=C(Cl)C=C1
CHEMBL4476315	0.638	CC1(C)CCC(CN2CCN(CC2)C2=CC(OC3=CN=C4NC=CC4=C3)=C(C=C2)C(=O)NS(=O)(=O)C2=CC=C(NCC(=O)NO)C(=C2)[N+]([O-])=O)=C(C1)C1=CC=C(Cl)C=C1
CHEMBL3899015	0.637	CC1(C)CCC(CN2CCN(CC2)C2=CC=C(C(=O)NS(=O)(=O)C3=CC=C(OCC4(C)CCOCC4)C(=C3)[N+]([O-])=O)C(OC3=CN=C4NC=CC4=C3)=C2)=C(C1)C1=CC=C(Cl)C=C1
CHEMBL4559296	0.637	CC1(C)CCC(CN2CCN(CC2)C2=CC(OC3=CN=C4NC=CC4=C3)=C(C=C2)C(=O)NS(=O)(=O)C2=CC=C(NCCC(=O)NO)C(=C2)[N+]([O-])=O)=C(C1)C1=CC=C(Cl)C=C1
CHEMBL3907082	0.636	CC1(C)CCC(CN2CCN(CC2)C2=CC=C(C(=O)NS(=O)(=O)C3=CC=C(NCC4CN(C4)C(CF)CF)C(=C3)[N+]([O-])=O)C(OC3=CN=C4NC=CC4=C3)=C2)=C(C1)C1=CC=C(Cl)C=C1
CHEMBL4295247	0.635	C[C@@H]1CC[C@H]2[C@@H](C)[C@@H](CCCN3CCN(CC3)C3=CC=C(C(=O)NS(=O)(=O)C4=CC=C(NCC5CCOCC5)C(=C4)[N+]([O-])=O)C(OC4=CN=C5NC=CC5=C4)=C3)O[C@@H]3O[C@@]4(C)CC[C@@H]1[C@@]23OO4
CHEMBL3654025	0.634	CC1(C)CCC(CN2CCN(CC2)C2=CC=C(C(=O)NS(=O)(=O)C3=CC=C(OCC4CCOCC4)C(=C3)[N+]([O-])=O)C(OC3=C(F)C=C4NC=CC4=C3)=C2)=C(C1)C1=CC=C(Cl)C=C1
CHEMBL3897594	0.632	CC1(C)CCC(CN2CCN(CC2)C2=CC=C(C(=O)NS(=O)(=O)C3=CC=C(NC[C@H]4CCN(C4)C4CCOCC4)C(=C3)[N+]([O-])=O)C(OC3=CN=C4NC=CC4=C3)=C2)=C(C1)C1=CC=C(Cl)C=C1
CHEMBL3936791	0.629	CC1(C)CCC(CN2CCN(CC2)C2=CC=C(C(=O)NS(=O)(=O)C3=CC=C(NC4CN(C4)C(CF)CF)C(=C3)[N+]([O-])=O)C(OC3=CN=C4NC=CC4=C3)=C2)=C(C1)C1=CC=C(Cl)C=C1
CHEMBL3974315	0.629	CC1(C)CCC(CN2CCN(CC2)C2=CC=C(C(=O)NS(=O)(=O)C3=CC=C(NC(=O)N4CCOCC4)C(=C3)[N+]([O-])=O)C(OC3=CN=C4NC=CC4=C3)=C2)=C(C1)C1=CC=C(Cl)C=C1
CHEMBL3910443	0.626	CC1(C)CCC(CN2CCN(CC2)C2=CC=C(C(=O)NS(=O)(=O)C3=CC=C(C=C3)C(=O)NCC3CCOCC3)C(OC3=CC=C4NC=CC4=C3)=C2)=C(C1)C1=CC=C(Cl)C=C1
CHEMBL3930791	0.624	CC1(C)CCC(CN2CCN(CC2)C2=CC=C(C(=O)NS(=O)(=O)C3=CC=C(N[C@H]4CCN(CC(F)F)C4)C(=C3)[N+]([O-])=O)C(OC3=CN=C4NC=CC4=C3)=C2)=C(C1)C1=CC=C(Cl)C=C1
CHEMBL3986307	0.623	CC1(C)CCC(CN2CCN(CC2)C2=CC=C(C(=O)NS(=O)(=O)C3=CC=C(CCC4OCCO4)C(=C3)[N+]([O-])=O)C(OC3=CC=C4NC=CC4=C3)=C2)=C(C1)C1=CC=C(Cl)C=C1
CHEMBL3929370	0.622	CC1(C)CCC(CN2CCN(CC2)C2=CC=C(C(=O)NS(=O)(=O)C3=CC=C(NC[C@H]4CN(CCO4)C4CC4)C(=C3)[N+]([O-])=O)C(OC3=CN=C4NC=CC4=C3)=C2)=C(C1)C1=CC=C(Cl)C=C1
CHEMBL3654016	0.622	CC1(C)CCC(CN2CCN(CC2)C2=CC=C(C(=O)NS(=O)(=O)C3=CC=C(NCCCN4CCNC(=O)C4)C(=C3)[N+]([O-])=O)C(OC3=CC=CC=C3Cl)=C2)=C(C1)C1=CC=C(Cl)C=C1
CHEMBL3952976	0.622	CC1(C)CCC(CN2CCN(CC2)C2=CC=C(C(=O)NS(=O)(=O)C3=CC=C(NCC4=CC=CC(OC(F)F)=C4)C(=C3)[N+]([O-])=O)C(OC3=CN=C4NC=CC4=C3)=C2)=C(C1)C1=CC=C(Cl)C=C1
CHEMBL3917124	0.622	CC1(C)CCC(CN2CCN(CC2)C2=CC=C(C(=O)NS(=O)(=O)C3=CC=C(OCC4CCOCC4)C(=C3)[N+]([O-])=O)C(OC3=CN=C4NC=CC4=C3)=C2)=C(C1)C1=CC=C(Cl)C=C1
CHEMBL3943608	0.621	CC1(C)CCC(CN2CCN(CC2)C2=CC=C(C(=O)NS(=O)(=O)C3=CC=C(NCC4CN(CCF)CCO4)C(=C3)[N+]([O-])=O)C(OC3=CN=C4NC=CC4=C3)=C2)=C(C1)C1=CC=C(Cl)C=C1
CHEMBL3931265	0.62	CC1(C)CCC(CN2CCN(CC2)C2=CC=C(C(=O)NS(=O)(=O)C3=CC=C(OCC4CCC(O)CC4)C(=C3)[N+]([O-])=O)C(OC3=CN=C4NC=CC4=C3)=C2)=C(C1)C1=CC=C(Cl)C=C1
CHEMBL3984828	0.62	CC1(C)CCC(CN2CCN(CC2)C2=CC=C(C(=O)NS(=O)(=O)C3=CC=C(OC[C@H]4CC[C@H](O)CC4)C(=C3)[N+]([O-])=O)C(OC3=CN=C4NC=CC4=C3)=C2)=C(C1)C1=CC=C(Cl)C=C1
CHEMBL3952871	0.62	CC1(C)CCC(CN2CCN(CC2)C2=CC=C(C(=O)NS(=O)(=O)C3=CC=C(NC4CCN(CC4)C(CF)CF)C(=C3)[N+]([O-])=O)C(OC3=CN=C4NC=CC4=C3)=C2)=C(C1)C1=CC=C(Cl)C=C1
CHEMBL3948418	0.617	CC1(C)CCC(CN2CCN(CC2)C2=CC=C(C(=O)NS(=O)(=O)C3=CC=C(NCCCN(CC(F)(F)F)C4CC4)C(=C3)[N+]([O-])=O)C(OC3=CN=C4NC=CC4=C3)=C2)=C(C1)C1=CC=C(Cl)C=C1
CHEMBL3650531	0.617	CC1(C)CCC(CN2CCN(CC2)C2=CC=C(C(=O)NS(=O)(=O)C3=CC=C(NC4CCN(CC4)C4CCOCC4)C(=C3)[N+]([O-])=O)C(OC3=CC=CC(F)=C3F)=C2)=C(C1)C1=CC=C(Cl)C=C1
CHEMBL3956942	0.617	CC1(C)CCC(CN2CCN(CC2)C2=CC=C(C(=O)NS(=O)(=O)C3=CC=C(NC[C@@H]4CN(CCO4)C4CC4)C(=C3)[N+]([O-])=O)C(OC3=CN=C4NC=CC4=C3)=C2)=C(C1)C1=CC=C(Cl)C=C1
CHEMBL3901126	0.617	CC1(C)CCC(CN2CCN(CC2)C2=CC=C(C(=O)NS(=O)(=O)C3=CC=C(NCC4CN(CCO4)C4CC4)C(=C3)[N+]([O-])=O)C(OC3=CN=C4NC=CC4=C3)=C2)=C(C1)C1=CC=C(Cl)C=C1
CHEMBL3957863	0.616	CC1(C)CCC(CN2CCN(CC2)C2=CC=C(C(=O)NS(=O)(=O)C3=CC=C(OCC4COCCN4)C(=C3)[N+]([O-])=O)C(OC3=CN=C4NC=CC4=C3)=C2)=C(C1)C1=CC=C(Cl)C=C1
CHEMBL3906125	0.615	CC1(C)CCC(CN2CCN(CC2)C2=CC=C(C(=O)NS(=O)(=O)C3=CC=C(NC4CCC(CC4)N(CCC#N)C4CC4)C(=C3)[N+]([O-])=O)C(OC3=CN=C4NC=CC4=C3)=C2)=C(C1)C1=CC=C(Cl)C=C1
CHEMBL3918980	0.613	CC1(C)CC(=C(CN2CCN(CC2)C2=CC=C(C(=O)NS(=O)(=O)C3=CC=C(NC4CCC(CC4)N4CCOCC4)C(=C3)[N+]([O-])=O)C(OC3=CN=C4NC=CC4=C3)=C2)CO1)C1=CC=C(Cl)C=C1
CHEMBL3956351	0.612	CC1(C)CCC(CN2CCN(CC2)C2=CC=C(C(=O)NS(=O)(=O)C3=CC=C(OC4CCN(CC4)C4CCOCC4)C(=C3)[N+]([O-])=O)C(OC3=CC=C4NC=CC4=C3)=C2)=C(C1)C1=CC=C(Cl)C=C1
CHEMBL3906281	0.612	CC1(C)CCC(CN2CCN(CC2)C2=CC=C(C(=O)NS(=O)(=O)C3=CC=C(OCC4CCN(C4)C4COC4)C(=C3)[N+]([O-])=O)C(OC3=CN=C4NC=CC4=C3)=C2)=C(C1)C1=CC=C(Cl)C=C1
CHEMBL3951217	0.611	CC1(C)CCC(CN2CCN(CC2)C2=CC=C(C(=O)NS(=O)(=O)C3=CC(F)=C(NCC4CCOCC4)C=C3Cl)C(OC3=CC=C4NC=CC4=C3)=C2)=C(C1)C1=CC=C(Cl)C=C1
CHEMBL3899475	0.609	CC1(C)CCC(CN2CCN(CC2)C2=CC=C(C(=O)NS(=O)(=O)C3=CC=C(OCC4COCCO4)C(=C3)[N+]([O-])=O)C(OC3=CC=C4NC=CC4=C3)=C2)=C(C1)C1=CC=C(Cl)C=C1
CHEMBL3964863	0.609	CC1(C)CCC(CN2CCN(CC2)C2=CC=C(C(=O)NS(=O)(=O)C3=CC=C(OC[C@@H]4COCCO4)C(=C3)[N+]([O-])=O)C(OC3=CC=C4NC=CC4=C3)=C2)=C(C1)C1=CC=C(Cl)C=C1
CHEMBL3901926	0.608	CC1(C)CCC(CN2CCN(CC2)C2=CC=C(C(=O)NS(=O)(=O)C3=CC=C(NCC4CN(CC(F)F)CCO4)C(=C3)[N+]([O-])=O)C(OC3=CN=C4NC=CC4=C3)=C2)=C(C1)C1=CC=C(Cl)C=C1
CHEMBL4278369	0.605	C[C@@H]1CC[C@H]2[C@@H](C)[C@@H](CCN3CCN(CC3)C3=CC=C(C(=O)NS(=O)(=O)C4=CC=C(NCC5CCOCC5)C(=C4)[N+]([O-])=O)C(OC4=CN=C5NC=CC5=C4)=C3)O[C@@H]3O[C@@]4(C)CC[C@@H]1[C@@]23OO4
CHEMBL3654069	0.605	CC1(C)CCC(CN2CCN(CC2)C2=CC=C(C(=O)NS(=O)(=O)C3=CC=C(OC4CCC(CC4)N4CCOCC4)C(=C3)[N+]([O-])=O)C(OC3=C(F)C=C4NC=CC4=C3)=C2)=C(C1)C1=CC=C(Cl)C=C1
CHEMBL4280705	0.604	C[C@@H]1CC[C@H]2[C@@](C)(O)[C@@H](OCCN3CCN(CC3)C3=CC=C(C(=O)NS(=O)(=O)C4=CC=C(NCC5CCOCC5)C(=C4)[N+]([O-])=O)C(OC4=CN=C5NC=CC5=C4)=C3)O[C@@H]3O[C@@]4(C)CC[C@@H]1[C@@]23OO4
CHEMBL3954372	0.603	CC1(C)CCC(CN2CCN(CC2)C2=CC=C(C(=O)NS(=O)(=O)C3=CC=C(OC[C@H]4COCCO4)C(=C3)[N+]([O-])=O)C(OC3=CC=C4NC=CC4=C3)=C2)=C(C1)C1=CC=C(Cl)C=C1
CHEMBL3918033	0.599	CC1(C)CCC(CN2CCN(CC2)C2=CC=C(C(=O)NS(=O)(=O)C3=CC=C(NCC4CN(CCO4)S(C)(=O)=O)C(=C3)[N+]([O-])=O)C(OC3=CN=C4NC=CC4=C3)=C2)=C(C1)C1=CC=C(Cl)C=C1
CHEMBL3901940	0.598	CC1(C)CCC(CN2CCN(CC2)C2=CC=C(C(=O)NS(=O)(=O)C3=CC=C(OCC4CCC(C)(O)CC4)C(=C3)[N+]([O-])=O)C(OC3=CN=C4NC=CC4=C3)=C2)=C(C1)C1=CC=C(Cl)C=C1
CHEMBL3650620	0.597	CC1(C)CCC(CN2CCN(CC2)C2=CC=C(C(=O)NS(=O)(=O)C3=CC=C(NC4CCN(CCF)CC4)C(=C3)[N+]([O-])=O)C(OC3=CC=CC(F)=C3F)=C2)=C(C1)C1=CC=C(Cl)C=C1
CHEMBL3654014	0.596	CC1(C)CCC(CN2CCN(CC2)C2=CC=C(C(=O)NS(=O)(=O)C3=CC=C(NN4CCOCC4)C(=C3)[N+]([O-])=O)C(OC3=C(F)C=C4NC=CC4=C3)=C2)=C(C1)C1=CC=C(Cl)C=C1
CHEMBL3952081	0.594	CC1(C)CCC(CN2CCN(CC2)C2=CC=C(C(=O)NS(=O)(=O)C3=CC=C(NCC4CN(CCO4)C4CC4)C(=C3)[N+]([O-])=O)C(OC3=C4N=CNC4=CC=C3)=C2)=C(C1)C1=CC=C(Cl)C=C1
CHEMBL3942598	0.592	CC1(C)CCC(CN2CCN(CC2)C2=CC=C(C(=O)NS(=O)(=O)C3=CC=C(NCC4CN(CC(F)F)CCO4)C(=C3)[N+]([O-])=O)C(OC3=C4N=CNC4=CC=C3)=C2)=C(C1)C1=CC=C(Cl)C=C1
CHEMBL4287383	0.592	C[C@@H]1CC[C@H]2[C@@H](C)C(OCCN3CCN(C[C@H]3CO)C3=CC=C(C(=O)NS(=O)(=O)C4=CC=C(NCC5CCOCC5)C(=C4)[N+]([O-])=O)C(OC4=CN=C5NC=CC5=C4)=C3)O[C@@H]3O[C@@]4(C)CC[C@@H]1[C@@]23OO4
CHEMBL3654050	0.59	CC1(C)CCC(CN2CCN(CC2)C2=CC=C(C(=O)NS(=O)(=O)C3=CC=C(NC4CCN(CC4)C4CCOCC4)C(=C3)[N+]([O-])=O)C(OC3=CC=CC4=C3CC(=O)N4)=C2)=C(C1)C1=CC=C(Cl)C=C1
CHEMBL3985489	0.589	CC1(C)CCC(CN2CCN(CC2)C2=CC=C(C(=O)NS(=O)(=O)C3=CC=C(OCC4(F)CCOCC4)C(=C3)[N+]([O-])=O)C(OC3=CN=C4NC=CC4=C3)=C2)=C(C1)C1=CC=C(Cl)C=C1
CHEMBL3963689	0.588	CC1(C)CCC(CN2CCN(CC2)C2=CC=C(C(=O)NS(=O)(=O)C3=CN=C(NCC4CCOCC4)C(Br)=C3)C(OC3=CC=C4NC=CC4=C3)=C2)=C(C1)C1=CC=C(Cl)C=C1
CHEMBL3919569	0.582	CC1(C)CCC(CN2CCN(CC2)C2=CC=C(C(=O)NS(=O)(=O)C3=CC=C(NCC4CCOCC4)C(=C3)C#N)C(OC3=CC=C4NC=CC4=C3)=C2)=C(C1)C1=CC=C(Cl)C=C1
CHEMBL4278774	0.582	CO[C@H]1OC2O[C@@]3(C)CC[C@H]4[C@H](C)CC[C@@H]([C@]1(C)CC(=O)N1CCN(CC1)C1=CC=C(C(=O)NS(=O)(=O)C5=CC=C(NCC6CCOCC6)C(=C5)[N+]([O-])=O)C(OC5=CN=C6NC=CC6=C5)=C1)[C@@]24OO3
CHEMBL3919712	0.575	CC1(C)CCC(CN2CCN(CC2)C2=CC=C(C(=O)NS(=O)(=O)C3=CC=C(OCC4CCOC(C)(C)C4)C(=C3)[N+]([O-])=O)C(OC3=CN=C4NC=CC4=C3)=C2)=C(C1)C1=CC=C(Cl)C=C1
CHEMBL3947479	0.574	CC1(C)CCC(=C(CN2CCN(CC2)C2=CC=C(C(=O)NS(=O)(=O)C3=CC=C(OCC4(F)CCOCC4)C(=C3)[N+]([O-])=O)C(OC3=CN=C4NC=CC4=C3)=C2)C1)C1=CC=C(Cl)C=C1
CHEMBL3654057	0.573	CC1(C)CCC(CN2CCN(CC2)C2=CC=C(C(=O)NS(=O)(=O)C3=CC=C(OCC4(F)CCOCC4)C(=C3)[N+]([O-])=O)C(OC3=C(F)C=C4NC=CC4=C3)=C2)=C(C1)C1=CC=C(Cl)C=C1
CHEMBL3894927	0.567	CC1(C)CCC(CN2CCN(CC2)C2=CC=C(C(=O)NS(=O)(=O)C3=CC=C(OCC4CCN(CC4)C4COC4)C(=C3)[N+]([O-])=O)C(OC3=CN=C4NC=CC4=C3)=C2)=C(C1)C1=CC=C(Cl)C=C1
CHEMBL3958014	0.564	CC1(C)CCC(CN2CCN(CC2)C2=CC=C(C(=O)NS(=O)(=O)C3=CC=C(OCC4COCCN4C4CCOCC4)C(=C3)[N+]([O-])=O)C(OC3=CN=C4NC=CC4=C3)=C2)=C(C1)C1=CC=C(Cl)C=C1
CHEMBL3946682	0.564	CC1(C)CCC(CN2CCN(CC2)C2=CC=C(C(=O)NS(=O)(=O)C3=CC=C(NCC4=CN=CS4)C(=C3)[N+]([O-])=O)C(OC3=CC=C4NC=CC4=C3)=C2)=C(C1)C1=CC=C(Cl)C=C1
CHEMBL3654139	0.563	CC1(C)CCC(CN2CCN(CC2)C2=CC=C(C(=O)NS(=O)(=O)C3=CC=C(OCC4CCOCC4)C(=C3)[N+]([O-])=O)C(OC3=CN=C(N)C(Cl)=C3)=C2)=C(C1)C1=CC=C(Cl)C=C1
CHEMBL3953632	0.561	CC1(C)CCC(CN2CCN(CC2)C2=CC=C(C(=O)NS(=O)(=O)C3=CC=C(NCC4CN(CCO4)S(C)(=O)=O)C(=C3)[N+]([O-])=O)C(OC3=C4N=CNC4=CC=C3)=C2)=C(C1)C1=CC=C(Cl)C=C1
CHEMBL3654174	0.561	CC(C)(C)OC(=O)OC1=CC(=CC=C1C(=O)NS(=O)(=O)C1=CC=C(NCC2CCOCC2)C(=C1)[N+]([O-])=O)N1CCC2=C(C1)C=CC=C2N1CCN(CC2=C(CC(C)(C)CC2)C2=CC=C(Cl)C=C2)CC1
CHEMBL3654015	0.561	CC1(C)CCC(CN2CCN(CC2)C2=CC=C(C(=O)NS(=O)(=O)C3=CC=C(NN4CCOCC4)C(=C3)[N+]([O-])=O)C(OC3=CC=CC(Cl)=C3)=C2)=C(C1)C1=CC=C(Cl)C=C1
CHEMBL3967910	0.56	CC1(C)CCC(CN2CCN(CC2)C2=CC=C(C(=O)NS(=O)(=O)C3=CC=C(OCC4(F)CCOCC4)C(=C3)[N+]([O-])=O)C(OC3=C4N=CNC4=CC=C3)=C2)=C(C1)C1=CC=C(Cl)C=C1
CHEMBL3940729	0.558	CC1(C)CCC(CN2CCN(CC2)C2=CC=C(C(=O)NS(=O)(=O)C3=CC=C(OCC4CCOCC4)C(=C3)C(N)=O)C(OC3=CC=C4NC=CC4=C3)=C2)=C(C1)C1=CC=C(Cl)C=C1
CHEMBL3891790	0.558	CC1(C)CCC(CN2CCN(CC2)C2=CC=C(C(=O)NS(=O)(=O)C3=CC=C(OCCOC4CCOC4)C(=C3)[N+]([O-])=O)C(OC3=CN=C4NC=CC4=C3)=C2)=C(C1)C1=CC=C(Cl)C=C1
CHEMBL3900835	0.558	CC1(C)CCC(CN2CCN(CC2)C2=CC=C(C(=O)NS(=O)(=O)C3=CC=C(OCC4CCC5(COC5)CC4)C(=C3)[N+]([O-])=O)C(OC3=CN=C4NC=CC4=C3)=C2)=C(C1)C1=CC=C(Cl)C=C1
CHEMBL4286682	0.557	C[C@@H]1CC[C@H]2[C@](C)(O[C@@H]3O[C@@]4(C)CC[C@@H]1[C@@]23OO4)C(=O)N1CCN(CC1)C1=CC=C(C(=O)NS(=O)(=O)C2=CC=C(NCC3CCOCC3)C(=C2)[N+]([O-])=O)C(OC2=CN=C3NC=CC3=C2)=C1
CHEMBL3654127	0.554	CC1(C)CCC(CN2CCN(CC2)C2=CC=C(C(=O)NS(=O)(=O)C3=CC=C(NCC4CN(CCO4)C4CC4)C(=C3)[N+]([O-])=O)C(OC3=CN=C(N)C(Cl)=C3)=C2)=C(C1)C1=CC=C(Cl)C=C1
CHEMBL3894323	0.553	CC1(C)CCC(CN2CCN(CC2)C2=CC=C(C(=O)NS(=O)(=O)C3=CC=C(OCC4(F)CCN(CC4)C4CCOC4)C(=C3)[N+]([O-])=O)C(OC3=CN=C4NC=CC4=C3)=C2)=C(C1)C1=CC=C(Cl)C=C1
CHEMBL4293235	0.998	COCCOCCOCCOCCOCCOCCOCCOCCOCCOCCO
CHEMBL1213506	0.44	CCCCCCCCCCCOCCOCCOCCOCCOCCO
CHEMBL159443	0.108	CCCCCCCCCC[C@H](O)[C@H]1CC[C@H](O1)[C@@H]1CC[C@@H](O1)[C@H](O)CCCCCCCCCC[C@H]1CC(CC(C)O)C(=O)O1
CHEMBL2368599	0.1	OC[C@H]1O[C@@H](O[C@H]2[C@H](O)[C@@H](O)[C@H](OCCCCCCO[C@H]3O[C@@H](CO)[C@H](O[C@H]4O[C@@H](CO)[C@@H](O)[C@@H](O)[C@@H]4O)[C@@H](O)[C@@H]3O)O[C@@H]2CO)[C@H](O)[C@@H](O)[C@H]1O
CHEMBL526905	0.084	C[C@H]1[C@H]2[C@H](C[C@H]3[C@@H]4CC[C@H]5C[C@H](CC[C@]5(C)[C@H]4CC[C@]23C)O[C@@H]2O[C@H](CO)[C@H](O[C@@H]3O[C@H](CO)[C@@H](O)[C@H](O[C@@H]4OC[C@@H](O)[C@H](O)[C@H]4O)[C@H]3O[C@@H]3O[C@H](CO)[C@@H](O)[C@H](O)[C@H]3O)[C@H](O)[C@H]2O)O[C@@]11OC[C@H](C)C[C@@H]1O[C@@H]1O[C@H](CO)[C@@H](O)[C@H](O)[C@H]1O
CHEMBL1968031	0.077	CC(CC[C@@]1(O)OC2C[C@H]3[C@@H]4CC[C@H]5CC(OC6OC(CO)C(OC7OC(CO)C(O)C(OC8OCC(O)C(O)C8O)C7OC7OC(CO)C(O)C(O)C7O)C(O)C6O)[C@H](O)CC5(C)[C@H]4CCC3(C)C2[C@@H]1C)COC1OC(CO)C(O)C(O)C1O
CHEMBL1078707	0.076	CO[C@]1(CC[C@@H](C)CO[C@@H]2O[C@H](CO)[C@@H](O)[C@H](O)[C@H]2O)O[C@H]2C[C@H]3[C@@H]4CC[C@@H]5C[C@@H](O[C@@H]6O[C@H](CO)[C@H](O[C@@H]7O[C@H](CO)[C@@H](O)[C@H](O)[C@H]7O[C@@H]7O[C@H](CO)[C@@H](O)[C@H](O)[C@H]7O)[C@H](O)[C@H]6O)[C@@H](O)C[C@]5(C)[C@H]4CC[C@]3(C)[C@H]2[C@@H]1C
CHEMBL1969026	0.075	CC1(C)OC(COCCOCCCCCO)C(COCCOCCCCCO)O1
CHEMBL4466316	0.074	C[C@H]1[C@H]2[C@H](C[C@H]3[C@@H]4CC[C@H]5C[C@@H](O[C@@H]6O[C@H](CO)[C@H](O)[C@H](O[C@@H]7O[C@H](CO)[C@@H](O)[C@H](O)[C@H]7O[C@@H]7O[C@H](CO)[C@@H](O)[C@H](O)[C@H]7O)[C@H]6O)[C@H](O)C[C@]5(C)[C@H]4CC[C@]23C)O[C@]11CC[C@@H](C)CO1
CHEMBL404811	0.07	C[C@H]1[C@H]2[C@@H](O[C@]11CC[C@@H](C)CO1)[C@@H](O)[C@H]1[C@@H]3CC[C@H]4C[C@@H](O[C@@H]5O[C@H](CO)[C@H](O[C@@H]6O[C@H](CO)C(O)[C@H](O[C@@H]7OC[C@@H](O)[C@H](O)[C@H]7O)[C@H]6O[C@@H]6O[C@H](CO)[C@H](O)[C@H](O[C@@H]7O[C@H](CO)[C@@H](O)[C@H](O)[C@H]7O)[C@H]6O)[C@H](O)[C@H]5O)[C@H](O)C[C@]4(C)[C@H]3CC[C@]21C
CHEMBL525242	0.068	C[C@H](CC[C@@]1(O)O[C@H]2C[C@H]3[C@@H]4CC[C@H]5C[C@@H](O[C@@H]6O[C@H](CO)[C@H](O[C@@H]7O[C@H](CO)[C@@H](O)[C@H](O[C@@H]8OC[C@@H](O)[C@H](O)[C@H]8O)[C@H]7O[C@@H]7O[C@H](CO)[C@H](O)[C@H](O)[C@H]7O)[C@H](O)[C@H]6O)[C@H](O)C[C@]5(C)[C@H]4CC[C@]3(C)[C@H]2[C@@H]1C)CO[C@@H]1O[C@H](CO)[C@@H](O)[C@H](O)[C@H]1O
CHEMBL160640	0.065	CCCCCCCCCC[C@H](O)[C@H]1CC[C@@H](O1)[C@H]1CC[C@@H](O1)[C@H](O)CCCCCCCCCCCCC1[C@@H](O)[C@H](C)OC1=O
CHEMBL507034	0.065	CO[C@H]1[C@H](O)CO[C@@H](O[C@@H]2CO[C@@H](O[C@@H]3CO[C@@H](OCC[C@@H](CC[C@@H](C)[C@H]4[C@@H](O)[C@@H](O)[C@@H]5[C@]4(C)CC[C@@H]4[C@@]6(C)CC[C@H](O)[C@H](O)[C@@H]6[C@@H](O)C[C@@]54O)C(C)C)[C@H](O)[C@H]3O)[C@H](O)[C@H]2OC)[C@@H]1O
CHEMBL1966207	0.063	COC1(CC[C@@H](C)COC2OC(CO)C(O)C(O)C2O)OC2C[C@H]3[C@@H]4CC[C@H]5C[C@@H](OC6OC(CO)C(OC7OC(CO)C(O)C(O)C7O)C(O)C6OC6OC(C)C(O)C(O)C6O)[C@H](O)C[C@]5(C)[C@H]4CC[C@]3(C)C2[C@@H]1C
CHEMBL503533	0.061	CO[C@@H]1[C@@H](O)[C@H](O)CO[C@H]1OC[C@@H]1O[C@@H](O[C@@H](CC[C@@H](C)[C@H]2C[C@@H](O)[C@@H]3[C@]2(C)CC[C@@H]2[C@@]4(C)CC[C@H](O[C@@H]5OC[C@@H](O)[C@H](O)[C@H]5OC)[C@H](O)C4[C@@H](O)[C@@H](O)[C@@]32O)C(C)C)[C@H](O)[C@H]1O
CHEMBL1958309	0.061	C[C@@H](CC[C@@]1(O)O[C@H]2C[C@H]3[C@@H]4CC[C@@H]5C[C@H](CC[C@]5(C)[C@H]4CC[C@]3(C)[C@H]2[C@@H]1C)O[C@@H]1O[C@H](CO)[C@H](O)[C@H](O)[C@H]1O[C@@H]1O[C@H](CO)[C@@H](O)[C@H](O)[C@H]1O)CO[C@@H]1O[C@H](CO)[C@@H](O)[C@H](O)[C@H]1O
CHEMBL454275	0.061	C[C@@H](CCC1(O)O[C@H]2C[C@H]3[C@@H]4CC[C@@H]5C[C@H](CC[C@]5(C)[C@H]4CC[C@]3(C)[C@H]2[C@@H]1C)O[C@@H]1O[C@H](CO)[C@H](O)[C@H](O)[C@H]1O[C@@H]1O[C@H](CO)[C@@H](O)[C@H](O)[C@H]1O)CO[C@@H]1O[C@H](CO)[C@@H](O)[C@H](O)[C@H]1O
CHEMBL510839	0.061	CO[C@]1(CC[C@@H](C)CO[C@@H]2O[C@H](CO)[C@@H](O)[C@H](O)[C@H]2O)O[C@H]2C[C@H]3[C@@H]4CC[C@H]5C[C@@H](O[C@@H]6O[C@H](CO)[C@H](O[C@@H]7O[C@H](CO)[C@@H](O)[C@H](O[C@@H]8OC[C@@H](O)[C@H](O)[C@H]8O)[C@H]7O[C@@H]7O[C@H](CO)[C@H](O)[C@H](O)[C@H]7O)[C@H](O)[C@H]6O)[C@H](O)C[C@]5(C)[C@H]4CC[C@]3(C)[C@H]2[C@@H]1C
CHEMBL452064	0.058	CO[C@]1(CC[C@@H](C)CO[C@@H]2O[C@H](CO)[C@@H](O)[C@H](O)[C@H]2O)O[C@H]2C[C@H]3[C@@H]4CC[C@H]5C[C@H](CC[C@]5(C)[C@H]4CC[C@]3(C)[C@H]2[C@@H]1C)O[C@@H]1O[C@H](CO)[C@H](O[C@@H]2O[C@H](CO)[C@@H](O)[C@H](O[C@@H]3OC[C@@H](O)[C@H](O)[C@H]3O)[C@H]2O[C@@H]2O[C@H](CO)[C@H](O)[C@H](O)[C@H]2O)[C@H](O)[C@H]1O
CHEMBL2271372	0.058	C[C@H](CCC1(O)O[C@H]2C[C@H]3[C@@H]4CC[C@H]5C[C@H](CC[C@]5(C)[C@H]4CC[C@]3(C)[C@H]2[C@@H]1C)O[C@@H]1O[C@H](CO)[C@H](O[C@@H]2O[C@H](CO)[C@@H](O)[C@H](O[C@@H]3O[C@H](CO)[C@@H](O)[C@H](O)[C@H]3O)[C@H]2O[C@@H]2O[C@H](CO)[C@@H](O)[C@H](O[C@@H]3O[C@H](CO)[C@@H](O)[C@H](O)[C@H]3O)[C@H]2O)[C@H](O)[C@H]1O)CO[C@@H]1O[C@H](CO)[C@@H](O)[C@H](O)[C@H]1O
CHEMBL2442978	0.058	C[C@@H]1O[C@@H](O[C@H]2[C@H](O)[C@@H](CO)O[C@@H](O[C@H]3CO[C@@H](O[C@H]4CC[C@@]5(C)[C@@H](CC[C@]6(C)[C@@H]5CC[C@]57OC[C@@]8(CCC(C)(C)C[C@@H]58)[C@H](O)C[C@@]67C)C4(C)C)[C@H](O[C@@H]4O[C@H](CO)[C@@H](O)[C@H](O)[C@H]4O)[C@H]3O)[C@@H]2O[C@@H]2OC[C@@H](O)[C@H](O[C@@H]3O[C@H](CO)[C@@H](O)[C@H](O)[C@H]3O)[C@H]2O)[C@H](O)[C@H](O)[C@H]1O
CHEMBL2271373	0.058	COC1(CC[C@@H](C)CO[C@@H]2O[C@H](CO)[C@@H](O)[C@H](O)[C@H]2O)O[C@H]2C[C@H]3[C@@H]4CC[C@H]5C[C@H](CC[C@]5(C)[C@H]4CC[C@]3(C)[C@H]2[C@@H]1C)O[C@@H]1O[C@H](CO)[C@H](O[C@@H]2O[C@H](CO)[C@@H](O)[C@H](O[C@@H]3O[C@H](CO)[C@@H](O)[C@H](O)[C@H]3O)[C@H]2O[C@@H]2O[C@H](CO)[C@@H](O)[C@H](O[C@@H]3O[C@H](CO)[C@@H](O)[C@H](O)[C@H]3O)[C@H]2O)[C@H](O)[C@H]1O
CHEMBL2271370	0.057	C[C@H](CCC1(O)O[C@H]2C[C@H]3[C@@H]4CC[C@H]5C[C@@H](O[C@@H]6O[C@H](CO)[C@H](O[C@@H]7O[C@H](CO)[C@@H](O)[C@H](O[C@@H]8O[C@H](CO)[C@@H](O)[C@H](O)[C@H]8O)[C@H]7O[C@@H]7O[C@H](CO)[C@@H](O)[C@H](O[C@@H]8O[C@H](CO)[C@@H](O)[C@H](O)[C@H]8O)[C@H]7O)[C@H](O)[C@H]6O)[C@H](O)C[C@]5(C)[C@H]4CC[C@]3(C)[C@H]2[C@@H]1C)CO[C@@H]1O[C@H](CO)[C@@H](O)[C@H](O)[C@H]1O
CHEMBL3085209	0.057	CCCCCCCCCCCCCCCCOC[C@H](CO[C@@H]1O[C@@H](CO)[C@@H](O)[C@H](O)[C@@H]1O)OC
CHEMBL2271371	0.056	COC1(CC[C@@H](C)CO[C@@H]2O[C@H](CO)[C@@H](O)[C@H](O)[C@H]2O)O[C@H]2C[C@H]3[C@@H]4CC[C@H]5C[C@@H](O[C@@H]6O[C@H](CO)[C@H](O[C@@H]7O[C@H](CO)[C@@H](O)[C@H](O[C@@H]8O[C@H](CO)[C@@H](O)[C@H](O)[C@H]8O)[C@H]7O[C@@H]7O[C@H](CO)[C@@H](O)[C@H](O[C@@H]8O[C@H](CO)[C@@H](O)[C@H](O)[C@H]8O)[C@H]7O)[C@H](O)[C@H]6O)[C@H](O)C[C@]5(C)[C@H]4CC[C@]3(C)[C@H]2[C@@H]1C
CHEMBL3085208	0.056	CCCCCCCCCCCCCCCCOC[C@@H](CO[C@@H]1O[C@@H](CO)[C@@H](O)[C@H](O)[C@@H]1O)OC
CHEMBL2259712	0.053	CCCCCCCCCCCCCCCCO[C@H]1OC[C@H](O[C@H]2OC[C@H](O[C@H]3OC[C@H](O)[C@H](O)[C@H]3O)[C@H](O)[C@H]2O)[C@H](O)[C@H]1O
CHEMBL374092	0.051	CC1(C)CC[C@]23CO[C@@]4(CC[C@@H]5[C@@]6(C)CC[C@H](O[C@@H]7OC[C@H](O[C@@H]8O[C@H](CO)[C@@H](O)[C@H](O[C@@H]9O[C@H](CO)[C@@H](O)[C@H](O[C@@H]%10O[C@H](CO)[C@@H](O)[C@H](O)[C@H]%10O)[C@H]9O)[C@H]8O[C@@H]8OC[C@@H](O)[C@H](O)[C@H]8O)[C@H](O)[C@H]7O[C@@H]7O[C@H](CO)[C@@H](O)[C@H](O)[C@H]7O)C(C)(C)[C@@H]6CC[C@@]5(C)[C@]4(C)C[C@H]2O)[C@@H]3C1
CHEMBL131462	0.048	CCCCCCCCCCCC[C@H](O)[C@@H]1CC[C@H](O1)[C@@H](O)CCCC[C@@H](O)CCCCC[C@@H]1CC(CC(C)O)C(=O)O1
CHEMBL1078706	0.048	CO[C@]1(CC[C@@H](C)CO[C@@H]2O[C@H](CO)[C@@H](O)[C@H](O)[C@H]2O)O[C@H]2C[C@H]3[C@@H]4CC[C@@H]5C[C@H](CC[C@]5(C)[C@H]4CC[C@]3(C)[C@H]2[C@@H]1C)O[C@@H]1O[C@H](CO)[C@@H](O[C@@H]2O[C@H](CO)[C@@H](O)[C@H](O)[C@H]2O)[C@H](O)[C@H]1O
CHEMBL504976	0.047	CO[C@H]1[C@@H](CO[C@@H](OCC[C@@H](CC[C@@H](C)[C@H]2[C@@H](O)[C@@H](O)[C@@H]3[C@]2(C)CC[C@@H]2[C@@]4(C)CC[C@H](O)[C@H](O)[C@@H]4[C@@H](O)C[C@@]32O)C(C)C)[C@@H]1O)O[C@@H]1OC[C@H](O)[C@H](O)[C@H]1O
CHEMBL509577	0.046	C[C@H]1[C@H]2[C@H](C[C@H]3[C@@H]4CC[C@H]5C[C@H](CC[C@]5(C)[C@H]4CC[C@]23C)O[C@@H]2O[C@H](CO)[C@H](O[C@@H]3O[C@H](CO)[C@@H](O)[C@H](O)[C@H]3O[C@@H]3O[C@H](CO)[C@@H](O)[C@H](O[C@@H]4OC[C@@H](O)[C@H](O)[C@H]4O)[C@H]3O)[C@H](O)[C@H]2O)O[C@]11CC[C@@H](C)CO1
CHEMBL413646	0.045	C[C@]1(CO)CC[C@]23CO[C@@]4(CC[C@@H]5[C@@]6(C)CC[C@H](O[C@@H]7OC[C@H](O[C@@H]8O[C@H](CO)[C@@H](O)[C@H](O[C@@H]9O[C@H](CO)[C@@H](O)[C@H](O)[C@H]9O)[C@H]8O[C@@H]8OC[C@@H](O)[C@H](O)[C@H]8O)[C@H](O)[C@H]7O[C@@H]7O[C@H](CO)[C@@H](O)[C@H](O)[C@H]7O)C(C)(C)[C@@H]6CC[C@@]5(C)[C@]4(C)C[C@H]2O)[C@@H]3C1
CHEMBL1076840	0.045	C[C@H]1[C@H]2[C@H](C[C@H]3[C@@H]4CC[C@H]5C[C@H](CC[C@]5(C)[C@H]4CC[C@]23C)O[C@H]2[C@H](CO)O[C@@H](OC[C@H]3O[C@@H](O[C@H]4[C@H](O)CO[C@@H](O[C@H]5[C@H](O)[C@@H](CO)O[C@@H](O[C@H]6[C@@H](CO)O[C@@H](O)[C@H](O[C@@H]7O[C@@H](C)[C@H](O)[C@@H](O)[C@H]7O)[C@H]6O)[C@@H]5O[C@@H]5OC[C@H](O)[C@H](O)[C@H]5O)[C@@H]4O)[C@H](O)[C@@H](O)[C@@H]3O)[C@@H]2O)O[C@]11CC[C@H](C)CO1
CHEMBL1076825	0.045	C[C@H]1[C@H]2[C@H](C[C@H]3[C@@H]4CC[C@H]5C[C@@H](O[C@H]6[C@H](CO)O[C@@H](OC[C@H]7O[C@@H](O[C@H]8[C@H](O)CO[C@@H](O[C@H]9[C@H](O)[C@@H](CO)O[C@@H](O[C@H]%10[C@@H](CO)O[C@@H](O)[C@H](O[C@@H]%11O[C@@H](C)[C@H](O)[C@@H](O)[C@H]%11O)[C@H]%10O)[C@@H]9O[C@@H]9OC[C@H](O)[C@H](O)[C@H]9O)[C@@H]8O)[C@H](O)[C@@H](O)[C@@H]7O)[C@@H]6O)[C@H](O)C[C@]5(C)[C@H]4CC[C@]23C)O[C@]11CC[C@H](C)CO1
CHEMBL499185	0.045	C[C@H](CC[C@@]1(O)O[C@H]2C[C@H]3[C@@H]4CC[C@H]5C[C@H](CC[C@]5(C)[C@H]4CC[C@]3(C)[C@H]2[C@@H]1C)O[C@@H]1O[C@H](CO)[C@H](O[C@@H]2O[C@H](CO)[C@@H](O)[C@H](O[C@@H]3OC[C@@H](O)[C@H](O)[C@H]3O)[C@H]2O[C@@H]2O[C@H](CO)[C@@H](O)[C@H](O)[C@H]2O)[C@H](O)[C@H]1O)CO[C@@H]1O[C@H](CO)[C@@H](O)[C@H](O)[C@H]1O
CHEMBL2271376	0.045	C[C@H](CCC1(O)O[C@H]2C[C@H]3[C@@H]4CC[C@H]5C[C@H](CC[C@]5(C)[C@H]4CC[C@]3(C)[C@H]2[C@@H]1C)O[C@@H]1O[C@H](CO)[C@H](O[C@@H]2O[C@H](CO)[C@@H](O)[C@H](O[C@@H]3OC[C@@H](O)[C@H](O)[C@H]3O)[C@H]2O[C@@H]2O[C@H](CO)[C@@H](O)[C@H](O)[C@H]2O)[C@H](O)[C@H]1O)CO[C@@H]1O[C@H](CO)[C@@H](O)[C@H](O)[C@H]1O
CHEMBL4299539	0.044	C[C@@H]1[C@@H]2[C@@H](C[C@@H]3[C@H]4CC=C5C[C@@H](CC[C@@]5(C)[C@@H]4CC[C@@]23C)O[C@@H]2O[C@H](CO)[C@@H](O)[C@H](O[C@@H]3O[C@@H](C)[C@H](O[C@@H]4O[C@H](CO)[C@@H](O)[C@H](O)[C@H]4O)[C@@H](O)[C@H]3O)[C@H]2O[C@@H]2O[C@@H](C)[C@H](O)[C@@H](O)[C@H]2O)O[C@@]11OC[C@](C)(O)C[C@H]1O
CHEMBL506321	0.044	CO[C@]1(CC[C@@H](C)CO[C@@H]2O[C@H](CO)[C@@H](O)[C@H](O)[C@H]2O)O[C@H]2C[C@H]3[C@@H]4CC=C5C[C@H](CC[C@]5(C)[C@H]4CC[C@]3(C)[C@H]2[C@@H]1C)O[C@@H]1O[C@H](CO)[C@@H](O)[C@H](O[C@@H]2O[C@H](CO)[C@@H](O)[C@H](O)[C@H]2O)[C@H]1O[C@@H]1O[C@@H](C)[C@H](O)[C@@H](O)[C@H]1O
CHEMBL2271375	0.043	COC1(CC[C@@H](C)CO[C@@H]2O[C@H](CO)[C@@H](O)[C@H](O)[C@H]2O)O[C@H]2C[C@H]3[C@@H]4CC[C@H]5C[C@H](CC[C@]5(C)[C@H]4CC[C@]3(C)[C@H]2[C@@H]1C)O[C@@H]1O[C@H](CO)[C@H](O[C@@H]2O[C@H](CO)[C@@H](O)[C@H](O[C@@H]3OC[C@@H](O)[C@H](O)[C@H]3O)[C@H]2O[C@@H]2O[C@H](CO)[C@@H](O)[C@H](O[C@@H]3O[C@H](CO)[C@@H](O)[C@H](O)[C@H]3O)[C@H]2O)[C@H](O)[C@H]1O
CHEMBL1164913	0.043	C[C@@H](CC[C@@]1(O)O[C@H]2C[C@H]3[C@@H]4CC=C5C[C@H](CC[C@]5(C)[C@H]4CC[C@]3(C)[C@H]2[C@@H]1C)O[C@@H]1O[C@H](CO)[C@@H](O)[C@H](O[C@@H]2O[C@H](CO)[C@@H](O)[C@H](O)[C@H]2O)[C@H]1O[C@@H]1O[C@@H](C)[C@H](O)[C@@H](O)[C@H]1O)CO[C@@H]1O[C@H](CO)[C@@H](O)[C@H](O)[C@H]1O
CHEMBL1970952	0.043	C[C@H]1C2C(C[C@H]3[C@@H]4CC[C@H]5CC(OC6OC(CO)C(O)C(OC7OC(CO)C(OC8OC(CO)C(O)C(OC9OC(CO)C(O)C(O)C9O)C8OC8OC(CO)C(O)C(O)C8O)C(O)C7O)C6O)[C@H](O)CC5(C)[C@H]4CCC23C)O[C@]11CCC(C)CO1
CHEMBL2112495	0.043	CCCCCCCCCCCCCCCCOC[C@H](CO[C@H]1C[C@@H](O)[C@H](O)[C@H](CO)O1)OC
CHEMBL503670	0.043	CO[C@H]1[C@H](O)CO[C@@H](O[C@@H]2CO[C@@H](O[C@@H]3CO[C@@H](OCC[C@@H](\\C=C\\[C@@H](C)[C@H]4[C@@H](O)[C@@H](O)[C@]5(C)[C@]4(C)CC[C@@H]4[C@@]6(C)CC[C@H](O)[C@H](O)[C@@H]6[C@@H](O)C[C@@]54O)C(C)C)[C@H](O)[C@H]3O)[C@H](O)[C@H]2OC)[C@@H]1O
CHEMBL501502	0.041	CCCCCCCCCCC[C@@H](O)[C@H]1CC[C@@H](O1)[C@H](O)CCCCCCCCCC[C@H]1C[C@H](CC(C)=O)C(=O)O1
CHEMBL4211931	0.041	CCCCCCC[C@H](CCCCCCCCCC[C@H](O)[C@H](O)CC[C@H](O)[C@H](O)CCOC[C@H](O)CO)OC(C)=O
CHEMBL1946451	0.04	CCCCCCCCCCCCC(=O)\\C=C\\CCCOC[C@@H](O)COCCOCCOCCO
CHEMBL1975726	0.04	COC1(CC[C@@H](C)COC2OC(CO)C(O)C(O)C2O)O[C@H]2C[C@H]3[C@@H]4CC=C5C[C@H](CC[C@]5(C)[C@H]4CC[C@]3(C)[C@H]2[C@@H]1C)OC1OC(CO)C(O)C(OC2OC(CO)C(O)C(O)C2O)C1OC1OC(C)C(O)C(O)C1O
CHEMBL2071193	0.039	C[C@H](CC[C@@]1(O)O[C@H]2C[C@H]3[C@@H]4CC=C5C[C@H](CC[C@]5(C)[C@H]4CC[C@]3(C)[C@H]2[C@@H]1C)O[C@@H]1O[C@H](CO)[C@@H](O)[C@H](O[C@@H]2O[C@H](CO)[C@@H](O)[C@H](O)[C@H]2O)[C@H]1O[C@@H]1O[C@@H](C)[C@H](O)[C@@H](O)[C@H]1O)CO[C@@H]1O[C@H](CO)[C@@H](O)[C@H](O)[C@H]1O
CHEMBL591521	0.039	OC[C@H]1O[C@@H](O[C@H]2[C@H](O)[C@@H](CO)O[C@@H](O[C@H]3[C@H](O)[C@@H](CO)O[C@@H](O[C@H]4[C@H](O)[C@@H](CO)O[C@@H](O[C@H]5[C@H](O)[C@@H](CO)O[C@@H](O[C@H]6[C@H](O)[C@@H](CO)O[C@@H](O[C@@H]7[C@@H](O)[C@H](O)O[C@H](CO)[C@H]7O)[C@@H]6O)[C@@H]5O)[C@@H]4O)[C@@H]3O)[C@@H]2O)[C@H](O)[C@@H](O)[C@@H]1O
CHEMBL500181	0.038	C[C@@]12CC[C@@H]3O[C@@H]4C[C@@H]5O[C@@H]6C[C@H](O)[C@@H](CO)O[C@H]6CC[C@@]5(C)O[C@H]4C[C@H]3O[C@H]1C[C@H]1O[C@@H](CCOCC3=CC=CC=C3)[C@@H](C[C@@H]1O2)OCC1=CC=CC=C1
CHEMBL1981285	0.038	C[C@@H](CC[C@@]1(O)O[C@H]2C[C@H]3[C@@H]4CC=C5C[C@H](CC[C@]5(C)[C@H]4CC[C@]3(C)[C@H]2[C@@H]1C)OC1OC(CO)C(OC2OC(C)C(O)C(O)C2O)C(O)C1OC1OC(C)C(O)C(O)C1O)COC1OC(CO)C(O)C(O)C1O
CHEMBL1993106	0.038	COC1(CC[C@@H](C)COC2OC(CO)C(O)C(O)C2O)O[C@H]2C[C@H]3[C@@H]4CC=C5C[C@H](CC[C@]5(C)[C@H]4CC[C@]3(C)[C@H]2[C@@H]1C)OC1OC(CO)C(OC2OC(C)C(O)C(O)C2O)C(O)C1OC1OC(C)C(O)C(O)C1O
CHEMBL525992	0.038	C[C@H](CC[C@@]1(O)O[C@H]2C[C@H]3[C@@H]4CC[C@H]5C[C@H](CC[C@]5(C)[C@H]4CC(=O)[C@]3(C)[C@H]2[C@@H]1C)O[C@@H]1O[C@H](CO)[C@H](O[C@@H]2O[C@H](CO)[C@@H](O)[C@H](O[C@@H]3OC[C@@H](O)[C@H](O)[C@H]3O)[C@H]2O[C@@H]2O[C@H](CO)[C@@H](O)[C@H](O)[C@H]2O)[C@H](O)[C@H]1O)CO[C@@H]1O[C@H](CO)[C@@H](O)[C@H](O)[C@H]1O
CHEMBL2373873	0.037	CC(O)CCCCC(O)CCC[C@H](O)[C@H]1CC[C@@H](O1)[C@H]1CC[C@@H](O1)[C@@H](O)CCCCCCCCCCCCC1=C[C@H](C)OC1=O
CHEMBL509700	0.037	CO[C@H]1C[C@@H](O[C@H]2[C@H](C)O[C@@H](C[C@H]2O)O[C@@H]2[C@@H](C)O[C@@H](O[C@H]3CC[C@@]4(C)[C@@H](CC[C@@H]5[C@@H]4CC[C@]4(C)[C@H]([C@H](O)[C@@H](O)[C@]54O)C(C)=O)C3)[C@H](O)[C@H]2OC)O[C@@H](C)[C@@H]1O[C@H]1C[C@@H](OC)[C@H](O[C@@H]2O[C@H](CO)[C@@H](O)[C@H](O)[C@H]2O)[C@@H](C)O1
CHEMBL2004298	0.037	COC1(CC[C@H](C)COC2OC(CO)C(O)C(O)C2O)O[C@H]2C[C@H]3[C@@H]4CC=C5C[C@H](CC[C@]5(C)[C@H]4CC[C@]3(C)[C@H]2[C@@H]1C)OC1OC(CO)C(OC2OC(C)C(O)C(O)C2O)C(O)C1OC1OC(C)C(O)C(O)C1O
CHEMBL510033	0.035	CCCCCCCCCCCC(=O)O[C@H]1[C@H](O[C@H]2[C@H](C)O[C@@H](O[C@@H]3[C@@H](O)[C@@H](O)[C@@H](C)O[C@H]3O[C@@H](CCCCC)CCCCCCCCCC(=O)OC)[C@H](O)[C@@H]2O)O[C@@H](C)[C@H](O[C@@H]2O[C@@H](C)[C@H](O)[C@@H](O)[C@H]2O)[C@H]1O[C@@H]1O[C@@H](C)[C@H](O)[C@@H](O)[C@H]1O
CHEMBL498911	0.034	CO[C@@H]1C[C@H](O[C@H]2[C@H](C)O[C@@H](C[C@@H]2OC)O[C@H]2[C@H](C)O[C@@H](C[C@H]2O)O[C@@H]2[C@@H](C)O[C@@H](O[C@H]3CC[C@@]4(C)[C@@H](CC[C@@H]5[C@@H]4CC[C@]4(C)[C@H]([C@H](O)[C@@H](O)[C@]54O)C(C)=O)C3)[C@H](O)[C@H]2OC)O[C@H](C)[C@H]1O
CHEMBL4299555	0.034	C[C@@H]1[C@@H]2[C@@H](C[C@@H]3[C@H]4CC=C5C[C@@H](CC[C@@]5(C)[C@@H]4CC[C@@]23C)O[C@@H]2O[C@H](CO)[C@@H](O)[C@H](O[C@@H]3O[C@@H](C)[C@H](O[C@@H]4O[C@H](CO)[C@@H](O)[C@H](O)[C@H]4O)[C@@H](O)[C@H]3O)[C@H]2O[C@@H]2O[C@@H](C)[C@H](O)[C@@H](O)[C@H]2O)O[C@@]11OC[C@@H](C)[C@@H](O)[C@H]1O
CHEMBL502879	0.034	COC(=O)[C@]12CCC(C)(C)C[C@H]1C1=CC[C@@H]3[C@@]4(C)CC[C@H](O[C@@H]5OC[C@H](O)[C@H](O)[C@H]5O[C@@H]5O[C@@H](C)[C@H](O)[C@@H](O[C@@H]6O[C@H](CO)[C@@H](O[C@@H]7O[C@H](CO)[C@@H](O)[C@H](O)[C@H]7O)[C@H](O)[C@H]6O)[C@H]5O)C(C)(C)[C@@H]4CC[C@@]3(C)[C@]1(C)CC2
CHEMBL453625	0.034	CO[C@]1(CC[C@@H](C)CO[C@@H]2O[C@H](CO)[C@@H](O)[C@H](O)[C@H]2O)O[C@H]2C[C@H]3[C@@H]4CC=C5C[C@H](CC[C@]5(C)[C@H]4CC[C@]3(C)[C@H]2[C@@H]1C)O[C@@H]1O[C@H](CO)[C@@H](O[C@@H]2O[C@@H](C)[C@H](O)[C@@H](O)[C@H]2O)[C@H](O)[C@H]1O[C@@H]1O[C@@H](C)[C@H](O)[C@@H](O)[C@H]1O
CHEMBL267882	0.034	C[C@@H]1O[C@@H](O[C@@H]2[C@@H](O)[C@H](O)[C@@H](CO)O[C@H]2O[C@H]2CO[C@@H](O[C@H]3CC[C@@]4(C)[C@@H](CC[C@]5(C)[C@@H]4CC[C@]46OC[C@@]7(CC[C@@](C)(C[C@@H]47)C(O)=O)[C@H](O)C[C@@]56C)C3(C)C)[C@H](O[C@@H]3O[C@H](CO)[C@@H](O)[C@H](O)[C@H]3O)[C@H]2O)[C@H](O)[C@H](O)[C@H]1O
CHEMBL503722	0.034	C[C@H]1[C@H]2[C@H](C[C@H]3[C@@H]4CC=C5C[C@H](CC[C@]5(C)[C@H]4CC[C@]23C)O[C@@H]2O[C@H](CO)[C@@H](O[C@@H]3OC[C@@H](O)[C@@H](O[C@@H]4O[C@@H](C)[C@H](O[C@@H]5O[C@@H](C)[C@H](O)[C@@H](O)[C@H]5O)[C@@H](O)[C@H]4O)[C@@H]3O)[C@H](O)[C@H]2O[C@@H]2O[C@@H](C)[C@H](O)[C@@H](O)[C@H]2O)O[C@]11CC[C@@H](C)CO1
CHEMBL4299577	0.033	C[C@@H]1[C@@H]2[C@@H](C[C@@H]3[C@H]4CC=C5C[C@@H](CC[C@@]5(C)[C@@H]4CC[C@@]23C)O[C@H]2O[C@@H](CO)[C@H](O)[C@@H](O[C@H]3O[C@H](C)[C@@H](O[C@@H]4O[C@H](CO)[C@@H](O)[C@H](O)[C@H]4O)[C@H](O)[C@@H]3O)[C@@H]2O[C@H]2O[C@H](C)[C@@H](O)[C@H](O)[C@@H]2O)O[C@]11CC[C@H](C)CO1
CHEMBL1945487	0.032	CC(CCCCCCCCCO)CCCCCCCCOCC(CO[C@@H]1OC[C@@H](O)[C@H](O)[C@H]1O)O[C@@H]1O[C@H](CO)[C@@H](O)[C@H](O)[C@H]1N
CHEMBL524336	0.032	C[C@@H]1O[C@@H](O[C@@H]2[C@@H](O)[C@H](CO[C@H]2O[C@H]2CC[C@@]3(C)[C@@H](CC[C@]4(C)[C@@H]3CC=C3[C@@H]5CC(C)(C)CC[C@@]5(CC[C@@]43C)C(O)=O)C2(C)C)O[C@@H]2O[C@H](CO)[C@@H](O)[C@H](O)[C@H]2O)[C@H](O)[C@H](O[C@@H]2O[C@H](CO)[C@@H](O[C@@H]3O[C@H](CO)[C@@H](O)[C@H](O)[C@H]3O)[C@H](O)[C@H]2O)[C@H]1O
CHEMBL4299542	0.03	C[C@@H]1[C@@H]2[C@@H](C[C@@H]3[C@H]4CC=C5C[C@@H](CC[C@@]5(C)[C@@H]4CC[C@@]23C)O[C@@H]2O[C@H](CO)[C@@H](O)[C@H](O[C@@H]3O[C@@H](C)[C@H](O[C@@H]4O[C@H](CO)[C@@H](O)[C@H](O)[C@H]4O)[C@@H](O)[C@H]3O)[C@H]2O[C@@H]2O[C@@H](C)[C@H](O)[C@@H](O)[C@H]2O)O[C@@]11OC[C@@H](C)C[C@H]1O
CHEMBL448809	0.03	C[C@@H]1O[C@@H](O[C@@H]2[C@@H](CO)O[C@@H](OC[C@H]3O[C@@H](OC(=O)[C@]45CC[C@H]([C@@H]4[C@H]4CC[C@@H]6[C@@]7(C)CC[C@H](O[C@@H]8OC[C@H](O)[C@H](O)[C@H]8O[C@@H]8O[C@@H](C)[C@H](O)[C@@H](O)[C@H]8O)[C@@](C)(CO)[C@@H]7CC[C@@]6(C)[C@]4(C)CC5)C(C)(C)O)[C@H](O)[C@@H](O)[C@@H]3O)[C@H](O)[C@H]2O)[C@H](O)[C@H](O)[C@H]1O
CHEMBL2271378	0.03	COC1(CCC(=C)CO[C@@H]2O[C@H](CO)[C@@H](O)[C@H](O)[C@H]2O)O[C@H]2C[C@H]3[C@@H]4CC[C@H]5C[C@@H](O[C@@H]6O[C@H](CO)[C@H](O[C@@H]7O[C@H](CO)[C@@H](O)[C@H](O[C@@H]8O[C@H](CO)[C@@H](O)[C@H](O)[C@H]8O)[C@H]7O[C@@H]7O[C@H](CO)[C@@H](O)[C@H](O[C@@H]8O[C@H](CO)[C@@H](O)[C@H](O)[C@H]8O)[C@H]7O)[C@H](O)[C@H]6O)[C@H](O)C[C@]5(C)[C@H]4CC[C@]3(C)[C@H]2[C@@H]1C
CHEMBL450855	0.029	C[C@H]1[C@H]2[C@H](C[C@H]3[C@@H]4CC=C5C[C@H](CC[C@]5(C)[C@H]4CC[C@]23C)O[C@@H]2O[C@H](CO)[C@@H](O[C@@H]3O[C@@H](C)[C@H](O)[C@@H](O)[C@H]3O)[C@H](O)[C@H]2O[C@@H]2O[C@@H](C)[C@H](O)[C@@H](O)[C@H]2O)O[C@]11CC[C@@H](CO)CO1
CHEMBL1978381	0.029	C[C@H]1[C@H]2[C@H](C[C@H]3[C@@H]4CC=C5C[C@H](CC[C@]5(C)[C@H]4CC[C@]23C)OC2OC(CO)C(OC3OC(C)C(O)C(O)C3O)C(O)C2OC2OC(C)C(O)C(O)C2O)O[C@]1(O)CC[C@H](CO)COC1OC(CO)C(O)C(O)C1O
CHEMBL12007	0.029	COCCC1=CC=C(OCC(O)CNC(C)COC(C)COC(C)COC(C)COC(C)COC(C)COCC(C)N)C=C1
CHEMBL1976461	0.029	COC1(CC[C@H](C)COC2OC(CO)C(O)C(O)C2O)O[C@H]2C[C@H]3[C@@H]4CC=C5C[C@H](CC[C@]5(C)[C@H]4CC[C@]3(C)[C@H]2[C@@H]1C)OC1OC(CO)C(O)C(OC2OC(CO)C(O)C(O)C2O)C1OC1OC(C)C(O)C(O)C1O
CHEMBL509238	0.028	C[C@@H](CC[C@@]1(O)O[C@H]2C[C@H]3[C@@H]4CC=C5C[C@H](CC[C@]5(C)[C@H]4CC[C@]3(C)[C@H]2[C@@H]1C)O[C@@H]1O[C@H](CO)[C@@H](O)[C@H](O[C@@H]2O[C@@H](C)[C@H](O)[C@@H](O)[C@H]2O)[C@H]1O[C@@H]1O[C@@H](C)[C@H](O)[C@@H](O)[C@H]1O)CO[C@@H]1O[C@H](CO)[C@@H](O)[C@H](O)[C@H]1O
CHEMBL394975	0.028	CCCCCCCCCCCCCCCC(=O)O[C@H]1C[C@H]2[C@@H]3C[C@@H]4O[C@]5(CC[C@@H](C)CO5)[C@@H](C)[C@@H]4[C@@]3(C)CC[C@@H]2[C@@]2(C)C[C@@H](O)[C@@H](C[C@H]12)O[C@@H]1O[C@H](CO)[C@@H](O[C@H]2O[C@H](C)[C@@H](O)[C@H](O)[C@@H]2O)[C@H](O)[C@H]1O[C@H]1O[C@H](C)[C@@H](O)[C@H](O)[C@@H]1O
CHEMBL509384	0.028	C[C@@H]1O[C@@H](O[C@H]2[C@H](O)[C@@H](O)[C@H](OC[C@H]3O[C@@H](OC(=O)[C@]45CC[C@H]([C@@H]4[C@H]4CC[C@@H]6[C@@]7(C)CC[C@H](O[C@@H]8OC[C@H](O[C@@H]9O[C@H](CO)[C@@H](O)[C@H](O)[C@H]9O)[C@H](O)[C@H]8O[C@@H]8O[C@@H](C)[C@H](O)[C@@H](O)[C@H]8O)[C@@](C)(CO)[C@@H]7CC[C@@]6(C)[C@]4(C)CC5)C(C)=C)[C@H](O)[C@@H](O)[C@@H]3O)O[C@@H]2CO)[C@H](O)[C@H](O)[C@H]1O
CHEMBL429195	0.028	CC(CCC(O)=O)CC(C)CC(C)C(=O)C=C(O)C(C)CC(C)CC=CC(C)C(O)C(C)C(O)CC1CCC(C)(O1)C1CCC(C)(O1)C(C)O
CHEMBL1222121	0.028	CC(CCC(O)=O)CC(C)CC(C)C(=O)C=C(O)C(C)CC(C)CC=CC(C)C(O)C(C)C(O)CC1CCC(C)(O1)C1CCC(C)(O1)C(C)O
CHEMBL2252211	0.028	CC1(C)CC[C@@]2(CC[C@]3(C)C(=CC[C@@H]4[C@@]5(C)CC[C@H](O[C@@H]6O[C@H](CO)[C@@H](O)[C@H](O)[C@H]6O[C@@H]6O[C@H](CO)[C@@H](O)[C@H](O[C@@H]7O[C@H](CO)[C@@H](O)[C@H](O)[C@H]7O[C@@H]7O[C@H](CO)[C@@H](O)[C@H](O)[C@H]7O)[C@H]6O)C(C)(C)[C@@H]5CC[C@@]34C)[C@@H]2C1)C(O)=O
CHEMBL2392064	0.028	C[C@@H]1O[C@@H](O[C@@H]2[C@@H](O)[C@H](O)CO[C@H]2O[C@H]2CC[C@@]3(C)[C@@H](CC[C@]4(C)[C@@H]3CC=C3[C@@H]5CC(C)(C)CC[C@@]5(CC[C@@]43C)C(O)=O)C2(C)C)[C@H](O)[C@H](O[C@@H]2O[C@H](CO)[C@@H](O[C@@H]3O[C@H](CO)[C@@H](O)[C@H](O)[C@H]3O)[C@H](O)[C@H]2O)[C@H]1O
CHEMBL526855	0.028	C[C@H]1[C@H]2[C@H](C[C@H]3[C@@H]4CC=C5C[C@@H](O[C@@H]6O[C@H](CO)[C@H](O[C@@H]7O[C@H](CO)[C@@H](O)[C@H](O[C@@H]8OC[C@@H](O)[C@H](O)[C@H]8O)[C@H]7O[C@@H]7O[C@H](CO)[C@@H](O)[C@H](O[C@@H]8O[C@H](CO)[C@@H](O)[C@H](O)[C@H]8O)[C@H]7O)[C@H](O)[C@H]6O)[C@H](O)C[C@]5(C)[C@H]4CC[C@]23C)O[C@]11C[C@H](O[C@@H]2O[C@H](CO)[C@@H](O)[C@H](O)[C@H]2O)[C@@H](C)CO1
CHEMBL502517	0.027	C[C@@H]1O[C@@H](O[C@@H]2[C@@H](O)[C@@H](O)CO[C@H]2O[C@H]2CC[C@@]3(C)[C@@H](CC[C@]4(C)[C@@H]3CC=C3[C@@H]5CC(C)(C)CC[C@@]5(CC[C@@]43C)C(O)=O)C2(C)C)[C@H](O)[C@H](O[C@@H]2OC[C@@H](O[C@@H]3O[C@H](CO)[C@@H](O)[C@H](O)[C@H]3O)[C@H](O)[C@H]2O)[C@H]1O
CHEMBL411209	0.027	CO[C@]1(CCC(C)CO[C@@H]2O[C@H](CO)[C@@H](O)[C@H](O)[C@H]2O)O[C@H]2C[C@H]3[C@@H]4CC=C5C[C@@H](O[C@@H]6O[C@H](CO)[C@@H](O[C@H]7O[C@H](C)[C@@H](O)[C@H](O)[C@@H]7O)[C@H](O)[C@H]6O[C@H]6O[C@H](C)[C@@H](O)[C@H](O)[C@@H]6O)[C@H](O)C[C@]5(C)[C@H]4CC[C@]3(C)[C@H]2[C@@H]1C
CHEMBL451145	0.027	CCCCCCCCCCCC(=O)O[C@@H]1[C@H](O)[C@@H](O[C@@H]2O[C@@H](C)[C@H](OC(=O)C(C)C(C)O)[C@@H](O)[C@H]2O[C@@H]2O[C@H](CO)[C@@H](O)[C@H](O)[C@H]2O)[C@H](C)O[C@H]1O[C@H]1[C@H](C)OC2O[C@@H]3[C@@H](O)[C@H](O)[C@@H](C)O[C@H]3OC(CCCCC)CCCCCCCCCC(=O)O[C@@H]2[C@@H]1O
CHEMBL12630	0.027	COC1=CC=C(OCC(O)CN(CC(O)COC2=CC=C(OC)C=C2)C(C)COCC(C)OCC(C)OCC(C)N(CC(O)COC2=CC=C(OC)C=C2)CC(O)COC2=CC=C(OC)C=C2)C=C1
CHEMBL1651994	0.026	CCCCCCCCCCCCOCCOCCOCCOC(=O)CC(C(O)=O)S(O)(=O)=O
CHEMBL1741084	0.026	CCCCCCCCCCCCOCCOCCOCCOC(=O)CC(C(O)=O)S(O)(=O)=O
CHEMBL503906	0.026	CC(C)[C@H](C)\\C=C\\[C@@H](CO)[C@H]1C[C@H](O)[C@H]2[C@@H]3CC=C4[C@@H](O)[C@H](CC[C@]4(C)[C@H]3CC[C@]12C)O[C@@H]1O[C@H](CO)[C@@H](O[C@@H]2O[C@H](CO)[C@H](O)[C@H](O)[C@H]2O)[C@H](O[C@@H]2OC[C@@H](O)[C@@H](O)[C@@H]2O[C@H]2O[C@H](CO)[C@H](O)[C@H](O)[C@H]2O)[C@H]1O
CHEMBL4299548	0.026	C[C@@H]1[C@@H]2[C@@H](C[C@@H]3[C@H]4CC=C5C[C@@H](CC[C@@]5(C)[C@@H]4CC[C@@]23C)O[C@@H]2O[C@H](CO)[C@@H](O)[C@H](O[C@@H]3O[C@@H](C)[C@H](O[C@@H]4O[C@H](CO)[C@@H](O)[C@H](O)[C@H]4O)[C@@H](O)[C@H]3O)[C@H]2O[C@@H]2O[C@@H](C)[C@H](O)[C@@H](O)[C@H]2O)O[C@]11C[C@H](O)[C@H](C)CO1
CHEMBL504489	0.026	C[C@@H]1O[C@@H](O[C@H]2[C@H](O)[C@@H](O)[C@H](OC[C@H]3O[C@@H](OC(=O)[C@]45CC[C@H]([C@@H]4[C@H]4CC[C@@H]6[C@@]7(C)CC[C@H](O[C@@H]8OC[C@H](O)[C@H](O)[C@H]8O)[C@@](C)(CO)[C@@H]7CC[C@@]6(C)[C@]4(C)CC5)C(C)=C)[C@H](O)[C@@H](O)[C@@H]3O)O[C@@H]2CO)[C@H](O)[C@H](O)[C@H]1O
CHEMBL449197	0.025	C[C@@H]1[C@@]2(CC[C@@H](C)CO2)O[C@H]2C[C@H]3[C@@H]4CC=C5C[C@H](CC[C@]5(C)[C@H]4CC[C@]3(C)[C@@]12O)O[C@@H]1O[C@H](CO)[C@@H](O[C@@H]2O[C@@H](C)[C@H](O)[C@@H](O)[C@H]2O[C@@H]2O[C@H](CO)[C@@H](O)[C@H](O)[C@H]2O)[C@H](O)[C@H]1O[C@@H]1O[C@@H](C)[C@H](O)[C@@H](O)[C@H]1O
CHEMBL4635475	0.025	C[C@H]1[C@H]2[C@H](C[C@H]3[C@@H]4CC=C5C[C@H](CC[C@]5(C)[C@H]4CC[C@]23C)O[C@@H]2O[C@H](CO)[C@@H](O[C@@H]3O[C@H](CO)[C@@H](O)[C@H](O[C@@H]4O[C@H](CO)[C@@H](O)[C@H](O)[C@H]4O)[C@H]3O)[C@H](O)[C@H]2O[C@@H]2O[C@@H](C)[C@H](O)[C@@H](O)[C@H]2O)O[C@]11CC[C@@](C)(CO[C@@H]2O[C@H](CO)[C@@H](O)[C@H](O)[C@H]2O)O1
CHEMBL269535	0.025	C[C@@H]1OC(OC2[C@@H](O)C(O)[C@H](C)OC2O[C@H]2C(O)[C@@H](O)C(CO)O[C@H]2OC2[C@H](O)C(O[C@@H](O[C@H]3CC[C@@]4(C)C(CC[C@]5(C)C4CC[C@]46O[C@H](O)[C@]7(C4CC(C)(C)[C@@H](O)[C@@H]7O)[C@H](O)C[C@@]56C)C3(C)C)[C@H]2O[C@@H]2OC(CO)[C@@H](O)C(O)[C@@H]2O)C(O)=O)[C@@H](O)C(O)[C@H]1O
CHEMBL502975	0.025	C[C@@H]1O[C@@H](O[C@H]2CC[C@@]3(C)[C@@H](CC[C@]4(C)[C@@H]3CC=C3[C@@H]5CC(C)(C)CC[C@@]5(CC[C@@]43C)C(O)=O)C2(C)C)[C@H](O[C@@H]2O[C@H](CO)[C@@H](O)[C@H](O)[C@H]2O)[C@H](O[C@@H]2O[C@H](CO)[C@@H](O[C@@H]3O[C@H](CO)[C@H](O)[C@H](O[C@@H]4OC[C@@H](O)[C@H](O)[C@H]4O)[C@H]3O)[C@H](O)[C@H]2O)[C@H]1O
CHEMBL1163174	0.024	C[C@@H](CC[C@@]1(O)O[C@H]2C[C@H]3[C@@H]4CC=C5C[C@@H](O[C@@H]6O[C@H](CO)[C@@H](O)[C@H](O)[C@H]6O[C@@H]6O[C@H](CO)[C@@H](O)[C@H](O)[C@H]6O[C@@H]6O[C@H](CO)[C@@H](O)[C@H](O)[C@H]6O)[C@H](O)C[C@]5(C)[C@H]4CC[C@]3(C)[C@H]2[C@@H]1C)CO[C@@H]1O[C@H](CO)[C@@H](O)[C@H](O)[C@H]1O
CHEMBL2003996	0.024	C[C@H]1[C@H]2[C@H](C[C@H]3[C@@H]4CC=C5C[C@H](CC[C@]5(C)[C@H]4CC[C@]23C)OC2OC(CO)C(O)C(OC3OC(CO)C(O)C(O)C3O)C2OC2OC(C)C(O)C(O)C2O)O[C@]11CC[C@@H](CO)CO1
CHEMBL507988	0.024	C[C@H]1[C@H]2[C@H](C[C@H]3[C@@H]4CC=C5C[C@H](CC[C@]5(C)[C@H]4CC[C@]23C)O[C@@H]2O[C@H](CO)[C@H](O[C@@H]3O[C@H](CO)[C@@H](C)[C@H](O)[C@H]3O[C@@H]3O[C@H](CO)[C@@H](O)[C@H](O)[C@H]3O)[C@H](O)[C@H]2O)O[C@]11CC[C@@H](CO)CO1
CHEMBL1995734	0.024	C[C@H](CC[C@@]1(O)O[C@H]2C[C@H]3[C@@H]4CC=C5C[C@H](CC[C@]5(C)[C@H]4CC[C@]3(C)[C@H]2[C@@H]1C)OC1OC(CO)C(OC2OC(C)C(O)C(O)C2O)C(O)C1OC1OC(C)C(O)C(O)C1O)COC1OC(CO)C(O)C(O)C1O
CHEMBL3322797	0.024	CCCCCNC(=O)NCCCC\\C=C/CCCCCCC(=O)OCCOCCOCCO
CHEMBL448368	0.024	C[C@@H]1O[C@@H](O[C@@H]2[C@@H](O)[C@@H](O)CO[C@H]2O[C@H]2CC[C@@]3(C)[C@@H](CC[C@]4(C)[C@@H]3CC=C3[C@@H]5CC(C)(C)CC[C@@]5(CC[C@@]43C)C(O)=O)C2(C)C)[C@H](O)[C@H](O[C@@H]2O[C@H](CO)[C@@H](O[C@@H]3O[C@H](CO)[C@@H](O)[C@H](O)[C@H]3O)[C@H](O)[C@H]2O)[C@H]1O
CHEMBL449987	0.023	C[C@@H]1O[C@@H](O[C@@H]2[C@@H](O)[C@@H](O)CO[C@H]2O[C@H]2CC[C@@]3(C)[C@@H](CC[C@]4(C)[C@@H]3CC=C3[C@H]5CC(C)(C)CC[C@@]5(CC[C@@]43C)C(O)=O)[C@]2(C)CO)[C@H](O)[C@H](O[C@@H]2O[C@H](CO)[C@@H](O[C@@H]3O[C@H](CO)[C@@H](O)[C@H](O)[C@H]3O)[C@H](O)[C@H]2O)[C@H]1O
CHEMBL1761957	0.023	CO[C@]1(CC[C@@H](C)CO[C@@H]2O[C@H](CO)[C@@H](O)[C@H](O)[C@H]2O)O[C@H]2C[C@H]3[C@@H]4CC=C5C[C@H](CC[C@]5(C)[C@H]4CC[C@]3(C)[C@H]2[C@@H]1C)O[C@@H]1O[C@H](CO)[C@@H](O[C@@H]2OC[C@H](O)[C@H](O)[C@H]2O)[C@H](O)[C@H]1O[C@@H]1O[C@@H](C)[C@H](O)[C@@H](O)[C@H]1O
CHEMBL508823	0.023	C[C@@H]1O[C@@H](O[C@H]2CC[C@@]3(C)[C@@H](CC[C@]4(C)[C@@H]3CC=C3[C@@H]5CC(C)(C)CC[C@@]5([C@H](O)C[C@@]43C)C(O)=O)C2(C)C)[C@H](O[C@@H]2O[C@H](CO)[C@@H](O)[C@H](O)[C@H]2O)[C@H](O[C@@H]2O[C@H](CO)[C@@H](O[C@@H]3O[C@H](CO)[C@H](O)[C@H](O[C@@H]4OC[C@@H](O)[C@H](O)[C@H]4O)[C@H]3O)[C@H](O)[C@H]2O)[C@H]1O
CHEMBL449979	0.023	CO[C@]1(CC[C@H](C)CO[C@@H]2O[C@H](CO)[C@@H](O)[C@H](O)[C@H]2O)O[C@H]2C[C@H]3[C@@H]4CC=C5C[C@H](CC[C@]5(C)[C@H]4CC[C@]3(C)[C@H]2[C@@H]1C)O[C@@H]1O[C@H](CO)[C@@H](O)[C@H](O[C@@H]2O[C@@H](C)[C@H](O)[C@@H](O)[C@H]2O)[C@H]1O[C@@H]1O[C@@H](C)[C@H](O)[C@@H](O)[C@H]1O
CHEMBL1761956	0.023	C[C@H](CC[C@@]1(O)O[C@H]2C[C@H]3[C@@H]4CC=C5C[C@H](CC[C@]5(C)[C@H]4CC[C@]3(C)[C@H]2[C@@H]1C)O[C@@H]1O[C@H](CO)[C@@H](O[C@@H]2OC[C@H](O)[C@H](O)[C@H]2O)[C@H](O)[C@H]1O[C@@H]1O[C@@H](C)[C@H](O)[C@@H](O)[C@H]1O)CO[C@@H]1O[C@H](CO)[C@@H](O)[C@H](O)[C@H]1O
CHEMBL563297	0.022	C[C@H]1O[C@@H](O[C@H]2CC[C@@]3(C)[C@@H](CC[C@]4(C)[C@@H]3C=C[C@]35OC[C@@]6(CCC(C)(C)C[C@@H]36)[C@@H](O)C[C@@]45C)[C@]2(C)CO)[C@H](O)[C@@H](O[C@@H]2O[C@H](CO)[C@@H](O)[C@H](O[C@@H]3O[C@H](CO)[C@@H](O)[C@H](O)[C@H]3O[C@@H]3O[C@H](CO)[C@@H](O)[C@H](O)[C@H]3O)[C@H]2O)[C@H]1O
CHEMBL507119	0.022	C[C@@H]1OC(=O)C(C[C@H](O)CCCCCCCCCC[C@@H](O)[C@H]2CC[C@@H](O2)[C@H]2CC[C@@H](O2)[C@H](O)CCCCCCCCCCO)=C1
CHEMBL3327133	0.022	C[C@H](CCC=C(C)C)[C@H]1CC[C@@]2(C)[C@@H]3CC=C4C(C)(C)[C@H](CC[C@]4(C)[C@H]3CC[C@]12C)O[C@@H]1O[C@H](CO[C@@H]2O[C@H](CO[C@@H]3O[C@H](CO)[C@@H](O)[C@H](O)[C@H]3O)[C@@H](O)[C@H](O)[C@H]2O)[C@@H](O)[C@H](O)[C@H]1O
CHEMBL1975645	0.022	C[C@H]1C2C(C[C@H]3[C@@H]4CC=C5CC(CCC5(C)[C@H]4CCC23C)OC2OC(CO)C(OC3OC(CO)C(O)C(OC4OCC(O)C(O)C4O)C3OC3OC(CO)C(OC4OC(C)C(OC5OC(C)C(O)C(O)C5O)C(O)C4O)C(O)C3O)C(O)C2O)O[C@]11CCC(C)CO1
CHEMBL274481	0.022	CCCCCCCC\\C=C\\CCCCCCCC(=O)OCC(CO[C@@H]1O[C@H](CO)[C@@H](O)[C@H](O)[C@H]1O)OC(=O)CCCCCCC\\C=C\\CCCCCCCC
CHEMBL500210	0.022	CO[C@]1(CC[C@@H](C)CO[C@@H]2O[C@H](CO)[C@@H](O)[C@H](O)[C@H]2O)O[C@H]2C[C@H]3[C@@H]4CC=C5C[C@@H](O[C@@H]6O[C@H](CO)[C@H](O[C@@H]7O[C@H](CO)[C@@H](O)[C@H](O[C@@H]8OC[C@@H](O)[C@H](O)[C@H]8O)[C@H]7O[C@@H]7O[C@H](CO)[C@@H](O)[C@H](O[C@@H]8O[C@H](CO)[C@@H](O)[C@H](O)[C@H]8O)[C@H]7O)[C@H](O)[C@H]6O)[C@H](O)C[C@]5(C)[C@H]4CC[C@]3(C)[C@H]2[C@@H]1C
CHEMBL444732	0.022	CO[C@]1(CC[C@H](C)CO[C@@H]2O[C@H](CO)[C@@H](O)[C@H](O)[C@H]2O)O[C@H]2C[C@H]3[C@@H]4CC=C5C[C@H](CC[C@]5(C)[C@H]4CC[C@]3(C)[C@H]2[C@@H]1C)O[C@@H]1O[C@H](CO)[C@@H](O)[C@H](O[C@@H]2O[C@@H](C)[C@H](O[C@@H]3O[C@H](CO)[C@@H](O)[C@H](O)[C@H]3O)[C@@H](O)[C@H]2O)[C@H]1O[C@@H]1O[C@@H](C)[C@H](O)[C@@H](O)[C@H]1O
CHEMBL232977	0.022	C[C@@H]1OC(=O)C(C[C@H](O)CCCCCCCCCC[C@@H](O)[C@H]2CC[C@@H](O2)[C@H]2CC[C@@H](O2)[C@H](O)CCCCCCO)=C1
CHEMBL427949	0.022	CO[C@]1(CC[C@H](C)CO)O[C@H]2C[C@H]3[C@@H]4CC=C5C[C@H](CC[C@]5(C)[C@H]4CC[C@]3(C)[C@H]2[C@@H]1C)O[C@@H]1O[C@H](CO)[C@@H](O)[C@H](O[C@@H]2O[C@H](CO)[C@@H](O)[C@H](O)[C@H]2O)[C@H]1O[C@@H]1O[C@@H](C)[C@H](O)[C@@H](O)[C@H]1O
CHEMBL1164915	0.021	C[C@@H](CC[C@@]1(O)O[C@H]2C[C@H]3[C@@H]4CC=C5C[C@H](CC[C@]5(C)[C@H]4CC[C@]3(C)[C@H]2[C@@H]1C)O[C@@H]1O[C@H](CO)[C@@H](O[C@@H]2O[C@@H](C)[C@H](O[C@@H]3O[C@@H](C)[C@H](O)[C@@H](O)[C@H]3O)[C@@H](O)[C@H]2O)[C@H](O)[C@H]1O[C@@H]1O[C@@H](C)[C@H](O)[C@@H](O)[C@H]1O)CO[C@@H]1O[C@H](CO)[C@@H](O)[C@H](O)[C@H]1O
CHEMBL450226	0.021	C[C@@H]1O[C@@H](O[C@H]2[C@H](O)[C@@H](O)[C@H](OC[C@H]3O[C@@H](OC(=O)[C@]45CC[C@H]([C@@H]4[C@H]4CC[C@@H]6[C@@]7(C)CC[C@H](O[C@@H]8OC[C@H](O)[C@H](O)[C@H]8O[C@@H]8O[C@@H](C)[C@H](O)[C@@H](O)[C@H]8O)[C@@](C)(CO)[C@@H]7CC[C@@]6(C)[C@]4(C)CC5)C(C)=C)[C@H](O)[C@@H](O)[C@@H]3O)O[C@@H]2CO)[C@H](O)[C@H](O)[C@H]1O
CHEMBL446867	0.021	C[C@@H]1O[C@@H](O[C@H]2[C@H](O)[C@@H](O)[C@H](OC[C@H]3O[C@@H](OC(=O)[C@]45CC[C@H]([C@@H]4[C@H]4CC[C@@H]6[C@@]7(C)CC[C@H](O[C@@H]8OC[C@H](O)[C@H](O)[C@H]8O[C@@H]8O[C@@H](C)[C@H](O)[C@@H](O)[C@H]8O)C(C)(C)[C@@H]7CC[C@@]6(C)[C@]4(C)CC5)C(C)=C)[C@H](O)[C@@H](O)[C@@H]3O)O[C@@H]2CO)[C@H](O)[C@H](O)[C@H]1O
CHEMBL1997088	0.02	CC1(C)CCC2(C(O)CC3(C)C(=CCC4C5(C)CCC(OC6OCC(O)C(O)C6OC6OCC(O)C(O)C6OC6OCC(O)C(OC7OC(CO)C(O)C(O)C7O)C6O)C(C)(C)C5CCC34C)C2C1)C(O)=O
CHEMBL506879	0.02	C[C@H]1[C@H]2[C@H](C[C@H]3[C@@H]4CC=C5C[C@H](CC[C@]5(C)[C@H]4CC[C@]23C)O[C@@H]2O[C@H](CO)[C@@H](O[C@@H]3O[C@@H](C)[C@H](O)[C@@H](O)[C@H]3O)[C@H](O)[C@H]2O)O[C@]11CC[C@@H](CO[C@@H]2O[C@H](CO)[C@@H](O)[C@H](O)[C@H]2O)CO1
CHEMBL2228471	0.02	C[C@H](CC[C@@]1(O)O[C@H]2C[C@H]3[C@@H]4CC=C5C[C@H](CC[C@]5(C)[C@H]4CC[C@]3(C)[C@H]2[C@@H]1C)O[C@@H]1O[C@H](CO)[C@@H](O)[C@H](O[C@@H]2OC[C@H](O)[C@@H](O)[C@@H]2O)[C@H]1O[C@@H]1O[C@@H](C)[C@H](O)[C@@H](O)[C@H]1O)CO[C@@H]1O[C@H](CO)[C@@H](O)[C@H](O)[C@H]1O
CHEMBL525402	0.02	CC(C)CC(=O)C[C@@](C)(O)[C@H]1CC[C@H]2[C@@H]3C[C@H](OC4O[C@H](C)[C@@H](O)[C@H](OC5OC[C@@H](OC6O[C@H](C)[C@@H](O)[C@H](O)[C@H]6OC6O[C@H](C)[C@H](O)[C@H](OC7O[C@H](C)[C@H](O)[C@H](O)[C@H]7O)[C@H]6O)[C@H](O)[C@H]5OC5O[C@H](C)[C@@H](O)[C@H](O)[C@H]5O)[C@H]4O)[C@H]4C[C@@H](O)CC[C@]4(C)C3=CC[C@]12C
CHEMBL611117	0.02	C[C@H](CCC1(O)OC2CC3C4CC=C5C[C@H](CC[C@]5(C)C4CC[C@]3(C)C2[C@@H]1C)O[C@@H]1O[C@H](CO)C(O[C@@H]2O[C@@H](CO)[C@H](O)[C@H]2O)[C@@H](O)[C@H]1O[C@@H]1O[C@@H](C)[C@H](O)[C@@H](O)[C@H]1O)CO[C@@H]1O[C@H](CO)[C@@H](O)[C@H](O)[C@H]1O
CHEMBL2228356	0.02	C[C@H](CC[C@@]1(O)O[C@H]2C[C@H]3[C@@H]4CC=C5C[C@H](CC[C@]5(C)[C@H]4CC[C@]3(C)[C@H]2[C@@H]1C)O[C@@H]1O[C@H](CO)[C@@H](O)[C@H](O[C@@H]2OC[C@H](O)[C@H](O)[C@H]2O)[C@H]1O[C@@H]1O[C@@H](C)[C@H](O)[C@@H](O)[C@H]1O)CO[C@@H]1O[C@H](CO)[C@@H](O)[C@H](O)[C@H]1O
CHEMBL1077121	0.02	C[C@H]1CC[C@]2(C)O[C@]3(C)CC[C@@H]4O[C@@H]5C[C@@H]6O[C@@H]7C[C@H](O)[C@@](C)(CCO)O[C@H]7C[C@H]6O[C@H]5C[C@H]4O[C@H]3C[C@H]2O[C@H]2C[C@H]3O[C@H]4C[C@H]5O[C@@H](C(=C)C[C@@H]5O[C@]4(C)C[C@@H]3O[C@H]12)[C@](C)(O)\\C=C\\C(=C)CC=C
CHEMBL2430037	0.02	C[C@@H]1O[C@@H](O[C@@H]2[C@@H](O)[C@H](CO[C@H]2O[C@H]2CC[C@@]3(C)[C@@H](CC[C@]4(C)[C@@H]3CC=C3[C@@H]5CC(C)(C)CC[C@@]5(CC[C@@]43C)C(O)=O)[C@]2(C)CO)O[C@@H]2O[C@H](CO)[C@@H](O[C@@H]3O[C@H](CO)[C@@H](O)[C@H](O)[C@H]3O)[C@H](O)[C@H]2O)[C@H](O)[C@H](O[C@@H]2OC[C@@H](O)[C@H](O)[C@H]2O)[C@H]1O
CHEMBL1269578	0.019	C[C@H]1CC[C@]2(C)O[C@]3(C)CC[C@@H]4O[C@@H]5C[C@@H]6O[C@@H]7C[C@H](O)[C@@](C)(CCO)O[C@H]7C[C@H]6O[C@H]5C[C@H]4O[C@H]3C[C@H]2O[C@H]2C[C@H]3O[C@H]4C[C@H]5O[C@@H](C(=C)C[C@@H]5O[C@]4(C)[C@H](O)[C@@H]3O[C@H]12)[C@](C)(O)\\C=C\\C(=C)CC=C
CHEMBL1209875	0.019	C[C@@H]1O[C@H](O[C@@H]2[C@@H](O)[C@H](O)[C@@H](OC[C@@H]3O[C@H](OC(=O)[C@]45CC[C@H]([C@@H]4[C@H]4C[C@@H](O)[C@@H]6[C@@]7(C)CC[C@@H](O[C@@H]8O[C@H](CO)[C@@H](O)[C@H](O)[C@H]8O)C(C)(C)[C@@H]7CC[C@@]6(C)[C@]4(C)CC5)C(=C)CO)[C@@H](O)[C@H](O)[C@H]3O)O[C@H]2CO)[C@H](O)[C@H](O)[C@H]1O
CHEMBL2031018	1.0	CCCCN(CCCC)C(=O)C1=NN(C(C)=C1Cl)C1=CC=C(C=C1C(=O)N1CCC2=CC=CC=C2C1)C(=O)NS(=O)(=O)C1=CC2=CC(I)=CC=C2C=C1
CHEMBL2031017	0.997	CCCCN(CCCC)C(=O)C1=NN(C(C)=C1Cl)C1=CC=C(C=C1C(=O)N1CCC2=CC=CC=C2C1)C(=O)NS(=O)(=O)C1=CC2=C(I)C=CC=C2C=C1
CHEMBL2031012	0.996	CCCCN(CCCC)C(=O)C1=NN(C(C)=C1Cl)C1=CC=C(C=C1C(=O)N1CCC2=CC=CC=C2C1)C(=O)NS(=O)(=O)C1=CC2=CC=CC=C2C=C1
CHEMBL2031023	0.995	CCCCN(CCCC)C(=O)C1=NN(C(C)=C1Cl)C1=C(C=C(C=C1)C(=O)NS(=O)(=O)C1=CC2=CC=CC=C2C=C1)C(=O)N1CCC2=C(C=CC=C2)C1C
CHEMBL3892056	0.995	CCCCN(CCCC)C(=O)C1=NN(C(C)=C1Cl)C1=CC=C(C=C1C(=O)N1CCC2=CC=CC=C2C1)C(=O)NS(=O)(=O)C1=CC2=CC(Cl)=CC=C2C=C1
CHEMBL3928986	0.995	CCCCN(CCCC)C(=O)C1=NN(C(C)=C1Cl)C1=CC=C(C=C1C(=O)N1CCC2=CC=CC=C2C1)C(=O)NS(=O)(=O)C1=CC2=CC=CC(Cl)=C2C=C1
CHEMBL3945459	0.995	CCCCN(CC1=CC=C(Cl)C(Cl)=C1)C(=O)C1=NN(C(C)=C1Cl)C1=CC=C(C=C1C(=O)N1CCC2=CC=CC=C2C1)C(=O)NS(=O)(=O)C1=CC2=CC(I)=CC=C2C=C1
CHEMBL3901024	0.995	CCCCN(CCCC)C(=O)C1=NN(C(C)=C1Cl)C1=CC=C(C=C1C(=O)N1CCC2=CC=CC=C2C1)C(=O)NS(=O)(=O)C1=CC2=C(Cl)C=CC=C2C=C1
CHEMBL3893121	0.994	CCCCN(CCCC)C(=O)C1=NN(C(C)=C1Cl)C1=CC=C(C=C1C(=O)N1CCC2=CC=CC=C2C1)C(=O)NS(=O)(=O)C1=CC2=C(Cl)C=CC(Cl)=C2C=C1
CHEMBL3923567	0.994	CCCCN(CCCC)C(=O)C1=NN(C(C)=C1Cl)C1=CC=C(C=C1C(=O)N1CCC2=CC=CC=C2C1)C(=O)NS(=O)(=O)C1=CC2=C(C=CC=C2C=C1)C#N
CHEMBL3980078	0.993	CCCCN(CCCC)C(=O)C1=NN(C(C)=C1Cl)C1=CC=C(C=C1C(=O)N1CCC2=CC=CC=C2C1)C(=O)NS(=O)(=O)C1=CC2=C(Br)C=CC(Cl)=C2C=C1
CHEMBL3942482	0.992	CCCCN(CCC1=CC=C(Cl)C(Cl)=C1)C(=O)C1=NN(C(C)=C1Cl)C1=CC=C(C=C1C(=O)N1CCC2=CC=CC=C2C1)C(=O)NS(=O)(=O)C1=CC2=CC=CC=C2C=C1
CHEMBL3947141	0.992	CCCCN(CCCC)C(=O)C1=NN(C(C)=C1Cl)C1=CC=C(C=C1C(=O)N1CCC2=CC=CC=C2C1)C(=O)NS(=O)(=O)C1=CC=C2N(CC)C=C(I)C2=C1
CHEMBL3890787	0.991	CCCCN(CCCC)C(=O)C1=NN(C(C)=C1Cl)C1=CC=C(C=C1C(=O)N1CCC2=CC=CC=C2C1)C(=O)NS(=O)(=O)C1=CC2=CC(=CC=C2C=C1)C(=O)N1CCN(C)CC1
CHEMBL3904423	0.99	CCCCN(CCCC)C(=O)C1=NN(C(C)=C1Cl)C1=CC=C(C=C1C(=O)N1CCC2=CC=CC=C2C1)C(=O)NS(=O)(=O)C1=CC2=C(Br)C=CC(N(C)C)=C2C=C1
CHEMBL2031027	0.99	CCCCN(CCCC)C(=O)C1=NN(C(C)=C1Cl)C1=CC=C(C=C1C(=O)N1CC2=CC=CC=C2C[C@H]1CN)C(=O)NS(=O)(=O)C1=CC2=CC=CC=C2C=C1
CHEMBL2031024	0.989	CCCCN(CCCC)C(=O)C1=NN(C(C)=C1Cl)C1=CC=C(C=C1C(=O)N1CC2=CC=CC=C2C[C@H]1CO)C(=O)NS(=O)(=O)C1=CC2=CC=CC=C2C=C1
CHEMBL2031019	0.988	CCCCN(CCCC)C(=O)C1=NN(C(C)=C1Cl)C1=C(C=C(C=C1)C(=O)NS(=O)(=O)C1=CC=C2NCCC2=C1)C(=O)N1CCC2=C(C1)C=CC=C2
CHEMBL3954188	0.987	CCCCN(CCCC)C(=O)C1=NN(C(C)=C1Cl)C1=CC=C(C=C1C(=O)N1CCC2=CC=CC=C2C1)C(=O)NS(=O)(=O)C1=CC=C2N(CC)C=C(Cl)C2=C1
CHEMBL2031030	0.986	CCCCN(CCCC)C(=O)C1=NN(C(C)=C1Cl)C1=C(C=C(C=C1)C(=O)NS(=O)(=O)C1=CC2=CC=CC=C2C=C1)C(=O)N1CC2=C(C[C@H]1CN1CCCC1)C=CC=C2
CHEMBL2031013	0.986	CCCCN(CCCC)C(=O)C1=NN(C(C)=C1Cl)C1=C(C=C(C=C1)C(=O)NS(=O)(=O)C1=CC2=C(C=CC=C2C=C1)S(=O)(=O)CC)C(=O)N1CCC2=C(C1)C=CC=C2
CHEMBL2031029	0.986	CCCCN(CCCC)C(=O)C1=NN(C(C)=C1Cl)C1=C(C=C(C=C1)C(=O)NS(=O)(=O)C1=CC2=CC=CC=C2C=C1)C(=O)N1CC2=C(C[C@H]1CN1CCOCC1)C=CC=C2
CHEMBL3893154	0.986	CCCCN(CCCC)C(=O)C1=NN(C(C)=C1Cl)C1=CC=C(C=C1C(=O)N1CCC2=CC=CC=C2C1)C(=O)NS(=O)(=O)C1=CC=C2N(CC3=CC=C(Cl)C(Cl)=C3)C=CC2=C1
CHEMBL3901575	0.986	CCCCN(CCCC)C(=O)C1=NN(C(C)=C1Cl)C1=CC=C(C=C1C(=O)N1CC2=CC=CC=C2C[C@H]1CN)C(=O)NS(=O)(=O)C1=CC2=C(Cl)C=CC=C2C=C1
CHEMBL2031021	0.986	CCCCN(CCCC)C(=O)C1=NN(C(C)=C1Cl)C1=CC=C(C=C1C(=O)N1CCC2=CC=CC=C2C1)C(=O)NS(=O)(=O)C1=CC=C2N(CC)CCC2=C1
CHEMBL2031028	0.984	CCCCN(CCCC)C(=O)C1=NN(C(C)=C1Cl)C1=C(C=C(C=C1)C(=O)NS(=O)(=O)C1=CC2=CC=CC=C2C=C1)C(=O)N1CC2=C(C[C@H]1CN1CCN(C)CC1)C=CC=C2
CHEMBL3906577	0.982	CCCCN(CC1=CC=C(Cl)C(Cl)=C1)C(=O)C1=NN(C(C)=C1Cl)C1=CC=C(C=C1C(=O)N1CC2=CC=CC=C2C[C@H]1CO)C(=O)NS(=O)(=O)C1=CC2=C(Cl)C=CC=C2C=C1
CHEMBL3937806	0.981	CCCCN(C(=O)C1=NN(C(C)=C1Cl)C1=CC=C(C=C1C(=O)N1CCC2=CC=CC=C2C1)C(=O)NS(=O)(=O)C1=CC2=CC=CC=C2C=C1)C1=CC=C(C=C1)C(=O)OC
CHEMBL2031032	0.981	CCCCN(CCCC)C(=O)C1=NN(C(C)=C1Cl)C1=C(C=C(C=C1)C(=O)NS(=O)(=O)C1=CC2=CC=CC=C2C=C1)C(=O)N1CNC2=C(C1)C=CC=C2
CHEMBL3917569	0.98	CCCCN(CCCC)C(=O)C1=NN(C=C1C)C1=CC=C(C=C1C(=O)N1CCC2=CC=CC=C2C1)C(=O)NS(=O)(=O)C1=CC2=CC=CC=C2C=C1
CHEMBL3962921	0.979	CCCCN(CCCC)C(=O)C1=NN(C(C)=C1Cl)C1=CC=C(C=C1C(=O)N1CCC2=CC=CC=C2C1)C(=O)NS(=O)(=O)C1=CC(Br)=C2N(CC)C=C(Br)C2=C1
CHEMBL2031025	0.977	CCCCN(CCCC)C(=O)C1=NN(C(C)=C1Cl)C1=CC=C(C=C1C(=O)N1CC2=CC=CC=C2C[C@H]1COCCCOC)C(=O)NS(=O)(=O)C1=CC2=CC=CC=C2C=C1
CHEMBL2031022	0.977	CCCCN(CCCC)C(=O)C1=NN(C(C)=C1Cl)C1=CC=C(C=C1C(=O)N1CCC2=CC=CC=C2C1)C(=O)NS(=O)(=O)C1=CC=C2N(CC3=CC=C(Cl)C(Cl)=C3)CCC2=C1
CHEMBL3975289	0.977	CCCCN(CCCC)C(=O)C1=NN(C(C)=C1Cl)C1=CC=C(C=C1C(=O)N1CC2=CC=CC=C2C[C@H]1COCCO)C(=O)NS(=O)(=O)C1=CC2=CC=CC=C2C=C1
CHEMBL2031014	0.975	CCCCN(CCCC)C(=O)C1=NN(C(C)=C1Cl)C1=CC=C(C=C1C(=O)N1CCC2=CC=CC=C2C1)C(=O)NS(=O)(=O)C1=CC2=C(OCCN3CCOCC3)C=CC=C2C=C1
CHEMBL2031031	0.974	CCCCN(CCCC)C(=O)C1=NN(C(C)=C1Cl)C1=CC=C(C=C1C(=O)N1COC2=CC=CC=C2C1)C(=O)NS(=O)(=O)C1=CC2=CC=CC=C2C=C1
CHEMBL3936947	0.972	CCCCN(CCCC)C(=O)C1=NN(C(C)=C1Cl)C1=CC=C(C=C1C(=O)N1CC2=CC=CC=C2C[C@H]1CO)C(=O)NS(=O)(=O)C1=CC=C2N(CC3=CC=C(Cl)C(Cl)=C3)C=CC2=C1
CHEMBL3912610	0.97	CCCCN(CCCC)C(=O)C1=NN(C(C)=C1Cl)C1=CC=C(C=C1C(=O)N1CC2=CC=CC=C2C[C@H]1CO)C(=O)NS(=O)(=O)C1=CC(Br)=C2N(CC)C=CC2=C1
CHEMBL3927598	0.969	CCCCN(CCCC)C(=O)C1=NN(C(C)=C1Cl)C1=CC=C(C=C1C(=O)N1CCC2=CC=CC=C2C1)C(=O)NS(=O)(=O)C1=CC=C2N(CCC2=C1)C(=O)C1CCCCC1
CHEMBL2031020	0.968	CCCCN(CCCC)C(=O)C1=NN(C(C)=C1Cl)C1=C(C=C(C=C1)C(=O)NS(=O)(=O)C1=CC=C2N(CCC2=C1)C(=O)C1=CC=C(Cl)C(Cl)=C1)C(=O)N1CCC2=C(C1)C=CC=C2
CHEMBL3917408	0.966	CCCCN(CCCC)C(=O)C1=NN(C(C)=C1Cl)C1=CC=C(C=C1C(=O)N1CCC2=CC=CC=C2C1)C(=O)NS(=O)(=O)C1=CC=C2N(CCCN3CCOCC3)C=CC2=C1
CHEMBL3954559	0.965	CCCCN(C(=O)C1=NN(C(C)=C1Cl)C1=CC=C(C=C1C(=O)N1CCC2=CC=CC=C2C1)C(=O)NS(=O)(=O)C1=CC2=CC=CC=C2C=C1)C1=CC=C2OCCOC2=C1
CHEMBL3963540	0.959	CCCCN(CCCC)C(=O)C1=NN(C(C)=C1Cl)C1=CC=C(C=C1C(=O)N1CC2=CC=CC=C2S(=O)(=O)C1)C(=O)NS(=O)(=O)C1=CC2=CC=CC=C2C=C1
CHEMBL3938217	0.954	CCCCN(CCCC)C(=O)C1=NN(C(C)=C1Cl)C1=CC=C(C=C1C(=O)N1CC2=CC=CC=C2C[C@H]1CO)C(=O)NS(=O)(=O)C1=CC=C2N(CC3=CC=C(Cl)C(Cl)=C3)CCC2=C1
CHEMBL3955216	0.953	CCCCN(CCCC)C(=O)C1=NN(C(C)=C1Cl)C1=CC=C(C=C1C(=O)N1CCC2=CC=CC=C2C1)C(=O)NS(=O)(=O)C1=CC=C2N(CCC2=C1)C(=O)CC1=CC=C(Cl)C(Cl)=C1
CHEMBL3948491	0.95	CCCCN(CCCC)C(=O)C1=NN(C(C)=C1Cl)C1=CC=C(C=C1C(=O)N1CCC2=CC=CC=C2C1)C(=O)NS(=O)(=O)C1=CC=C2N(CCSC3=CC=CC=C3)CCC2=C1
CHEMBL3931548	0.945	CCCCN(CCCC)C(=O)C1=NN(C(C)=C1Cl)C1=CC=C(C=C1C(=O)N1CC2=CC=CC=C2C[C@H]1CO)C(=O)NS(=O)(=O)C1=CC(Br)=C2N(CC)CCC2=C1
CHEMBL3912236	0.931	CCCCN(CCCC)C(=O)C1=NN(C(C)=C1Cl)C1=CC=C(C=C1C(=O)N1CCC2=CC=CC=C2C1)C(=O)NS(=O)(=O)C1=CC=C2N(CCC2=C1)C(=O)N1CCOCC1
CHEMBL467229	0.914	CCCCN(CCCC)C(=O)C1=NN(C(C)=C1Cl)C1=C(C=CC=C1)C(=O)N1CC2=C(C[C@H]1CO)C=CC=C2
CHEMBL3964186	0.905	CCCCN(CCCC)C1=NN(C(C)=C1Cl)C1=CC=C(C=C1C(=O)N1CCC2=CC=CC=C2C1)C(=O)NS(=O)(=O)C1=CC2=CC=CC=C2C=C1
CHEMBL3909422	0.892	CCCCN(CCCC)C(=O)C1=NN(C(C)=C1)C1=CC=C(NS(=O)(=O)C2=CC=CC=C2)C=C1C(=O)N1CC2=CC=CC=C2C[C@H]1CO
CHEMBL3895678	0.883	CCCCN(CCCC)C(=O)C1=NN(C(C)=C1Cl)C1=CC=C(O)C=C1C(=O)N1CC2=CC=CC=C2C[C@H]1CO
CHEMBL446802	0.87	CCCCN(CCCC)C(=O)C1=NN(C(C)=C1Cl)C1=C(C=C(NC(=O)C2=CC=CC=C2)C=C1)C(=O)N1CCC2=C(C1)C=CC=C2
CHEMBL3931099	0.866	CCCN(CCC)C1=NN(C(C)=C1Cl)C1=CC=C(C=C1C(=O)N1CC2=CC=CC=C2C[C@H]1CO)C(=O)NS(=O)(=O)C1=CC2=CC=CC=C2C=C1
CHEMBL3938600	0.862	CCCCN(CCCC)C(=O)C1=NN(C(C)=C1)C1=CC=C(NS(=O)C2=CC=CC=C2Cl)C=C1C(=O)N1CC2=CC=CC=C2C[C@H]1CO
CHEMBL3923681	0.858	CCCCN(CCCC)C(=O)C1=NN(C(C)=C1Cl)C1=CC=C(OC)C=C1C(=O)N1CC2=CC=CC=C2C[C@H]1CO
CHEMBL3985961	0.856	CCCCN(CCCC)C(=O)C1=NN(C(C)=C1)C1=CC=C(NS(=O)C2=CC=CC=C2N)C=C1C(=O)N1CC2=CC=CC=C2C[C@H]1CO
CHEMBL3927159	0.849	CCCCN(CCCC)C(=O)C1=NN(C(C)=C1)C1=CC=C(NS(=O)C2=CC=C(C=C2)C(C)=O)C=C1C(=O)N1CC2=CC=CC=C2C[C@H]1CO
CHEMBL3985364	0.843	CCCCN(CCCC)C(=O)C1=NN(C(C)=C1)C1=CC=C(NS(=O)C2=CC=CC=C2F)C=C1C(=O)N1CC2=CC=CC=C2C[C@H]1CO
CHEMBL3967288	0.839	CCCCN(CCCC)C(=O)C1=NN(C(C)=C1)C1=CC=C(NS(=O)C2=CC(Cl)=CC=C2F)C=C1C(=O)N1CC2=CC=CC=C2C[C@H]1CO
CHEMBL3948036	0.839	CCCCN(CCCC)C(=O)C1=NN(C(C)=C1)C1=CC=C(NS(=O)C2=CC=CC(Cl)=C2Cl)C=C1C(=O)N1CC2=CC=CC=C2C[C@H]1CO
CHEMBL3917653	0.839	CCCCN(CCCC)C(=O)C1=NN(C(C)=C1)C1=CC=C(NS(=O)C2=C3N(C)C=CC3=CC=C2)C=C1C(=O)N1CC2=CC=CC=C2C[C@H]1CO
CHEMBL3948552	0.836	CCCCN(CCCC)C(=O)C1=NN(C(C)=C1Cl)C1=CC=C(OCC(=O)OCC)C=C1C(=O)N1CC2=CC=CC=C2C[C@H]1CO
CHEMBL3950403	0.831	CCCCN(CCCC)C(=O)C1=NN(C(C)=C1)C1=CC=C(NS(=O)C2=CC=C(OC3=CC=CC=C3C)C=C2)C=C1C(=O)N1CC2=CC=CC=C2C[C@H]1CO
CHEMBL3957281	0.83	CCCCN(CCCC)C(=O)C1=NN(C(C)=C1)C1=CC=C(NS(=O)C2=CC(N)=CC=C2C)C=C1C(=O)N1CC2=CC=CC=C2C[C@H]1CO
CHEMBL3943276	0.83	CCCCN(CCCC)C(=O)C1=NN(C(C)=C1)C1=CC=C(NS(=O)C2=CC=C(OC3=CC=C(C)C=C3)C=C2)C=C1C(=O)N1CC2=CC=CC=C2C[C@H]1CO
CHEMBL3962530	0.824	CCCCN(CCCC)C(=O)C1=NN(C(C)=C1)C1=CC=C(NS(=O)C2=CC=C(C=C2)C2=CC(Cl)=CC(Cl)=C2)C=C1C(=O)N1CC2=CC=CC=C2C[C@H]1CO
CHEMBL3982550	0.82	CCCCN(CCCC)C(=O)C1=NN(C(C)=C1)C1=CC=C(NS(=O)C2=CC=C(C=C2)C2=CC=C(Cl)C=C2)C=C1C(=O)N1CC2=CC=CC=C2C[C@H]1CO
CHEMBL3890069	0.82	CCCCN(CCCC)C(=O)C1=NN(C(C)=C1)C1=CC=C(NS(=O)C2=CC=C(Br)C(Br)=C2)C=C1C(=O)N1CC2=CC=CC=C2C[C@H]1CO
CHEMBL504480	0.819	CCCCN(CCCC)C(=O)C1=NN(C(C)=C1Cl)C1=C(C=C(NC(=O)COC2=CC=CC=C2)C=C1)C(=O)N1CCC2=C(C1)C=CC=C2
CHEMBL3927392	0.818	CCCN(CCC)C1=NN(C(C)=C1Cl)C1=CC=C(C=C1C(=O)N1CC2=CC=CC=C2C[C@H]1CO)C(=O)NS(=O)(=O)C1=CC2=C(Br)C=CC(Cl)=C2C=C1
CHEMBL460173	0.817	CC1=C(Cl)C(=NN1C1=C(C=CC=C1)C(=O)N1CC2=C(C[C@H]1CO)C=CC=C2)C(=O)N(C1=CC=CC=C1)C1=CC=CC=C1
CHEMBL3937363	0.812	CCCCN(CCCC)C(=O)C1=NN(C(C)=C1)C1=CC=C(NS(C)(=O)=O)C=C1C(=O)N1CC2=CC=CC=C2C[C@H]1CO
CHEMBL3897154	0.81	CCCCN(CCCC)C(=O)C1=NN(C(C)=C1)C1=CC=C(NS(=O)C2=CC=CC(=C2)C#N)C=C1C(=O)N1CC2=CC=CC=C2C[C@H]1CO
CHEMBL3977288	0.807	CCCCN(CCCC)C(=O)C1=NN(C(C)=C1)C1=CC=C(NS(=O)C2=CC=C(NC(C)=O)C(Cl)=C2)C=C1C(=O)N1CC2=CC=CC=C2C[C@H]1CO
CHEMBL3953351	0.806	CCCCN(CCCC)C(=O)C1=NN(C(C)=C1)C1=CC=C(NS(=O)C2=CC=CC=C2C(=O)OC)C=C1C(=O)N1CC2=CC=CC=C2C[C@H]1CO
CHEMBL3902056	0.805	CCCCN(CCCC)C(=O)C1=NN(C(C)=C1)C1=CC=C(NS(=O)C2=CC=C(OC3=CC=C(F)C=C3)C=C2)C=C1C(=O)N1CC2=CC=CC=C2C[C@H]1CO
CHEMBL3959636	0.804	CCCCN(CCCC)C(=O)C1=NN(C(C)=C1)C1=CC=C(NS(=O)C2=CC=C(Br)C=C2CC)C=C1C(=O)N1CC2=CC=CC=C2C[C@H]1CO
CHEMBL3904990	0.79	CCCCN(CCCC)C(=O)C1=NN(C(C)=C1)C1=CC=C(NS(=O)C2=CC=C(C=C2)C2=NN(C)C=C2)C=C1C(=O)N1CC2=CC=CC=C2C[C@H]1CO
CHEMBL3914781	0.782	CCCCN(CCCC)C(=O)C1=NN(C(C)=C1)C1=CC(O)=CC=C1C(=O)N1CC2=CC=CC=C2C[C@H]1CO
CHEMBL3926618	0.782	CCCCN(CCCC)C(=O)C1=NN(C(C)=C1)C1=CC=C(NS(=O)N(C)C)C=C1C(=O)N1CC2=CC=CC=C2C[C@H]1CO
CHEMBL3945127	0.778	CCCCN(CCCC)C(=O)C1=NN(C(C)=C1)C1=CC=C(NS(=O)C2=CC=CC(OC3=CC=C(C)C=C3)=C2)C=C1C(=O)N1CC2=CC=CC=C2C[C@H]1CO
CHEMBL3972844	0.776	CCCCN(CCCC)C(=O)C1=NN(C(C)=C1)C1=CC=C(NS(=O)C2=CC(F)=C(Br)C=C2F)C=C1C(=O)N1CC2=CC=CC=C2C[C@H]1CO
CHEMBL3900418	0.776	CCCCN(CCCC)C(=O)C1=NN(C(C)=C1)C1=CC=C(NS(=O)(=O)C(C)C)C=C1C(=O)N1CC2=CC=CC=C2C[C@H]1CO
CHEMBL3929521	0.773	CCCCN(CCCC)C(=O)C1=NN(C(C)=C1Cl)C1=CC=C(OCC(=O)NC2=CC=CC=C2)C=C1C(=O)N1CC2=CC=CC=C2C[C@H]1CO
CHEMBL3890050	0.762	CCCCN(CCCC)C(=O)C1=NN(C(C)=C1)C1=CC=C(NS(=O)C2=C(C)N(C)N=C2C)C=C1C(=O)N1CC2=CC=CC=C2C[C@H]1CO
CHEMBL3893085	0.754	CCCCN(CCCC)C(=O)C1=NN(C(C)=C1)C1=CC=C(NS(=O)CCC2=CC=CC3=CC=CC=C23)C=C1C(=O)N1CC2=CC=CC=C2C[C@H]1CO
CHEMBL3912231	0.752	CCCCN(CCCC)C(=O)C1=NN(C(C)=C1)C1=CC=C(NS(=O)C2=CC=CC(=C2)C2=NN(C)C=C2)C=C1C(=O)N1CC2=CC=CC=C2C[C@H]1CO
CHEMBL3976266	0.749	CCCCN(CCCC)C(=O)C1=NN(C(C)=C1)C1=CC=C(NS(=O)C2=CC=C3OCCOC3=C2)C=C1C(=O)N1CC2=CC=CC=C2C[C@H]1CO
CHEMBL3918229	0.748	CCCCN(CCCC)C(=O)C1=NN(C(C)=C1)C1=CC(OC)=CC=C1C(=O)N1CC2=CC=CC=C2C[C@H]1CO
CHEMBL502066	0.744	CCCCN(CCCC)C(=O)C1=NN(C(C)=C1)C1=C(C=C(NC(=O)CSC2=CC=CC=C2)C=C1)C(=O)N1CCC2=C(C1)C=CC=C2
CHEMBL3948609	0.743	CCCCN(CCCC)C(=O)C1=NN(C(C)=C1)C1=CC=C(NS(=O)C2=CC=CC3=NON=C23)C=C1C(=O)N1CC2=CC=CC=C2C[C@H]1CO
CHEMBL3890556	0.739	CCCCN(CCCC)C(=O)C1=NN(C(C)=C1)C1=CC=C(NS(=O)C2=CN(C)C=N2)C=C1C(=O)N1CC2=CC=CC=C2C[C@H]1CO
CHEMBL520607	0.736	CCN(CC)C(=O)C1=NN(C(C)=C1Br)C1=C(C=CC=C1)C(=O)N1CC2=C(C[C@H]1CO)C=CC=C2
CHEMBL3942106	0.733	CCCCN(CCCC)C(=O)C1=NN(C(C)=C1)C1=CC=C(NS(=O)CC2=CC=C(Cl)C(Cl)=C2)C=C1C(=O)N1CC2=CC=CC=C2C[C@H]1CO
CHEMBL4111735	0.733	CCCCN(CCCC)C(=O)C1=NN(C(C)=C1)C1=CC=C(NS(=O)C[C@]23CC[C@H](CC2=O)C3(C)C)C=C1C(=O)N1CC2=CC=CC=C2C[C@H]1CO
CHEMBL509208	0.73	CCCCN(CCCC)C(=O)C1=NN(C(C)=C1)C1=C(C=C(OCC(=O)C2=CC=CC=C2)C=C1)C(=O)N1CCC2=C(C1)C=CC=C2
CHEMBL3916294	0.729	CCCCN(CCCC)C(=O)C1=NN(C(C)=C1)C1=CC=C(NS(=O)C2=CC=C(C=C2)C2=CN=CO2)C=C1C(=O)N1CC2=CC=CC=C2C[C@H]1CO
CHEMBL3932360	0.729	CCCCN(CCCC)C(=O)C1=NN(C(C)=C1)C1=CC=C(NS(=O)C2=C(C)C3=CC(F)=CC=C3S2)C=C1C(=O)N1CC2=CC=CC=C2C[C@H]1CO
CHEMBL3950260	0.72	CCCCN(CCCC)C(=O)C1=NN(C(C)=C1)C1=CC=C(NS(=O)CC2=CC=CC=C2)C=C1C(=O)N1CC2=CC=CC=C2C[C@H]1CO
CHEMBL3982160	0.716	CCCCN(CCCC)C(=O)C1=NN(C(C)=C1)C1=CC=C(NS(=O)C2=CC=C(C=C2)C2=NOC(C)=N2)C=C1C(=O)N1CC2=CC=CC=C2C[C@H]1CO
CHEMBL3902718	0.704	CCCCN(CCCC)C(=O)C1=NN(C(C)=C1)C1=CC=C(NS(=O)C2=C(Br)C=C(Cl)S2)C=C1C(=O)N1CC2=CC=CC=C2C[C@H]1CO
CHEMBL444140	0.7	CC1=CC(=NN1C1=C(C=CC=C1)C(=O)N1CC2=C(C[C@H]1CO)C=CC=C2)C(=O)N(C1=CC=CC=C1)C1=CC=CC=C1
CHEMBL451856	0.69	CCCCN(CCCC)C(=O)C1=NN(C(C)=C1)C1=C(C=C(NC(=O)COC2=CC=CC=C2)C=C1)C(=O)N1CCC2=C(C1)C=CC=C2
CHEMBL3908169	0.687	CCCCN(CCCC)C(=O)C1=NN(C(C)=C1)C1=CC(OCC(=O)OCC2=CC=CC=C2)=CC=C1C(=O)N1CC2=CC=CC=C2C[C@H]1CO
CHEMBL3974550	0.675	CCCCN(CCCC)C(=O)C1=NN(C(C)=C1)C1=CC=C(NS(=O)CCN2C(=O)C3=C(C=CC=C3)C2=O)C=C1C(=O)N1CC2=CC=CC=C2C[C@H]1CO
CHEMBL3926219	0.665	CCCCN(CCCC)C(=O)C1=NN(C(C)=C1)C1=CC(OCC(=O)OCC)=CC=C1C(=O)N1CC2=CC=CC=C2C[C@H]1CO
CHEMBL509760	0.643	CC1=CC(=NN1C1=CC=CC(C)=C1C(=O)N1CC2=CC=CC=C2CC1CO)C(=O)N(C1=CC=CC=C1)C1=CC=CC=C1
CHEMBL503783	0.643	CC1=CC(=NN1C1=C(C(=O)N2CC3=CC=CC=C3C[C@@H]2CO)C(C)=CC=C1)C(=O)N(C1=CC=CC=C1)C1=CC=CC=C1
CHEMBL508211	0.638	CC1=CC(=NN1C1=C(C(=O)N2CC3=CC=CC=C3C[C@H]2CO)C(C)=CC=C1)C(=O)N(C1=CC=CC=C1)C1=CC=CC=C1
CHEMBL501871	0.637	COC[C@@H]1CC2=C(CN1C(=O)C1=C(C=CC=C1)N1N=C(C=C1C)C(=O)N(C1=CC=CC=C1)C1=CC=CC=C1)C=CC=C2
CHEMBL3899211	0.632	CCCCN(CCCC)C(=O)C1=NN(C(C)=C1)C1=CC(OCC(=O)NC2=CC=CC=C2)=CC=C1C(=O)N1CC2=CC=CC=C2C[C@H]1CO
CHEMBL3946968	0.628	CCCCN(CCCC)C(=O)C1=NN(C(C)=C1)C1=CC=C(NS(=O)C2=C(SC=C2)C(=O)OC)C=C1C(=O)N1CC2=CC=CC=C2C[C@H]1CO
CHEMBL3899521	0.628	CCCCN(CCCC)C(=O)C1=NN(C(C)=C1)C1=CC=C(NS(=O)C2=CC=C(O2)C(=O)OC)C=C1C(=O)N1CC2=CC=CC=C2C[C@H]1CO
CHEMBL509788	0.62	CC1=C(Br)C(=NN1C1=C(C=CC=C1)C(=O)N1CC2=C(C[C@H]1CO)C=CC=C2)C(=O)N(C1=CC=CC=C1)C1=CC=CC=C1
CHEMBL3924890	0.612	CCCCN(CCCC)C(=O)C1=NN(C(C)=C1)C1=CC=C(NS(=O)C2=CC(=CS2)S(=O)C2=CC=CC=C2)C=C1C(=O)N1CC2=CC=CC=C2C[C@H]1CO
CHEMBL3932621	0.578	CCCCN(CCCC)C(=O)C1=NN(C(C)=C1)C1=CC(OCC(=O)NC2=CC=CC=C2F)=CC=C1C(=O)N1CC2=CC=CC=C2C[C@H]1CO
CHEMBL3912906	0.575	CCCCN(CCCC)C(=O)C1=CN(C)C(=N1)C1=CC=C(C=C1C(=O)N1CCC2=CC=CC=C2C1)C(=O)NS(=O)(=O)C1=CC2=CC=CC=C2C=C1
CHEMBL2030844	0.547	CCOC(=O)C1=NN(C(C)=C1C1=C(C=C(C=C1)C(=O)NS(=O)(=O)C1=CC2=CC=CC=C2C=C1)C(=O)N1CCC2=C(C1)C=CC=C2)C1=CC=CC=C1
CHEMBL2031001	0.536	CCCCN(CCCC)C1=NC(=CC=N1)C1=CC=C(C=C1C(=O)N1CCC2=C(C1)C=CC=C2)C(=O)NS(=O)(=O)C1=CC2=CC(I)=CC=C2C=C1
CHEMBL3897725	0.523	CCCCN(CCCC)C(=O)C1=CN(C)C(=N1)C1=CC=C(C=C1C(=O)N1CC2=CC=CC=C2C[C@H]1CN)C(=O)NS(=O)(=O)C1=CC2=C(I)C=CC=C2C=C1
CHEMBL3965698	0.52	CCCCN(CCCC)C(=O)C1=CC=CC(=N1)C1=CC=C(C=C1C(=O)N1CCC2=CC=CC=C2C1)C(=O)NS(=O)(=O)C1=CC2=CC=CC=C2C=C1
CHEMBL3900742	0.512	CCCCN(CCCC)C(=O)C1=NN(C(C)=C1)C1=CC=C(NS(=O)C2=C(OC)C(=CS2)C(=O)OC)C=C1C(=O)N1CC2=CC=CC=C2C[C@H]1CO
CHEMBL3959104	0.512	CCCCN(CCCC)C(=O)C1=NN(C(C)=C1)C1=CC=C(NS(=O)C2=C(C)ON=C2C2=CC=CC=C2)C=C1C(=O)N1CC2=CC=CC=C2C[C@H]1CO
CHEMBL3912240	0.478	CCCCN(CC1=CC=C(Cl)C(Cl)=C1)C1=NC=C(Cl)C(=N1)C1=CC=C(C=C1C(=O)N1CCC2=CC=CC=C2C1)C(=O)NS(=O)(=O)C1=CC2=C(Cl)C=CC=C2C=C1
CHEMBL2030866	0.462	CCCCN(CCCC)C1=NC(=CC=N1)C1=CC=C(C=C1C(=O)N1CCC2=C(C1)C=CC=C2)C(=O)NS(=O)(=O)C1=CC2=C(Cl)C=CC=C2C=C1
CHEMBL3890311	0.456	CCCCN(CCCC)C(=O)C1=CN(CC(=O)NC)C(=N1)C1=CC=C(C=C1C(=O)N1CCC2=CC=CC=C2C1)C(=O)NS(=O)(=O)C1=CC2=CC=CC=C2C=C1
CHEMBL1437853	0.454	CC(=O)C1=CC=C(C=C1)S(=O)(=O)N1CCN(CC1)C(=O)C1=CC=C(C=C1)N1N=C(C)C(Cl)=C1C
CHEMBL2031005	0.454	CCCCN(CCCC)C1=NC(=C(Cl)C=N1)C1=CC=C(C=C1C(=O)N1CCC2=C(C1)C=CC=C2)C(=O)NS(=O)(=O)C1=CC2=CC=CC=C2C=C1
CHEMBL2031006	0.452	CCCCN(CCCC)C1=NC(=C(C)C=N1)C1=CC=C(C=C1C(=O)N1CCC2=C(C1)C=CC=C2)C(=O)NS(=O)(=O)C1=CC2=CC=CC=C2C=C1
CHEMBL2030847	0.448	CCCCC1=C(C(CO)=NN1C1=CC=CC=C1)C1=C(C=C(C=C1)C(=O)NS(=O)(=O)C1=CC2=CC=CC=C2C=C1)C(=O)N1CCC2=C(C1)C=CC=C2
CHEMBL2030846	0.445	CCCCC1=C(C(=NN1C1=CC=CC=C1)C(O)=O)C1=C(C=C(C=C1)C(=O)NS(=O)(=O)C1=CC2=CC=CC=C2C=C1)C(=O)N1CCC2=C(C1)C=CC=C2
CHEMBL2030865	0.443	CCCCN(CCCC)C1=NC(=CC=N1)C1=CC=C(C=C1C(=O)N1CCC2=C(C1)C=CC=C2)C(=O)NS(=O)(=O)C1=CC2=CC=CC=C2C=C1
CHEMBL4532080	0.442	NS(=O)(=O)C1=CC=C(C=C1)N1N=C(C=C1C1=CC=CC(Cl)=C1)C(=O)N1CCOCC1
CHEMBL2030848	0.42	CCCCC1=C(C(=NN1C1=CC=C(OC)C=C1)C(=O)OCC)C1=C(C=C(C=C1)C(=O)NS(=O)(=O)C1=CC2=CC=CC=C2C=C1)C(=O)N1CCC2=C(C1)C=CC=C2
CHEMBL2030855	0.418	CCCCC1=C(C(CO)=NN1C1=CC=C(C=C1)C1=CC=CC=C1)C1=C(C=C(C=C1)C(=O)NS(=O)(=O)C1=CC2=CC=CC=C2C=C1)C(=O)N1CCC2=C(C1)C=CC=C2
CHEMBL397049	0.416	COC1=CC=C(C=C1)N1N=C(C(N)=O)C2=C1C(=O)N(CC2)C1CCN(CC1)C1=CC=CC=C1CN1CCOCC1
CHEMBL2030845	0.414	CCCCC1=C(C(=NN1C1=CC=CC=C1)C(=O)OCC)C1=C(C=C(C=C1)C(=O)NS(=O)(=O)C1=CC2=CC=CC=C2C=C1)C(=O)N1CCC2=C(C1)C=CC=C2
CHEMBL2031004	0.411	CCCCN(CCCC)C1=NC(=CC=N1)C1=CC=C(C=C1C(=O)N1CC2=C(C[C@H]1CO)C=CC=C2)C(=O)NS(=O)(=O)C1=CC2=C(Cl)C=CC=C2C=C1
CHEMBL4539136	0.41	CC1=CC=C(C=C1)C1=CC(=NN1C1=CC=C(C=C1)S(N)(=O)=O)C(=O)N1CCOCC1
CHEMBL4521969	0.409	NS(=O)(=O)C1=CC=C(C=C1)N1N=C(C=C1C1=CC=CC(F)=C1)C(=O)N1CCOCC1
CHEMBL2031003	0.407	CCCCN(CCCC)C1=NC(=CC=N1)C1=CC=C(C=C1C(=O)N1CC2=C(C[C@H]1CN)C=CC=C2)C(=O)NS(=O)(=O)C1=CC2=CC=CC=C2C=C1
CHEMBL2030860	0.402	CCCCC1=C(C(CO)=NN1C1=CC=CC=C1)C1=C(C=C(C=C1)C(=O)NS(=O)(=O)C1=CC2=CC=CC=C2C=C1)C(=O)N1CC2=C(C[C@H]1CN)C=CC=C2
CHEMBL2030859	0.401	CCCCC1=C(C(CO)=NN1C1=CC=CC=C1)C1=CC=C(C=C1C(=O)N1CC2=CC=CC=C2C[C@H]1CO)C(=O)NS(=O)(=O)C1=CC2=CC=CC=C2C=C1
CHEMBL4458211	0.396	NS(=O)(=O)C1=CC=C(C=C1)N1N=C(C=C1C1=CC=CC=C1)C(=O)N1CCOCC1
CHEMBL2031007	0.395	CCCN(CCC)C1=NC(=CC=N1)C1=CC=C(C=C1C(=O)N1CCC2=C(C1)C=CC=C2)C(=O)NS(=O)(=O)C1=CC2=CC=CC=C2C=C1
CHEMBL2031008	0.392	CCCN(CCC)C1=NC=C(Cl)C(=N1)C1=CC=C(C=C1C(=O)N1CC2=CC=CC=C2C[C@H]1CN)C(=O)NS(=O)(=O)C1=CC2=C(Cl)C=CC=C2C=C1
CHEMBL2030852	0.39	CCCCC1=C(C(CO)=NN1C1=CC=C(OC2=CC=C(Cl)C=C2)C=C1)C1=CC=C(C=C1C(=O)N1CCC2=CC=CC=C2C1)C(=O)NS(=O)(=O)C1=CC2=CC=CC=C2C=C1
CHEMBL4540871	0.389	NS(=O)(=O)C1=CC=C(C=C1)N1N=C(C=C1C1=CC=CC=C1)C(=O)NCCN1CCOCC1
CHEMBL2030851	0.387	CCCCC1=C(C(CO)=NN1C1=CC=C(OC2=CC=CC=C2)C=C1)C1=CC=C(C=C1C(=O)N1CCC2=CC=CC=C2C1)C(=O)NS(=O)(=O)C1=CC2=CC=CC=C2C=C1
CHEMBL3957861	0.387	CCCCN(CCCC)C1=NC=C(Cl)C(=N1)C1=CC=C(C=C1C(=O)N1CC2=CC=CC=C2C[C@H]1CO)C(=O)NS(=O)(=O)C1=CC2=CC=CC=C2C=C1
CHEMBL4545249	0.386	COC1=CC=C(C=C1)C1=CC(=NN1C1=CC=C(C=C1)S(N)(=O)=O)C(=O)N1CCOCC1
CHEMBL4569221	0.385	NS(=O)(=O)C1=CC=C(C=C1)N1N=C(C=C1C1=CC=C(Cl)C=C1)C(=O)N1CCOCC1
CHEMBL4438116	0.384	NS(=O)(=O)C1=CC=C(C=C1)N1N=C(C=C1C1=CC=CC=C1)C(=O)NCCCN1CCOCC1
CHEMBL2030849	0.384	CCCCC1=C(C(=NN1C1=CC=CC(OC2=CC=CC=C2)=C1)C(=O)OCC)C1=C(C=C(C=C1)C(=O)NS(=O)(=O)C1=CC2=CC=CC=C2C=C1)C(=O)N1CCC2=C(C1)C=CC=C2
CHEMBL4560235	0.382	NS(=O)(=O)C1=CC=C(C=C1)N1N=C(C=C1C1=CC=C(Cl)C=C1)C(=O)NCCN1CCOCC1
CHEMBL3966210	0.38	CCCCC1=C(C(=NN1C1=CC=C(OC2=CC=CC(Cl)=C2)C=C1)C(=O)OCC)C1=CC=C(C=C1C(=O)N1CCC2=CC=CC=C2C1)C(=O)NS(=O)(=O)C1=CC2=C(Br)C=CC(Cl)=C2C=C1
CHEMBL456676	0.375	COC1=CC=C(C=C1)N1N=C(C(N)=O)C2=C1C(=O)N(CC2)C1=CC=C(C=C1)C1(CN2CCOCC2)CC1
CHEMBL4455944	0.373	CCOC1=CC=C(C=C1)C1=CC(=NN1C1=CC=C(C=C1)S(N)(=O)=O)C(=O)NCCCN1CCOCC1
CHEMBL416097	0.371	CC1=NN(C(=C1)C(=O)NC1=CC=C(C=C1)C1=C(C=CC=C1)S(N)(=O)=O)C1=CC2=CC=CC=C2C=C1CO
CHEMBL2030850	0.37	CCCCC1=C(C(=NN1C1=CC=C(OC2=CC=CC=C2)C=C1)C(=O)OCC)C1=CC=C(C=C1C(=O)N1CCC2=CC=CC=C2C1)C(=O)NS(=O)(=O)C1=CC2=CC=CC=C2C=C1
CHEMBL4447638	0.369	NS(=O)(=O)C1=CC=C(C=C1)N1N=C(C=C1C1=CC=C(F)C=C1)C(=O)N1CCOCC1
CHEMBL4552101	0.368	NS(=O)(=O)C1=CC=C(C=C1)N1N=C(C=C1C1=CC=C(F)C=C1)C(=O)NCCN1CCOCC1
CHEMBL2030853	0.368	CCCCC1=C(C(CO)=NN1C1=CC=C(OC2=CC=CC(Cl)=C2)C=C1)C1=CC=C(C=C1C(=O)N1CCC2=CC=CC=C2C1)C(=O)NS(=O)(=O)C1=CC2=CC=CC=C2C=C1
CHEMBL4440769	0.367	COC1=CC=C(C=C1)C1=CC(=NN1C1=CC=C(C=C1)S(N)(=O)=O)C(=O)NCCN1CCOCC1
CHEMBL4471996	0.367	COC1=CC(=CC=C1)C1=CC(=NN1C1=CC=C(C=C1)S(N)(=O)=O)C(=O)N1CCOCC1
CHEMBL3314452	0.367	COC1=CC=C(C=C1)N1N=C(C(N)=O)C2=C1C(=O)N(CC2)C1=CC=C(C=C1)C(C)(C)O
CHEMBL442030	0.366	COC1=CC=C(C=C1)N1N=C(C=C1C(=O)NC1=CC=C(C=C1)C(=O)N1CCCC1)C(=O)NCC1CCCO1
CHEMBL4127359	0.366	COCCCNC1=CC(=CC=C1C(N)=O)N1N=C(C)C2=C1CN(CC2=O)C(=O)C1=CC=C(C)C=C1
CHEMBL4465261	0.365	CCOC1=CC=C(C=C1)C1=CC(=NN1C1=CC=C(C=C1)S(N)(=O)=O)C(=O)N1CCOCC1
CHEMBL4129392	0.365	COCCCNC1=CC(=CC=C1C(N)=O)N1N=C(C)C2=C1CN(CC2=O)C(=O)C1CCCC1
CHEMBL4127882	0.363	COCCCNC1=CC(=CC=C1C(N)=O)N1N=C(C)C2=C1CN(CC2=O)S(C)(=O)=O
CHEMBL3483308	0.362	O=C(N1CCC2=CC=C(C=C2C1)S(=O)(=O)N1CCOCC1)C1=NNC=C1
CHEMBL2030864	0.362	CCCCC1=C(C(CO)=NN1C1=CC=C(OC2=CC=CC(Cl)=C2)C=C1)C1=CC=C(C=C1C(=O)N1CCC2=CC=CC=C2C1)C(=O)NS(=O)(=O)C1=CC2=C(Cl)C=CC=C2C=C1
CHEMBL359171	0.36	COC1=CC=C(C=C1)N1N=C(C=C1C(=O)NC1=CC=C(C=C1)C(=O)N1CCCC1)C(=O)NCC1=CC=CC=C1
CHEMBL4467569	0.36	NS(=O)(=O)C1=CC=C(C=C1)N1N=C(C=C1C1=CC=C(Br)C=C1)C(=O)N1CCOCC1
CHEMBL4520676	0.359	COC1=CC=C(C=C1)C1=CC(=NN1C1=CC=C(C=C1)S(N)(=O)=O)C(=O)NCCCN1CCOCC1
CHEMBL2031009	0.357	CCCN(CCC)C1=NC=C(Cl)C(=N1)C1=CC=C(C=C1C(=O)N1CC2=CC=CC=C2C[C@H]1CO)C(=O)NS(=O)(=O)C1=CC2=C(Cl)C=CC=C2C=C1
CHEMBL2031002	0.356	CCCCN(CCCC)C1=NC(=CC=N1)C1=CC=C(C=C1C(=O)N1CCC2=C(C1)C=CC=C2)C(=O)NS(=O)(=O)C1=CC=C2N(CC3=CC=C(Cl)C(Cl)=C3)CCC2=C1
CHEMBL3927294	0.351	CCCCC1=C(C(=NN1C1=CC=C(OC2=CC=CC(Cl)=C2)C=C1)C(=O)OCC)C1=CC=C(C=C1C(=O)N1CCC2=CC=CC=C2C1)C(=O)NS(=O)(=O)C1=CC2=CC=CC=C2C=C1
CHEMBL4532838	0.349	CCOC1=CC=C(C=C1)C1=CC(=NN1C1=CC=C(C=C1)S(N)(=O)=O)C(=O)NCCN1CCOCC1
CHEMBL3314448	0.348	COC1=CC=C(C=C1)N1N=C(C(N)=O)C2=C1C(=O)N(CC2)C1=CC=C(C=C1)C(C)(C)CN1CCOCC1
CHEMBL3314440	0.345	COC1=CC=C(C=C1)N1N=C(C(N)=O)C2=C1C(=O)N(CC2)C1=CC=C(C=C1)C(C)(C)CO
CHEMBL141338	0.344	COC1=CC=C(C=C1)N1N=C(C=C1C(=O)NCC1=CC=CC=C1)C(=O)NC1=CC=C(C=C1)C(=O)N1CCCC1
CHEMBL4128420	0.34	COCCCNC1=CC(=CC=C1C(N)=O)N1N=C(C)C2=C1CN(CC1=CC=CC=C1)CC2=O
CHEMBL3962772	0.336	CCCCN(CCCC)C(=O)C1=CN(CC(O)=O)C(=N1)C1=CC=C(C=C1C(=O)N1CCC2=CC=CC=C2C1)C(=O)NS(=O)(=O)C1=CC=CC2=CC=CC=C12
CHEMBL143345	0.335	COC1=CC=C(C=C1)N1N=C(C=C1C(=O)NC1=CC=C(C=C1)C(=O)N1CCCC1)C(=O)NCC(C)C
CHEMBL510030	0.335	COC1=CC=C(C=C1)N1N=C(C(N)=O)C2=C1C(=O)N(CC2)C1=CC=C(C=C1)C1(CN2CCCC2=O)CC1
CHEMBL1187576	0.335	COC1=CC=C(C=C1)N1N=C(C(N)=O)C2=C1C(=O)N(CC2)C1=CC=C(C=C1)C1(CN2CCCC2=O)CC1
CHEMBL342220	0.333	NC(=O)C1=CC=C(NC(=O)C2=CC(=NN2C2=CC=C(Cl)C=C2)C(=O)NCC2=CC=CC=C2)C=C1
CHEMBL4127156	0.322	COCCCNC1=CC(=CC=C1C(N)=O)N1N=C(C)C2=C1CN(CC2=O)C(N)=O
CHEMBL1705732	0.322	CC1=NN(C(C)=C1CNC(=O)C1=CC=C(C=C1)S(=O)(=O)NCC1=CC=CO1)C1=CC=CC=C1
CHEMBL4127183	0.321	COCCCNC1=CC(=CC=C1C(N)=O)N1N=C(C)C2=C1CN(CC2=O)C(C)=O
CHEMBL3678576	0.316	CS(=O)(=O)NCC1=CC=C(C=C1)N1N=C(C(=O)N2CCOCC2)C2=C1C1=CC=CC=C1S(=O)(=O)C2
CHEMBL1728639	0.314	CC(C)C1=CC=C(C=C1)S(=O)(=O)N1CCN(CC1)C(=O)C1=CC=C(C=C1)N1N=C(C)C=C1C
CHEMBL461454	0.313	COC1=CC=C(C=C1)N1N=C(C(N)=O)C2=C1C(=O)N(CC2)C1=CC=C(C=C1)C1(CCN2CCOCC2)CC1
CHEMBL235492	0.308	COC1=CC=C(C=C1)N1N=C(C(=O)N(C)C)C2=C1C(=O)N(CC2)C1=CC=C(C=C1)C1=C(CN2CC[C@@H](O)C2)C=CC=C1
CHEMBL4128351	0.308	COCCCNC1=CC(=CC=C1C(N)=O)N1N=C(C)C2=C1CN(CC2=O)C(=O)C(C)C
CHEMBL82763	0.307	COC1=C(CN2C=C(CCC(=O)N3CCC(C)(C)CC3)C3=CC=C(C=C23)C(=O)NCC2CCCC2)C=CC(=C1)C(=O)NS(=O)(=O)C1=C(C)C=CC=C1
CHEMBL4126263	0.306	CCC(=O)N1CC2=C(C(C)=NN2C2=CC=C(C(N)=O)C(NCCCOC)=C2)C(=O)C1
CHEMBL1441620	0.306	CC(=O)NS(=O)(=O)C1=CC=C(NC(=O)C2=CC=C(C=C2)N2N=C(C)C=C2C)C=C1
CHEMBL4538557	0.306	COC1=CC=C(C=C1)N1N=C(C=C1C(=O)NC1=CC=C(C=C1)C(=O)N1CCCC1)C(=O)NC1=CC=CC=C1O
CHEMBL235268	0.305	CNC(=O)C1=NN(C2=C1CCN(C2=O)C1=CC=C(C=C1)C1=C(CN2CC[C@@H](O)C2)C=CC=C1)C1=CC=C(OC)C=C1
CHEMBL456677	0.305	COC1=CC=C(C=C1)N1N=C(C#N)C2=C1C(=O)N(CC2)C1=CC=C(C=C1)C1(CN2CCOCC2)CC1
CHEMBL3906946	0.304	NC(=O)C1=NN(C2=C1CCC1=C2C=C(N)C=C1)C1=CC=C(C=C1)S(=O)(=O)N1CCOCC1
CHEMBL1489960	0.303	CC1=NN(C(C)=C1)C1=CC=C(C=C1)C(=O)NC1=CC=C(C=C1)S(=O)(=O)NCC1=CC=CO1
CHEMBL398979	0.298	CN(CC1=NC=CN1C1=CC=C2N(CCC2=C1)C(=O)C1=CC(=NN1C1=CC=C2ON=C(N)C2=C1)C(N)=O)S(C)(=O)=O
CHEMBL3925669	0.293	OC1(CNC(=O)C2=NN(C(NC(=O)C3=CC(=C(Cl)C=C3Cl)C3=CC=CC=N3)=C2)C2=CC=CC=C2)CC1
CHEMBL3909285	0.292	OC1(CNC(=O)C2=NN(C(NC(=O)C3=CC(=C(Cl)C=C3Cl)C3=NC=CC=C3F)=C2)C2=CC=CC=C2)CCC1
CHEMBL2263275	0.292	CCCCCNC(=O)C1=NN(C(=C1C(=O)C1=CC=CC=C1)C1=CC=CC=C1)C1=CC=C(C=C1)C(=O)NCCCCC
CHEMBL605109	0.291	NC(=O)CC1=C(N(N=C1C(=O)N1CCC(O)(CC1)C1=CC=CC=C1)C1=CC=CC=C1Cl)C1=CC=C(Cl)C=C1
CHEMBL539437	0.29	O=C(NC1=CC=C(C=C1)S(=O)(=O)NC1=NC=CC=N1)C1=NN(C(=C1C(=O)C1=CC=CC=C1)C1=CC=CC=C1)C1=CC=CC=C1
CHEMBL3934347	0.288	COCCNC(=O)C1=NN(C(NC(=O)C2=CC(=C(Cl)C=C2Cl)C2=CC=CC=N2)=C1)C1=CC=CC=C1
CHEMBL248724	0.286	CS(=O)(=O)C1=CC=CC=C1C1=CC=C2N(CCC2=C1)C(=O)C1=CC(=NN1C1=CC=C2ON=C(N)C2=C1)C(N)=O
CHEMBL3184287	0.283	CN(C1=C(C)N(C)N(C1=O)C1=CC=CC=C1)S(=O)(=O)C1=CC(C(=O)NCC2CCCO2)=C(Cl)C=C1
CHEMBL519863	0.283	COC(C)(C)CN1CCC2=C(N(N=C2C1=O)C1=CC=CC=C1Cl)C1=CC=C(Cl)C=C1
CHEMBL3933210	0.28	OCC1(CC1)NC(=O)C1=NN(C(NC(=O)C2=CC(=C(Cl)C=C2Cl)C2=NC=CC=C2F)=C1)C1=CC=CC=C1
CHEMBL3935446	0.28	OCC1(CC1)NC(=O)C1=NN(C(NC(=O)C2=CC(=C(Cl)C=C2Cl)C2=CC=CC=N2)=C1)C1=CC=CC=C1
CHEMBL3980356	0.28	COCCNC(=O)C1=NN(C(NC(=O)C2=CC(=C(Cl)C=C2Cl)C2=NC=CC=C2F)=C1)C1=CC=CC=C1
CHEMBL4126085	0.277	COCCCNC1=CC(=CC=C1C(N)=O)N1N=C(C)C2=C1CN(CC2=O)C(=O)COC
CHEMBL3986556	0.277	CCCCN(CCCC)C1=CC=C(Br)C(=N1)C1=CC=C(C=C1C(=O)N1CCC2=CC=CC=C2C1)C(=O)NS(=O)(=O)C1=CC2=C(Cl)C=CC=C2C=C1
CHEMBL3961246	0.276	CC1(COC1)NC(=O)C1=NN(C(NC(=O)C2=CC(=C(Cl)C=C2Cl)C2=CC=CC=N2)=C1)C1=CC=CC=C1
CHEMBL4129326	0.276	COCCCNC1=CC(=CC=C1C(N)=O)N1N=C(C)C2=C1CN(CC2=O)C(=O)NCC1=CC=CC=C1
CHEMBL3891994	0.272	CC(C)(O)CNC(=O)C1=NN(C(NC(=O)C2=CC(=C(Cl)C=C2Cl)C2=CC=CC=N2)=C1)C1=CC=CC=C1
CHEMBL3904686	0.272	CC(C)(O)CCNC(=O)C1=NN(C(NC(=O)C2=CC(=C(Cl)C=C2Cl)C2=CC=CC=N2)=C1)C1=CC=CC=C1
CHEMBL3979153	0.271	NC1=NNC(CNC(=O)C2=NN(C(NC(=O)C3=CC(=C(Cl)C=C3Cl)C3=CC=CC=N3)=C2)C2=CC=CC=C2)=C1
CHEMBL3943048	0.27	O[C@H]1C[C@H](C1)NC(=O)C1=NN(C(NC(=O)C2=CC(=C(Cl)C=C2Cl)C2=CC=CC=N2)=C1)C1=CC=CC=C1
CHEMBL592525	0.27	O[C@H]1CC2=C(C=CC=C2)[C@H]1NC(=O)C1=NN(C(=C1CC#N)C1=CC=C(Cl)C=C1)C1=CC=CC=C1Cl
CHEMBL4465781	0.269	CC(C)(O)CNC(=O)C1=NN(C(NC(=O)C2=C(Cl)C=C(Cl)C(=C2)C2=C(F)C=CC=N2)=C1)C1=CC=CC=C1
CHEMBL3962178	0.269	COCCNC(=O)C1=NN(C(NC(=O)C2=CC(=CC=C2Cl)C2=NC=CC=C2F)=C1)C1=CC=CC=C1
CHEMBL310733	0.269	COC1=C(CN2C=C(CC(C)C(=O)N(C)C)C3=CC=C(C=C23)C(=O)NCC2CCCC2)C=CC(=C1)C(=O)NS(=O)(=O)C1=C(C)C=CC=C1
CHEMBL3968894	0.268	NC1=NNC(CNC(=O)C2=NN(C(NC(=O)C3=CC(=C(Cl)C=C3Cl)C3=NC=CC=C3F)=C2)C2=CC=CC=C2)=C1
CHEMBL3889897	0.267	O[C@H]1C[C@H](C1)NC(=O)C1=NN(C(NC(=O)C2=CC(=C(Cl)C=C2Cl)C2=NC=CC=C2F)=C1)C1=CC=CC=C1
CHEMBL3931040	0.267	COC1CN(C1)C(=O)C1=NN(C(NC(=O)C2=CC(=C(F)C=C2Cl)C2=CC=CC=N2)=C1)C1=CC=CC=C1
CHEMBL3954937	0.267	CN1N=C(N)C=C1CNC(=O)C1=NN(C(NC(=O)C2=CC(=C(Cl)C=C2Cl)C2=NC=CC=C2F)=C1)C1=CC=CC=C1
CHEMBL592526	0.267	O[C@@H]1CC2=C(C=CC=C2)[C@@H]1NC(=O)C1=NN(C(=C1CC#N)C1=CC=C(Cl)C=C1)C1=CC=CC=C1Cl
CHEMBL1765680	0.266	CC1=C(N(N=C1C(=O)NC1(CCOCC1)C#N)C1=C(I)C=CC=C1)C1=CC=CC=C1
CHEMBL3940829	0.266	FC1(CNC(=O)C2=NN(C(NC(=O)C3=CC(=C(Cl)C=C3Cl)C3=CC=CC=N3)=C2)C2=CC=CC=C2)COC1
CHEMBL3965212	0.266	FC1=CC=CN=C1C1=CC=C(Cl)C(=C1)C(=O)NC1=CC(=NN1C1=CC=CC=C1)C(=O)NCC1CCCO1
CHEMBL3970836	0.265	CC1(COC1)NC(=O)C1=NN(C(NC(=O)C2=CC(=C(Cl)C=C2Cl)C2=NC=CC=C2F)=C1)C1=CC=CC=C1
CHEMBL3981006	0.265	OC1(CNC(=O)C2=NN(C(NC(=O)C3=CC(=CC=C3Cl)C3=NC=CC=C3F)=C2)C2=CC=CC=C2)CCC1
CHEMBL142444	0.265	ClC1=CC=C(C=C1)N1N=C(C=C1C(=O)NC1=CC=C(C=C1)N1CCCCC1)C(=O)NCC1=CN=CC=C1
CHEMBL604904	0.265	NC(=O)CC1=C(N(N=C1C(=O)N1CCC(O)(CC1)C1=CC=C(F)C=C1)C1=CC=CC=C1Cl)C1=CC=C(Cl)C=C1
CHEMBL3893946	0.265	CC(C)CC1=CC(CNS(=O)(=O)C2=C(F)C=CC=C2F)=NN1C1=CC=CC=C1
CHEMBL2263277	0.265	O=C(NCC1=CC=CC=C1)NC(=O)C1=NN(C(=C1C(=O)C1=CC=CC=C1)C1=CC=CC=C1)C1=CC=C(C=C1)C(=O)NC(=O)NCC1=CC=CC=C1
CHEMBL3913552	0.265	CC1(O)CCC(CC1)NC(=O)C1=NN(C(NC(=O)C2=CC(=C(Cl)C=C2Cl)C2=CC=CC=N2)=C1)C1=CC=CC=C1
CHEMBL3985524	0.264	CC1(CNC(=O)C2=NN(C(NC(=O)C3=CC(=CC=C3Cl)C3=NC=CC=C3F)=C2)C2=CC=CC=C2)COC1
CHEMBL3683683	0.264	O=C(N1CCOCC1)C1=NN(C2=C1CS(=O)(=O)C1=CC=CC=C21)C1=CC=C(C=C1)C1(CN2CCOCC2)CC1
CHEMBL3979029	0.263	FC1=CC(Cl)=C(C=C1C1=CC=CC=N1)C(=O)NC1=CC(=NN1C1=CC=CC=C1)C(=O)N1C2CC1COC2
CHEMBL3911127	0.263	CC1=CC(Cl)=C(C=C1C1=NC=CC=C1F)C(=O)NC1=CC(=NN1C1=CC=CC=C1)C(=O)NCC(C)(C)O
CHEMBL3314444	0.263	COC1=CC=C(C=C1)N1N=C(C2=C1C(=O)N(CC2)C1=CC=C(C=C1)C(C)(C)CN1CCOCC1)S(C)(=O)=O
CHEMBL3939890	0.263	OC1CN(C1)C(=O)C1=NN(C(NC(=O)C2=CC(=C(Cl)C=C2Cl)C2=CC=CC=N2)=C1)C1=CC=CC=C1
CHEMBL4128570	0.262	COCCCNC1=CC(=CC=C1C(N)=O)N1N=C(C)C2=C1CNCC2=O
CHEMBL1397709	0.262	CN1N(C(=O)C(NS(=O)(=O)C2=C(Cl)C(Cl)=CC(=C2)C(=O)NCC2CCCO2)=C1C)C1=CC=CC=C1
CHEMBL3903478	0.262	C[C@@H](O)CNC(=O)C1=NN(C(NC(=O)C2=CC(=C(Cl)C=C2Cl)C2=CC=CC=N2)=C1)C1=CC=CC=C1
CHEMBL3961511	0.262	C[C@H](O)CNC(=O)C1=NN(C(NC(=O)C2=CC(=C(Cl)C=C2Cl)C2=CC=CC=N2)=C1)C1=CC=CC=C1
CHEMBL1886164	0.262	CN(C1=C(C)N(C)N(C1=O)C1=CC=CC=C1)S(=O)(=O)C1=CC(C(=O)NCC(C)(C)N2CCOCC2)=C(Cl)C=C1
CHEMBL3942676	0.262	OC1(CNC(=O)C2=NN(C(NC(=O)C3=CC(=C(Cl)C=C3Cl)C3=NC=CC=C3F)=C2)C2=CC=CC=C2)CC1
CHEMBL3898330	0.262	OC[C@H]1C[C@@H](C1)NC(=O)C1=NN(C(NC(=O)C2=CC(=CC=C2Cl)C2=NC=CC=C2F)=C1)C1=CC=CC=C1
CHEMBL596166	0.261	NC(=O)CC1=C(N(N=C1C(=O)N1CCC(O)(CC1)C1=NC=CC=C1)C1=CC=CC=C1Cl)C1=CC=C(Cl)C=C1
CHEMBL1703744	0.261	CN(CC1=C(C)N(N=C1C)C1=CC=CC=C1)C(=O)C1=CC=C(C=C1)S(=O)(=O)NCC1=CC=CO1
CHEMBL3977951	0.261	NC(=O)[C@H]1CCCN(C1)C(=O)C1=NN(C(NC(=O)C2=CC(=C(Cl)C=C2Cl)C2=CC=CC=N2)=C1)C1=CC=CC=C1
CHEMBL3987005	0.261	OC1(CNC(=O)C2=NN(C(NC(=O)C3=CC(=CC=C3Cl)C3=NC=CC=C3F)=C2)C2=CC=CC=C2)CC1
CHEMBL1423123	0.261	CC1=CC(C)=C(C=C1)N1N=C(C=C1C(=O)NCC1CCCO1)C1=CC=CS1
CHEMBL3915218	0.261	O[C@H]1C[C@@H](C1)NC(=O)C1=NN(C(NC(=O)C2=CC(=C(Cl)C=C2Cl)C2=CC=CC=N2)=C1)C1=CC=CC=C1
CHEMBL3953511	0.26	NC(=O)[C@H]1CCCN(C1)C(=O)C1=NN(C(NC(=O)C2=CC(=C(Cl)C=C2Cl)C2=CC=C(F)C=N2)=C1)C1=CC=CC=C1
CHEMBL1765672	0.26	BrC1=C(C=CC=C1)N1N=C(C=C1C1=CC=CC=C1)C(=O)NC1(CCOCC1)C#N
CHEMBL3956237	0.26	COCCNC(=O)C1=NN(C(NC(=O)C2=CC(=C(Cl)C=C2Cl)C2=CC=C(F)C=N2)=C1)C1=CC=CC=C1
CHEMBL3901470	0.26	C[C@@H](CO)NC(=O)C1=NN(C(NC(=O)C2=CC(=C(Cl)C=C2Cl)C2=CC=CC=N2)=C1)C1=CC=CC=C1
CHEMBL1309726	0.26	CC1=NN(C(=C1)C(=O)NCCCN1CCOCC1)C1=CC=CC=C1
CHEMBL3983549	0.26	CC(C)(CCO)NC(=O)C1=NN(C(NC(=O)C2=CC(=CC=C2Cl)C2=NC=CC=C2F)=C1)C1=CC=CC=C1
CHEMBL3962281	0.259	NC1=NNC(CNC(=O)C2=NN(C(NC(=O)C3=CC(=CC=C3Cl)C3=NC=CC=C3F)=C2)C2=CC=CC=C2)=C1
CHEMBL4095055	0.259	OC1=CC=C(C=C1)C1=CC(=NN1C1=CC=CC=C1)C(=O)NC1CCN(CC2=CC=CC=C2)CC1
CHEMBL398444	0.259	NC(=O)C1=NN(C(=C1)C(=O)N1CCC2=CC=C(C=C12)N1CCCCCC1=O)C1=CC=C2ON=C(N)C2=C1
CHEMBL1431844	0.259	CCOCCCNC(=O)C1=CC(C)=NN1C1=CC=CC=C1
CHEMBL3934688	0.259	OCC1(CC1)NC(=O)C1=NN(C(NC(=O)C2=CC(=CC=C2Cl)C2=NC=CC=C2F)=C1)C1=CC=CC=C1
CHEMBL3683652	0.259	FC1CN(CC2=CC=C(C=C2)N2N=C(C(=O)N3CCOCC3)C3=C2C2=CC=CC=C2S(=O)(=O)C3)C1
CHEMBL3927785	0.258	C[C@@H](CO)NC(=O)C1=NN(C(NC(=O)C2=CC(=C(Cl)C=C2Cl)C2=NC=CC=C2F)=C1)C1=CC=CC=C1
CHEMBL3924483	0.257	OCC1(CC1)NC(=O)C1=NN(C(NC(=O)C2=CC(=C(Cl)C=C2Cl)C2=CC=C(F)C=N2)=C1)C1=CC=CC=C1
CHEMBL4541305	0.257	CC1=C(C=NN1C1=NC(=O)C=C(C)N1)C(=O)N1CCC2=CC=C(C=C2C1)S(=O)(=O)N1CCOCC1
CHEMBL3924608	0.257	CC1(COC1)NC(=O)C1=NN(C(NC(=O)C2=CC(=C(Cl)C=C2Cl)C2=CC=C(F)C=N2)=C1)C1=CC=CC=C1
CHEMBL3898652	0.257	FC1=CC=CN=C1C1=CC(C(=O)NC2=CC(=NN2C2=CC=CC=C2)C(=O)N[C@@H]2CCOC2)=C(Cl)C=C1Cl
CHEMBL3942060	0.256	O[C@H]1C[C@@H](C1)NC(=O)C1=NN(C(NC(=O)C2=CC(=C(Cl)C=C2Cl)C2=NC=CC=C2F)=C1)C1=CC=CC=C1
CHEMBL250960	0.255	NC(=O)C1=NN(C(=C1)C(=O)N1CCC2=CC(=CC=C12)N1CCCCCC1=O)C1=CC=C2ON=C(N)C2=C1
CHEMBL3904486	0.255	OC1CC(C1)NC(=O)C1=NN(C(NC(=O)C2=CC(=CC=C2Cl)C2=NC=CC=C2F)=C1)C1=CC=CC=C1
CHEMBL311271	0.254	CCN(CC)C(=O)CCC1=CN(CC2=C(OC)C=C(C=C2)C(=O)NS(=O)(=O)C2=C(C)C=CC=C2)C2=CC(=CC=C12)C(=O)NCC1CCCC1
CHEMBL3654989	0.254	CC1=NN(C(C)=C1CN1CCC2=CC(=CC=C2C1)S(=O)(=O)NC1=CC=C(CCCC2CCCC2)C=C1F)C1=CC=CC=C1
CHEMBL3965472	0.254	O[C@H]1C[C@H](C1)NC(=O)C1=NN(C(NC(=O)C2=CC(=CC=C2Cl)C2=NC=CC=C2F)=C1)C1=CC=CC=C1
CHEMBL3683522	0.254	COC1CN(CC2=CC=C(C=C2)N2N=C(C(=O)N3CCOCC3)C3=C2C2=CC=CC=C2S(=O)(=O)C3)C1
CHEMBL342490	0.254	CC1=NN(C(=C1)C(=O)NC1=CC=C(C=C1)C1=C(C=CC=C1)S(N)(=O)=O)C1=CC=C2NN=C(N)C2=C1
CHEMBL3957908	0.253	ClC1=CC(Cl)=C(C=C1C(=O)NC1=CC(=NN1C1=CC=CC=C1)C(=O)N[C@@H]1CCOC1)C1=CC=CC=N1
CHEMBL3947229	0.253	CC1(C)C(O)C(C)(C)C1NC(=O)C1=NN(C(NC(=O)C2=CC(=CC=C2Cl)C2=NC=CC=C2F)=C1)C1=CC=CC=C1
CHEMBL3924262	0.253	NC(=O)[C@H]1CCCN(C1)C(=O)C1=NN(C(NC(=O)C2=CC(=C(Cl)C=C2Cl)C2=NC=CC=C2F)=C1)C1=CC=CC=C1
CHEMBL3957626	0.253	CO[C@@H]1CCN(C1)C(=O)C1=NN(C(NC(=O)C2=CC(=C(F)C=C2Cl)C2=CC=CC=N2)=C1)C1=CC=CC=C1
CHEMBL3974598	0.252	C[C@H](CO)NC(=O)C1=NN(C(NC(=O)C2=CC(=C(Cl)C=C2Cl)C2=NC=CC=C2F)=C1)C1=CC=CC=C1
CHEMBL3942203	0.252	CC(CO)NC(=O)C1=NN(C(NC(=O)C2=CC(=C(Cl)C=C2Cl)C2=NC=CC=C2F)=C1)C1=CC=CC=C1
CHEMBL1403912	0.252	CN(C1=C(C)N(C)N(C1=O)C1=CC=CC=C1)S(=O)(=O)C1=C(Cl)C=CC(=C1)C(=O)NCC1CCCO1
CHEMBL250560	0.252	NC(=O)C1=NN(C(=C1)C(=O)N1CCC2=CC(=CC=C12)N1CCCCC1=O)C1=CC=C2ON=C(N)C2=C1
CHEMBL3892570	0.251	O[C@H]1CC[C@H](CC1)NC(=O)C1=NN(C(NC(=O)C2=CC(=C(Cl)C=C2Cl)C2=CC=CC=N2)=C1)C1=CC=CC=C1
CHEMBL3985440	0.25	OC1(CNC(=O)C2=NN(C(NC(=O)C3=CC(=C(F)C=C3Cl)C3=CC=CC=N3)=C2)C2=CC=CC=C2)CC1
CHEMBL2030862	0.25	CCCCC1=C(C(CO)=NN1C1=CC=C(OC2=CC(Cl)=CC=C2)C=C1)C1=C(C=C(C=C1)C(=O)NS(=O)(=O)CC)C(=O)N1CCC2=C(C1)C=CC=C2
CHEMBL3938489	0.25	OCCCNC(=O)C1=NN(C(NC(=O)C2=CC(=C(Cl)C=C2Cl)C2=CC=CC=N2)=C1)C1=CC=CC=C1
CHEMBL3964908	0.25	OC[C@H]1C[C@H](C1)NC(=O)C1=NN(C(NC(=O)C2=CC(=CC=C2Cl)C2=NC=CC=C2F)=C1)C1=CC=CC=C1
CHEMBL3904345	0.249	CC(C)(O)CNC(=O)C1=NN(C(NC(=O)C2=CC(=CC=C2Cl)C2=NC=CC=C2F)=C1)C1=CC=CC=C1
CHEMBL3977792	0.249	CC(CO)NC(=O)C1=NN(C(NC(=O)C2=CC(=C(Cl)C=C2Cl)C2=CC=CC=N2)=C1)C1=CC=CC=C1
CHEMBL3927946	0.249	C[C@H](CO)NC(=O)C1=NN(C(NC(=O)C2=CC(=C(Cl)C=C2Cl)C2=CC=CC=N2)=C1)C1=CC=CC=C1
CHEMBL3925392	0.249	O[C@@H]1CCCC[C@@H]1NC(=O)C1=NN(C(NC(=O)C2=CC(=CC=C2Cl)C2=NC=CC=C2F)=C1)C1=CC=CC=C1
CHEMBL1315865	0.249	CN(C1=C(C)N(C)N(C1=O)C1=CC=CC=C1)S(=O)(=O)C1=CC(=CC=C1)C(=O)NCC1CCCO1
CHEMBL3911025	0.249	C[C@@H](CO)NC(=O)C1=NN(C(NC(=O)C2=CC(=CC=C2Cl)C2=NC=CC=C2F)=C1)C1=CC=CC=C1
CHEMBL3889774	0.249	CN1N=C(N)C=C1CNC(=O)C1=NN(C(NC(=O)C2=CC(=CC=C2Cl)C2=NC=CC=C2F)=C1)C1=CC=CC=C1
CHEMBL3928864	0.248	C[C@@H](O)CNC(=O)C1=NN(C(NC(=O)C2=CC(=C(Cl)C=C2Cl)C2=NC=CC=C2F)=C1)C1=CC=CC=C1
CHEMBL1607899	0.248	CC1=NN(C(NC(=O)CCC2=CC=C(C=C2)S(=O)(=O)N2CCOCC2)=C1)C1=CC=CC=C1
CHEMBL3912891	0.248	CC1(O)CCC(CC1)NC(=O)C1=NN(C(NC(=O)C2=CC(=C(Cl)C=C2Cl)C2=NC=CC=C2F)=C1)C1=CC=CC=C1
CHEMBL3973166	0.248	O[C@H]1C[C@@H](C1)NC(=O)C1=NN(C(NC(=O)C2=CC(=CC=C2Cl)C2=NC=CC=C2F)=C1)C1=CC=CC=C1
CHEMBL3901944	0.247	NC(=O)C1CCN(C1)C(=O)C1=NN(C(NC(=O)C2=CC(=C(Cl)C=C2Cl)C2=CC=CC=N2)=C1)C1=CC=CC=C1
CHEMBL3909932	0.247	O[C@H]1CCCC[C@@H]1NC(=O)C1=NN(C(NC(=O)C2=CC(=CC=C2Cl)C2=NC=CC=C2F)=C1)C1=CC=CC=C1
CHEMBL3954181	0.247	OCC1(CC1)NC(=O)C1=NN(C(NC(=O)C2=CC(=C(F)C=C2Cl)C2=CC=CC=N2)=C1)C1=CC=CC=C1
CHEMBL3956053	0.247	OC1(CNC(=O)C2=NN(C(NC(=O)C3=CC(=C(Cl)C=C3Cl)C3=CC=CC=N3)=C2)C2=CC=CC=C2)COC1
CHEMBL1883201	0.247	COCCCNC(=O)C1=CC(C)=NN1C1=CC=CC=C1
CHEMBL81915	0.246	COC1=C(CN2C=C(CCC(=O)N3CCCC3)C3=CC=C(C=C23)C(=O)NCC2CCCC2)C=CC(=C1)C(=O)NS(=O)(=O)C1=C(C)C=CC=C1
CHEMBL3491138	0.246	CCC(O)CN1CCN(CC1)C(=O)C1=NN(C=C1)C1=CC=CC=C1
CHEMBL3466353	0.246	COC1=CC=C(C)C=C1N1C=CC(=N1)C(=O)NCC1CCCOC1
CHEMBL3969737	0.246	COCCNC(=O)C1=NN(C(NC(=O)C2=CC(=C(F)C=C2Cl)C2=CC=CC=N2)=C1)C1=CC=CC=C1
CHEMBL3899756	0.245	CC1(COC1)NC(=O)C1=NN(C(NC(=O)C2=CC(=C(F)C=C2Cl)C2=CC=CC=N2)=C1)C1=CC=CC=C1
CHEMBL3908800	0.245	NC(=O)[C@H]1CCCN(C1)C(=O)C1=NN(C(NC(=O)C2=CC(=C(F)C=C2Cl)C2=CC=CC=N2)=C1)C1=CC=CC=C1
CHEMBL3962270	0.244	O[C@H]1C[C@H](C1)NC(=O)C1=NN(C(NC(=O)C2=CC(=C(Cl)C=C2Cl)C2=CC=C(F)C=N2)=C1)C1=CC=CC=C1
CHEMBL1765681	0.244	CC1=C(N(N=C1C(=O)NC1(CCOCC1)C#N)C1=C(C=CC=C1)C1=CC=CC=C1)C1=CC=CC=C1
CHEMBL3976789	0.244	ClC1=CC(Cl)=C(C=C1C(=O)NC1=CC(=NN1C1=CC=CC=C1)C(=O)N[C@H]1CCOC1)C1=CC=CC=N1
CHEMBL1765674	0.243	CC1=C(N(N=C1C(=O)NC1(CCOCC1)C#N)C1=C(Cl)C=CC=C1)C1=CC=CC=C1
CHEMBL3978099	0.243	NC1=NNC=C1CNC(=O)C1=NN(C(NC(=O)C2=CC(=C(Cl)C=C2Cl)C2=NC=CC=C2F)=C1)C1=CC=CC=C1
CHEMBL3935113	0.243	CC(C)(CO)NC(=O)C1=NN(C(NC(=O)C2=CC(=CC=C2Cl)C2=NC=CC=C2F)=C1)C1=CC=CC=C1
CHEMBL3962302	0.243	NC(=O)C1=NN(C2=C1CCC1=C2C=C(NC(=O)C2=C(Cl)C=NC(CN3CCOCC3)=C2)C=C1)C1=CC=C(F)C=C1
CHEMBL1765821	0.243	CC1=C(N(N=C1C(=O)NC1(CCOCC1)C#N)C1=C(Br)C=CC=C1)C1=CC(F)=CC=C1
CHEMBL3898180	0.242	O[C@@H]1CC[C@@H](C1)NC(=O)C1=NN(C(NC(=O)C2=CC(=CC=C2Cl)C2=NC=CC=C2F)=C1)C1=CC=CC=C1
CHEMBL3943464	0.242	FC1=CC=CN=C1C1=CC=C(Cl)C(=C1)C(=O)NC1=CC(=NN1C1=CC=CC=C1)C(=O)NC1CCCOC1
CHEMBL4110989	0.242	C[C@@H](O)CNC(=O)C1=NN(C(NC(=O)C2=CC(=CC=C2Cl)C2=NC=CC=C2F)=C1)C1=CC=CC=C1
CHEMBL3899684	0.242	OCCCNC(=O)C1=NN(C(NC(=O)C2=CC(=C(Cl)C=C2Cl)C2=NC=CC=C2F)=C1)C1=CC=CC=C1
CHEMBL3921605	0.242	C[C@@H](NC(=O)C1=NN(C2=C1CN(C\\C2=C/C1=CC=C(Cl)C=C1)C(=O)[C@@H](O)CO)C1=CC=C(Cl)C=C1Cl)C1=CC=CC=C1
CHEMBL3955113	0.242	COCCNC(=O)C1=NN(C(NC(=O)C2=CC(=C(F)C=C2Cl)C2=NC=CC=C2F)=C1)C1=CC=CC=C1
CHEMBL3939436	0.242	OCC1=CC=CC(CNC(=O)C2=NN(C(NC(=O)C3=CC(=C(F)C=C3Cl)C3=CC=CC=N3)=C2)C2=CC=CC=C2)=N1
CHEMBL3969491	0.242	OC1(CNC(=O)C2=NN(C(NC(=O)C3=CC(=C(F)C=C3Cl)C3=NC=CC=C3F)=C2)C2=CC=CC=C2)CC1
CHEMBL3935148	0.242	O[C@H]1CC[C@@H](CC1)NC(=O)C1=NN(C(NC(=O)C2=CC(=C(Cl)C=C2Cl)C2=CC=CC=N2)=C1)C1=CC=CC=C1
CHEMBL4095229	0.241	O=C(NC1=CC=C(C=C1)S(=O)(=O)NC1=NC=CC=N1)C1=CC(=NN1C1=CC=CC=C1)C1=CC=CC=C1
CHEMBL3899398	0.241	OCCC1(COC1)NC(=O)C1=NN(C(NC(=O)C2=CC(=C(Cl)C=C2Cl)C2=CC=CC=N2)=C1)C1=CC=CC=C1
CHEMBL2030863	0.241	CCCCCS(=O)(=O)NC(=O)C1=CC(C(=O)N2CCC3=C(C2)C=CC=C3)=C(C=C1)C1=C(CCCC)N(N=C1CO)C1=CC=C(OC2=CC(Cl)=CC=C2)C=C1
CHEMBL3952602	0.241	CN1CCOC(CNC(=O)C2=NN(C(NC(=O)C3=CC(=CC=C3Cl)C3=NC=CC=C3F)=C2)C2=CC=CC=C2)C1
CHEMBL3983857	0.241	OC1(CNC(=O)C2=NN(C(NC(=O)C3=CC(=C(Cl)C=C3Cl)C3=CC=C(F)C=N3)=C2)C2=CC=CC=C2)CC1
CHEMBL3985361	0.241	C[C@@H](NC(=O)C1=NN(C2=C1CN(C\\C2=C/C1=CC=C(Cl)C=C1)C(=O)[C@@H](O)CO)C1=CC=C(Cl)C=C1Cl)C1=CC=CC=N1
CHEMBL3917254	0.241	NC(=O)C1CCN(C1)C(=O)C1=NN(C(NC(=O)C2=CC(=C(Cl)C=C2Cl)C2=NC=CC=C2F)=C1)C1=CC=CC=C1
CHEMBL1401713	0.24	CC1=CC=CC(=C1)N1C=CC(=O)C(=N1)C(=O)NC1=CC=C(C=C1)S(=O)(=O)NC1=NC(C)=CC=N1
CHEMBL3918753	0.24	O[C@@H]1CCN(C1)C(=O)C1=NN(C(NC(=O)C2=CC(=C(F)C=C2Cl)C2=CC=CC=N2)=C1)C1=CC=CC=C1
CHEMBL3928947	0.24	OC[C@H]1C[C@@H](C1)NC(=O)C1=NN(C(NC(=O)C2=CC(=C(F)C=C2Cl)C2=CC=CC=N2)=C1)C1=CC=CC=C1
CHEMBL3977894	0.24	C[C@H](O)CNC(=O)C1=NN(C(NC(=O)C2=CC(=C(Cl)C=C2Cl)C2=NC=CC=C2F)=C1)C1=CC=CC=C1
CHEMBL1729656	0.24	CN1N(C(=O)C(NS(=O)(=O)C2=CC(=CC=C2)C(=O)N2CCC(CC2)C(N)=O)=C1C)C1=CC=CC=C1
CHEMBL1488948	0.24	CC1=NN(C(C)=C1)C1=CC=C(C=C1)C(=O)NC1=CC(=C(C)C=C1)S(=O)(=O)N1CCOCC1
CHEMBL3981396	0.239	CC(CO)CNC(=O)C1=NN(C(NC(=O)C2=CC(=C(Cl)C=C2Cl)C2=NC=CC=C2F)=C1)C1=CC=CC=C1
CHEMBL3944923	0.239	CC(C)(O)CNC(=O)C1=NN(C(NC(=O)C2=CC(=C(Cl)C=C2Cl)C2=CC=C(F)C=N2)=C1)C1=CC=CC=C1
CHEMBL3947413	0.239	COC[C@@H](O)CNC(=O)C1=NN(C(NC(=O)C2=CC(=C(Cl)C=C2Cl)C2=NC=CC=C2F)=C1)C1=CC=CC=C1
CHEMBL393393	0.239	COC1=CC=C(C=C1)N1N=C(C#N)C2=C1C(=O)N(CC2)C1=CC=C(C=C1)C1=C(CN2CC[C@@H](O)C2)C=CC=C1
CHEMBL1386060	0.239	CC1=CC=C(C=C1)N1C=CC(=O)C(=N1)C(=O)NC1=CC=C(C=C1)S(=O)(=O)NC1=NC(C)=CC=N1
CHEMBL3930393	0.239	FC1=CC=CN=C1C1=CC(C(=O)NC2=CC(=NN2C2=CC=CC=C2)C(=O)N[C@H]2CCOC2)=C(Cl)C=C1Cl
CHEMBL4113407	0.239	C[C@H](CO)NC(=O)C1=NN(C(NC(=O)C2=CC(=CC=C2Cl)C2=NC=CC=C2F)=C1)C1=CC=CC=C1
CHEMBL3932480	0.239	C[C@H](O)CNC(=O)C1=NN(C(NC(=O)C2=CC(=CC=C2Cl)C2=NC=CC=C2F)=C1)C1=CC=CC=C1
CHEMBL3967935	0.238	NC(=O)[C@H]1CCCN(C1)C(=O)C1=NN(C(NC(=O)C2=CC(=C(F)C=C2Cl)C2=NC=CC=C2F)=C1)C1=CC=CC=C1
CHEMBL1765675	0.238	CC1=C(N(N=C1C(=O)NC1(CCOCC1)C#N)C1=C(Br)C=CC=C1)C1=CC=CC=C1
CHEMBL592051	0.238	OC1(CC2=CC=CC=C2)CCN(CC1)C(=O)C1=NN(C(=C1CC#N)C1=CC=C(Cl)C=C1)C1=CC=CC=C1Cl
CHEMBL3903228	0.238	CC1(O)CCC(CC1)NC(=O)C1=NN(C(NC(=O)C2=CC(=CC=C2Cl)C2=NC=CC=C2F)=C1)C1=CC=CC=C1
CHEMBL3930367	0.238	OC1(CNC(=O)C2=NN(C(NC(=O)C3=CC(=C(Cl)C=C3Cl)C3=NC=CC=C3F)=C2)C2=CC=CC=C2)COC1
CHEMBL3901544	0.238	C[C@@H](CO)NC(=O)C1=NN(C(NC(=O)C2=CC(=C(Cl)C=C2Cl)C2=CC=C(F)C=N2)=C1)C1=CC=CC=C1
CHEMBL398528	0.238	CN(C)CC(=O)N(C)C1=CC=C2CCN(C(=O)C3=CC(=NN3C3=CC=C4ON=C(N)C4=C3)C(N)=O)C2=C1
CHEMBL596377	0.238	OC1(CCN(CC1)C(=O)C1=NN(C(=C1CC#N)C1=CC=C(Cl)C=C1)C1=CC=CC=C1Cl)C1=CC=C(F)C=C1
CHEMBL230238	0.237	CCC1=CC=C(C=C1)S(=O)(=O)N(CC1=NC=CC=C1)[C@H]1[C@H](O)C(C)(C)OC2=CC=C(C=C12)C(=O)NCCC1=CC=CC=C1
CHEMBL3917779	0.237	NC1=NNC=C1CNC(=O)C1=NN(C(NC(=O)C2=CC(=CC=C2Cl)C2=NC=CC=C2F)=C1)C1=CC=CC=C1
CHEMBL422616	0.237	CCCC1=CN(CC2=C(OC)C=C(C=C2)C(=O)NS(=O)(=O)C2=CC=CC=C2)C2=CC(=CC=C12)C(=O)NCC(C)C
CHEMBL504703	0.237	COC1=CC=C(C=C1)N1N=C(C2=C1C(=O)N(CC2)C1=CC=C(C=C1)C1(CN2CCOCC2)CC1)S(C)(=O)=O
CHEMBL1187488	0.237	COC1=CC=C(C=C1)N1N=C(C2=C1C(=O)N(CC2)C1=CC=C(C=C1)C1(CN2CCOCC2)CC1)S(C)(=O)=O
CHEMBL3973023	0.237	OC1CCN(C1)C(=O)C1=NN(C(NC(=O)C2=CC(=C(F)C=C2Cl)C2=CC=CC=N2)=C1)C1=CC=CC=C1
CHEMBL3905443	0.237	O[C@H]1CCN(C1)C(=O)C1=NN(C(NC(=O)C2=CC(=C(F)C=C2Cl)C2=CC=CC=N2)=C1)C1=CC=CC=C1
CHEMBL209878	0.237	CC(C)CN([C@H](CO)CCCCNC(=O)[C@@H](NC(=O)C1=C(O)C=CC=N1)C(C1=CC=CC=C1)C1=CC=CC=C1)S(=O)(=O)C1=CC=C(N)C=C1
CHEMBL3939943	0.237	OCC1(CC1)NC(=O)C1=NN(C(NC(=O)C2=CC(=C(F)C=C2Cl)C2=NC=CC=C2F)=C1)C1=CC=CC=C1
CHEMBL531174	0.236	CC1=NN(C(=C1)C(=O)NCC1=CC=C(C=C1)C1=C(C)ON=C1C)C1=CC=CC=C1
CHEMBL461668	0.236	COC1=CC=C(C=C1)N1N=C(C#N)C2=C1C(=O)N(CC2)C1=CC=C(C=C1)C1(CCN2CCOCC2)CC1
CHEMBL3947343	0.236	CC1(COC1)NC(=O)C1=NN(C(NC(=O)C2=CC(=C(F)C=C2Cl)C2=NC=CC=C2F)=C1)C1=CC=CC=C1
CHEMBL3486868	0.236	COCCNS(=O)(=O)C1=CC=C2CN(CCC2=C1)C(=O)C1=CN=CN1C
CHEMBL3972649	0.236	O[C@H]1C[C@@H](C1)NC(=O)C1=NN(C(NC(=O)C2=CC(=C(Cl)C=C2Cl)C2=CC=C(F)C=N2)=C1)C1=CC=CC=C1
CHEMBL1765683	0.236	COC1=CC=C(C=C1)C1=C(C)C(=NN1C1=C(Br)C=CC=C1)C(=O)NC1(CCOCC1)C#N
CHEMBL1504372	0.236	CC1=CC(C)=NC(NS(=O)(=O)C2=CC=C(NC(=O)C3=NN(C=CC3=O)C3=CC=CC=C3)C=C2)=N1
CHEMBL3924203	0.235	COC[C@@H](CO)NC(=O)C1=NN(C(NC(=O)C2=CC(=C(Cl)C=C2Cl)C2=CC=CC=N2)=C1)C1=CC=CC=C1
CHEMBL3899956	0.235	C[C@@H](O)CNC(=O)C1=NN(C(NC(=O)C2=CC(=C(Cl)C=C2Cl)C2=CC=C(F)C=N2)=C1)C1=CC=CC=C1
CHEMBL3986349	0.235	O[C@H]1C[C@H](C1)NC(=O)C1=NN(C(NC(=O)C2=CC(=C(F)C=C2Cl)C2=CC=CC=N2)=C1)C1=CC=CC=C1
CHEMBL3946766	0.235	CC(C)(O)CNC(=O)C1=NN(C(NC(=O)C2=CC(=C(F)C=C2Cl)C2=CC=CC=N2)=C1)C1=CC=CC=C1
CHEMBL3953158	0.234	OC[C@H]1C[C@H](C1)NC(=O)C1=NN(C(NC(=O)C2=CC(=C(F)C=C2Cl)C2=CC=CC=N2)=C1)C1=CC=CC=C1
CHEMBL3901257	0.234	CN1CCC(O)(CNC(=O)C2=NN(C(NC(=O)C3=CC(=CC=C3Cl)C3=NC=CC=C3F)=C2)C2=CC=CC=C2)CC1
CHEMBL3919225	0.234	O[C@H]1CC[C@H](CC1)NC(=O)C1=NN(C(NC(=O)C2=CC(=C(Cl)C=C2Cl)C2=NC=CC=C2F)=C1)C1=CC=CC=C1
CHEMBL3954486	0.234	O[C@H]1CC[C@@H](CC1)NC(=O)C1=NN(C(NC(=O)C2=CC(=C(Cl)C=C2Cl)C2=NC=CC=C2F)=C1)C1=CC=CC=C1
CHEMBL3961730	0.234	OCCC1(COC1)NC(=O)C1=NN(C(NC(=O)C2=CC(=C(Cl)C=C2Cl)C2=NC=CC=C2F)=C1)C1=CC=CC=C1
CHEMBL1230221	1.0	[O-][N+](=O)C1=C(NCCSC2=CC=CC=C2)C=CC(=C1)S(=O)(=O)NC(=O)C1=CC=C(C=C1)C1=CC=C2SC(CCC3=CC=CC=C3)=NC2=C1
CHEMBL3947409	0.751	[O-][N+](=O)C1=CC(=CC=C1NCCSC1=CC=CC=C1)S(=O)(=O)NC(=O)C1=CC=C(C=C1)C(=O)C1=CC=CC=C1
CHEMBL1940677	0.737	CC1=CC=C(C=C1)C(=O)NC1=CC=C(C=C1)C(=O)NS(=O)(=O)C1=CC=C(NCCSC2=CC=CC=C2)C(=C1)[N+]([O-])=O
CHEMBL371861	0.728	[O-][N+](=O)C1=C(NCCSC2=CC=CC=C2)C=CC(=C1)S(=O)(=O)NC(=O)C1=CC=C(C=C1)C1=CC=C(F)C=C1
CHEMBL3891088	0.666	COC1=CC=C(\\C=C\\C(=O)NC2=CC=C(C=C2)C(=O)NS(=O)(=O)C2=CC=C(NCCSC3=CC=CC=C3)C(=C2)[N+]([O-])=O)C=C1
CHEMBL1940680	0.666	[O-][N+](=O)C1=CC(=CC=C1NCCSC1=CC=CC=C1)S(=O)(=O)NC(=O)C1=CC=C(NS(=O)(=O)C2=CC=CC=C2)C=C1
CHEMBL1940668	0.652	[O-][N+](=O)C1=CC(=CC=C1NCCSC1=CC=CC=C1)S(=O)(=O)NC(=O)C1=CC=C(NC(=O)C2=CC=CC=C2)C=C1
CHEMBL4061074	0.643	COC1=CC=C2N(C(C)=C(CC(=O)NS(=O)(=O)C3=CC(=C(NCCSC4=CC=CC=C4)C=C3)[N+]([O-])=O)C2=C1)C1=CC=C(C=C1)C1=CC=CC=C1
CHEMBL1940678	0.627	[O-][N+](=O)C1=CC(=CC=C1NCCSC1=CC=CC=C1)S(=O)(=O)NC(=O)C1=CC=C(NC(=O)C2=CC=C(Br)C=C2)C=C1
CHEMBL1940670	0.605	[O-][N+](=O)C1=CC(=CC=C1NCCSC1=CC=CC=C1)S(=O)(=O)NC(=O)C1=CC=C(NC(=O)C2=CC(F)=CC=C2)C=C1
CHEMBL1940669	0.602	[O-][N+](=O)C1=CC(=CC=C1NCCSC1=CC=CC=C1)S(=O)(=O)NC(=O)C1=CC=C(NC(=O)C2=C(F)C=CC=C2)C=C1
CHEMBL1940671	0.59	[O-][N+](=O)C1=CC(=CC=C1NCCSC1=CC=CC=C1)S(=O)(=O)NC(=O)C1=CC=C(NC(=O)C2=CC=C(F)C=C2)C=C1
CHEMBL4072468	0.514	COC1=CC=C2N(C(C)=C(CC(=O)NS(=O)(=O)C3=CC(=C(NCCCC4=CC=CC=C4)C=C3)[N+]([O-])=O)C2=C1)C1=CC=C(C=C1)C1=CC=CC=C1
CHEMBL3699069	0.446	CN(C)CCCNC1=CC=C(C=C1[N+]([O-])=O)S(=O)(=O)NC(=O)C1=NC(=CC=C1CCCC1=CC=CC=C1)N1CCC2=CC=CC(C(=O)NC3=NC4=CC=CC=C4S3)=C2C1
CHEMBL3699071	0.443	CN(C)CCCNC1=CC=C(C=C1[N+]([O-])=O)S(=O)(=O)NC(=O)C1=NC(=CC=C1CCC1=CC=CC=C1)N1CCC2=CC=CC(C(=O)NC3=NC4=CC=CC=C4S3)=C2C1
CHEMBL3699075	0.442	[O-][N+](=O)C1=CC(=CC=C1N[C@H](CCN1CCOCC1)CSC1=CC=CC=C1)S(=O)(=O)NC(=O)C1=CSC(=N1)N1CCC2=CC=CC(C(=O)NC3=NC4=CC=CC=C4S3)=C2C1
CHEMBL3699078	0.389	CN(C)CCCNC1=CC=C(C=C1[N+]([O-])=O)S(=O)(=O)NC(=O)C1=C(CCC2=CC=CC=C2)SC(=N1)N1CCC2=CC=CC(C(=O)NC3=NC4=CC=CC=C4S3)=C2C1
CHEMBL4244521	0.369	[O-][N+](=O)C1=CC(=CC=C1NC1CCCCC1)S(=O)(=O)NC(=O)[C@H](CC1=CC=C(OCC2=CC=C(C=C2)C2=CC=CC=C2)C=C1)NC(=O)C1=CC2=CC=CC=C2C=C1
CHEMBL4082955	0.368	COC1=CC=C2N(C(C)=C(CC(=O)NS(=O)(=O)C3=CC(=C(C=C3)N3CCOCC3)[N+]([O-])=O)C2=C1)C1=CC=C(C=C1)C1=CC=CC=C1
CHEMBL4099393	0.357	COC1=CC=C2N(C(C)=C(CC(=O)NS(=O)(=O)C3=CC(=C(NCC4=CC=CC=C4)C=C3)[N+]([O-])=O)C2=C1)C1=CC=C(C=C1)C1=CC=CC=C1
CHEMBL3699080	0.349	CN(C)CCCNC1=CC=C(C=C1[N+]([O-])=O)S(=O)(=O)NC(=O)C1=C(CCCC2=CC=CC=C2)SC(=N1)N1CCC2=CC=CC(C(=O)NC3=NC4=CC=CC=C4S3)=C2C1
CHEMBL1488158	0.348	O=C(COC(=O)CCC1=NC2=CC=CC=C2S1)NC1=CC=C(C=C1)S(=O)(=O)N1CCOCC1
CHEMBL1578370	0.334	O=C(COC(=O)CCC1=NC2=CC=CC=C2S1)NC1=CC=CC(=C1)S(=O)(=O)N1CCOCC1
CHEMBL4240794	0.328	[O-][N+](=O)C1=CC(=CC=C1NCCCC1=CC=CC=C1)S(=O)(=O)NC(=O)[C@H](CC1=CC=C(OCC2=CC=C(C=C2)C#N)C=C1)NC(=O)C1=CC2=CC=CC=C2C=C1
CHEMBL1361896	0.297	CS(=O)(=O)C1=CC=C2N=C(NC(=O)C3=CC=C(NS(=O)(=O)C4=CC(=CC=C4)[N+]([O-])=O)C=C3)SC2=C1
CHEMBL3677644	0.291	CC1(O)CN(C1)C(=O)C1=CC=C(C=C1)C1=CC=C2SC(=NC2=C1)C(C(=O)NCCS(N)(=O)=O)S(C)(=O)=O
CHEMBL4092914	0.29	COC1=CC=C2N(C(C)=C(CC(=O)NS(=O)(=O)C3=CC(=C(C=C3)N3CCOCC3)[N+]([O-])=O)C2=C1)C1=CC=C(C)C=C1
CHEMBL3699074	0.28	CN(C)CCCNC1=CC=C(C=C1[N+]([O-])=O)S(=O)(=O)NC(=O)C1=C(CC2=CC=CC=C2)SC(=N1)N1CCC2=CC=CC(C(=O)NC3=NC4=CC=CC=C4S3)=C2C1
CHEMBL1689147	0.273	[O-][N+](=O)C1=CC(=CC=C1NCCSC1=CC=CC=C1)S(=O)(=O)NC1=C2C=CC(=CC2=NC=N1)C1=CC=C(F)C=C1
CHEMBL3677598	0.262	COCCS(=O)(=O)NS(=O)(=O)C1=CC=CC(CNC(=O)C(C2=NC3=CC(=CC=C3S2)C2=CC=CC=C2)S(=O)(=O)CCOC)=C1
CHEMBL1463525	0.26	CC1=NC2=CC=C(NC(=O)C3=CC=C(C=C3)S(=O)(=O)N3CCOCC3)C=C2S1
CHEMBL3682482	0.259	COCCOC1=CC=C(C=C1)C1=CC=C2SC(=NC2=C1)C(C(=O)NCCS(N)(=O)=O)S(C)(=O)=O
CHEMBL263808	0.247	CC1(C)CNC2=C(C=C(CCC(=O)N3CCN(CC4=CC=NC=C4)CC3)C=C2C1)S(=O)(=O)N[C@@H](CC1=NC2=CC=CC=C2S1)C(=O)N1CCC(CCF)CC1
CHEMBL3682500	0.244	CC(C)(O)CN1C=CC(=CC1=O)C1=CC=C2SC(=NC2=C1)C(C(=O)NCCS(N)(=O)=O)S(C)(=O)=O
CHEMBL3682490	0.236	COCC1=CC=C(C=C1)C1=CC=C2SC(=NC2=C1)C(C(=O)NCCS(N)(=O)=O)S(C)(=O)=O
CHEMBL3952752	0.235	[O-][N+](=O)C1=CC(=CC=C1NCCCN1CCCC1)S(=O)(=O)NC(=O)C1=CC=C(C=C1OC1=CC=C2NC=CC2=C1)N1CCN(CC2=CC(OCCN3CCOCC3)=CC=C2C2=CC=C(Cl)C=C2)CC1
CHEMBL3682463	0.227	CC1=C(C=C2SC(=NC2=C1)C(C(=O)NCCS(N)(=O)=O)S(C)(=O)=O)C1=CC=C(C=C1)C(=O)N1CC(C)(O)C1
CHEMBL4239260	0.227	CC(C)(C)OC(=O)N[C@@H](CC1=CC=C(OCC2=CC=C(OC3=CC=CC=C3)C=C2)C=C1)C(=O)NS(=O)(=O)C1=CC=C(NC2CCCCC2)C(=C1)[N+]([O-])=O
CHEMBL4472744	0.225	CC(C)CC(NC(=O)OC1CCN(CC1)S(=O)(=O)C1=C(C=C(C=C1)[N+]([O-])=O)[N+]([O-])=O)C(=O)NC(CCCNC(N)=N)C(=O)C1=NC2=CC=CC=C2S1
CHEMBL3931621	0.223	CCN(CC)C1CCC(CC1)NC1=CC=C(C=C1[N+]([O-])=O)S(=O)(=O)NC(=O)C1=CC=C(C=C1OC1=CC=C2NC=CC2=C1)N1CCN(CC2=C(CC(C)(C)CC2)C2=CC=C(Cl)C=C2)CC1
CHEMBL4441493	0.221	COC1=CC=C2N(C(=O)C3=CC=C(Cl)C=C3)C(C)=C(CC(=O)N[C@@H](CC3=CC=C(OCC4=CC=C(C)C=C4)C=C3)C(=O)NS(=O)(=O)C3=CC=C(Cl)C(=C3)[N+]([O-])=O)C2=C1
CHEMBL4063698	0.216	COC1=CC=C2N(C(C)=C(CC(=O)N[C@@H](CC3=CNC4=CC=CC=C34)C(=O)NS(=O)(=O)C3=CC(=C(Cl)C=C3)[N+]([O-])=O)C2=C1)C1=CC=C(C=C1)C1=CC=CC=C1
CHEMBL4060912	0.215	COC1=CC=C2N(C(C)=C(CC(=O)N[C@@H](CC3=CC=CC=C3)C(=O)NS(=O)(=O)C3=CC(=C(Cl)C=C3)[N+]([O-])=O)C2=C1)C1=CC=C(C=C1)C1=CC=CC=C1
CHEMBL3682499	0.214	CC(C)(O)CN1C=CC(=CC1=O)C1=CC=C2N=C(SC2=C1)C(C(=O)NCCS(N)(=O)=O)S(C)(=O)=O
CHEMBL3682501	0.213	CC(C)(O)CN1C=C(C=CC1=O)C1=CC=C2SC(=NC2=C1)C(C(=O)NCCS(N)(=O)=O)S(C)(=O)=O
CHEMBL3987182	0.212	CC1(C)CCC(CN2CCN(CC2)C2=CC=C(C(=O)NS(=O)(=O)C3=CC=C(NCCC#N)C(=C3)[N+]([O-])=O)C(OC3=C4C=CNC4=CC=C3)=C2)=C(C1)C1=CC=C(Cl)C=C1
CHEMBL287715	0.205	CC(=O)N1CCN(CC1)C(=O)CCC1=CC(=C2NCC(C)(C)CC2=C1)S(=O)(=O)N[C@@H](CC1=NC2=CC=CC=C2S1)C(=O)N1CCC(CCF)CC1
CHEMBL1299774	0.204	CC1=NC2=CC=C(NC(=O)C3=C(F)C=CC(=C3)S(=O)(=O)N3CCOCC3)C=C2S1
CHEMBL4067234	0.202	FC1=CC=C2SC(COC3=CC=CC(=C3)C(=O)NCC3=CC=C(C=C3)C(=O)NS(=O)(=O)C3=CC(Cl)=CC=C3)=NC2=C1
CHEMBL3677574	0.199	COCCN(C)C(=O)C1=CC=C(C=C1F)C1=CC=C2N=C(SC2=C1)C(C(=O)NCCS(N)(=O)=O)S(C)(=O)=O
CHEMBL3976936	0.199	COCCOCCNC1=CC=C(C=C1[N+]([O-])=O)S(=O)(=O)NC(=O)C1=CC=C(C=C1OC1=CC=C2NC=CC2=C1)N1CCN(CC2=C(CC(C)(C)CC2)C2=CC=C(Cl)C=C2)CC1
CHEMBL3677643	0.199	CC1(O)CN(C1)C(=O)C1=CC=C(C=C1)C1=CC=C2N=C(SC2=C1)C(C(=O)NCCS(N)(=O)=O)S(C)(=O)=O
CHEMBL4064104	0.198	COC1=CC=C(C=C1)C1=CC=C(CN2C=C(C(=O)N[C@@H](CC3=CC=C(OCC4=CC=CC=C4)C=C3)C(=O)NS(=O)(=O)C3=CC=C(Cl)C(=C3)[N+]([O-])=O)C3=CC=CC=C23)C=C1
CHEMBL4482922	0.198	COC1=CC=C2N(C(=O)C3=CC=C(Cl)C=C3)C(C)=C(CC(=O)N[C@@H](CC3=CC=C(OCC4=CC=CC(C)=C4)C=C3)C(=O)NS(=O)(=O)C3=CC=C(Cl)C(=C3)[N+]([O-])=O)C2=C1
CHEMBL4091860	0.194	[O-][N+](=O)C1=CC(=CC=C1Cl)S(=O)(=O)NC(=O)[C@H](CC1=CC=C(OCC2=CC=CC=C2)C=C1)NC(=O)C1=CN(CC2=CC=C(C=C2)C2=CC=CC=C2)C2=CC=CC=C12
CHEMBL543067	0.19	CC1(C)CNC2=C(C=C(CCC(=O)N3CCN(CC(=O)N4CCOCC4)CC3)C=C2C1)S(=O)(=O)NC(CC1=NC2=CC=CC=C2S1)C(=O)N1CCC(CCF)CC1
CHEMBL3672639	0.189	COCCNC(=O)C1=CC=CC(=C1)C1=CC=C2N=C(SC2=C1)C(C(=O)NCCS(N)(=O)=O)S(C)(=O)=O
CHEMBL3672648	0.188	CS(=O)(=O)C(C(=O)NCCS(N)(=O)=O)C1=NC2=CC=C(C=C2S1)C1=CC=CC(CCO)=C1
CHEMBL2324284	0.187	[O-][N+](=O)C1=C(C=C(Cl)C(=C1)C(=O)NC1=CC=CC(=C1)C1=NC2=CC=CC=C2S1)N1CCOCC1
CHEMBL3677513	0.186	COC1CN(C1)C(=O)C1=CC=C(C=C1)C1=CC=C2N=C(SC2=C1)C(C(=O)NCCS(N)(=O)=O)S(C)(=O)=O
CHEMBL3682503	0.183	CS(=O)(=O)C(C(=O)NCCS(N)(=O)=O)C1=NC2=CC(=CC=C2S1)C(=O)NCCC1=CC=C(F)C=C1
CHEMBL312355	0.179	CCCCC(CC)C(=O)NC1=CC=C2C=CN(CC3=C(OC)C=C(C=C3)C(=O)NS(=O)(=O)C3=CC=C(C=C3)[N+]([O-])=O)C2=C1
CHEMBL1538123	0.179	CC1=NC2=C(S1)C1=C(C=C2)N=C(NC(=O)C2=CC=C(C=C2)S(=O)(=O)N2CCOCC2)S1
CHEMBL4468354	0.177	COC1=CC=C2N(C(=O)C3=CC=C(Cl)C=C3)C(C)=C(CC(=O)N[C@@H](CC3=CC=C(OC(C)C)C=C3)C(=O)NS(=O)(=O)C3=CC=C(Cl)C(=C3)[N+]([O-])=O)C2=C1
CHEMBL4091513	0.176	COC1=CC=C2N(C(C)=C(CC(=O)N[C@@H](CC3=CC=C(OCC4=CC=C(C=C4)[N+]([O-])=O)C=C3)C(=O)NS(=O)(=O)C3=CC(=C(Cl)C=C3)[N+]([O-])=O)C2=C1)C1=CC=C(C=C1)C1=CC=CC=C1
CHEMBL4065151	0.175	[O-][N+](=O)C1=CC(=CC=C1Cl)S(=O)(=O)NC(=O)[C@H](CC1=CC=C(OCC2=CC=CC=C2)C=C1)NC(=O)C1=CN(CC2=CC=C(C=C2)C2=CC=C(Cl)C=C2)C2=CC=CC=C12
CHEMBL4518971	0.174	COC1=CC=C2N(C(=O)C3=CC=C(Cl)C=C3)C(C)=C(CC(=O)N[C@@H](CC3=CC=C(OCC4=CC=CC=C4)C=C3)C(=O)NS(=O)(=O)C3=CC=C(Cl)C(=C3)[N+]([O-])=O)C2=C1
CHEMBL3672638	0.173	COCCOC1=CC=C(C=C1)C1=CC=C2N=C(SC2=C1)C(C(=O)NCCS(N)(=O)=O)S(C)(=O)=O
CHEMBL4515351	0.173	COC1=CC=C2N(C(=O)C3=CC=C(Cl)C=C3)C(C)=C(CC(=O)N[C@@H](CC3=CC=C(OCC4=CC=CC=C4Br)C=C3)C(=O)NS(=O)(=O)C3=CC=C(Cl)C(=C3)[N+]([O-])=O)C2=C1
CHEMBL82667	0.171	COC1=C(CN2C3=C(CCCC3)C3=CC=C(NC(=O)CC4CCCC4)C=C23)C=CC(=C1)C(=O)NS(=O)(=O)C1=CC=CC=C1
CHEMBL3677526	0.17	COCCS(=O)(=O)C(C(=O)NCCS(N)(=O)=O)C1=NC2=CC=C(C=C2S1)C1=CC(=O)NC=C1
CHEMBL3677617	0.169	COCCN(C)C(=O)C1=CC=C(C=C1)C1=CC=C2N=C(SC2=C1)C(C(=O)NCCS(N)(=O)=O)S(=O)(=O)CC1CC1
CHEMBL3677436	0.168	COCCN1C=C(C=N1)C1=CC=C2SC(=NC2=C1)C(C(=O)NCCS(N)(=O)=O)S(C)(=O)=O
CHEMBL28103	0.168	CCCCNC(=O)NCCC1CCN(CC1)C(=O)[C@H](CC1=NC2=CC=CC=C2S1)NS(=O)(=O)C1=C2NCC(C)(C)CC2=CC=C1
CHEMBL3677576	0.167	COCC(C)(C)NC(=O)C1=CC=C(C=C1)C1=CC=C2N=C(SC2=C1)C(C(=O)NCCS(N)(=O)=O)S(=O)(=O)CC1CC1
CHEMBL3732520	0.167	CC1=NC2=C(C=CC=C2S1)S(=O)(=O)NC1=CC=C(C=C1)C(=O)N1CCC(O)(CC1)C1=C(Cl)C=CC=C1
CHEMBL4109677	0.167	COC(=O)N[C@@H](C(C1=CC=CC=C1)C1=CC=CC=C1)C(=O)NCC1=CC=C(S1)[C@@H](CO)N(CC1=CC=NC(OC)=C1)S(=O)(=O)C1=CC=C2SC=NC2=C1
CHEMBL4060065	0.165	COC1=CC=C2N(C(C)=C(CC(=O)N[C@@H](CC3=CC=CC=C3)C(=O)NS(=O)(=O)C3=CC=C(C=C3)[N+]([O-])=O)C2=C1)C1=CC=C(C=C1)C1=CC=CC=C1
CHEMBL1372311	0.165	CS(=O)(=O)C1=CC=C2N=C(NC(=O)C3=CC=C(C=C3)S(=O)(=O)NCC3CCCO3)SC2=C1
CHEMBL305647	0.164	CCCC1=NC2=CC=C(NC(=O)NC(C)C)C=C2C(=O)N1CC1=C(F)C=C(C=C1)C1=C(C=CC=C1)S(=O)(=O)NC(=O)C1=C(F)C=C(CC)C=C1
CHEMBL4111395	0.164	COC(=O)N[C@@H](C(C1=CC=CC=C1)C1=CC=CC=C1)C(=O)NCC1=CC=C(S1)[C@@H](CO)N(CC1=CC2=CC=CC=C2N1)S(=O)(=O)C1=CC=C2SC=NC2=C1
CHEMBL1901776	0.163	CN(CCC1=CC=CC=C1)C(=O)C1=CC=C(NC(=O)CC2=CC=CC(NC(=O)C3CCN(CC3)S(=O)(=O)C3=CC(=CC=C3)[N+]([O-])=O)=C2)C=C1
CHEMBL3786746	0.162	CN1N=C(C)C(=C1C)C1=C2NC(C(=O)NS(=O)(=O)C3=CC(CNC(C)=O)=CC=C3)=C(CCCOC3=CC(C)=C(Cl)C(C)=C3)C2=CC=C1Cl
CHEMBL4445807	0.161	CCCOC1=CC=C(C[C@H](NC(=O)CC2=C(C)N(C(=O)C3=CC=C(Cl)C=C3)C3=CC=C(OC)C=C23)C(=O)NS(=O)(=O)C2=CC=C(Cl)C(=C2)[N+]([O-])=O)C=C1
CHEMBL1493765	0.161	O=C(CCC1=CC=C(C=C1)S(=O)(=O)N1CCOCC1)OCC1=NC2=CC=CC=C2S1
CHEMBL4094740	0.158	CCCOC1=CC=C(C[C@H](NC(=O)C2=CN(CC3=CC=C(C=C3)C3=CC=C(OC)C=C3)C3=CC=CC=C23)C(=O)NS(=O)(=O)C2=CC=C(Cl)C(=C2)[N+]([O-])=O)C=C1
CHEMBL3928841	0.158	CC(C)CN(C(CO)C1=CC=C(CNC(=O)C(NC(=O)C2=CC=CC=C2)C(C2=CC=CC=C2)C2=CC=CC=C2)S1)S(=O)(=O)C1=CC=C2N=CSC2=C1
CHEMBL4528136	0.157	COC1=CC=C2N(C(=O)C3=CC=C(Cl)C=C3)C(C)=C(CC(=O)N[C@@H](CC3=CC=C(OCC4=CC=CC(OC)=C4)C=C3)C(=O)NS(=O)(=O)C3=CC=C(Cl)C(=C3)[N+]([O-])=O)C2=C1
CHEMBL435914	0.157	CCCCCCCCC1=CSC(CCC2=CC=C(C=C2)S(=O)(=O)NC2=CC=C(CCNC[C@H](O)C3=CC=CC=C3)C=C2)=N1
CHEMBL3940524	0.156	COCCOCCSC1=CC=C(C=C1[N+]([O-])=O)S(=O)(=O)NC(=O)C1=CC=C(C=C1OC1=CC=C2NC=CC2=C1)N1CCN(CC2=C(CC(C)(C)CC2)C2=CC=C(Cl)C=C2)CC1
CHEMBL3672653	0.156	COCC1=CC=C(C=C1)C1=CC=C2N=C(SC2=C1)C(C(=O)NCCS(N)(=O)=O)S(C)(=O)=O
CHEMBL3677545	0.156	COCC1=CC=CC(=C1)C1=CC=C2N=C(SC2=C1)C(C(=O)NCCS(N)(=O)=O)S(C)(=O)=O
CHEMBL1724330	0.155	CN(CC1=CC=CC=C1)C(=O)C1=CC=C(NC(=O)CC2=CC=C(NC(=O)C3CCN(CC3)S(=O)(=O)C3=CC(=CC=C3)[N+]([O-])=O)C=C2)C=C1
CHEMBL4439398	0.155	COC1=CC=C2N(C(=O)C3=CC=C(Cl)C=C3)C(C)=C(CC(=O)N[C@@H](CC3=CC=C(OCC4=CC=C(Br)C=C4)C=C3)C(=O)NS(=O)(=O)C3=CC=C(Cl)C(=C3)[N+]([O-])=O)C2=C1
CHEMBL312444	0.155	CNC(=O)CCC1=CN(CC2=C(OC)C=C(C=C2)C(=O)NS(=O)(=O)C2=CC=CC=C2)C2=CC(NC(=O)CC3CCCC3)=CC=C12
CHEMBL3682460	0.155	CC1=C(C=C2SC(=NC2=C1)C(C(=O)NCCS(N)(=O)=O)S(=O)(=O)CC1=CC=CC=C1)C1=CC=C(C=C1)C(=O)N1CCOCC1
CHEMBL4539624	0.154	COC1=CC=C2N(C(=O)C3=CC=C(Cl)C=C3)C(C)=C(CC(=O)N[C@@H](CC3=CC=C(OCC4=CC=CC=C4C#N)C=C3)C(=O)NS(=O)(=O)C3=CC=C(Cl)C(=C3)[N+]([O-])=O)C2=C1
CHEMBL3982605	0.153	COC(=O)N[C@@H](C(C1=CC=CC=C1)C1=CC=CC=C1)C(=O)NCC1=CC=C(S1)[C@H](CO)N(CC1=CC=NC(OC)=C1)S(=O)(=O)C1=CC=C2SC=NC2=C1
CHEMBL1333973	0.152	COCCN(C(=O)COC(=O)CCC1=NC2=CC=CC=C2S1)C1=C(N)N(CC2=CC=CC=C2)C(=O)NC1=O
CHEMBL311484	0.152	CCNC(=O)NC1=CC=C2N=C(CC)N(CC3=C(F)C=C(C=C3)C3=C(C=CC=C3)S(=O)(=O)NC(=O)C3=C(F)C=CC=C3)C(=O)C2=C1
CHEMBL4544703	0.151	COC1=CC=C2N(C(=O)C3=CC=C(Cl)C=C3)C(C)=C(CC(=O)N[C@@H](CC3=CC=C(OCC4=CC=CC(=C4)C#N)C=C3)C(=O)NS(=O)(=O)C3=CC=C(Cl)C(=C3)[N+]([O-])=O)C2=C1
CHEMBL4462597	0.151	CC(C)CC(NC(=O)OC1CCN(CC1)S(=O)(=O)C1=CC=CC=C1)C(=O)NC(CCCNC(N)=N)C(=O)C1=NC2=CC=CC=C2S1
CHEMBL3677523	0.151	CC(C)(O)CN1C=C(C=CC1=O)C1=CC=C2N=C(SC2=C1)C(C(=O)NCCS(N)(=O)=O)S(C)(=O)=O
CHEMBL3731265	0.15	CC(NC1=NC(C)=NC(=C1)C1=CC=C2N=CSC2=C1)C1=CC=CC(=C1)S(=O)(=O)NCCO
CHEMBL3920926	0.15	O=C1NS(=O)(=O)C2=CC(=CC=C12)C1=CN=C(N2CCOCC2)C2=NC(CCC3=NC4=CC=CC=C4C=C3)=CN12
CHEMBL1725492	0.149	CN(CCC1=CC=CC=C1)C(=O)C1=CC=C(NC(=O)CC2=CC=C(NC(=O)C3CCN(CC3)S(=O)(=O)C3=CC(=CC=C3)[N+]([O-])=O)C=C2)C=C1
CHEMBL352771	0.149	CCCCC1=NC2=CC=C(NC(=O)NC(C)C)C=C2C(=O)N1CC1=CC=C(C=C1)C1=C(C=CC=C1)S(=O)(=O)NC(=O)C1=CC=CC=C1
CHEMBL3681019	0.148	COC1=CC=C(CNS(=O)(=O)C2=CC=C3N=C(SC3=C2)C2=C(C)NN=C2N)C=C1
CHEMBL3781727	0.147	CCCC(SC1=NC2=CC(Cl)=CC=C2S1)C(=O)NS(=O)(=O)C1=CC=C(NC(=O)C2=CC=CC=C2)C=C1
CHEMBL2337234	0.146	COC1=CC=C(C=C1)C(=O)NC1=CC=C2N=C(SCC(=O)NCC3=CC=C(C=C3)[N+]([O-])=O)SC2=C1
CHEMBL4108135	0.146	COC(=O)N[C@@H](C(C1=CC=CC=C1)C1=CC=CC=C1)C(=O)NCC1=CC=C(S1)[C@@H](CO)N(CC1=CC2=CC=CN=C2N1)S(=O)(=O)C1=CC=C2SC=NC2=C1
CHEMBL3677492	0.146	COCCS(=O)(=O)C(C(=O)NCCS(N)(=O)=O)C1=NC2=CC=C(C=C2S1)C1=CC=NC(OC)=C1
CHEMBL4537657	0.145	CC(C)CC(NC(=O)OC1CCN(CC1)S(=O)(=O)C1=C(F)C=CC=C1)C(=O)NC(CCCNC(N)=N)C(=O)C1=NC2=CC=CC=C2S1
CHEMBL3891170	0.144	CC(C)CN(C(CO)C1=CC=C(CNC(=O)C(NC(=O)C2=CC=CC=C2)C(C2=CC=CC=C2)C2=CC=CC=C2F)S1)S(=O)(=O)C1=CC=C2N=CSC2=C1
CHEMBL4474774	0.144	COC1=CC=C2N(C(=O)C3=CC=C(Cl)C=C3)C(C)=C(CC(=O)N[C@@H](CC3=CC=C(OCC4=CC=CC5=CC=CC=C45)C=C3)C(=O)NS(=O)(=O)C3=CC=C(Cl)C(=C3)[N+]([O-])=O)C2=C1
CHEMBL78724	0.144	COC(=O)CCC1=CN(CC2=C(OC)C=C(C=C2)C(=O)NS(=O)(=O)C2=CC=CC=C2)C2=CC(NC(=O)CC3CCCC3)=CC=C12
CHEMBL3672661	0.143	COCCS(=O)(=O)C(C(=O)NCCS(N)(=O)=O)C1=NC2=CC=C(C=C2S1)C1=CC=C(NC(=O)OC)C=C1
CHEMBL174080	0.142	CCCC1=CC2=C(C=C1)S(=O)(=O)NC(=O)CCCCCCCN(C(=O)OCC1=CC=CC=C1)C1=CC=C3N=C(CCC)N(CC4=CC=C2C=C4)C(=O)C3=C1
CHEMBL3930365	0.142	COC(=O)N[C@@H](C(C1=CC=CC=C1)C1=CC=CC=C1)C(=O)NCC1=CC=C(S1)[C@H](CO)N(CC1=CNN=C1)S(=O)(=O)C1=CC=C2SC=NC2=C1
CHEMBL1895747	0.141	COC1=CC=C(C=C1)S(=O)(=O)N(C)C[C@@H]1OC2=C(C=CC=C2NC(=O)C2=NC3=CC=CC=C3S2)C(=O)N(C[C@H]1C)[C@@H](C)CO
CHEMBL4214926	0.141	[O-][N+](=O)C1=CC=C(C=C1)S(=O)(=O)NCC1=CC=C(CNC(=O)C2=CC=C(CNC3=NC=CC=N3)C=C2)C=C1
CHEMBL4247157	0.14	CC1=CC=C(CC(=O)N[C@@H](CC2=CC=C(OCC3=CC=C(C=C3)C3=CC=CC=C3)C=C2)C(=O)NS(=O)(=O)C2=CC=C(Cl)C(=C2)[N+]([O-])=O)C=C1
CHEMBL4457071	0.14	COC1=CC=C2N(C(=O)C3=CC=C(Cl)C=C3)C(C)=C(CC(=O)N[C@@H](CC3=CC=C(OCC4=CC=C(C=C4)[N+]([O-])=O)C=C3)C(=O)NS(=O)(=O)C3=CC=C(Cl)C(=C3)[N+]([O-])=O)C2=C1
CHEMBL371247	0.14	O[C@@H](CNCCC1=CC=C(NS(=O)(=O)C2=CC=C(CCC3=NC(CC4=CC5=CC=CC=C5C=C4)=CS3)C=C2)C=C1)C1=CC=CC=C1
CHEMBL153741	0.139	CC1=NC2=CC(OC[C@H](O)CN3CCN(CC(=O)NC4=CC=C(C=C4)C4=CC=CC=C4)CC3)=CC=C2S1
CHEMBL566945	0.139	CCOC1=CC=C(C=C1)C1=NC2=CC=CC=C2C(=C1)C(=O)NC1=CC=C(C=C1)S(=O)(=O)NC(C)=O
CHEMBL3728549	0.138	COCCNS(=O)(=O)C1=CC(=CC=C1)C(C)NC1=NC(C)=NC(=C1)C1=CC=C2N=CSC2=C1
CHEMBL3677437	0.138	CS(=O)(=O)C(C(=O)NCCS(N)(=O)=O)C1=NC2=CC(=CC=C2S1)C1=CN(CCN2CCOCC2)N=C1
CHEMBL1773558	0.138	COC1=CC=C(C=C1)S(=O)(=O)NC1=CC(=CC=N1)C1=CC=C2N=C(NC(C)=O)SC2=C1
CHEMBL2132549	0.137	C[C@H](CO)N1C[C@H](C)[C@@H](CN(C)S(=O)(=O)C2=CC=C(C)C=C2)OC2=C(C=CC=C2NC(=O)C2=NC3=CC=CC=C3S2)C1=O
CHEMBL4439691	0.137	COC1=CC=C2N(C(=O)C3=CC=C(Cl)C=C3)C(C)=C(CC(=O)N[C@@H](CC3=CC=C(OCC4=CC=C(C=C4)C#N)C=C3)C(=O)NS(=O)(=O)C3=CC=C(Cl)C(=C3)[N+]([O-])=O)C2=C1
CHEMBL409843	0.136	CCCCOC(=O)NS(=O)(=O)C1=C(C=C(CC(C)C)S1)C1=CC=C(CN2C(CCC)=NC3=CC=C(NC(=O)C4=CC=CC=C4)C=C3C2=O)C=C1
CHEMBL50370	0.135	COC1=C(CC2=CN(C)C3=CC=C(NC(=O)CC4CCCC4)C=C23)C=CC(=C1)C(=O)NS(=O)(=O)C1=CC=CC=C1
CHEMBL3682477	0.135	CC(C)(O)CN1C=CC(=CC1=O)C1=CC=C2N=C(SC2=C1)C(C(=O)NCCS(N)(=O)=O)S(=O)(=O)CC1=CC=C(F)C=C1
CHEMBL4558850	0.135	CC(C)CC(NC(=O)OC1CCN(CC1)S(=O)(=O)C1=CC=CC(F)=C1)C(=O)NC(CCCNC(N)=N)C(=O)C1=NC2=CC=CC=C2S1
CHEMBL3736279	0.135	CC(C)(C)OC(=O)N1C[C@H](C[C@H]1C(=O)N[C@@H](CC1=CNC2=CC=CC=C12)C(=O)NS(=O)(=O)C1=CC=C(Cl)C(=C1)[N+]([O-])=O)OC1=CC=C(C=C1)C1=CC=CC=C1
CHEMBL2316755	0.134	CC(C)C[C@H](NC(=O)[C@@H](NC(=O)COC1=CC=C(C=C1)[N+]([O-])=O)C(C)C)C(=O)N[C@@H](C[C@@H]1CCNC1=O)C(=O)C1=NC2=CC=CC=C2S1
CHEMBL2141218	0.133	C[C@H](CO)N1C[C@H](C)[C@H](CN(C)S(=O)(=O)C2=CC=C(C)C=C2)OC2=C(C=CC=C2NC(=O)C2=NC3=CC=CC=C3S2)C1=O
CHEMBL67801	0.133	CCCCCC(=O)NS(=O)(=O)C1=C(C=CC=C1)C1=CC=C(CN2C(CCCC)=NC3=CC(NC(=O)CCCC)=CN=C23)C=C1
CHEMBL2142262	0.133	C[C@@H](CO)N1C[C@H](C)[C@H](CN(C)S(=O)(=O)C2=CC=C(C)C=C2)OC2=C(C=CC=C2NC(=O)C2=NC3=CC=CC=C3S2)C1=O
CHEMBL127665	0.133	CC1=C(C=CC=C1)S(=O)(=O)NC(=O)C1=CC=C(CCNC(=O)C2=CC3=CC(OCC4=NC5=CC=CC=C5C=C4)=CC=C3C=C2)C=C1
CHEMBL2136714	0.132	C[C@@H](CO)N1C[C@H](C)[C@@H](CN(C)S(=O)(=O)C2=CC=C(C)C=C2)OC2=C(C=CC=C2NC(=O)C2=NC3=CC=CC=C3S2)C1=O
CHEMBL3959080	0.131	CC1=CC=C(C=C1)S(=O)(=O)N1C=CC(=C1)C1=CC=C(N=C1C(O)=O)N1CCC2=CC=CC(C(=O)NC3=NC4=CC=CC=C4S3)=C2C1
CHEMBL3901416	0.131	COC(=O)N[C@@H](C(C1=CC=CC=C1)C1=CC=CC=C1)C(=O)NCC1=CC=C(S1)[C@H](CO)N(CC(C)C)S(=O)(=O)C1=CC=C2SC=NC2=C1
CHEMBL3672632	0.131	CS(=O)(=O)C(C(=O)NCCS(N)(=O)=O)C1=NC2=CC=C(C=C2S1)C1=CC=C(OCCN2CCOCC2)C=C1
CHEMBL4464658	0.131	COC1=CC=C2N(C(=O)C3=CC=C(Cl)C=C3)C(C)=C(CC(=O)N[C@@H](CC3=CC=C(OCC4=CC=C(C=C4)[N+]([O-])=O)C=C3)C(=O)NS(=O)(=O)C3=CC=C(Br)C=C3)C2=C1
CHEMBL3677627	0.131	COC1CN(C1)C(=O)C1=CC=C(C=C1)C1=CC=C2N=C(SC2=C1)C(C(=O)NCCS(N)(=O)=O)S(=O)(=O)CC1=CC=C(F)C=C1
CHEMBL3672609	0.131	NS(=O)(=O)CCNC(=O)C(C1=NC2=CC=C(C=C2S1)C1=CC=C(CN2CCOCC2)C=C1)S(=O)(=O)CC=C
CHEMBL3936255	0.131	CC(=O)NS(=O)(=O)C1=CC=C(C=C1)C1=CN=C(N2CCOCC2)C2=NC(CCC3=NC4=CC=CC=C4C=C3)=CN12
CHEMBL1345354	0.13	CCOC1=CC=C2N=C(NC(=O)C3=CC=C(C=C3)S(=O)(=O)N3CCOCC3)SC2=C1
CHEMBL2349144	0.129	COC1=CC=C(C=C1)C(=O)\\C=C\\C1=CC=C(C=C1)C(=O)NC1=CC=C(C=C1)S(=O)(=O)NC1=NC=CS1
CHEMBL1717993	0.127	CC1CN(CC(C)O1)S(=O)(=O)C1=CC=C(C=C1)C(=O)N(CCN(C)C)C1=NC2=C(C)C(C)=CC=C2S1
CHEMBL1740145	0.127	CC1CN(CC(C)O1)S(=O)(=O)C1=CC=C(C=C1)C(=O)N(CCN(C)C)C1=NC2=C(C)C(C)=CC=C2S1
CHEMBL361379	0.126	NC(=N)NCCC[C@H](NC(=O)[C@@H]1CCCN1C(=O)[C@H](CO)NS(=O)(=O)C1=CC=CC2=CC=CC=C12)C(=O)C1=NC2=CC=CC=C2S1
CHEMBL3677587	0.126	COCCS(=O)(=O)C(C(=O)NCC1=NN=C(C)O1)C1=NC2=CC(F)=C(C=C2S1)C1=CC=C(C(=O)N(C)C)C(F)=C1
CHEMBL127615	0.126	CC(C)[C@H](NC(=O)C1=CC=C(C=C1)C(=O)NS(=O)(=O)C1=CC=CC=C1)C(=O)N1CCC[C@H]1C(=O)N[C@@H](C(C)C)C(=O)C1=NC2=CC=CC=C2O1
CHEMBL3781666	0.126	O=C(NCC1(CCOCC1)C1=NC(=CS1)C1=CC=CC=C1)C1=CC=C(NC2=NC3=CC=CC=C3S2)C=C1
CHEMBL297952	0.125	COC1=C(CC2=CN(C)C3=CC=C(NC(=O)CC4CCCC4)C=C23)C=CC(=C1)C(=O)NS(=O)(=O)C1=C(Cl)C=CC=C1
CHEMBL3963814	0.125	OC(=O)C1=NC(=CC=C1C1=CN(C=C1)S(=O)(=O)C1=CC=CC=C1)N1CCC2=CC=CC(C(=O)NC3=NC4=CC=CC=C4S3)=C2C1
CHEMBL2132804	0.125	C[C@H](CO)N1C[C@H](C)[C@H](CN(C)S(=O)(=O)C2=CC=CC=C2)OC2=C(C=CC=C2NC(=O)C2=NC3=CC=CC=C3S2)C1=O
CHEMBL1508733	0.125	COC1=CC=C2N=C(NC(=O)C3=C(C)C=CC(=C3)S(=O)(=O)N3CCOCC3)SC2=C1
CHEMBL4096744	0.125	COC1=CC=C(C=C1)S(=O)(=O)N(CC(C)C)C[C@@H](O)[C@H](CC1=CC=CC=C1)NC(=O)C1=CC(=CC=C1)C(=O)N1CC[C@H](C1)C1=NC(C)=CS1
CHEMBL3699393	0.124	CC(C)C1=CC=CC(=C1)[C@H](C)NC(=O)C1=CC=C2N(CC3=CC=C(C=C3)C3=CC=CC=C3S(=O)(=O)NC(C)=O)C(C)=C(C)C2=C1
CHEMBL1728405	0.123	CC(C)N(CCNC(=O)C1=CC=C(CNS(=O)(=O)C2=CC=C(C)C=C2)C=C1)CC1=CC=C(C=C1)[N+]([O-])=O
CHEMBL3732921	0.123	CC(C)(O)CCCC1(O)CCN(CC1)C(=O)C1=CC=C(NS(=O)(=O)C2=C3N=CSC3=CC=C2)C=C1
CHEMBL1531200	0.123	CC1=NC2=CC=C(NC3=NC4=CC(=CC=C4O3)S(=O)(=O)N3CCOCC3)C=C2S1
CHEMBL3605893	0.122	ONC(=O)C1=CC=C(NC(=O)CCCCN2C(=O)C3=C(C=C(C=C3)C3=CC=CC=C3)S2(=O)=O)C=C1
CHEMBL4082781	0.122	COC1=CC=C2N(C(C)=C(CC(=O)N[C@@H](CC3=CC=CC=C3)C(=O)NS(=O)(=O)C3=CC=C(C=C3)C3=CC=CC=C3)C2=C1)C1=CC=C(C=C1)C1=CC=CC=C1
CHEMBL4473238	0.122	COCCS(=O)(=O)C(C1=NN=C(CNS(N)(=O)=O)O1)C1=NC2=CC=C(C=C2S1)C1=CC=CC=C1
CHEMBL3196100	0.122	COCCN1\\C(SC2=CC(=CC=C12)S(N)(=O)=O)=N\\C(=O)C1=CC=C(C=C1)S(=O)(=O)N1CCC2=C(C1)C=CC=C2
CHEMBL289211	0.121	CCCCOC(=O)NS(=O)(=O)C1=C(C=C(CC(C)C)S1)C1=CC=C(CN2C(CCC)=NC3=CC=C(C=C3C2=O)N(CC2=CC=CC=C2)C(C)=O)C=C1
CHEMBL290708	0.121	CCCCOC(=O)NS(=O)(=O)C1=C(C=C(CC(C)C)S1)C1=CC=C(CN2C(CCC)=NC3=CC=C(C=C3C2=O)N(CC2=CC=CC=C2)C(=O)C2=CC=CC=C2)C=C1
CHEMBL3937724	0.12	CC1=CC(OC2=CC=CC=C2)=CC=C1C1=CC=C(N=C1C(O)=O)N1CCC2=CC=CC(C(=O)NC3=NC4=CC=CC=C4S3)=C2C1
CHEMBL1314691	0.12	CC1CN(CC(C)O1)S(=O)(=O)C1=CC=C(C=C1)C(=O)N(CCCN(C)C)C1=NC2=C(C)C=C(C)C=C2S1
CHEMBL1617517	0.12	CC1CN(CC(C)O1)S(=O)(=O)C1=CC=C(C=C1)C(=O)N(CCCN(C)C)C1=NC2=C(C)C=C(C)C=C2S1
CHEMBL3892280	0.12	COCCC1(CN2N=CC(=C2C)C2=CC=C(N=C2C(=O)NS(C)(=O)=O)N2CCC3=CC=CC(C(=O)NC4=NC5=CC=CC=C5S4)=C3C2)CCCCCC1
CHEMBL1461881	0.12	COCCN(CCOC)S(=O)(=O)C1=CC=C(C=C1)C(=O)NC1=NC2=C(CCC3=C2C=CC=C3)S1
CHEMBL3677503	0.12	NS(=O)(=O)CCNC(=O)C(C1=NC2=CC(F)=C(C=C2S1)C1=CC=CC=C1)S(=O)(=O)CCN1CCOCC1
CHEMBL3977617	0.119	CC1=C(OC2=CC=CC=C2)N=CC=C1C1=CC=C(N=C1C(O)=O)N1CCC2=CC=CC(C(=O)NC3=NC4=CC=CC=C4S3)=C2C1
CHEMBL401047	0.119	[O-][N+](=O)C1=C(C=CN=C1)N1CCC(CC1)C1=NC(=CS1)C(=O)NC1=NC2=CC(=CC=C2N1)C(=O)C1=CC=CC=C1
CHEMBL2143175	0.119	C[C@H](CO)N1C[C@H](C)[C@@H](CN(C)S(=O)(=O)C2=CC=C(Cl)C=C2)OC2=C(C=CC=C2NC(=O)C2=NC3=CC=CC=C3S2)C1=O
CHEMBL3356702	0.118	COC1=CC2=NC(=CC(OC3=CC=C(C=C3)[C@H](NC(=O)[C@@H](NC(=O)OC(C)(C)C)C(C)(C)C)C(=O)NC3=C(C=CC=C3)C(=O)NS(=O)(=O)C3=CC=CC=C3)=C2C=C1)C1=CC=CC=C1
CHEMBL3431114	0.118	[O-][N+](=O)C1=CC=C(C=C1)C(=O)NC1=NC(=CS1)C1=CC=C(C=C1)S(=O)(=O)N1CCOCC1
CHEMBL3677612	0.118	COCC1=CC=C(C=C1)C1=CC=C2N=C(SC2=C1)C(C(=O)NCCS(N)(=O)=O)S(=O)(=O)CC1CC1
CHEMBL1773574	0.118	COC1=CC=C(C=C1)S(=O)(=O)NC1=NC(=CC=N1)C1=CC=C2N=C(NC(C)=O)SC2=C1
CHEMBL81035	0.117	CNC(=O)CCC1=CN(CC2=C(OC)C=C(C=C2)C(=O)NS(=O)(=O)C2=C(C)C=CC=C2)C2=CC(=CC=C12)C(=O)NCC1CCCC1
CHEMBL3922176	0.117	CCCNC1=CC=C(C=C1)S(=O)(=O)NC[C@@H](O)C[C@@H](CC1=CC=CC=C1)C(=O)N[C@@H]1[C@H](O)CC2=CC=CC=C12
CHEMBL291593	0.117	CCCCCCCCC1=CSC(CC2=CC=C(C=C2)S(=O)(=O)NC2=CC=C(CCNC[C@H](O)C3=CN=CC=C3)C=C2)=N1
CHEMBL3731834	0.117	CC(C)CC1(CO)CCN(CC1)C(=O)C1=CC=C(NS(=O)(=O)C2=C3N=CSC3=CC=C2)C=C1
CHEMBL1623025	0.117	CN(C)CCCN(C(=O)C1=CC=C(C=C1)S(=O)(=O)N1CCOCC1)C1=NC2=CC=C(C)C=C2S1
CHEMBL1517801	0.117	CN(C)CCCN(C(=O)C1=CC=C(C=C1)S(=O)(=O)N1CCOCC1)C1=NC2=CC=C(C)C=C2S1
CHEMBL1386216	0.117	COC1=CC=C(C=C1)C1=NC2=CC=CC=C2C(=C1)C(=O)NC1=C(C=CC(=C1)S(=O)(=O)N1CCOCC1)N1CCOCC1
CHEMBL408799	0.116	CCCC1=NC2=CC=C3C=C2C(=O)N1CC1=CC=C(C=C1)C1=C(C=CC=C1)S(=O)(=O)NC(=O)CCCCCCCN3C(=O)OCC1=CC=CC=C1
CHEMBL1545657	0.116	COC1=CC=C2N=C(NC(=O)C3=CC=CC(=C3)S(=O)(=O)N3CCOCC3)SC2=C1
CHEMBL4109767	0.116	COC(=O)N[C@@H](C(C1=CC=CC=C1)C1=CC=CC=C1)C(=O)NCC1=CC=C(S1)[C@@H](CO)N(CC1=CC2=CC=CN=C2N1)S(=O)(=O)C1=CC=C(N)C=C1
CHEMBL438957	0.116	COC(=O)C1=CC=C2NC(=NC2=C1)C(CC1=CC=C(C=C1)C1CC(=O)NS1(=O)=O)NS(=O)(=O)C1=CC=C(C=C1)C1=CC=CC=C1
CHEMBL291124	0.116	CCCCOC(=O)NS(=O)(=O)C1=C(C=C(CC(C)C)S1)C1=CC=C(CN2C(CCC)=NC3=CC=C(C=C3C2=O)N(CC)C(C)=O)C=C1
CHEMBL3731336	0.116	CN1CCC(C1=O)C1(CO)CCN(CC1)C(=O)C1=CC=C(NS(=O)(=O)C2=C3N=CSC3=CC=C2)C=C1
CHEMBL1590331	0.116	COC1=C(OC)C=C2N=C(NC(=O)C3=CC=C(C=C3)S(=O)(=O)N3CCOCC3)SC2=C1
CHEMBL405664	0.116	COC(=O)C1=CC=C2OC(=NC2=C1)C(=O)[C@@H](NC(=O)[C@@H]1CCCN1C(=O)[C@@H](NC(=O)C1=CC=C(C=C1)C(=O)NS(=O)(=O)C1=CC=C(Cl)C=C1)C(C)C)C(C)C
CHEMBL2136025	0.115	C[C@H](CO)N1C[C@@H](C)[C@H](CN(C)S(=O)(=O)C2=CC=C(Cl)C=C2)OC2=C(C=CC=C2NC(=O)C2=NC3=CC=CC=C3S2)C1=O
CHEMBL3898495	0.114	CC(C)CNC1=CC=C(C=C1)S(=O)(=O)NC[C@@H](O)C[C@@H](CC1=CC=CC=C1)C(=O)N[C@@H]1[C@H](O)CC2=CC=CC=C12
CHEMBL2132030	0.114	C[C@H](CO)N1C[C@H](C)[C@H](CN(C)S(=O)(=O)C2=CC=C(Cl)C=C2)OC2=C(C=CC=C2NC(=O)C2=NC3=CC=CC=C3S2)C1=O
CHEMBL435134	0.114	CC(=O)NC1=CC=C(C=C1)C1=CSC(CC2=CC=C(C=C2)S(=O)(=O)NC2=CC=C(CCNC[C@H](O)C3=CC=CC=C3)C=C2)=N1
CHEMBL4074504	0.113	CC[C@@H](C)[C@@H](NC(=O)[C@H](CCC1=CC=CC=C1)NC(=O)CCC1=CC=CC=C1)C(=O)N[C@@H](CCCNC(N)=N)C(=O)C1=NC2=CC=CC=C2S1
CHEMBL131173	0.112	CCCCCCC(C)CNC(=O)C1=CC=C2N(C)C=C(CC3=C(OC)C=C(C=C3)C(=O)NS(=O)(=O)C3=C(C)C=CC=C3)C2=C1
CHEMBL3951516	0.112	CC1=CC=C(OC2=CC=CC=C2)C=C1C1=CC=C(N=C1C(O)=O)N1CCC2=CC=CC(C(=O)NC3=NC4=CC=CC=C4S3)=C2C1
CHEMBL1307056	0.112	ClC1=C(NC(=O)CSC2=NC3=CC=CC=C3S2)C=C(C=C1)S(=O)(=O)N1CCOCC1
CHEMBL4060650	0.112	CC(C)CN(C[C@@H](O)[C@H](CC1=CC=CC=C1)NC(=O)C1=CC(=CC=C1)C(=O)N1CCC[C@@H]1C1=NC(C)=CS1)S(=O)(=O)C1=CC=C(CO)C=C1
CHEMBL354535	0.112	CCCCC1=NC2=CC=C(C=C2C(=O)N1CC1=CC=C(C=C1)C1=C(C=CC=C1)S(=O)(=O)NC(=O)CCCCCNC(=O)OC(C)(C)C)C(C)C
CHEMBL3342122	0.112	COCCOC(=O)C1=C(C)N=C2SC(C(=O)C3=CC=C(OC)C=C3)=C(N)C2=C1C1=CC=C(OC)C=C1
CHEMBL3902632	0.111	OC(=O)C1=NC(=CC=C1C1=CC=CC(OC2=CC=C(C=C2)[N+]([O-])=O)=C1)N1CCC2=CC=CC(C(=O)NC3=NC4=CC=CC=C4S3)=C2C1
CHEMBL1535070	0.111	CN(C)CCN(C(=O)C1=CC=C(C=C1)S(=O)(=O)N(C)CC1CCCO1)C1=NC2=C(C)C=C(C)C=C2S1
CHEMBL1623356	0.111	CN(C)CCN(C(=O)C1=CC=C(C=C1)S(=O)(=O)N(C)CC1CCCO1)C1=NC2=C(C)C=C(C)C=C2S1
CHEMBL4080327	0.111	CC[C@H](C)[C@@H](NC(=O)[C@H](CCC1=CC=CC=C1)NC(=O)CCC1=CC=CC=C1)C(=O)N[C@@H](CCCNC(N)=N)C(=O)C1=NC2=CC=CC=C2S1
CHEMBL51891	0.111	COC1=C(CC2=CN(C)C3=CC=C(NC(=O)CC4CCCC4)C=C23)C=CC(=C1)C(=O)NS(=O)(=O)C1=C(C)C=CC=C1
CHEMBL3629660	0.111	CC1=CC=CC(=C1)C1=CC=C(C[C@@H]2NC(=O)N([C@@H](CC3=CC=CC=C3)C(=O)NS(=O)(=O)C3=CC=C(Cl)C(=C3)[N+]([O-])=O)C2=O)C=C1
CHEMBL3264639	0.111	CC1=CC=C(C=C1)C1=NN(C=C1C(=O)NC1=CC=C(C)C(=C1)S(=O)(=O)N1CCOCC1)C1=NC2=CC=CC=C2S1
CHEMBL80095	0.11	CCCCC(CC)C(=O)NC1=CC=C2C=CN(CC3=CC(OC)=C(C=C3)C(=O)NS(=O)(=O)C3=CC=CC=C3)C2=C1
CHEMBL1305438	0.11	CC(C)[C@H](NC(=O)C1=CC=CC(=C1)S(=O)(=O)N1CCOCC1)C(=O)NC1=NC2=C(C)C=C(C)C=C2S1
CHEMBL2141672	0.11	C[C@H](CO)N1C[C@H](C)[C@@H](CN(C)S(=O)(=O)C2=CC=C(C)C=C2)OC2=C(C=CC=C2NC(=O)C2=CC=C(C=C2)C2=NC=CS2)C1=O
CHEMBL2361677	0.11	C[C@@H](CO)N1C[C@H](C)[C@H](CN(C)S(=O)(=O)C2=CC=C(C)C=C2)OC2=C(C=CC=C2NC(=O)C2=CC=C(C=C2)C2=NC=CS2)C1=O
CHEMBL1609532	0.11	O=C(COC(=O)CCCC1=NC2=CC=CC=C2S1)NC(=O)NCC1=CC=CO1
CHEMBL3946359	0.11	COC1(CN2N=CC(=C2C)C2=CC=C(N=C2C(=O)NS(C)(=O)=O)N2CCC3=CC=CC(C(=O)NC4=NC5=CC=CC=C5S4)=C3C2)CCCC(C)(C)C1
CHEMBL4089041	0.11	COC1=CC=C(C=C1)S(=O)(=O)N(CC(C)C)C[C@@H](O)[C@H](CC1=CC=CC=C1)NC(=O)C1=CC(CN2CCC[C@@H]2C2=NC(C)=CS2)=CC=C1
CHEMBL3786706	0.11	CN1N=C(C)C(=C1C)C1=C2NC(C(=O)NS(=O)(=O)C3=CC(CNC(=O)C4=COC=C4)=CC=C3)=C(CCCOC3=CC(C)=C(Cl)C(C)=C3)C2=CC=C1Cl
CHEMBL503454	0.999	CC1=C(Cl)C(=NN1C1=CC=CC=C1C(=O)N1CC2=CC=CC=C2C[C@H]1CN)C(=O)N(C1=CC=CC=C1)C1=CC=CC=C1
CHEMBL453380	0.996	CC1=CC(=NN1C1=C(C=CC=C1)C(=O)N1CC2=C(C[C@H]1CN)C=CC=C2)C(=O)N(C1=CC=CC=C1)C1=CC=CC=C1
CHEMBL481581	0.995	CCCCN(CCCC)C(=O)C1=NN(C(C)=C1Cl)C1=C(C=CC=C1)C(=O)N1CC2=C(C[C@H]1CN)C=CC=C2
CHEMBL500574	0.995	CN(C)C[C@@H]1CC2=C(CN1C(=O)C1=C(C=CC=C1)N1N=C(C=C1C)C(=O)N(C1=CC=CC=C1)C1=CC=CC=C1)C=CC=C2
CHEMBL500866	0.994	CNC[C@@H]1CC2=C(CN1C(=O)C1=C(C=CC=C1)N1N=C(C=C1C)C(=O)N(C1=CC=CC=C1)C1=CC=CC=C1)C=CC=C2
CHEMBL518649	0.992	CCCCN(CCCC)C(=O)C1=NN(C(C)=C1Cl)C1=C(C=C(N)C=C1)C(=O)N1CC2=C(C[C@H]1CN)C=CC=C2
CHEMBL454411	0.992	CCCCN(CCCC)C(=O)C1=NN(C(C)=C1Cl)C1=CC=CC(C)=C1C(=O)N1CC2=CC=CC=C2C[C@H]1CN
CHEMBL498873	0.99	CCCCN(CCCC)C(=O)C1=NN(C(C)=C1Cl)C1=C(C=C(NCC2=CC=NC=C2)C=C1)C(=O)N1CC2=C(C[C@H]1CN)C=CC=C2
CHEMBL510332	0.988	CC(=O)NC[C@@H]1CC2=C(CN1C(=O)C1=C(C=CC=C1)N1N=C(C=C1C)C(=O)N(C1=CC=CC=C1)C1=CC=CC=C1)C=CC=C2
CHEMBL4438456	0.985	CCCCN(CCCC)C(=O)C1=NN(C(C)=C1)C1=C(C=CC=C1)C(=O)N1CC2=C(C[C@H]1CN)C=CC=C2
CHEMBL454406	0.982	CCCCN(CCCC)C(=O)C1=NN(C(C)=C1)C1=CC=CC(C)=C1C(=O)N1CC2=CC=CC=C2C[C@H]1CN
CHEMBL452586	0.982	CCCCN(CCCC)C(=O)C1=NN(C(C)=C1)C1=CC=CC(Cl)=C1C(=O)N1CC2=CC=CC=C2C[C@H]1CN
CHEMBL508392	0.979	CCCCN(CCCC)C(=O)C1=NN(C(C)=C1Cl)C1=C(C=C(NC(=O)COC2=CC=CC=C2)C=C1)C(=O)N1CC2=C(C[C@H]1CN)C=CC=C2
CHEMBL481775	0.971	CCCCN(CCCC)C(=O)C1=NN(C(C)=C1Cl)C1=C(C=C(N)C=C1)C(=O)N1CCC2=C(C1)C=CC=C2
CHEMBL449546	0.971	CCCCN(CCCC)C(=O)C1=NN(C(C)=C1Cl)C1=C(C=C(NC(=O)CC2=CC=CC=C2)C=C1)C(=O)N1CCC2=C(C1)C=CC=C2
CHEMBL3359592	0.797	COC1=CC=C(C=C1)N1N=C(C(N)=O)C2=C1C(=O)N(CC2)C1=CC=C(C=C1)C(C)(C)CNC1CC1
CHEMBL1186462	0.793	CNC1(CC1)C1=CC=C(C=C1)N1CCC2=C(N(N=C2C(N)=O)C2=CC=C(OC)C=C2)C1=O
CHEMBL464555	0.793	CNC1(CC1)C1=CC=C(C=C1)N1CCC2=C(N(N=C2C(N)=O)C2=CC=C(OC)C=C2)C1=O
CHEMBL468792	0.784	CNCC1(CC1)C1=CC=C(C=C1)N1CCC2=C(N(N=C2C(N)=O)C2=CC=C(OC)C=C2)C1=O
CHEMBL3314445	0.782	COC1=CC=C(C=C1)N1N=C(C(N)=O)C2=C1C(=O)N(CC2)C1=CC=C(C=C1)C(C)(C)CN(C)C
CHEMBL518473	0.779	COC1=CC=C(C=C1)N1N=C(C(N)=O)C2=C1C(=O)N(CC2)C1=CC=C(C=C1)C1(CC1)N(C)C
CHEMBL460385	0.775	COC1=CC=C(C=C1)N1N=C(C(N)=O)C2=C1C(=O)N(CC2)C1=CC=C(C=C1)C1(CN(C)C)CC1
CHEMBL3314453	0.768	COC1=CC=C(C=C1)N1N=C(C(N)=O)C2=C1C(=O)N(CC2)C1=CC=C(C=C1)C(C)(C)N(C)C
CHEMBL3314450	0.768	COC1=CC=C(C=C1)N1N=C(C(N)=O)C2=C1C(=O)N(CC2)C1=CC=C(C=C1)C(C)(C)CN
CHEMBL20832	0.744	CN(C)CC1=C(C=CC=C1)C1=CC=C(NC(=O)C2=CC(C)=NN2C2=CC3=CC=C(Cl)C=C3C=C2)C=C1
CHEMBL1186467	0.723	COC1=CC=C(C=C1)N1N=C(C(N)=O)C2=C1C(=O)N(CC2)C1=CC=C(C=C1)C1(CC(N)=O)CC1
CHEMBL464756	0.723	COC1=CC=C(C=C1)N1N=C(C(N)=O)C2=C1C(=O)N(CC2)C1=CC=C(C=C1)C1(CC(N)=O)CC1
CHEMBL237228	0.723	CCN(CC)CC1=CC=CC=C1C1=CC=C(C=C1)N1CCC2=C(N(N=C2C(N)=O)C2=CC=C(OC)C=C2)C1=O
CHEMBL237226	0.718	CNCC1=CC=CC=C1C1=CC=C(C=C1)N1CCC2=C(N(N=C2C(N)=O)C2=CC=C(OC)C=C2)C1=O
CHEMBL391484	0.718	COC1=CC=C(C=C1)N1N=C(C(N)=O)C2=C1C(=O)N(CC2)C1=CC=C(C=C1)C1=CC=CC=C1CN(C)C
CHEMBL247191	0.716	COC1=CC=C(C=C1)N1N=C(C(N)=O)C2=C1C(=O)N(CC2)C1CCN(CC1)C1=CC=CC=C1CN(C)C
CHEMBL516771	0.715	CNCC1(CC1)C1=CC=C(C=C1)N1CCC2=C(N(N=C2C#N)C2=CC=C(OC)C=C2)C1=O
CHEMBL279187	0.713	COC1=CC=C(C=C1)N1N=C(C(N)=O)C2=C1C(=O)N(CC2)C1=CC=C(C=C1)C1=CC=CC=C1CN
CHEMBL514567	0.712	CNC1(CC1)C1=CC=C(C=C1)N1CCC2=C(N(N=C2C#N)C2=CC=C(OC)C=C2)C1=O
CHEMBL396640	0.708	CNCC1=CC=CC=C1N1CCC(CC1)N1CCC2=C(N(N=C2C(N)=O)C2=CC=C(OC)C=C2)C1=O
CHEMBL459286	0.703	COC1=CC=C(C=C1)N1N=C(C(N)=O)C2=C1C(=O)N(CC2)C1=CC=C(C=C1)C1(CC1)C(C)=O
CHEMBL297423	0.7	CC1=NN(C(=C1)C(=O)NC1=CC=C(C=C1)C1=C(C=CC=C1)S(N)(=O)=O)C1=CC2=CC=CC=C2C=C1CN
CHEMBL277949	0.699	CN(C)CC1=C(C=CC=C1)C1=CC(F)=C(NC(=O)C2=CC(C)=NN2C2=CC3=CC=C(Cl)C=C3C=C2)C=C1
CHEMBL20281	0.698	CC1=NN(C(=C1)C(=O)NC1=CC=C(C=C1)C1=C(CN)C=CC=C1)C1=CC2=CC=C(Cl)C=C2C=C1
CHEMBL1940184	0.695	CC1=CC=CC(NC(=O)C2=NN(C(=C2)C(=O)NC2=CC=C(N)C=C2)C2=CC=C(N)C=C2)=C1C
CHEMBL461453	0.694	COC1=CC=C(C=C1)N1N=C(C#N)C2=C1C(=O)N(CC2)C1=CC=C(C=C1)C1(CC1)N(C)C
CHEMBL247756	0.694	CCN(CC)CC1=CC=CC=C1N1CCC(CC1)N1CCC2=C(N(N=C2C(N)=O)C2=CC=C(OC)C=C2)C1=O
CHEMBL3314451	0.683	COC1=CC=C(C=C1)N1N=C(C(N)=O)C2=C1C(=O)N(CC2)C1=CC=C(C=C1)C(C)(C)CN1CCCCC1=O
CHEMBL518253	0.669	COC1=CC=C(C=C1)N1N=C(C#N)C2=C1C(=O)N(CC2)C1=CC=C(C=C1)C1(CN(C)C)CC1
CHEMBL1187751	0.669	COC1=CC=C(C=C1)N1N=C(C#N)C2=C1C(=O)N(CC2)C1=CC=C(C=C1)C1(CN(C)C)CC1
CHEMBL20639	0.665	CN(C)C(=O)C1=CC=C(NC(=O)C2=CC(C)=NN2C2=CC3=CC=C(Cl)C=C3C=C2)C=C1
CHEMBL1186130	0.663	COC1=CC=C(C=C1)N1N=C(C(N)=O)C2=C1C(=O)N(CC2)C1=CC=C(C=C1)C1(CN2CCCC2)CC1
CHEMBL451053	0.663	COC1=CC=C(C=C1)N1N=C(C(N)=O)C2=C1C(=O)N(CC2)C1=CC=C(C=C1)C1(CN2CCCC2)CC1
CHEMBL3549903	0.658	NC(=O)C1=NN(C2=C1CCN(C1=CC=C(C=C1)N1CCCCC1=O)C2=O)C1=CC=C(O)C=C1
CHEMBL3526969	0.658	NC(=O)C1=NN(C2=C1CCN(C1=CC=C(C=C1)N1CCCC[14C]1=O)C2=O)C1=CC=C(O)C=C1
CHEMBL345731	0.649	COC1=CC(CN)=C(C=C1)N1N=C(C)C=C1C(=O)NC1=CC=C(C=C1)C1=C(C=CC=C1)S(N)(=O)=O
CHEMBL235710	0.642	COC1=CC=C(C=C1)N1N=C(C(N)=O)C2=C1C(=O)N(CC2)C1=CC=C(C=C1)N(C)C(C)=O
CHEMBL443578	0.64	COC1=CC=C(C=C1)N1N=C(C(N)=O)C2=C1C(=O)N(CC2)C1=CC=C(C=C1)C1=CC=CC=C1CN1CCCC1
CHEMBL1830593	0.64	CCNC(=O)C1=NN(C(=C1)C1=CC2=C(C=C1)C=CC1=C2C=CC=C1)C1=CC=C(NC(=O)CCN)C=C1
CHEMBL1830589	0.638	CNC(=O)C1=NN(C(=C1)C1=CC2=C(C=C1)C=CC1=C2C=CC=C1)C1=CC=C(NC(=O)CN)C=C1
CHEMBL3526474	0.63	COC1=CC=C(C=C1)N1N=C(C(N)=O)C2=C1C(=O)N(CC2)C1=CC=C(C=C1)N1CCCC[14C]1=O
CHEMBL231779	0.63	COC1=CC=C(C=C1)N1N=C(C(N)=O)C2=C1C(=O)N(CC2)C1=CC=C(C=C1)N1CCCCC1=O
CHEMBL1830592	0.629	CCNC(=O)C1=NN(C(=C1)C1=CC2=C(C=C1)C=CC1=C2C=CC=C1)C1=CC=C(NC(=O)CN)C=C1
CHEMBL1830594	0.623	CNC(=O)C1=NN(C(=C1)C1=CC2=C(C=C1)C1=C(C=CC=C1)C=C2)C1=CC=C(NC(=O)CCN)C=C1
CHEMBL1828650	0.62	CNC(=O)C1=NN(C(=C1)C1=CC2=C(C=C1)C1=C(C=CC=C1)C=C2)C1=CC=C(NC(=O)CN)C=C1
CHEMBL20934	0.611	CC1=NN(C(=C1)C(=O)NC1=C(F)C=C(C=C1)C1=C(CN)C=CC=C1)C1=CC2=CC=CC=C2C=C1F
CHEMBL20475	0.596	CC1=NN(C(=C1)C(=O)NC1=CC=C(C=C1)N1C=CC=N1)C1=CC2=CC=C(Cl)C=C2C=C1
CHEMBL1313841	0.595	CC(=O)NC1=CC=C(NC(=O)C2=CC(C)=NN2C2=CC=CC=C2)C=C1
CHEMBL457774	0.59	COC1=CC=C(C=C1)N1N=C(C(N)=O)C2=C1C(=O)N(CC2)C1=CC=C(C=C1)C1(CS(C)(=O)=O)CC1
CHEMBL4548328	0.59	O=C(N1CCCCC1)C1=C2CC(CCC2=NN1C1=CC=CC=C1)NCC1=CC=CC=C1
CHEMBL4589939	0.588	O=C(N1CCCCC1)C1=NN(C2=C1CC(CC2)NCC1=CC=CC=C1)C1=CC=CC=C1
CHEMBL4570650	0.584	CN(C)C(CNC(=O)C1=CC(=NN1C1=CC=CC=C1)C1CC1)CC1=CC=CC=C1
CHEMBL3314455	0.583	COC1=CC=C(C=C1)N1N=C(C(N)=O)C2=C1C(=O)N(CC2)C1=CC=C(C=C1)C(C)(C)S(C)(=O)=O
CHEMBL3908445	0.583	CN[C@@H](C)CNC(=O)C1=NN(C(NC(=O)C2=CC(=CC=C2Cl)C2=NC=CC=C2F)=C1)C1=CC=CC=C1
CHEMBL143552	0.58	COC1=CC=C(C=C1)N1N=C(C=C1C(=O)NC1=CC=CC=C1)C(=O)NCC1=CN=CC=C1
CHEMBL341925	0.577	ClC1=CC=C(C=C1)N1N=C(C=C1C(=O)NC1=CC=CC=C1)C(=O)NCC1=CN=CC=C1
CHEMBL384880	0.574	CC1=NN(C(=C1)C(=O)NC1=C(F)C=C(C=C1)C1=CC=CC=C1CN1CCCCC1)C1=CC2=CC=CC=C2C=C1F
CHEMBL3931194	0.573	O=C(NC1=CC=C(C=C1)C1CNCCO1)C1=NN(C=C1)C1=CC=CC=C1
CHEMBL394039	0.57	COC1=CC=C(C=C1)N1N=C(C(N)=O)C2=C1C(=O)N(CC2)C1CCN(CC1)C1=CC=CC=C1CN(C)C(C)=O
CHEMBL2229944	0.561	CCCCNC(=O)C1=C(NC(=O)C2=CC(=NN2C2=NC=CC=C2Cl)C(=O)NC)C(C)=CC(Cl)=C1
CHEMBL3898634	0.56	N[C@@H]1CCC[C@H]1NC(=O)C1=NN(C(NC(=O)C2=CC(=CC=C2Cl)C2=NC=CC=C2F)=C1)C1=CC=CC=C1
CHEMBL247561	0.558	COC1=CC=C(C=C1)N1N=C(C(N)=O)C2=C1C(=O)N(CC2)C1CCN(CC1)C1=CC=CC=C1CN1CCC[C@@H]1O
CHEMBL2326556	0.549	CC[C@H](C)[C@H](NC(=O)[C@H](CC(C)C)NC(=O)[C@H](CCCNC(N)=N)NC(=O)C1=NN(C(C)=C1)C1=CC=CC=C1)C(=O)N[C@@H](CC1=CC=CC=C1)C(N)=O
CHEMBL3933238	0.544	CN[C@@H](C)C(=O)N[C@H]1[C@H](C)N(C(C)=O)C2=CC=CC=C2N(CC2=NN(C3=CC=CC=C23)C2=CC=CC=C2C#N)C1=O
CHEMBL3969287	0.543	CC(C)(CN)NC(=O)C1=NN(C(NC(=O)C2=CC(=CC=C2Cl)C2=NC=CC=C2F)=C1)C1=CC=CC=C1
CHEMBL513954	0.542	COC1=CC=C(C=C1)N1N=C(C(N)=O)C2=C1C(=O)N(CC2)C1=CC=C(C=C1)C1(CC1)C1=NCCO1
CHEMBL3929403	0.541	C[C@H](CN)NC(=O)C1=NN(C(NC(=O)C2=CC(=CC=C2Cl)C2=NC=CC=C2F)=C1)C1=CC=CC=C1
CHEMBL3991468	0.537	CN(C)CCC(=O)NC1=CC=C(C=C1)N1N=C(C(N)=O)C2=C1C1=C(CC2)C=CC(NC(=O)C2=C(Cl)C=CC=C2)=C1
CHEMBL3892229	0.537	CN(C)CCC(=O)NC1=CC=C(C=C1)N1N=C(C(N)=O)C2=C1C1=C(CC2)C=CC(NC(=O)C2=C(Cl)C=CC=C2)=C1
CHEMBL3966482	0.536	C[C@@H](CN)NC(=O)C1=NN(C(NC(=O)C2=CC(=C(Cl)C=C2Cl)C2=CC=CC=N2)=C1)C1=CC=CC=C1
CHEMBL4457581	0.535	FC1=CC=C(CNC2CCC3=NN(C(C(=O)N4CCCCC4)=C3C2)C2=CC=CC=C2)C=C1
CHEMBL20258	0.533	CC1=NN(C(=C1)C(=O)NC1=CC=C(C=C1)N1C=CN=C1)C1=CC2=CC=C(Cl)C=C2C=C1
CHEMBL1731419	0.53	CCN(CC)CCNC(=O)C1=NN(C2=C1CCC1=C2C=CC(OC)=C1)C1=CC=C(Cl)C=C1
CHEMBL1973545	0.53	CCN(CC)CCNC(=O)C1=NN(C2=C1CCC1=CC(OC)=CC=C21)C1=CC=C(Cl)C=C1
CHEMBL3969736	0.529	C[C@H](CN)NC(=O)C1=NN(C(NC(=O)C2=CC(=C(Cl)C=C2Cl)C2=CC=CC=N2)=C1)C1=CC=CC=C1
CHEMBL280725	0.529	CC1=NN(C(=C1)C(=O)NC1=C(F)C=C(C=C1)C1=CC=NC=C1)C1=CC2=CC=C(Cl)C=C2C=C1
CHEMBL3948218	0.525	CN(C)CCC1=CC(C(=O)NC2=CC3=C(CCC4=C3N(N=C4C(N)=O)C3=CC=C(F)C=C3)C=C2)=C(Cl)C=N1
CHEMBL3663708	0.523	O=C(NC1=CC=C(C=C1)[C@H]1CNCCO1)C1=CC=NN1C1=CC=CC=C1
CHEMBL418559	0.523	CN(C)CCN(C)C(=N)C1=CC(F)=C(NC(=O)C2=CC(C)=NN2C2=CC3=CC=CC=C3C=C2F)C=C1
CHEMBL3934706	0.522	CCN(CC)CC1=CC=CN1C1=NN(C2=C1CCN(C2=O)C1=CC=C(C=C1)N1CCCCC1=O)C1=CC=C(OC)C=C1
CHEMBL3983025	0.521	CC(CN)NC(=O)C1=NN(C(NC(=O)C2=CC(=CC=C2Cl)C2=NC=CC=C2F)=C1)C1=CC=CC=C1
CHEMBL3960824	0.521	C[C@@H](CN)NC(=O)C1=NN(C(NC(=O)C2=CC(=CC=C2Cl)C2=NC=CC=C2F)=C1)C1=CC=CC=C1
CHEMBL3891808	0.519	CNCCNC(=O)C1=NN(C(NC(=O)C2=CC(=CC=C2Cl)C2=NC=CC=C2F)=C1)C1=CC=CC=C1
CHEMBL526467	0.516	CN(C)C(C)(C)C(=O)NC(=O)C1=NN(C(=C1C)C1=CC=C(Cl)C=C1)C1=CC=C(Cl)C=C1Cl
CHEMBL3964192	0.514	CNC1CN(C1)C(=O)C1=NN(C(NC(=O)C2=CC(=C(Cl)C=C2Cl)C2=NC=CC=C2F)=C1)C1=CC=CC=C1
CHEMBL3912981	0.514	CN(C)CCCNC(=O)C1=NN(C(=C1)C1=CC=C(Cl)C=C1)C1=CC=C(Cl)C=C1
CHEMBL156775	0.514	CC1=NN(C(=C1)C(=O)NC1=CC=C(C=C1)C1=C(C=CC=C1)S(C)(=O)=O)C1=CC(CN)=CC=C1
CHEMBL217605	0.513	CN(C)CC1=CC=C(CCN2CCN3N=C(C=C3C2=O)C(=O)NC2=CC=C(F)C=C2)C=C1
CHEMBL3936377	0.511	C[C@H](CN)NC(=O)C1=NN(C(NC(=O)C2=CC(=C(Cl)C=C2Cl)C2=NC=CC=C2F)=C1)C1=CC=CC=C1
CHEMBL3981676	0.511	C[C@@H](CN)NC(=O)C1=NN(C(NC(=O)C2=CC(=C(Cl)C=C2Cl)C2=NC=CC=C2F)=C1)C1=CC=CC=C1
CHEMBL3961433	0.511	CN(CCN)C(=O)C1=NN(C(NC(=O)C2=CC(=C(Cl)C=C2Cl)C2=CC=CC=N2)=C1)C1=CC=CC=C1
CHEMBL4086389	0.51	OC1=CC=C(C=C1)C1=CC(=NN1C1=CC=CC=C1)C(=O)N1CCN(CC1)C1=CC=CC=C1
CHEMBL3943634	0.51	N[C@@H]1CC[C@H](C1)NC(=O)C1=NN(C(NC(=O)C2=CC(=C(Cl)C=C2Cl)C2=CC=CC=N2)=C1)C1=CC=CC=C1
CHEMBL3922137	0.507	C[C@H](CCN)NC(=O)C1=NN(C(NC(=O)C2=CC(=CC=C2Cl)C2=NC=CC=C2F)=C1)C1=CC=CC=C1
CHEMBL3894092	0.506	C[C@@H](N)CNC(=O)C1=NN(C(NC(=O)C2=CC(=C(Cl)C=C2Cl)C2=CC=CC=N2)=C1)C1=CC=CC=C1
CHEMBL3986385	0.504	C[C@H](N)CNC(=O)C1=NN(C(NC(=O)C2=CC(=C(Cl)C=C2Cl)C2=CC=CC=N2)=C1)C1=CC=CC=C1
CHEMBL3920950	0.503	N[C@@H]1CCN(C1)C(=O)C1=NN(C(NC(=O)C2=CC(=C(Cl)C=C2Cl)C2=NC=CC=C2F)=C1)C1=CC=CC=C1
CHEMBL3978433	0.503	CNCCNC(=O)C1=NN(C(NC(=O)C2=CC(=C(Cl)C=C2Cl)C2=CC=CC=N2)=C1)C1=CC=CC=C1
CHEMBL3929871	0.501	CN(C)C[C@H]1C[C@H](C1)NC(=O)C1=NN(C(NC(=O)C2=CC(=CC=C2Cl)C2=NC=CC=C2F)=C1)C1=CC=CC=C1
CHEMBL2229945	0.5	CNC(=O)C1=NN(C(=C1)C(=O)NC1=C(C=C(Cl)C=C1C)C(=O)NCC1=CC=CC=C1)C1=NC=CC=C1Cl
CHEMBL3898126	0.5	CC(C)(N)CNC(=O)C1=NN(C(NC(=O)C2=CC(=CC=C2Cl)C2=NC=CC=C2F)=C1)C1=CC=CC=C1
CHEMBL3921509	0.5	NC(=O)C1=NN(C2=C1CCC1=C2C=C(NC(=O)C2=C(Cl)C=CC=C2)C=C1)C1=CC=C(NC(=O)C2=CC=CC=C2)C=C1
CHEMBL3902322	0.499	C[C@@H](CNC(=O)C1=NN(C(NC(=O)C2=CC(=C(Cl)C=C2Cl)C2=NC=CC=C2F)=C1)C1=CC=CC=C1)NC(=O)CN
CHEMBL3926668	0.499	N[C@@H]1CC[C@H](C1)NC(=O)C1=NN(C(NC(=O)C2=CC(=CC=C2Cl)C2=NC=CC=C2F)=C1)C1=CC=CC=C1
CHEMBL3941838	0.496	CN[C@@H](C)C(=O)N[C@H]1[C@H](C)N(C(=O)C2=CC=C(C=C2)C#N)C2=CC(=CC=C2N(CC2=NN(C3=CC=CC=C23)C2=CC=CC=C2C#N)C1=O)C#N
CHEMBL109390	0.496	CC1=CC(O)=CC(C)=C1C[C@H](N)C(=O)N1CC2=C(C[C@H]1C(=O)NCC1=NC3=CC=CC=C3N1)C=CC=C2
CHEMBL3901473	0.495	N[C@@H]1CC[C@H](C1)NC(=O)C1=NN(C(NC(=O)C2=CC(=C(Cl)C=C2Cl)C2=NC=CC=C2F)=C1)C1=CC=CC=C1
CHEMBL3930824	0.495	C[C@@H](N)CNC(=O)C1=NN(C(NC(=O)C2=CC(=CC=C2Cl)C2=NC=CC=C2F)=C1)C1=CC=CC=C1
CHEMBL3900437	0.494	C[C@H](CN)NC(=O)C1=NN(C(NC(=O)C2=CC(=C(F)C=C2Cl)C2=CC=CC=N2)=C1)C1=CC=CC=C1
CHEMBL1473157	0.494	CCN(CC(=O)NC1=CC=C(NC(C)=O)C=C1)C(=O)C1=CC(=NN1C1=CC=CC=C1)C1=CC=CC=C1
CHEMBL3983964	0.492	NC(=O)C1=NN(C2=C1CCC1=C2C=C(NC(=O)C2=C(Cl)C=CC=C2)C=C1)C1=CC=C(NC(=O)C2=CC=CC=C2Cl)C=C1
CHEMBL3891370	0.492	CNCCNC(=O)C1=NN(C(NC(=O)C2=CC(=C(Cl)C=C2Cl)C2=NC=CC=C2F)=C1)C1=CC=CC=C1
CHEMBL3931473	0.49	C[C@H](N)CNC(=O)C1=NN(C(NC(=O)C2=CC(=CC=C2Cl)C2=NC=CC=C2F)=C1)C1=CC=CC=C1
CHEMBL3922808	0.489	C[C@H](CN)NC(=O)C1=NN(C(NC(=O)C2=CC(=C(Cl)C=C2Cl)C2=CC=C(F)C=N2)=C1)C1=CC=CC=C1
CHEMBL3917004	0.489	CC1(N)CN(C1)C(=O)C1=NN(C(NC(=O)C2=CC(=C(Cl)C=C2Cl)C2=NC=CC=C2F)=C1)C1=CC=CC=C1
CHEMBL3455543	0.489	CCN(CC)CCCC(C)NC(=O)C1=CC=CC=C1N1C=CC=N1
CHEMBL3935593	0.489	NC1(CNC(=O)C2=NN(C(NC(=O)C3=CC(=CC=C3Cl)C3=NC=CC=C3F)=C2)C2=CC=CC=C2)CCC1
CHEMBL21312	0.488	CC1=NN(C(=C1)C(=O)NC1=C(F)C=C(C=C1)N1C=CN=C1CN)C1=CC2=CC=CC=C2C=C1F
CHEMBL3950467	0.488	CN[C@@H](C)C(=O)N[C@H]1[C@H](C)N(C(=O)C2=CC=C(C=C2)C(C)=O)C2=CC=CC=C2N(CC2=NN(C3=CC=CC=C23)C2=CC=CC=C2C#N)C1=O
CHEMBL3906491	0.487	NC(=O)C1=NN(C2=C1CCC1=C2C=C(NC(=O)C2=C(Cl)C=NC(=C2)C2=CC=NC=C2)C=C1)C1=CC=C(F)C=C1
CHEMBL217861	0.487	CCN(CC)CC1=CC=C(CCN2CCN3N=C(C=C3C2=O)C(=O)NC2=CC=C(F)C=C2)C=C1
CHEMBL3946499	0.486	CN(CCN)C(=O)C1=NN(C(NC(=O)C2=CC(=C(Cl)C=C2Cl)C2=NC=CC=C2F)=C1)C1=CC=CC=C1
CHEMBL287353	0.486	CC(=O)C1=CC=C(C=C1)C1=C(C)C(=NN1C1=C(Cl)C=CC=C1)C(=O)NC1=CC=CC=C1
CHEMBL1894011	0.485	CN1N=CC(Cl)=C1C(=O)NC1=CC=C(CN2CCCCC2)C=C1
CHEMBL3911006	0.485	N[C@H]1CC[C@H](CC1)NC(=O)C1=NN(C(NC(=O)C2=CC(=CC=C2Cl)C2=NC=CC=C2F)=C1)C1=CC=CC=C1
CHEMBL3919326	0.483	CC1(N)CCN(C1)C(=O)C1=NN(C(NC(=O)C2=CC(=C(Cl)C=C2Cl)C2=NC=CC=C2F)=C1)C1=CC=CC=C1
CHEMBL1335359	0.483	CC1=NN(C(=C1)C(=O)NCCCN1CCN(CC1)C1=C(C)C=CC(Cl)=C1)C1=CC=CC=C1
CHEMBL4549639	0.483	CC1=CC(O)=CC(C)=C1CC(N)C(=O)NC1CCN(C(=O)C2=CC=CC=C2)C2=CC=C(CN3CCC4=C(C3)C=CC=C4)C=C12
CHEMBL3951091	0.483	CC(CN(C)C)NC(=O)C1=NN(C(NC(=O)C2=CC(=CC=C2Cl)C2=NC=CC=C2F)=C1)C1=CC=CC=C1
CHEMBL3946090	0.482	CC1(N)CCN(CC1)C(=O)C1=NN(C(NC(=O)C2=CC(=C(Cl)C=C2Cl)C2=NC=CC=C2F)=C1)C1=CC=CC=C1
CHEMBL4570746	0.482	O=C(N1CCCCC1)C1=C2CC(CCC2=NN1C1=CC=CC=C1)NCCC1=CC2=C(OCO2)C=C1
CHEMBL3971956	0.482	N[C@H]1CC[C@@H](CC1)NC(=O)C1=NN(C(NC(=O)C2=CC(=CC=C2Cl)C2=NC=CC=C2F)=C1)C1=CC=CC=C1
CHEMBL3953397	0.481	N[C@H]1C[C@@H](C1)NC(=O)C1=NN(C(NC(=O)C2=CC(=C(Cl)C=C2Cl)C2=CC=CC=N2)=C1)C1=CC=CC=C1
CHEMBL3935216	0.48	C[C@@H](N)CNC(=O)C1=NN(C(NC(=O)C2=CC(=C(Cl)C=C2Cl)C2=NC=CC=C2F)=C1)C1=CC=CC=C1
CHEMBL4580611	0.48	O=C(NC1=CC=CC(CN2C=CN=C2)=C1)C1=NN(C2=C1CCC2)C1=CC=CC=C1
CHEMBL3957335	0.479	C[C@H](N)CNC(=O)C1=NN(C(NC(=O)C2=CC(=C(Cl)C=C2Cl)C2=NC=CC=C2F)=C1)C1=CC=CC=C1
CHEMBL246742	0.478	COC1=CC=C(C=C1)N1N=C(C(N)=O)C2=C1C(=O)N(CC2)C1CCN(CC1)C1=CC=CC=C1CN(C)S(C)(=O)=O
CHEMBL4210158	0.477	CN(C)C1CCCN(C(=O)C2=C(Cl)C=C(C=C2)N2C=CC(C)=N2)C2=C1C=CC=C2
CHEMBL3972609	0.476	CN(CCN)C(=O)C1=NN(C(NC(=O)C2=CC(=C(F)C=C2Cl)C2=CC=CC=N2)=C1)C1=CC=CC=C1
CHEMBL422351	0.476	CC1=NN(C(=C1)C(=O)NC1=C(F)C=C(C=C1)C1=C(C=CC=C1)S(C)(=O)=O)C1=CC(CN)=CC=C1
CHEMBL3969849	0.476	NC(=O)C1=NN(C2=C1CCC1=C2C=C(NC(=O)C2=CC=CC=C2Cl)C=C1)C1=CC=C(C=C1)C1=CC(N)=CC=C1
CHEMBL3948323	0.475	NC1CCN(CC1)C(=O)C1=NN(C(NC(=O)C2=CC(=C(Cl)C=C2Cl)C2=NC=CC=C2F)=C1)C1=CC=CC=C1
CHEMBL20766	0.475	CN(C)CC1=C(C=CC=C1)C1=CC(F)=C(NC(=O)C2=CC(C)=NN2C2=CC3=CC=CC=C3C=C2S(C)(=O)=O)C=C1
CHEMBL3919919	0.474	NCCNC(=O)C1=NN(C(NC(=O)C2=CC(=C(Cl)C=C2Cl)C2=CC=CC=N2)=C1)C1=CC=CC=C1
CHEMBL3983172	0.472	CNC1(C)CN(C1)C(=O)C1=NN(C(NC(=O)C2=CC(=C(Cl)C=C2Cl)C2=NC=CC=C2F)=C1)C1=CC=CC=C1
CHEMBL3685463	0.472	CN(C)C1CCN(C1)C(=O)C1=NN(C)C=C1NC(=O)C1=NC(=CC=C1NC1=CN=CN=C1)C1CC1
CHEMBL3943640	0.472	NC1=CC=C(NC(=O)C2=CC(=NN2C2=CC=CC=C2)C2=CC=C(Cl)C=C2)C=C1
CHEMBL4066972	0.472	CC1=CC=C(C=C1)N1N=C(C=C1C1=CC=C(O)C=C1)C(=O)N1CCC(CC2=CC=CC=C2)CC1
CHEMBL3974370	0.471	NC(=O)C1=NN(C2=C1CCC1=CC=C(NC(=O)C3=C(Cl)C=CC=C3)C=C21)C1=CC=C(O)C=C1
CHEMBL3916625	0.471	N[C@H]1C[C@H](C1)NC(=O)C1=NN(C(NC(=O)C2=CC(=C(Cl)C=C2Cl)C2=CC=CC=N2)=C1)C1=CC=CC=C1
CHEMBL3969826	0.471	CC(C)C1=CC=C(C=C1)N1N=C(C(N)=O)C2=C1C1=C(CC2)C=CC(NC(=O)C2=C(Cl)C=CC=C2)=C1
CHEMBL3985674	0.47	N[C@@H]1CC[C@H](C1)NC(=O)C1=NN(C(NC(=O)C2=CC(=C(F)C=C2Cl)C2=CC=CC=N2)=C1)C1=CC=CC=C1
CHEMBL3898225	0.47	CN(C)CCOC1=CC=C(C=C1)N1N=C(C(N)=O)C2=C1C1=CC(NC(=O)C3=C(Cl)C=CC=C3)=CC=C1CC2
CHEMBL4594714	0.47	CC1=CC(O)=CC(C)=C1C[C@H](N)C(=O)N[C@@H]1CCN(C(=O)C2=CC=CC=C2)C2=CC=C(CN3CCC4=C(C3)C=CC=C4)C=C12
CHEMBL3961145	0.469	NC1CCN(C1)C(=O)C1=NN(C(NC(=O)C2=CC(=C(Cl)C=C2Cl)C2=NC=CC=C2F)=C1)C1=CC=CC=C1
CHEMBL3924767	0.469	N[C@H]1CCN(C1)C(=O)C1=NN(C(NC(=O)C2=CC(=C(Cl)C=C2Cl)C2=NC=CC=C2F)=C1)C1=CC=CC=C1
CHEMBL3972258	0.468	CNC1CCN(CC1)C(=O)C1=NN(C(NC(=O)C2=CC(=C(Cl)C=C2Cl)C2=NC=CC=C2F)=C1)C1=CC=CC=C1
CHEMBL20567	0.467	COCCN(C)C(=N)C1=CC(F)=C(NC(=O)C2=CC(C)=NN2C2=CC3=CC=CC=C3C=C2F)C=C1
CHEMBL4476021	0.466	OC1=CC=CC(CCNC2CCC3=C(C2)C(=NN3C2=CC=CC=C2)C(=O)N2CCCCC2)=C1
CHEMBL134736	0.466	CC1=NN(C(=C1)C(=O)NC1=CC=C(C=C1)C1=C(C=CC=C1)S(N)(=O)=O)C1=CC(CN)=CC=C1
CHEMBL3949328	0.466	NCCCNC(=O)C1=NN(C(NC(=O)C2=CC(=C(Cl)C=C2Cl)C2=CC=CC=N2)=C1)C1=CC=CC=C1
CHEMBL3954109	0.466	NC(=O)C1=NN(C2=C1CCC1=C2C=C(NC(=O)C2=C(Cl)C=CC=C2)C=C1)C1=CC=C(C=C1)N1C=CC=C1
CHEMBL3461898	0.465	COC1=CC=C(C=C1)N1C=CC(=N1)C(=O)N(CCN(C)C)C(C)C
CHEMBL2229943	0.465	CNC(=O)C1=C(NC(=O)C2=CC(=NN2C2=NC=CC=C2Cl)C(=O)NCC2=CC=CC=C2)C(C)=CC(Cl)=C1
CHEMBL3917638	0.465	N[C@H]1C[C@H](C1)NC(=O)C1=NN(C(NC(=O)C2=CC(=CC=C2Cl)C2=NC=CC=C2F)=C1)C1=CC=CC=C1
CHEMBL4445781	0.464	FC1=CC=C(CNC2CCC3=NN(C(C(=O)N4CCCCC4)=C3C2)C2=CC=C(F)C=C2)C=C1
CHEMBL3967923	0.464	NCCNC(=O)C1=NN(C(NC(=O)C2=CC(=CC=C2Cl)C2=NC=CC=C2F)=C1)C1=CC=CC=C1
CHEMBL2030741	0.464	CC1=C(N(N=C1C(=O)N1CCC(N)(CC1)C1=CC=CC=C1)C1=CC=C(Cl)C=C1Cl)C1=CC=C(Cl)C=C1
CHEMBL3961114	0.464	C[C@@H](CN)NC(=O)C1=NN(C(NC(=O)C2=CC(=C(F)C=C2Cl)C2=CC=CC=N2)=C1)C1=CC=CC=C1
CHEMBL3924917	0.464	C[C@H](N)CNC(=O)C1=NN(C(NC(=O)C2=CC(=C(F)C=C2Cl)C2=CC=CC=N2)=C1)C1=CC=CC=C1
CHEMBL4587515	0.464	FC1=CC=C(CNC2CCC3=C(C2)C(=NN3C2=CC=CC=C2)C(=O)N2CCCCC2)C=C1
CHEMBL3759541	0.462	CC1=CC(O)=CC(C)=C1C[C@H](N)C(=O)N1CC2=C(C[C@@H]1C(=O)NCC(=O)N(C1=CC=CC=C1)C1=CC=CC=C1)C=CC=C2
CHEMBL3980341	0.461	CN(C)CCSC1=NC(C(=O)NC2=CC=C3CCC4=C(N(N=C4C(N)=O)C4=CC=C(F)C=C4)C3=C2)=C(Cl)C=C1
CHEMBL3908183	0.461	N[C@@H]1CC[C@H](C1)NC(=O)C1=NN(C(NC(=O)C2=CC(=C(F)C=C2Cl)C2=NC=CC=C2F)=C1)C1=CC=CC=C1
CHEMBL3909856	0.461	NC(=O)C1=NN(C2=C1CCC1=C2C=C(NC(=O)C2=C(Cl)C=CC=C2)C=C1)C1=CC=C(N)C=C1
CHEMBL3955901	0.461	N[C@H]1C[C@H](C1)NC(=O)C1=NN(C(NC(=O)C2=CC(=C(F)C=C2Cl)C2=CC=CC=N2)=C1)C1=CC=CC=C1
CHEMBL3916159	0.461	C[C@@H](CN)NC(=O)C1=NN(C(NC(=O)C2=CC(=C(Cl)C=C2Cl)C2=CC=C(F)C=N2)=C1)C1=CC=CC=C1
CHEMBL3314442	0.461	COC1=CC=C(C=C1)N1N=C(C2=C1C(=O)N(CC2)C1=CC=C(C=C1)C(C)(C)CN(C)C)S(C)(=O)=O
CHEMBL3947290	0.46	N[C@H]1C[C@@H](C1)NC(=O)C1=NN(C(NC(=O)C2=CC(=CC=C2Cl)C2=NC=CC=C2F)=C1)C1=CC=CC=C1
CHEMBL3958392	0.459	CN(C)CC=CC1=CC=C(C=C1)N1N=C(C(N)=O)C2=C1C1=C(CC2)C=CC(NC(=O)C2=CC=CC=C2Cl)=C1
CHEMBL2229919	0.459	CNC(=O)C1=C(NC(=O)C2=CC(CN)=NN2C2=NC=CC=C2Cl)C(C)=CC(Cl)=C1
CHEMBL3962544	0.459	N[C@H]1C[C@H](C1)NC(=O)C1=NN(C(NC(=O)C2=CC(=C(Cl)C=C2Cl)C2=NC=CC=C2F)=C1)C1=CC=CC=C1
CHEMBL4436056	0.459	CC(NC(=O)C1=CC=CC=C1)C1=NN(C2=C1C(=O)CC(C)(C)C2)C1=CC=C(C=C1)C(N)=O
CHEMBL3954555	0.459	C[C@@H](N)CNC(=O)C1=NN(C(NC(=O)C2=CC(=C(F)C=C2Cl)C2=CC=CC=N2)=C1)C1=CC=CC=C1
CHEMBL3687287	0.458	CC(C)C1=C2C(N(C(=O)C2=NN1C1=CC=C(C=C1)C(N)=O)C1=CC=CC(Cl)=C1F)C1=CC=C(Cl)C=C1C
CHEMBL3449414	0.457	NCC1=CN(N=C1)C1=CC=CC=C1C(=O)NCCC1=CC=CC=N1
CHEMBL3906728	0.457	COC1=CC=C(C=C1)N1N=C(N2C=CC=C2CN(C)C)C2=C1C(=O)N(CC2)C1=CC=C(C=C1)N1CCCCC1=O
CHEMBL3960100	0.457	C[C@H](CN)NC(=O)C1=NN(C(NC(=O)C2=CC(=C(F)C=C2Cl)C2=NC=CC=C2F)=C1)C1=CC=CC=C1
CHEMBL3908458	0.456	N[C@@H]1CC[C@H](C1)NC(=O)C1=NN(C(NC(=O)C2=CC(=C(Cl)C=C2Cl)C2=CC=C(F)C=N2)=C1)C1=CC=CC=C1
CHEMBL3905524	0.456	C[C@@H](N)CNC(=O)C1=NN(C(NC(=O)C2=CC(=C(Cl)C=C2Cl)C2=CC=C(F)C=N2)=C1)C1=CC=CC=C1
CHEMBL3966284	0.456	CNCCNC(=O)C1=NN(C(NC(=O)C2=CC(=C(Cl)C=C2Cl)C2=CC=C(F)C=N2)=C1)C1=CC=CC=C1
CHEMBL556063	0.456	CC1=CC(O)=CC(C)=C1C[C@H](N)C(=O)N1CC2=C(C[C@H]1C(=O)N[C@@H](CC1=CC=CC=C1)C(=O)C1=NC3=CC=CC=C3N1)C=CC=C2
CHEMBL3971923	0.456	NC(=O)CNC(=O)C1=NN(C(NC(=O)C2=CC(=C(Cl)C=C2Cl)C2=CC=CC=N2)=C1)C1=CC=CC=C1
CHEMBL4100417	0.456	COC1=CC=C(C=C1)N1N=C(CN2C=CN=N2)C2=C1C(=O)N(CC2)C1=CC=C(C=C1)N1CCCCC1=O
CHEMBL3919624	0.456	CC(=O)NC1=CC=C(C=C1)N1N=C(C(N)=O)C2=C1C1=C(CC2)C=CC(NC(=O)C2=C(Cl)C=CC=C2)=C1
CHEMBL3941622	0.454	CSC1=CC=C(Cl)C(=C1)C(=O)NC1=CC=C2CCC3=C(N(N=C3C(N)=O)C3=CC=C(C=C3)S(C)(=O)=O)C2=C1
CHEMBL3890683	0.454	CN(C)CCNC(=O)C1=NN(C(NC(=O)C2=CC(=C(F)C=C2Cl)C2=CC=CC=N2)=C1)C1=CC=CC=C1
CHEMBL1213988	0.453	N[C@@H](CC1=CC=C(O)C=C1)C(=O)N1CC2=C(C[C@H]1C(=O)NCC1=NC3=CC=CC=C3N1)C=CC=C2
CHEMBL3950505	0.453	COC1=C(OC)C=C(C=C1)C1=CC=C(C=C1)N1N=C(C(N)=O)C2=C1C1=C(CC2)C=CC(NC(=O)C2=CC=CC=C2Cl)=C1
CHEMBL561960	0.452	CC(=O)C1=CC=C(NC(=O)C2=NN(C(=C2C(=O)C2=CC=CC=C2)C2=CC=CC=C2)C2=CC=CC=C2)C=C1
CHEMBL44753	0.452	CC1=NN(C(=C1)C(=O)NC1=CC=C(C=C1)C1=C(C=CC=C1)S(N)(=O)=O)C1=CC2=CC=C(O)C=C2C=C1
CHEMBL581665	0.452	CC(=O)C1=CC=CC(CN2CCC(CC2)C(=O)NC2=CC=C(C=C2)N2N=C(C)C=C2C)=C1
CHEMBL1940183	0.452	CC1=CC=CC(C2=NN(C(=C2)C(=O)NC2=CC=C(N)C=C2)C2=CC=C(N)C=C2)=C1C
CHEMBL3903766	0.451	CCOC1=CC=C(C[C@@H](NC(=O)C2=CC(C)=NN2C)C(=O)N[C@@H](CC2=CC=CC=C2)C(=O)NCC2=CC=C(CN)C=C2)C=C1
CHEMBL3965043	0.451	NCCCNC(=O)C1=NN(C(NC(=O)C2=CC(=CC=C2Cl)C2=NC=CC=C2F)=C1)C1=CC=CC=C1
CHEMBL3916235	0.451	NC(=O)C1=NN(C2=C1CCC1=CC=C(NC(=O)C3=C(Cl)C=CC=C3)C=C21)C1=CC(O)=CC=C1
CHEMBL3895981	0.45	NCCNC(=O)C1=NN(C(NC(=O)C2=CC(=C(Cl)C=C2Cl)C2=NC=CC=C2F)=C1)C1=CC=CC=C1
CHEMBL3455472	0.45	CN(C)CCN(CC1=CC=CN=C1)C(=O)C1=NN(C=C1)C1=CC=CC=C1
CHEMBL3934641	0.45	CS(=O)(=O)C1=CC=C(C=C1)N1N=C(C(N)=O)C2=C1C1=CC(NC(=O)C3=C(Cl)C=CC(=C3)S(C)(=O)=O)=CC=C1CC2
CHEMBL4556150	0.449	FC1=CC=C(CCNC2CCC3=C(C2)C(=NN3C2=CC=CC=C2)C(=O)N2CCCCC2)C=C1
CHEMBL480790	0.449	CCNCC1=CC=C(NC(=O)C2=NN(CC3=CC(Cl)=CC=C3OCC3=CC=CC=C3)C(C)=C2)C=C1
CHEMBL1186853	0.449	CCNCC1=CC=C(NC(=O)C2=NN(CC3=CC(Cl)=CC=C3OCC3=CC=CC=C3)C(C)=C2)C=C1
CHEMBL3971172	0.448	N[C@H]1C[C@@H](C1)NC(=O)C1=NN(C(NC(=O)C2=CC(=C(Cl)C=C2Cl)C2=NC=CC=C2F)=C1)C1=CC=CC=C1
CHEMBL3691739	0.448	COC1=CC=CC=C1N1N=C2C(=O)N([C@H](C2=C1C(C)C)C1=CC=C(Cl)C=C1C)C1=CC(Cl)=CC=C1OCCN(C)C
CHEMBL3947853	0.448	CN(C)CCCOC1=CC=C(C=C1)N1N=C(C(N)=O)C2=C1C1=CC(NC(=O)C3=C(Cl)C=CC=C3)=CC=C1CC2
CHEMBL3939948	0.448	C[C@H](N)CCNC(=O)C1=NN(C(NC(=O)C2=CC(=CC=C2Cl)C2=NC=CC=C2F)=C1)C1=CC=CC=C1
CHEMBL606737	0.446	CC1=CC(O)=CC(C)=C1C[C@H](N)C(=O)N1CC2=C(C[C@H]1C1=NC3=CC=CC=C3N1)C=CC=C2
CHEMBL3926665	0.446	C[C@H](N)CNC(=O)C1=NN(C(NC(=O)C2=CC(=C(Cl)C=C2Cl)C2=CC=C(F)C=N2)=C1)C1=CC=CC=C1
CHEMBL3991280	0.446	CN(C)C\\C=C\\C1=CC=C(C=C1)N1N=C(C(N)=O)C2=C1C1=C(CC2)C=CC(NC(=O)C2=CC=CC=C2Cl)=C1
CHEMBL3902952	0.446	CNCCCNC(=O)C1=NN(C(NC(=O)C2=CC(=CC=C2Cl)C2=NC=CC=C2F)=C1)C1=CC=CC=C1
CHEMBL3906403	0.446	NC(=O)C1=NN(C2=C1CCC1=CC=C(NC(=O)C3=C(Cl)C=CC(N)=C3)C=C21)C1=CC=C(O)C=C1
CHEMBL3898230	0.445	NCCCNC(=O)C1=NN(C(NC(=O)C2=CC(=C(Cl)C=C2Cl)C2=NC=CC=C2F)=C1)C1=CC=CC=C1
CHEMBL3911218	0.443	N[C@H]1CC[C@@H](C1)NC(=O)C1=NN(C(NC(=O)C2=CC(=CC=C2Cl)C2=NC=CC=C2F)=C1)C1=CC=CC=C1
CHEMBL3949627	0.443	CC(=O)CCC1=CC=C(C=C1)N1N=C(C(N)=O)C2=C1C1=C(CC2)C=CC(NC(=O)C2=C(Cl)C=CC=C2)=C1
CHEMBL3980360	0.443	CSC1=CC=C(Cl)C(=C1)C(=O)NC1=CC=C2CCC3=C(N(N=C3C(N)=O)C3=CC=C(F)C=C3)C2=C1
CHEMBL4444990	0.442	CN1N=C(CNCCC2=NC3=CC=CC=C3N2)C=C1C(=O)NCC1=C(F)C=CC=N1
CHEMBL270247	0.442	CCOC(=O)C1=NN(C=C1C(=O)C1=C(C)N(N=C1C(=O)NC1=CC=CC=C1)C1=CC=CC=C1)C1=CC=C(C=C1)[N+]([O-])=O
CHEMBL565001	0.441	COC1=CC=C(NC(=O)C2=NN(C(=C2C(=O)C2=CC=CC=C2)C2=CC=CC=C2)C2=CC=CC=C2)C=C1
CHEMBL3924032	0.44	CNC1CCN(C1)C(=O)C1=NN(C(NC(=O)C2=CC(=C(Cl)C=C2Cl)C2=NC=CC=C2F)=C1)C1=CC=CC=C1
CHEMBL3946111	0.44	NC12CC1CN(C2)C(=O)C1=NN(C(NC(=O)C2=CC(=C(Cl)C=C2Cl)C2=NC=CC=C2F)=C1)C1=CC=CC=C1
CHEMBL3945497	0.44	NC(=O)C1=NN(C2=C1CCC1=CC=C(NC(=O)C3=C(Cl)C=C(N)C=C3)C=C21)C1=CC=C(F)C=C1
CHEMBL4102813	0.439	OC1=CC=C(C=C1)C1=CC(=NN1C1=CC=CC=C1)C(=O)N1CCN(CC2=CC=CC=C2)CC1
CHEMBL554625	0.439	N[C@@H](CC1=CC=C(O)C=C1)C(=O)N1CC2=C(C[C@H]1C(=O)N[C@@H](CC1=CC=CC=C1)C(=O)C1=NC3=CC=CC=C3N1)C=CC=C2
CHEMBL4095757	0.438	CN1N=CN=C1COC1=CC(=NN1C1=CC=C(C=C1)C#N)C(=O)N1CCC[C@@H](N)C1
CHEMBL354392	0.438	CC1=CC(O)=CC(C)=C1C[C@H](N)C(=O)N1CC2=C(C[C@H]1C(=O)NCC1=NC3=CC=CC=C3N1CC=C)C=CC=C2
CHEMBL1836257	0.438	COC1=CC=C(CN2CCC(CNC(=O)C3=NN(C(CC(C)C)=C3)C3=CC=CC=C3)(CC2)C#N)C=C1
CHEMBL3914352	0.438	CS(=O)(=O)C1=CC=C(C=C1)N1N=C(C(N)=O)C2=C1C1=CC(NC(=O)C3=CC=C(N)C=C3Cl)=CC=C1CC2
CHEMBL3901302	0.438	CC(CN)CNC(=O)C1=NN(C(NC(=O)C2=CC(=CC=C2Cl)C2=NC=CC=C2F)=C1)C1=CC=CC=C1
CHEMBL3927172	0.437	NC(=O)C1=NN(C2=C1CCC1=CC=C(NC(=O)C3=C(Cl)C=CC=C3)C=C21)C1=CC=C(OCC2=CC=CC=C2)C=C1
CHEMBL3929818	0.437	NC(CF)CNC(=O)C1=NN(C(NC(=O)C2=CC(=CC=C2Cl)C2=NC=CC=C2F)=C1)C1=CC=CC=C1
CHEMBL3934574	0.437	NC(=O)C1=NN(C2=C1CCC1=CC=C(NC(=O)C3=C(Cl)C(N)=CC=C3)C=C21)C1=CC=C(F)C=C1
CHEMBL3894967	0.436	CC(C)(C)C(=O)ONCCCCC(=O)NC1=CC=C(C=C1)N1N=C(C(N)=O)C2=C1C1=C(CC2)C=CC(NC(=O)C2=C(Cl)C=CC=C2)=C1
[truncated: 5,993 more rows]
