# Supplementary material for: Virtual Screening of Small Molecules Targeting BCL2 with Machine Learning, Molecular Docking, and MD Simulation
Source: Biomolecules. 2024 May 1;14(5):544. doi: 10.3390/biom14050544 (PMC11118195; doi:10.3390/biom14050544)
Supplement: Supplementary file 1 [file biomolecules-14-00544-s001.zip › Supplementary data S8- BCL2_DNN_Abtin_Rev1.ipynb]

# %% [code]
# Upgrade tensorflow in a shell with administrative access
#pip install --upgrade tensorflow
#pip list | grep tensorflow
# Find installed tensorflo

# %% [code]
# %%time
# # Best model parameters based on tuning
# import numpy as np
# import pandas as pd
# import matplotlib.pyplot as plt
# #from sklearn.metrics import classification_report, confusion_matrix, roc_curve, precision_recall_curve
# from tensorflow.keras.models import load_model
# from tensorflow.keras.callbacks import ModelCheckpoint, EarlyStopping
# from sklearn.model_selection import train_test_split
# from tensorflow.keras.models import Sequential
# from tensorflow.keras.layers import Dense
# from sklearn.model_selection import GridSearchCV
# from tensorflow.keras.wrappers.scikit_learn import KerasClassifier

# from datetime import datetime

# %% [code]
# Read the input data
data_df = pd.read_csv('Supplementary data S6- input_combined.csv')
#data_df = pd.read_csv('Supplementary data S3- activity_data.csv')
data_df

# %% [code]
# %%time
# ## Tuning with grid search
# ## Time-consuming, comment the cell once done
# import numpy as np
# import pandas as pd
# from sklearn.model_selection import train_test_split, StratifiedKFold
# from sklearn.metrics import roc_auc_score
# from tensorflow.keras.models import Sequential
# from tensorflow.keras.layers import Dense
# from tensorflow.keras.wrappers.scikit_learn import KerasClassifier
# from sklearn.model_selection import GridSearchCV

# # Read the input data
# data_df = pd.read_csv('Supplementary data S6- input_combined.csv')

# # Split data into features (X) and target (y)
# X = data_df.drop(columns=['Activity'])  # Assuming 'Activity' is the target column
# y = data_df['Activity']
# # Convert labels to binary values
# y = y.map({'Inactive': 0, 'Active': 1})

# # Split the data into training and validation sets
# X_train, X_val, y_train, y_val = train_test_split(X, y, test_size=0.2, stratify=y, random_state=42)
# metrics=[tf.keras.metrics.AUC()]

# # Define a function to create the deep model with variable hidden layers and neurons
# def create_deep_model(num_hidden_layers, num_neurons):
#     model = Sequential()
#     model.add(Dense(881, activation='relu', input_shape=(X.shape[1],)))
    
#     if num_hidden_layers == 3:
#         for neurons in num_neurons:
#             model.add(Dense(neurons, activation='relu'))
#     elif num_hidden_layers == 2:
#         model.add(Dense(num_neurons[0], activation='relu'))
#     else:
#         raise ValueError("Invalid number of hidden layers")
    
#     model.add(Dense(1, activation='sigmoid'))
    
#     model.compile(optimizer='adam', loss='binary_crossentropy', metrics=metrics)
    
#     return model

# # Define the hyperparameter search space
# param_grid = {
#     'num_hidden_layers': [3, 2],
#     'num_neurons': [(512, 256, 128), (256, 128, 64), (128, 128, 64), (512, 256), (256, 128), (128, 64)],
#     'epochs': [50, 100],
#     'batch_size': [32, 64]
# }

# # Wrap Keras model in a scikit-learn estimator
# model = KerasClassifier(build_fn=create_deep_model, verbose=0)

# # Perform grid search
# cv = StratifiedKFold(n_splits=3)  # You can adjust the number of folds as needed
# grid = GridSearchCV(estimator=model, param_grid=param_grid, scoring='roc_auc', cv=cv)
# grid_result = grid.fit(X_train, y_train)

# # Print the best parameters and the corresponding model performance
# print("Best Parameters:")
# print("Number of Hidden Layers:", grid_result.best_params_['num_hidden_layers'])
# print("Number of Neurons in Hidden Layers:", grid_result.best_params_['num_neurons'])
# print("Number of Epochs:", grid_result.best_params_['epochs'])
# print("Batch Size:", grid_result.best_params_['batch_size'])
# print("Best AUC:", grid_result.best_score_)


# %% [code]
import tensorflow as tf

# Split data into features (X) and target (y)
X = data_df.drop(columns=['Activity'])
y = data_df['Activity']
# Convert labels to binary values
y = y.map({'Inactive': 0, 'Active': 1})

# Split the data into training and validation sets
X_train, X_val, y_train, y_val = train_test_split(X, y, test_size=0.2, stratify=y, random_state=42)

# Define the hyperparameters (Based on grid search)
epochs = 50
batch_size = 64

# Define your model here
best_model = Sequential([
    Dense(881, activation='relu', input_shape=(X.shape[1],)),
    Dense(256, activation='relu'),
    Dense(128, activation='relu'),
    Dense(1, activation='sigmoid')
])
metrics=[tf.keras.metrics.AUC()]

# best_model.compile(optimizer='adam', loss='binary_crossentropy', metrics=['accuracy'])
best_model.compile(optimizer='adam', loss='binary_crossentropy', metrics=metrics)

#metrics=[tf.keras.metrics.AUC()]
# Set the model name with a timestamp in the filename
timestamp = datetime.now().strftime("%Y_%m_%d_%H_%M_%S")
ml_base = 'Supplementary data S7- BCL2_DNN_Rev1_2024_Feb_21'

model_name = ml_base + '.h5'
print("Model Name:", model_name)
print("Now training .........", model_name)

# # Define a callback to save the best model based on validation loss
checkpoint = ModelCheckpoint(model_name, monitor='val_loss', mode='min', save_best_only=True, verbose=0)

# # Train the model
history = best_model.fit(X_train, y_train, validation_data=(X_val, y_val), epochs=epochs, batch_size=batch_size, callbacks=[checkpoint], verbose=0)
print("Training complete for.........", model_name)

# %% [code]
# Evaluate the model on the validation set
ml_base = 'Supplementary data S7- BCL2_DNN_Rev1_2024_Feb_21'

model_name = ml_base + '.h5'
test_loss, test_acc = best_model.evaluate(X_val, y_val)
print("Test Loss:", test_loss)
print("Test Accuracy:", test_acc)
print("Model Name:", model_name)
best_model.summary()

# %% [code]
